# Supplementary material for: Extracellular vesicles from Listeria monocytogenes-infected dendritic cells alert the innate immune response
Source: Front Immunol. 2022 Sep 5;13:946358. doi: 10.3389/fimmu.2022.946358 (PMC9483171; doi:10.3389/fimmu.2022.946358)
Supplement: Supplementary file 2 [file DataSheet_2.zip]

Archive with 6 entries (6 files):
- Supplementary Material/Table S3.XLSX
- Supplementary Material/Table S4.XLS
- Supplementary Material/Table S5.XLSX
- Supplementary Material/Table S6.XLS
- Supplementary Material/Table S7.XLSX
- Supplementary Material/Table S8.XLSX
