# Supplementary material for: Extracellular vesicles from Listeria monocytogenes-infected dendritic cells alert the innate immune response
Source: Front Immunol. 2022 Sep 5;13:946358. doi: 10.3389/fimmu.2022.946358 (PMC9483171; doi:10.3389/fimmu.2022.946358)
Supplement: Supplementary file 2 [file DataSheet_2.zip › Supplementary Material/Table S3.XLSX]

## Sheet: protein abundance - ORDN
Protein	Exp 1 Peptides	Exp 2 Peptides	Exp 3 Peptides	Exp_1 Zq_WT_WTp	Exp_2 Zq_WT_WTp	Exp 3 Zq_WT_WTp	Exp_1 Zq_KO_WTp	Exp_2 Zq_KO_WTp	Exp 3 Zq_KO_WTp	Exp_1 Zq_WT_4h_Lis_WTp	Exp_2 Zq_WT_4h_Lis_WTp	Exp 3 Zq_WT_4h_Lis_WTp	Exp_1 Zq_KO_4h_Lis_WTp	Exp_2 Zq_KO_4h_Lis_WTp	Exp3 Zq_KO_4h_Lis_WTp	Exp_1 Zq_WT_12h_Lis_WTp	Exp_2 Zq_WT_12h_Lis_WTp	Exp 3 Zq_WT_12h_Lis_WTp	Exp_1 Zq_KO_12h_Lis_WTp	Exp_2 Zq_KO_12h_Lis_WTp	Exp 3 Zq_KO_12h_Lis_WTp	Exp_1 FDRq_WT_WTp	Exp_2 FDRq_WT_WTp	Exp 3 FDRq_WT_WTp	Exp_1 FDRq_KO_WTp	Exp_2 FDRq_KO_WTp	Exp 3 FDRq_KO_WTp	Exp_1 FDRq_WT_4h_Lis_WTp	Exp_2 FDRq_WT_4h_Lis_WTp	Exp 3 FDRq_WT_4h_Lis_WTp	Exp_1 FDRq_KO_4h_Lis_WTp	Exp_2 FDRq_KO_4h_Lis_WTp	Exp 3 FDRq_KO_4h_Lis_WTp	Exp_1 FDRq_WT_12h_Lis_WTp	Exp_2 FDRq_WT_12h_Lis_WTp	Exp 3 FDRq_WT_12h_Lis_WTp	Exp_1 FDRq_KO_12h_Lis_WTp	Exp_2 FDRq_KO_12h_Lis_WTp	Exp 3 FDRq_KO_12h_Lis_WTp
>sp|P83741-7|WNK1_MOUSE Isoform 7 of Serine/threonine-protein kinase WNK1 OS=Mus musculus GN=Wnk1	1			2.20856			2.24497			0.650892			0.0342535						0.734339			0.62947			0.599075			0.99518			0.999382						0.971098
>tr|A0A087WNZ5|A0A087WNZ5_MOUSE Lymphocyte antigen 6C1 OS=Mus musculus GN=Ly6c1 PE=1 SV=1		1			-2.15337			-1.0623			-0.494072			-0.954574						-0.298247			0.611128			0.93977			1.00111			0.974654						0.997309
>sp|Q4VAC9|PKHG3_MOUSE Pleckstrin homology domain-containing family G member 3 OS=Mus musculus GN=Plekhg3 PE=1 SV=2	1			0.0103717			0.691816			-1.10561						-0.535582						0.999891			0.987685			0.965357						0.98596
>sp|Q8CBB9|RSAD2_MOUSE Radical S-adenosyl methionine domain-containing protein 2 OS=Mus musculus GN=Rsad2 PE=1 SV=1	9	8	4	-1.32047	-0.366791	-2.11996	-1.37946	0.383311	0.0777883	7.09936	5.18711	2.69433	2.45977	3.67334	1.33072	14.6583	10.3502	11.3009	12.8977	9.73886	5.14961	0.932914	0.993124	0.564425	0.956242	0.992458	0.99814	5.26e-10	3.35e-05	0.226789	0.381674	0.0239758	0.905285	0	0	0	0	0	3.87e-05
>sp|Q3U5Q7|CMPK2_MOUSE UMP-CMP kinase 2, mitochondrial OS=Mus musculus GN=Cmpk2 PE=1 SV=2	13	10	10	-1.6256	-0.721082	-1.52525	-0.404827	-0.456513	0.645613	2.53	1.82632	2.13691	1.09192	2.71996	0.253605	9.30308	10.8464	9.60163	8.67425	9.37801	12.9118	0.867255	0.976358	0.858111	0.986365	0.994858	1.01289	0.310347	0.692295	0.491804	0.932903	0.247835	1.01541	0	0	0	0	0	0
>sp|Q64339|ISG15_MOUSE Ubiquitin-like protein ISG15 OS=Mus musculus GN=Isg15 PE=1 SV=4	3	4	3	-0.0880587	1.21678	-0.837721	0.343615	1.14304	1.42969	4.70908	4.36463	2.16425	3.49241	3.88415	2.15487	9.56586	10.5403	9.13456	11.6432	11.3022	11.4844	1.00526	0.926029	0.98273	0.987563	0.929722	0.953375	0.000374988	0.00130302	0.48201	0.0530623	0.0117891	0.519409	0	0	0	0	0	0
>sp|Q64282|IFIT1_MOUSE Interferon-induced protein with tetratricopeptide repeats 1 OS=Mus musculus GN=Ifit1 PE=1 SV=2	8	8	7	-1.89064	-1.68326	-2.22856	-1.06086	-1.47632	-1.26332	4.93709	2.49614	0.859209	3.01186	2.14798	-0.211076	12.4853	8.54891	6.70817	14.2941	8.80968	7.98981	0.792676	0.798854	0.513031	0.991821	0.818802	0.955035	0.000145632	0.319449	0.949358	0.162281	0.51655	1.01331	0	0	1.02e-08	0	0	6.14e-13
>sp|P54987|IRG1_MOUSE Cis-aconitate decarboxylase OS=Mus musculus GN=Acod1 PE=1 SV=2	18	15	12	0.444024	1.60565	0.517819	-0.145682	0.240411	0.364225	4.43053	6.25407	5.83656	4.15961	6.4513	2.83117	6.92453	7.92159	8.17865	8.39316	10.9506	16.5906	0.988818	0.806982	1.0135	0.995838	0.99471	1.00182	0.00131535	9.41e-08	1.7e-06	0.00668888	3.26e-08	0.179834	1.61e-09	1.44e-12	1.54e-13	0	0	0
>tr|Q5FW82|Q5FW82_MOUSE Interferon-induced protein with tetratricopeptide repeats 3 OS=Mus musculus GN=Ifit3 PE=1 SV=1	9	6	4	-1.82621	0.252553	0.0344006	-0.955701	-0.681076	1.4592	1.49092	2.43901	1.70347	1.03027	3.37583	1.18456	7.19021	9.40928	5.34005	13.0069	9.07007	6.91334	0.787687	0.994849	1.00502	0.983531	0.982256	0.960858	0.823887	0.350119	0.707157	0.937033	0.061857	0.925362	2.92e-10	0	2.57e-05	0	0	1.96e-09
>sp|P01899|HA11_MOUSE H-2 class I histocompatibility antigen, D-B alpha chain OS=Mus musculus GN=H2-D1 PE=1 SV=2	13	15	12	0.56422	0.0600435	-0.363513	-0.0249522	0.179179	-0.629989	-0.392817	-0.117468	-0.443236	0.831638	0.100301	-0.223322	2.05183	1.83947	1.96371	1.98686	1.68965	2.1153	0.983113	1.00059	0.998188	1.00017	0.99843	1.00669	0.987972	1.00114	0.989734	0.963988	0.992651	1.0151	0.494957	0.60052	0.576016	0.556062	0.739277	0.47877
>tr|Q3U0Y6|Q3U0Y6_MOUSE Interleukin 1 alpha OS=Mus musculus GN=Il1a PE=2 SV=1	6	5	3	-1.21774	0.526229	-0.818868	0.00103344	0.325205	-0.0711709	5.66363	7.38782	1.96705	5.00666	6.71539	1.92535	8.66711	9.54026	3.10713	8.90369	11.4216	5.27502	0.942866	0.995133	0.984462	0.999856	0.986175	0.997856	3.96e-06	5.02e-11	0.601738	0.000162688	5.89e-09	0.649751	0	0	0.0825068	0	0	2.12e-05
>sp|Q9R112|SQRD_MOUSE Sulfide:quinone oxidoreductase, mitochondrial OS=Mus musculus GN=Sqrdl PE=1 SV=3	13	13	9	-0.962967	-1.24855	-1.72256	-1.27584	-0.92146	-0.502391	1.05602	0.483537	-0.758566	0.0279705	-0.171825	-0.501881	1.44614	0.95679	0.99393	0.787861	0.59355	0.988562	0.958266	0.91392	0.7714	0.971539	0.958076	0.997758	0.96336	1.00046	0.968109	0.999461	0.99046	1.02436	0.756138	0.948688	0.944382	0.965758	0.988261	0.925345
>sp|P0DOV1|IFI5B_MOUSE Interferon-activable protein 205-B OS=Mus musculus GN=Mnda PE=1 SV=1	5	4	4	-0.390223	-2.19681	0.303196	-0.221002	-1.14379	-0.31601	2.20564	0.240189	1.83918	1.56923	0.361328	1.77214	8.08964	5.54105	6.69519	8.4074	4.00322	8.71251	0.991659	0.591736	1.00396	0.993456	0.930026	0.997451	0.456328	1.00093	0.646111	0.797431	0.988283	0.720148	4.89e-13	7.86e-06	9.93e-09	0	0.00544661	0
>sp|Q64112|IFIT2_MOUSE Interferon-induced protein with tetratricopeptide repeats 2 OS=Mus musculus GN=Ifit2 PE=1 SV=1	6	5	3	-1.79108	0.591039	0.386669	-1.61728	-0.453039	2.01701	1.31597	2.17466	4.27151	-0.342406	1.9917	1.65782	6.13901	7.77535	6.09727	5.34633	7.70639	6.90974	0.811053	0.992398	1.00247	0.897395	0.994802	0.708159	0.894796	0.500322	0.00230104	0.990048	0.615279	0.785834	2.12e-07	3.95e-12	3.73e-07	2.2e-05	6.74e-12	1.83e-09
>tr|Q546G4|Q546G4_MOUSE Albumin 1 OS=Mus musculus GN=Alb PE=1 SV=1	6	3	3	1.35161	1.55134	-0.144541	4.23297	5.28786	0.106593	10.9582	15.9772	9.67648	12.0037	11.3871	12.1631	5.68882	5.90609	4.62999	4.42358	6.21386	5.00072	0.935343	0.831439	0.998958	0.00616081	3.64e-05	0.997583	0	0	0	0	0	0	2.51e-06	1.03e-06	0.00063218	0.0011884	1.35e-07	7.4e-05
>sp|Q9R0P6|SC11A_MOUSE Signal peptidase complex catalytic subunit SEC11A OS=Mus musculus GN=Sec11a PE=1 SV=1	5	4	3	-0.881147	-1.14146	-0.721519	-0.974844	-0.732045	-1.03512	-0.129889	-0.0965988	-0.55063	-0.907652	0.431352	-1.05768	0.887803	0.504033	0.206088	0.562632	0.356745	1.22239	0.977961	0.933593	0.997181	0.981895	0.977499	0.988313	0.998037	1.00041	0.986782	0.959563	0.979651	0.942129	0.938214	1.00229	0.997575	0.988555	0.993585	0.861916
>sp|Q60767|LY75_MOUSE Lymphocyte antigen 75 OS=Mus musculus GN=Ly75 PE=1 SV=2	5	5	2	-0.132732	0.205328	0.16809	1.5644	1.76829	0.74169	13.7943	14.0755	4.59323	-0.0389709	12.6669	7.29674	5.23287	5.96951	4.5928	3.71874	3.77038	1.58317	1.00467	0.998795	0.998378	0.906767	0.67504	1.0002	0	0	0.00078709	0.999889	0	5.83e-11	2.58e-05	8e-07	0.000697905	0.0165701	0.013004	0.747526
>sp|Q80SU7|GVIN1_MOUSE Interferon-induced very large GTPase 1 OS=Mus musculus GN=Gvin1 PE=1 SV=1	47	35	30	0.275102	-1.07802	-0.716524	-0.942155	-1.30012	-0.285087	0.510241	2.0042	0.16088	-0.197576	0.622752	0.684762	1.3866	1.88642	2.01987	1.52447	1.95034	1.3961	1.00002	0.946879	0.997588	0.981238	0.881122	1.00308	0.988767	0.590649	0.994731	0.995948	0.988948	0.996353	0.788236	0.573618	0.547273	0.769324	0.563688	0.810878
>sp|P51660|DHB4_MOUSE Peroxisomal multifunctional enzyme type 2 OS=Mus musculus GN=Hsd17b4 PE=1 SV=3	20	18	16	-0.409418	-0.629812	-0.610283	-1.05793	-1.21712	-0.370839	-0.215267	-1.07979	0.401113	-0.146811	0.262006	-0.24188	0.443614	0.450564	0.763695	0.789986	1.03482	0.683446	0.99171	0.994067	1.01326	0.991191	0.903253	1.0027	0.995776	0.955849	0.993466	0.995258	0.991541	1.01451	0.985144	1.00024	0.971847	0.965183	0.924044	0.973855
>sp|Q91XB0|TREX1_MOUSE Three-prime repair exonuclease 1 OS=Mus musculus GN=Trex1 PE=1 SV=2	6	5	4	-0.0526192	0.739054	0.152617	-0.914422	0.594657	-0.716073	1.02068	0.710383	1.31412	0.250966	2.47759	-0.420762	5.18456	5.75902	4.22912	5.02792	6.59941	5.60778	1.00131	0.969381	0.99883	0.979034	0.979867	1.00635	0.959436	0.992684	0.848497	0.993633	0.372816	1.01346	3.18e-05	2.34e-06	0.00294962	0.000100465	1.39e-08	4.25e-06
>sp|P23492|PNPH_MOUSE Purine nucleoside phosphorylase OS=Mus musculus GN=Pnp PE=1 SV=2	14	14	14	-0.871616	-1.41303	-1.54525	-1.02565	-1.77677	-0.754427	0.468102	1.09322	-1.24647	-0.381401	-1.15534	-1.41557	0.86981	0.930086	0.761431	1.23505	0.354713	1.96468	0.97929	0.877121	0.845601	0.988319	0.672736	0.998137	0.985216	0.953557	0.87744	0.9877	0.924082	0.896674	0.939814	0.954548	0.973772	0.869609	0.993065	0.539668
>sp|P18581|CTR2_MOUSE Cationic amino acid transporter 2 OS=Mus musculus GN=Slc7a2 PE=1 SV=3	7	7	7	1.09416	-0.895839	-0.997642	0.533156	-1.10841	-0.547671	2.37155	-0.304348	0.56231	4.1091	2.21737	0.603973	5.17915	4.49944	5.06639	6.40523	3.93748	8.31594	0.953561	0.966824	0.953291	0.981029	0.928507	1.00526	0.371802	1.00122	0.987373	0.00752773	0.476029	1.00612	3.19e-05	0.000890642	8.85e-05	4.9e-08	0.00704686	0
>sp|Q8BYI6|PCAT2_MOUSE Lysophosphatidylcholine acyltransferase 2 OS=Mus musculus GN=Lpcat2 PE=1 SV=1	5	8	6	-1.41834	-1.61488	-0.407029	-1.18529	-0.665049	-1.04315	-1.18235	-1.51993	-0.394927	-0.391083	-0.0969309	-0.0264828	1.49719	1.76682	2.27969	0.855819	1.36427	0.823682	0.934169	0.807296	1.00172	0.993835	0.985858	0.98462	0.938849	0.835621	0.994167	0.985878	0.991447	1.00454	0.735568	0.641232	0.401176	0.953629	0.860945	0.966896
>sp|P00405|COX2_MOUSE Cytochrome c oxidase subunit 2 OS=Mus musculus GN=Mtco2 PE=1 SV=1	6	7	6	-0.789984	-1.39618	-0.133611	-0.808843	-1.77005	-0.379403	0.766633	-1.09556	0.608685	-0.648115	-0.380694	-0.253669	2.09042	1.86779	1.16085	1.21285	1.33493	2.41981	0.981871	0.884111	0.999731	0.988009	0.676241	1.00361	0.985353	0.952098	0.986528	0.979313	0.987488	1.01566	0.468209	0.585091	0.913458	0.873971	0.873674	0.317228
>sp|E9Q555|RN213_MOUSE E3 ubiquitin-protein ligase RNF213 OS=Mus musculus GN=Rnf213 PE=1 SV=2	52	29	27	-0.642955	-2.01491	-1.47154	-1.47278	-1.97506	0.00801712	0.176643	-0.242147	0.342073	-0.304455	-1.61924	-1.81077	4.57037	3.88684	4.26032	3.51121	2.79771	3.23956	0.984712	0.673294	0.883269	0.949023	0.573648	0.998416	0.999007	1.00089	0.995923	0.99104	0.783729	0.689954	0.000484794	0.0083846	0.00273215	0.0304783	0.170599	0.0577263
>sp|Q8CBA2|SLFN5_MOUSE Schlafen family member 5 OS=Mus musculus GN=Slfn5 PE=1 SV=2	6	5	4	-1.35814	-0.424795	-0.689011	-1.05208	-1.92249	-0.332859	1.39353	1.29895	-0.217278	-0.14228	1.30604	-1.10084	4.44143	3.55751	4.2812	3.44798	3.12284	6.22328	0.932716	0.992874	1.00315	0.989964	0.602681	1.00004	0.870148	0.89245	0.994933	0.995281	0.883902	0.926055	0.000833334	0.0241352	0.00257078	0.0372891	0.0869157	1.26e-07
>sp|Q9WTP7|KAD3_MOUSE GTP:AMP phosphotransferase AK3, mitochondrial OS=Mus musculus GN=Ak3 PE=1 SV=3	5	8	7	-0.390658	-0.970162	-0.656152	-1.34672	-1.16046	-0.964178	-0.272603	-0.749339	0.290423	-0.101805	0.486545	0.387051	0.622741	0.0983713	0.286329	0.203326	0.467181	0.203616	0.991681	0.966335	1.00767	0.964537	0.92213	1.00197	0.992552	0.992722	0.996931	0.999372	0.983105	1.01434	0.978472	0.998441	0.991951	1.00249	1.00041	0.996817
>sp|P0DOV2|IFI4_MOUSE Interferon-activable protein 204 OS=Mus musculus GN=Ifi204 PE=1 SV=1	9	10	5	-0.443411	-0.557301	-2.52916	0.927959	0.65573	-0.956001	3.16531	2.59048	1.94626	1.40439	2.88052	-1.23978	5.91546	3.59618	2.76521	6.89057	5.0778	2.79282	0.988474	0.992133	0.38256	0.979303	0.985271	0.999864	0.0827684	0.276764	0.610063	0.845627	0.174652	0.920815	7.48e-07	0.0217099	0.190339	2.04e-09	6.2e-05	0.16797
>sp|Q8R2Q8|BST2_MOUSE Bone marrow stromal antigen 2 OS=Mus musculus GN=Bst2 PE=1 SV=1	2	1	1	-0.221595	-1.24828	-0.642746	0.344454	-1.68307	0.0463372	-0.150969	-1.28534	0.868248	0.377683	-0.495625	-0.35398	3.5727	2.93793	3.63416	4.52183	3.00358	4.39013	0.99904	0.913498	1.01034	0.9883	0.71504	0.998915	1.00015	0.902659	0.948963	0.988504	0.982527	1.01392	0.0203507	0.117796	0.0218323	0.000837791	0.108271	0.00130494
>sp|Q9QUN7|TLR2_MOUSE Toll-like receptor 2 OS=Mus musculus GN=Tlr2 PE=1 SV=1	2	1	3	-1.35472	-1.00211	-1.01415	-1.43435	-0.779108	-0.926742	1.2583	-0.706073	0.785328	0.723664	1.19476	-0.197337	3.08148	1.56149	2.50154	2.50004	0.976792	2.07329	0.933436	0.958644	0.955013	0.952095	0.97429	0.999998	0.914169	0.993858	0.95475	0.971107	0.915307	1.01067	0.0765893	0.767527	0.305382	0.305306	0.942755	0.5006
>sp|P41216|ACSL1_MOUSE Long-chain-fatty-acid--CoA ligase 1 OS=Mus musculus GN=Acsl1 PE=1 SV=2	24	24	22	-0.294167	0.204481	-0.892119	-0.342014	-0.818679	-1.14307	0.202594	1.59979	0.224561	1.45211	2.54911	0.187964	4.43723	3.91961	3.59925	4.57119	4.88802	6.58039	0.998065	0.998572	0.970347	0.988054	0.968534	0.970189	0.997465	0.806401	0.994456	0.831424	0.334436	1.011	0.000836488	0.00772922	0.0240749	0.000695032	0.000145279	1.39e-08
>tr|Q4FJP7|Q4FJP7_MOUSE Monocyte differentiation antigen CD14 OS=Mus musculus GN=Cd14 PE=2 SV=1	4	3	2	-0.27947	-1.36762	-0.884964	-0.26909	-1.01347	-0.142336	1.88971	1.32888	0.337905	2.46007	0.868928	0.195717	4.99709	4.12274	2.28479	4.12039	3.16178	1.67818	0.998775	0.893599	0.974254	0.992339	0.937291	0.999564	0.63637	0.876964	0.994648	0.383144	0.972443	1.01015	7.43e-05	0.00409737	0.397536	0.00396871	0.0802286	0.702301
>tr|Q9JHF5|Q9JHF5_MOUSE V-type proton ATPase subunit a OS=Mus musculus GN=Tcirg1 PE=1 SV=1	18	18	17	-0.340847	-1.26912	-2.06349	-0.829341	-0.873911	-1.43529	0.0129799	-0.136226	0.121704	-0.246523	0.801002	0.0428091	0.83973	1.63527	0.498643	0.688039	0.914093	1.27023	0.997252	0.908504	0.593724	0.991056	0.961956	0.954859	0.999336	1.00238	1.00273	0.993492	0.970129	1.00737	0.952011	0.736156	0.98472	0.982857	0.958591	0.852825
>sp|Q8CFB4|GBP5_MOUSE Guanylate-binding protein 5 OS=Mus musculus GN=Gbp5 PE=1 SV=2	2	2	1	-0.770199	0.258539	-0.919707	-0.97731	-0.495781	-0.189809	-0.140739	1.25297	0.3461	0.0190398	1.06073	-0.314296	5.19554	3.72367	3.53289	2.66601	3.46256	2.65393	0.981017	0.993827	0.965022	0.985247	0.990353	1.00012	1.00062	0.908618	0.995722	0.999785	0.953329	1.01409	3.08e-05	0.0146671	0.0289057	0.243798	0.0359795	0.227544
>sp|B9EJ86|OSBL8_MOUSE Oxysterol-binding protein-related protein 8 OS=Mus musculus GN=Osbpl8 PE=1 SV=1	21	19	16	-0.536184	-0.819808	-0.75986	-0.241023	-0.864744	-0.189719	0.868651	-0.140402	-0.64656	0.688965	-0.514858	-0.761827	1.24277	1.02893	1.09942	2.0737	0.419965	1.2873	0.980325	0.962707	0.990928	0.993869	0.962224	0.999914	0.980871	1.00322	0.982313	0.974229	0.984998	0.987797	0.844175	0.944668	0.926643	0.510061	0.999661	0.844713
>sp|Q8K297|GT251_MOUSE Procollagen galactosyltransferase 1 OS=Mus musculus GN=Colgalt1 PE=1 SV=2	18	17	17	-0.436693	-0.812432	-0.876881	-1.35452	-1.37284	-0.925279	-1.40049	-1.22994	-1.05387	-0.325225	-1.04253	-0.0129702	0.169019	1.14462	0.969004	0.841686	1.12322	1.94918	0.988957	0.964898	0.974634	0.962518	0.854816	1.00146	0.871642	0.916757	0.925824	0.990706	0.955439	1.00221	0.996175	0.919941	0.944368	0.960044	0.900545	0.546614
>sp|Q9Z0E6|GBP2_MOUSE Guanylate-binding protein 1 OS=Mus musculus GN=Gbp2 PE=1 SV=1	8	7	6	0.81209	1.136	0.0775919	-0.424776	0.604579	0.429162	-1.09918	-0.679823	0.0164026	0.963326	0.575287	1.03351	4.99514	2.16051	3.7757	5.36099	5.07252	6.61539	0.978889	0.935396	1.00216	0.988338	0.980701	1.00243	0.959563	0.997258	0.998955	0.952335	0.989551	0.944391	7.2e-05	0.421662	0.0140856	2.11e-05	6.16e-05	1.28e-08
>sp|Q61553|FSCN1_MOUSE Fascin OS=Mus musculus GN=Fscn1 PE=1 SV=4	12	11	10	-0.157596	-0.957265	-0.788367	-0.416647	0.4999	-0.882376	-0.878411	0.08683	-0.831185	1.05883	0.345689	1.00179	2.83168	1.52639	1.59301	1.38378	1.67714	1.53189	1.00294	0.964874	0.988964	0.989395	0.990759	0.99717	0.982227	0.99893	0.957104	0.935084	0.989374	0.947279	0.13739	0.779702	0.779048	0.821775	0.7448	0.772477
>sp|Q9CZS1|AL1B1_MOUSE Aldehyde dehydrogenase X, mitochondrial OS=Mus musculus GN=Aldh1b1 PE=1 SV=1	8	8	7	-0.887606	-1.67659	-0.761326	-1.34497	-1.13858	-0.318508	0.783465	0.0222768	-1.08719	-0.53842	-0.556425	-0.986247	1.14628	0.712419	1.05355	2.04773	1.14152	2.50641	0.976684	0.801234	0.991104	0.96403	0.928574	0.998769	0.987905	1.00224	0.916843	0.981029	0.98847	0.945377	0.876999	0.993361	0.939444	0.519573	0.901773	0.292359
>sp|Q60597|ODO1_MOUSE 2-oxoglutarate dehydrogenase, mitochondrial OS=Mus musculus GN=Ogdh PE=1 SV=3	30	24	20	-0.141956	-0.914304	-1.66815	-0.996651	-1.08741	-2.32536	-0.692841	-0.926475	-2.31953	-0.170569	-1.38559	-0.972561	0.643581	0.920564	0.892107	1.1389	1.0417	1.41826	1.00493	0.965382	0.803539	0.98444	0.934837	0.52657	0.990812	0.988858	0.431014	0.995162	0.864626	0.951714	0.979821	0.956399	0.955953	0.899563	0.920216	0.802239
>sp|P10749|IL1B_MOUSE Interleukin-1 beta OS=Mus musculus GN=Il1b PE=1 SV=1	2	3	1	-1.3646	-0.290318	-0.670623	-0.831751	-1.31912	-1.14529	2.16443	4.34217	3.51016	2.38256	3.16511	3.41359	3.49801	5.34405	6.24999	2.79389	6.63851	6.23995	0.929417	0.998294	1.0042	0.991025	0.876441	0.970247	0.478192	0.00138351	0.0320279	0.429814	0.102776	0.0409241	0.0252653	1.94e-05	1.55e-07	0.184345	1.15e-08	1.21e-07
>sp|Q9QXW9|LAT2_MOUSE Large neutral amino acids transporter small subunit 2 OS=Mus musculus GN=Slc7a8 PE=1 SV=1		1	1		-2.13489	-1.84937		-1.6315	-2.46548		-0.26767	-1.30778		-0.0442818	-2.32969		1.65729	1.71578		1.01179	1.59244		0.619468	0.722204		0.737507	0.447018		1.00178	0.85167		0.995341	0.421767		0.716648	0.709627		0.925474	0.745563
>sp|Q9EQH2|ERAP1_MOUSE Endoplasmic reticulum aminopeptidase 1 OS=Mus musculus GN=Erap1 PE=1 SV=2	19	16	15	-0.747327	-0.843855	-1.4817	-1.36858	-1.40432	-0.518673	-0.774099	-1.48198	-0.950696	0.265406	-1.66355	-1.14937	0.433278	0.473562	0.336862	0.422106	-0.297385	0.261541	0.983173	0.964997	0.883539	0.956027	0.853131	1.00198	0.987085	0.846797	0.934486	0.993444	0.767505	0.924303	0.986557	1.00071	0.989818	0.986341	0.997063	1.00163
>sp|P42225|STAT1_MOUSE Signal transducer and activator of transcription 1 OS=Mus musculus GN=Stat1 PE=1 SV=1	20	18	14	-0.738847	-1.99627	-1.39135	-0.885565	-0.408963	-1.65378	-0.690012	0.11464	0.134145	0.0477148	-0.971578	-0.490738	3.20751	3.41616	3.58796	3.3069	2.64542	4.89403	0.988092	0.677338	0.909122	0.981726	0.99623	0.889343	0.989975	1.00079	0.999827	0.999013	0.969678	1.02025	0.0565892	0.0368984	0.0246925	0.0532982	0.227246	0.000124146
>sp|Q2EMV9|PAR14_MOUSE Poly [ADP-ribose] polymerase 14 OS=Mus musculus GN=Parp14 PE=1 SV=3	14	7	7	-1.46295	-0.883896	0.631332	-0.833248	-2.00572	0.368615	1.31886	1.59638	1.20649	0.4575	2.27434	1.44513	4.64266	2.98667	2.27156	4.17896	2.6528	2.68329	0.932782	0.961699	1.01386	0.991021	0.567957	1.00367	0.893793	0.808203	0.888247	0.985988	0.4596	0.888595	0.00035452	0.104508	0.406342	0.00324665	0.224995	0.2175
>sp|Q921L5|COG2_MOUSE Conserved oligomeric Golgi complex subunit 2 OS=Mus musculus GN=Cog2 PE=1 SV=2		3			-0.905414			-1.07662			-0.958416			-0.438161			0.4338			0.419643			0.964766			0.938239			0.989592			0.980963			0.997392			0.998752
>sp|Q8BV49|IFIX_MOUSE Pyrin and HIN domain-containing protein 1 OS=Mus musculus GN=Pyhin1 PE=1 SV=1	2	1	2	-0.788903	0.109825	0.358755	-0.061733	-0.477234	0.419698	1.21453	1.34886	0.59092	1.13909	1.22527	1.22999	3.5552	2.30273	2.76824	3.5844	1.71438	3.4602	0.981025	0.999619	0.999452	0.998161	0.990512	1.00192	0.935928	0.88074	0.988982	0.91959	0.903984	0.91286	0.0209337	0.346744	0.191669	0.0257827	0.724139	0.0334094
>sp|Q80XN0|BDH_MOUSE D-beta-hydroxybutyrate dehydrogenase, mitochondrial OS=Mus musculus GN=Bdh1 PE=1 SV=2	13	8	10	-1.16006	-1.65302	-0.904875	-1.02005	-1.65653	-0.564291	-0.909418	-0.361785	0.192761	-0.266179	-1.21592	-1.67667	0.981261	1.13658	0.587403	0.242537	-0.240073	0.548843	0.956906	0.80913	0.970308	0.98818	0.729319	1.00701	0.984369	1.00218	0.993205	0.993971	0.907433	0.77675	0.917253	0.926403	0.987908	0.996004	0.997114	0.976644
>sp|Q60766|IRGM1_MOUSE Immunity-related GTPase family M protein 1 OS=Mus musculus GN=Irgm1 PE=1 SV=1	5	5	4	-1.42681	-0.373413	-0.059098	-1.6815	0.43378	0.167904	1.54311	0.983697	0.673199	0.199972	1.28572	1.02764	2.20472	4.02292	3.45089	3.80788	3.36869	2.57313	0.932761	0.993306	1.00317	0.865823	0.996355	1.00133	0.798357	0.985847	0.985954	0.995535	0.884975	0.945869	0.398543	0.00552051	0.0351239	0.0121119	0.0461695	0.267913
>sp|P48759|PTX3_MOUSE Pentraxin-related protein PTX3 OS=Mus musculus GN=Ptx3 PE=1 SV=2	7	2	3	-1.48484	-0.91225	0.11824	-0.0477496	0.106693	0.218415	6.45289	1.82978	1.59499	4.0285	2.41629	0.687878	4.48982	2.2894	2.23679	3.26363	1.72548	1.59401	0.925158	0.96498	1.002	0.997737	0.996082	1.00194	3.58e-08	0.694512	0.750404	0.0096997	0.396794	0.994322	0.000686525	0.35425	0.428454	0.0598447	0.717449	0.745616
>sp|P63037|DNJA1_MOUSE DnaJ homolog subfamily A member 1 OS=Mus musculus GN=Dnaja1 PE=1 SV=1	9	9	6	-0.785599	-0.860523	-0.519407	-0.34428	-1.07182	-0.141927	0.491031	-0.630903	0.531765	-0.542081	-0.502084	-0.124484	1.20305	0.484535	1.68311	1.16327	0.200819	0.935701	0.979732	0.960892	1.01452	0.987795	0.941409	0.999385	0.9878	0.99911	0.988226	0.980439	0.985602	1.01053	0.86115	0.997771	0.727093	0.896496	0.995682	0.945254
>sp|P12388|PAI2_MOUSE Plasminogen activator inhibitor 2, macrophage OS=Mus musculus GN=Serpinb2 PE=1 SV=1	17	16	14	-0.953849	-1.12015	-0.646761	-0.0478801	-0.339729	0.0314731	3.42104	2.69876	3.45289	1.39232	0.81206	1.46304	3.1368	2.7047	3.15508	0.96768	2.65221	2.51572	0.962504	0.935884	1.01049	0.997805	0.987489	0.99971	0.0436457	0.225929	0.0348564	0.84502	0.971126	0.891017	0.0687297	0.18177	0.0723601	0.933225	0.224052	0.28808
>sp|P28667|MRP_MOUSE MARCKS-related protein OS=Mus musculus GN=Marcksl1 PE=1 SV=2	3	3	2	0.788607	0.676689	0.434357	1.69236	1.77107	1.08944	1.15346	2.56195	0.740948	2.99098	2.67894	1.18028	4.37312	2.93749	1.48405	3.91751	6.05366	1.97496	0.980659	0.983212	1.00513	0.859973	0.67602	0.981115	0.950419	0.291627	0.969822	0.166708	0.27373	0.923299	0.00110708	0.117077	0.802963	0.00834459	3.51e-07	0.539585
>sp|P02535|K1C10_MOUSE Keratin, type I cytoskeletal 10 OS=Mus musculus GN=Krt10 PE=1 SV=3	6	5	5	5.51612	-3.36898	0.606902	-1.22249	0.0743326	2.07476	6.68782	-0.909328	-2.36623	2.17306	-2.43268	10.695	4.11803	1.2194	2.92089	2.81096	2.59594	0.545722	8.15e-06	0.12246	1.01016	0.984787	0.997542	0.671058	8.32e-09	0.985856	0.398616	0.536606	0.391926	0	0.00287813	0.893425	0.139245	0.179161	0.255184	0.977078
>sp|P22437|PGH1_MOUSE Prostaglandin G/H synthase 1 OS=Mus musculus GN=Ptgs1 PE=1 SV=1	13	10	10	0.110921	-0.880006	-0.18263	-0.316277	-0.448567	-0.800923	-1.05464	-0.800143	-0.0506013	0.240734	-2.03576	0.687205	1.63643	0.386074	1.16368	0.858248	0.802539	0.83955	1.0043	0.963413	0.995723	0.987105	0.995205	0.996458	0.963817	0.989587	0.997394	0.994637	0.592262	0.994696	0.681623	1.00322	0.911636	0.953521	0.970454	0.970037
>sp|Q01514|GBP1_MOUSE Guanylate-binding protein 1 OS=Mus musculus GN=Gbp1 PE=1 SV=1	3	1	2	0.119954	1.09112	-0.905356	0.0589152	0.558719	-0.07751	0.146681	1.07394	-1.73716	-0.145267	1.11072	-1.08725	3.12813	3.95124	2.3187	2.98403	2.43092	2.79517	1.00508	0.942149	0.970252	0.997844	0.986507	0.997864	1.00032	0.959203	0.687371	0.995487	0.954609	0.934126	0.0693651	0.00703605	0.383201	0.117719	0.329719	0.168057
>tr|Q5SVU3|Q5SVU3_MOUSE C-C motif chemokine OS=Mus musculus GN=Ccl2 PE=2 SV=1	1	1		0.172359	0.224932		0.0364142	0.0775659		-0.016759	0.39762		0.637501	0.944461		1.24539	1.18972		1.41236	1.03076		1.00193	0.995961		0.997951	0.997061		0.998178	1.00436		0.976307	0.975725		0.843771	0.902489		0.81645	0.922667
>sp|Q91VA6|PDIP2_MOUSE Polymerase delta-interacting protein 2 OS=Mus musculus GN=Poldip2 PE=1 SV=1	4			-0.333496			-0.391889			0.253229			0.603517			0.155309			0.127367			0.997402			0.987274			0.993269			0.976184			0.997075			1.00104
>sp|P11688|ITA5_MOUSE Integrin alpha-5 OS=Mus musculus GN=Itga5 PE=1 SV=3	4	1	4	-0.934157	-0.196969	-1.58761	-1.58177	-1.3671	-0.956536	-1.17201	-0.5816	0.281571	0.40913	0.461331	-0.218131	0.30549	0.813085	0.9585	0.981744	0.695563	0.501852	0.960457	0.998243	0.822302	0.901786	0.854708	1.00049	0.941232	0.996172	0.998539	0.990454	0.98409	1.01496	0.992655	0.984662	0.951512	0.930084	0.984491	0.989002
>sp|Q61107|GBP4_MOUSE Guanylate-binding protein 4 OS=Mus musculus GN=Gbp4 PE=1 SV=1	10	10	7	0.210093	-0.576858	-0.947154	-0.432671	-0.820182	-0.1521	-0.503905	-0.574837	-1.29726	-0.596948	-0.717117	-0.795735	2.92165	2.66384	2.38622	2.34135	2.60327	2.2909	1.00001	0.989163	0.959887	0.990047	0.967487	1.00314	0.986181	0.996385	0.855743	0.975991	0.979698	0.988399	0.113643	0.194419	0.377679	0.373846	0.251236	0.379613
>tr|Q99N15|Q99N15_MOUSE 17beta-hydroxysteroid dehydrogenase type 10/short chain L-3-hydroxyacyl-CoA dehydrogenase OS=Mus musculus GN=Hsd17b10 PE=1 SV=1	3	6	5	0.0103824	-0.421855	-0.40467	-0.182254	-0.669781	-0.530159	-1.07969	-0.627491	-0.318508	0.121445	0.163131	0.264705	0.645404	0.692509	1.15465	0.337929	0.26623	0.581936	1.00023	0.991373	1.00213	0.998033	0.984044	1.00033	0.957117	0.999718	0.994698	0.996267	0.99202	1.01447	0.981688	0.992419	0.916297	0.991353	0.996736	0.980121
>sp|Q8BGS7|CEPT1_MOUSE Choline/ethanolaminephosphotransferase 1 OS=Mus musculus GN=Cept1 PE=1 SV=1	2	2	2	-0.801505	-0.468379	-0.392932	-1.24384	-0.502045	0.120642	0.0605539	1.27137	-1.0414	-0.732517	-0.197342	-0.961897	0.705994	1.42586	0.332128	1.08204	1.16304	0.516362	0.98106	0.995433	1.00172	0.97977	0.991378	0.999358	0.995945	0.910095	0.924259	0.972221	0.993404	0.952516	0.975831	0.832525	0.990449	0.912051	0.90097	0.986809
>sp|P21958|TAP1_MOUSE Antigen peptide transporter 1 OS=Mus musculus GN=Tap1 PE=1 SV=3	10	8	4	-0.260873	-0.83786	0.583529	-0.136381	-1.23937	1.26586	0.737495	-0.81069	2.64135	0.313055	1.33888	3.31828	1.69192	2.67254	3.3034	2.51199	2.11198	1.87932	1.00031	0.961753	1.0098	0.996285	0.898045	0.952949	0.986611	0.990115	0.239528	0.990645	0.87104	0.0507819	0.665793	0.191492	0.052842	0.302756	0.483066	0.577905
>sp|P01887|B2MG_MOUSE Beta-2-microglobulin OS=Mus musculus GN=B2m PE=1 SV=2	4	3	5	-0.560291	1.42003	0.333066	0.411357	0.517713	-0.69973	-0.571821	1.2844	1.69018	0.278772	-0.437578	0.107071	3.38274	1.9392	2.55799	2.32365	3.24576	3.04652	0.983399	0.879233	1.00178	0.987688	0.986868	1.00275	0.997566	0.903283	0.709474	0.992847	0.980662	1.01179	0.0354311	0.542757	0.283641	0.385567	0.0656393	0.0941231
>sp|Q3TDQ1|STT3B_MOUSE Dolichyl-diphosphooligosaccharide--protein glycosyltransferase subunit STT3B OS=Mus musculus GN=Stt3b PE=1 SV=2	8	5	6	-0.089395	0.024306	0.959566	0.093103	-0.243187	0.168965	0.309661	0.531548	-0.00576067	0.296042	-0.00312465	-0.844083	2.72518	1.85693	1.83845	1.41665	0.999663	2.36184	1.00541	1.00211	0.959772	0.997078	0.993883	1.00148	0.995484	0.99852	1.00071	0.992576	1.00048	0.974021	0.176434	0.591245	0.659806	0.814965	0.932802	0.341225
>sp|B8DB29|KAD_LISMH Adenylate kinase OS=Listeria monocytogenes serotype 4a (strain HCC23) GN=adk PE=3 SV=1	1	1	1	0.150353	0.0830151	0.223901	0.163967	-0.791979	-0.269361	-0.210535	-0.626107	-0.284862	-0.0749113	-0.685775	-0.303447	1.2151	1.47782	1.20468	1.26536	0.825167	1.42484	1.00361	1.00241	0.994738	0.996989	0.974554	1.00244	0.99634	0.999827	0.997461	0.997684	0.986339	1.01662	0.856346	0.802296	0.896245	0.861683	0.971001	0.802367
>sp|Q05769|PGH2_MOUSE Prostaglandin G/H synthase 2 OS=Mus musculus GN=Ptgs2 PE=1 SV=1	4	2	2	-1.69259	-0.258252	-0.0290731	-2.21785	-0.280908	0.300549	0.00962727	0.694761	-0.545522	-0.230348	1.49805	0.977684	3.72482	2.85369	1.0344	4.79066	5.0121	3.3707	0.859559	0.993841	1.00192	0.619537	0.99585	1.00153	0.99929	0.993619	0.986278	0.994556	0.831754	0.94901	0.0120874	0.138345	0.942375	0.00029599	8.17e-05	0.0431844
>sp|Q64521|GPDM_MOUSE Glycerol-3-phosphate dehydrogenase, mitochondrial OS=Mus musculus GN=Gpd2 PE=1 SV=2	24	18	17	0.0267546	-1.02848	-1.53733	-0.723512	-1.70519	-1.65893	-0.683834	-1.0259	-0.55808	-0.328053	-1.6613	-1.40132	0.991563	0.343576	0.743197	0.880102	-0.00332905	0.559613	1.00114	0.960772	0.853241	0.985164	0.703335	0.887642	0.990013	0.973776	0.983768	0.990327	0.762055	0.898495	0.914425	1.00551	0.974626	0.945964	0.99968	0.978528
>sp|P36423|THAS_MOUSE Thromboxane-A synthase OS=Mus musculus GN=Tbxas1 PE=1 SV=2	12	10	8	-0.210167	-1.06463	-0.00250367	-0.106379	-0.746152	-0.0618958	-0.200561	-1.59077	0.583387	0.218458	0.121608	0.163121	1.61861	1.17094	1.17639	0.853001	0.356332	0.889669	1.00014	0.950826	1.00162	0.996501	0.974724	0.997781	0.997941	0.812352	0.992882	0.994281	0.990311	1.01216	0.692735	0.907483	0.909736	0.956238	0.993139	0.953539
>sp|P11928|OAS1A_MOUSE 2'-5'-oligoadenylate synthase 1A OS=Mus musculus GN=Oas1a PE=1 SV=2	7	6	4	0.0497205	-0.109859	-0.626004	-0.397134	-1.69187	-1.56044	-0.173346	-0.678804	-0.661663	0.508074	0.159105	-2.39393	3.75032	2.18248	1.52767	4.77965	2.13593	2.25336	1.00212	0.999822	1.01259	0.987503	0.711305	0.921919	0.997874	0.997704	0.986873	0.98249	0.989644	0.375863	0.0111566	0.404801	0.792214	0.000303482	0.471927	0.403653
>sp|P84228|H32_MOUSE Histone H3.2 OS=Mus musculus GN=Hist1h3b PE=1 SV=2	2	2	2	-1.30357	-1.46636	-0.609702	-0.672132	-0.927224	-0.979491	-0.233102	-2.08247	-0.206107	0.831826	0.360661	1.08347	0.127913	1.20013	0.820425	1.06671	0.707105	2.812	0.932088	0.853671	1.01307	0.989032	0.953282	1.00379	0.992703	0.553839	0.996743	0.964126	0.98868	0.931439	0.99529	0.901579	0.964061	0.912671	0.984734	0.163341
>tr|Q5SX53|Q5SX53_MOUSE Putative uncharacterized protein OS=Mus musculus GN=Slc25a11 PE=1 SV=1	12	11	9	-0.282613	-1.52548	-3.21435	-1.26569	-1.47488	-2.28199	1.13362	-0.832498	-2.26313	-0.0524758	0.507969	-1.28993	0.477542	0.733179	-0.0280467	1.17688	0.776709	0.294943	0.997426	0.838165	0.132305	0.977704	0.817001	0.552129	0.95577	0.990102	0.447522	0.999135	0.985014	0.920793	0.984574	0.990909	0.99881	0.89144	0.970083	1.00538
>sp|Q921Y4|MFSD5_MOUSE Molybdate-anion transporter OS=Mus musculus GN=Mfsd5 PE=2 SV=1	1		1	-1.182		-0.643277	-1.20015		-0.520901	-1.29657		-0.50964	-0.406779		0.62525	1.0498		1.73658	1.22834		1.43069	0.955484		1.01109	0.991332		1.0002	0.90491		0.98657	0.990269		1.00203	0.902796		0.692577	0.871934		0.800624
>sp|Q9R0X4|ACOT9_MOUSE Acyl-coenzyme A thioesterase 9, mitochondrial OS=Mus musculus GN=Acot9 PE=1 SV=1	3	5	3	-0.541969	-0.546141	-1.14094	-0.946974	-1.17402	-0.414452	0.319442	-0.34302	0.874148	-0.13675	0.0643394	-0.115151	0.569126	0.478274	0.370459	1.1786	0.00550214	-0.19308	0.980901	0.992591	0.94476	0.984711	0.916203	1.00402	0.995968	1.00133	0.947216	0.994108	0.994993	1.0109	0.979058	0.999776	0.990301	0.890009	1.00007	0.994923
>sp|Q9CZ13|QCR1_MOUSE Cytochrome b-c1 complex subunit 1, mitochondrial OS=Mus musculus GN=Uqcrc1 PE=1 SV=2	12	12	10	0.138249	-0.22029	-0.454103	0.0748169	-0.209157	-0.571078	-0.0642714	-0.236949	-0.674551	0.10272	0.129943	-0.210059	0.702344	0.483788	0.815152	0.910272	1.01527	0.0910377	1.00399	0.996746	1.00779	0.995048	0.995986	1.00615	0.996395	1.00009	0.985665	0.999136	0.99046	1.01369	0.976734	0.997939	0.962961	0.942549	0.924037	0.992308
>sp|Q9R233|TPSN_MOUSE Tapasin OS=Mus musculus GN=Tapbp PE=1 SV=2	7	7	6	0.0932265	1.85432	-0.225581	0.220384	0.996407	-0.18344	2.51888	1.63377	0.453241	1.9007	1.35998	0.239725	2.23375	3.02836	1.42	3.12248	3.15278	3.19342	1.00582	0.725921	0.994897	0.993018	0.942145	1.00117	0.314498	0.781747	0.988189	0.645366	0.867714	1.01446	0.386104	0.0933179	0.839552	0.0870873	0.0818523	0.0655131
>sp|Q9WTI7|MYO1C_MOUSE Unconventional myosin-Ic OS=Mus musculus GN=Myo1c PE=1 SV=2	33	29	21	-0.322709	-0.88795	-1.69854	-0.743412	-0.874224	0.441805	0.0842955	0.81577	-0.118905	0.16241	0.294106	-1.12283	1.26342	1.90908	1.33978	0.616814	0.519855	0.972283	0.997642	0.961336	0.792612	0.984666	0.962557	1.00024	0.996762	0.989691	1.00117	0.993404	0.989922	0.922625	0.832984	0.558486	0.870939	0.986722	0.990613	0.929731
>tr|Q3TML0|Q3TML0_MOUSE Protein disulfide-isomerase A6 OS=Mus musculus GN=Pdia6 PE=1 SV=1	2	2	2	-0.39843	-1.10129	-1.96644	-1.22261	-1.1302	-1.21926	-1.38741	-0.383083	-2.01361	-0.944459	-0.492678	-1.69843	0.532245	1.10401	0.539072	0.134345	0.0401337	-0.414697	0.990471	0.940599	0.642546	0.985336	0.926308	0.973834	0.871354	1.00234	0.583776	0.954543	0.982518	0.766596	0.983949	0.937684	0.989581	1.00287	0.999849	0.988119
>sp|Q99PL5|RRBP1_MOUSE Ribosome-binding protein 1 OS=Mus musculus GN=Rrbp1 PE=1 SV=2	31	34	32	0.84384	-0.0280718	0.843457	5.26214	7.71873	6.47351	0.457516	0.780338	2.19855	3.95388	6.89092	5.7985	2.55235	1.78838	2.22268	0.313353	0.0347233	0.0286744	0.982602	1.00165	0.983564	9.3e-05	1.38e-11	1.32e-07	0.986818	0.992947	0.464945	0.0122097	1.86e-09	9.91e-07	0.238116	0.62958	0.430269	0.988968	1.00014	0.99954
>sp|P27046|MA2A1_MOUSE Alpha-mannosidase 2 OS=Mus musculus GN=Man2a1 PE=1 SV=2	17	10	5	-1.13536	-1.55921	-0.846236	-1.37509	-1.39683	-0.636696	-0.225232	-0.810366	-1.19205	-0.529387	-0.204077	-1.48114	1.64577	1.97132	0.359204	0.722766	0.955579	-0.588209	0.96589	0.82945	0.982657	0.960217	0.846866	1.01088	0.994177	0.990057	0.899144	0.978954	0.996426	0.884503	0.67791	0.527938	0.989055	0.977234	0.942191	0.982272
>sp|Q9R0E1|PLOD3_MOUSE Procollagen-lysine,2-oxoglutarate 5-dioxygenase 3 OS=Mus musculus GN=Plod3 PE=1 SV=1	13	11	8	-1.61417	-1.61527	-0.0822262	-1.97073	-1.98384	-0.9636	-1.64032	-1.43166	0.0122093	-0.90886	-1.54586	0.540512	0.44807	1.25836	1.98546	-0.103418	0.0346902	1.31879	0.872874	0.807971	1.00261	0.729088	0.570555	0.999955	0.774437	0.856147	1.00039	0.959602	0.820122	1.01839	0.983834	0.890988	0.566351	1.00298	0.999944	0.82604
>sp|Q9D6M3|GHC1_MOUSE Mitochondrial glutamate carrier 1 OS=Mus musculus GN=Slc25a22 PE=1 SV=1	2	3	2	0.629659	-0.184765	-1.27373	0.199974	-1.13651	-0.506257	0.204583	-0.885002	-0.360585	-0.405288	-0.108495	0.909444	2.23166	1.44513	1.80499	1.66798	1.37037	0.477163	0.983998	0.998512	0.918396	0.997479	0.927409	0.999211	0.997231	0.986386	0.995977	0.989659	0.99246	0.961434	0.385214	0.815025	0.67022	0.71715	0.86146	0.992468
>tr|Q6W9L1|Q6W9L1_MOUSE MHC class Ib antigen OS=Mus musculus GN=H2-M2 PE=1 SV=1	1	1	1	-2.07555	0.349287	-1.41122	-0.908227	-0.674811	-1.42586	2.33547	2.47103	0.43997	0.354988	3.62504	-0.235626	5.53344	4.43808	1.65055	2.33615	5.48109	2.41999	0.716874	0.99517	0.906477	0.979298	0.982682	0.954517	0.379844	0.335531	0.9897	0.990265	0.0271991	1.01507	5.77e-06	0.00112403	0.734847	0.375362	8.29e-06	0.318643
>sp|P70404|IDHG1_MOUSE Isocitrate dehydrogenase [NAD] subunit gamma 1, mitochondrial OS=Mus musculus GN=Idh3g PE=1 SV=1	7	8	4	-0.83386	-1.41664	-1.07192	-1.50911	-1.3423	-0.998741	-1.65324	-0.414733	-0.57274	-1.19626	-0.723944	-1.19188	-0.745536	0.219688	-0.123912	-0.329754	-0.431044	-0.639418	0.979968	0.878503	0.947146	0.927265	0.868349	0.991767	0.766045	1.00628	0.988718	0.901077	0.978747	0.924547	0.972655	1.01348	1.00049	0.991255	1.00221	0.973941
>tr|Q3US15|Q3US15_MOUSE NAD(P) dependent steroid dehydrogenase-like OS=Mus musculus GN=Nsdhl PE=1 SV=1	6	3	2	-0.239985	-0.484679	-0.758769	-0.180167	0.212599	0.2055	1.16777	-0.663725	-0.138387	-0.382662	-0.259506	-0.318284	0.958316	0.503522	0.511065	0.507017	0.989042	0.469017	1.00071	0.998158	0.990257	0.997765	0.994798	0.998984	0.942265	0.997417	0.99958	0.988039	0.992369	1.0133	0.923341	1.00218	0.985194	0.982774	0.938614	0.991089
>sp|Q9D2G2|ODO2_MOUSE Dihydrolipoyllysine-residue succinyltransferase component of 2-oxoglutarate dehydrogenase complex, mitochondrial OS=Mus musculus GN=Dlst PE=1 SV=1	10	10	11	-0.217478	-1.04187	-1.00666	0.093067	-1.87847	-0.785072	1.53525	-1.19418	0.371737	-0.175048	-1.31212	-0.852634	1.84333	0.871779	0.720476	0.98836	0.0527647	1.01103	0.999013	0.953821	0.956823	0.996926	0.609247	0.993397	0.802841	0.920824	0.997105	0.995987	0.884799	0.969237	0.595533	0.97143	0.977082	0.930299	0.999097	0.915699
>sp|Q8BMF4|ODP2_MOUSE Dihydrolipoyllysine-residue acetyltransferase component of pyruvate dehydrogenase complex, mitochondrial OS=Mus musculus GN=Dlat PE=1 SV=2	14	14	15	-0.129953	0.408188	-0.134773	0.481091	-0.454057	1.39651	1.23211	0.320016	1.90171	0.0568269	1.0411	0.772622	1.72054	1.34258	2.1393	1.55058	1.31187	1.74211	1.00522	0.990305	1.00005	0.986991	0.995622	0.947286	0.930023	0.997266	0.632808	0.999601	0.954964	0.985686	0.66227	0.874909	0.48027	0.762064	0.870523	0.666546
>sp|P61804|DAD1_MOUSE Dolichyl-diphosphooligosaccharide--protein glycosyltransferase subunit DAD1 OS=Mus musculus GN=Dad1 PE=1 SV=3	2	2	3	-0.828449	-0.577415	0.0814235	-0.84268	-0.448288	0.638022	1.05536	0.845365	0.995053	0.269096	0.176551	0.422739	1.81756	1.46229	1.10503	0.509467	0.829113	1.02039	0.9801	0.989979	1.00226	0.992943	0.994867	1.00968	0.963812	0.994663	0.925442	0.993913	0.989576	1.01276	0.601701	0.807738	0.924414	0.984049	0.971079	0.913596
>sp|Q07797|LG3BP_MOUSE Galectin-3-binding protein OS=Mus musculus GN=Lgals3bp PE=1 SV=1	15	13	15	0.529094	-0.892963	-0.488593	0.0170519	-1.06672	-0.656716	-0.790843	-0.0774803	-0.120334	0.558901	0.470192	-1.4721	1.5007	2.47169	2.44285	3.406	1.98904	2.83569	0.979895	0.964953	1.01275	0.999146	0.938437	1.00935	0.98648	0.999616	1.00233	0.97984	0.983336	0.88634	0.733326	0.260432	0.347463	0.042567	0.560724	0.155432
>sp|Q9QZ23|NFU1_MOUSE NFU1 iron-sulfur cluster scaffold homolog, mitochondrial OS=Mus musculus GN=Nfu1 PE=1 SV=2	4	3	3	-1.03314	-0.447778	-1.33743	-0.6095	-0.405254	-1.01473	-0.196395	-0.394079	-0.0706609	0.689282	-0.378567	-0.566046	0.0499919	0.182566	0.459468	0.676477	-0.0639918	-0.307381	0.962081	0.993821	0.913995	0.981962	0.993123	0.987843	0.998583	1.00197	0.998045	0.974821	0.987349	1.01524	0.993091	1.00007	0.98487	0.98177	0.999739	1.00246
>sp|Q9QYM8|CENPH_MOUSE Centromere protein H OS=Mus musculus GN=Cenph PE=1 SV=1	1	1	1	-0.0748141	-0.940405	-1.34731	-0.498337	-1.28879	-1.68766	0.928534	-0.0916966	-1.78656	-0.518819	-0.522239	-1.38012	0.901456	0.587037	0.367461	0.822694	0.185913	0.651653	1.00227	0.962508	0.911146	0.987346	0.886919	0.882633	0.979399	1.00094	0.665924	0.981692	0.985136	0.901644	0.936294	1.00156	0.989097	0.962571	0.999696	0.975835
>sp|Q8CA03|TSCOT_MOUSE Thymic stromal cotransporter protein OS=Mus musculus GN=Slc46a2 PE=1 SV=2	1	1	1	-0.700032	-0.268793	0.605058	-0.186641	-1.3959	0.012366	0.808146	1.66006	3.54715	0.849518	2.20347	1.45405	3.1261	5.08121	5.60354	4.55023	6.55269	10.5634	0.983376	0.994514	1.00838	0.998577	0.846459	0.999772	0.98658	0.773077	0.028339	0.961966	0.489553	0.890405	0.0689211	7.35e-05	6.7e-06	0.000749724	1.77e-08	0
>tr|Q542P4|Q542P4_MOUSE Membrane protein, palmitoylated OS=Mus musculus GN=Mpp1 PE=1 SV=1	8	7	6	-1.76811	-2.01581	-2.28215	-1.22769	-1.68958	-1.1158	1.32819	-1.88634	-1.80033	-0.915361	-0.905908	-1.9781	-0.336304	0.356629	-0.872605	-0.451343	-1.02607	0.225885	0.815824	0.674046	0.490902	0.984266	0.710005	0.97205	0.893514	0.651596	0.657529	0.958755	0.966244	0.615514	0.988301	1.00885	0.961018	0.98499	0.924001	0.994712
>tr|Q3TAW7|Q3TAW7_MOUSE Beta-galactosidase OS=Mus musculus GN=Glb1 PE=1 SV=1	12	9	10	-0.265691	-0.239803	-0.798774	-0.652821	-0.774865	-0.104362	-0.999373	-0.076475	-0.262478	-0.179035	0.460715	-0.487421	0.00374296	0.277014	0.312166	0.975483	0.240314	0.554502	1.00035	0.993475	0.988173	0.991147	0.972956	0.997154	0.966658	0.999563	0.997323	0.995698	0.983807	1.01927	1.00076	1.01294	0.990243	0.932124	0.997405	0.978847
>sp|Q61176|ARGI1_MOUSE Arginase-1 OS=Mus musculus GN=Arg1 PE=1 SV=1	8	8	7	-2.20924	-0.0574814	0.119926	-2.11588	-0.0790977	-0.799098	0.756135	1.85173	1.39982	4.18034	7.18888	0.757086	0.928876	1.94387	3.00043	0.451404	0.185103	5.44307	0.630857	0.999608	1.00185	0.651311	0.997117	0.995558	0.983295	0.67917	0.826359	0.00633357	2.56e-10	0.988797	0.934476	0.54409	0.112987	0.98543	0.999444	9.44e-06
>sp|P60122|RUVB1_MOUSE RuvB-like 1 OS=Mus musculus GN=Ruvbl1 PE=1 SV=1	12	12	9	-1.1117	-0.760636	-1.62636	-1.15856	-0.771356	-1.96785	-0.66277	-0.919023	-1.91366	-1.25574	-0.612179	-0.771137	0.29358	0.442414	-0.368892	-0.236711	-0.303177	-0.413172	0.957096	0.970669	0.814686	0.995515	0.973435	0.737887	0.992164	0.987404	0.624041	0.888084	0.989018	0.986061	0.990646	1.00176	0.988609	0.997388	0.996825	0.987665
>tr|A0A087WQ04|A0A087WQ04_MOUSE Tyrosine-protein kinase HCK OS=Mus musculus GN=Hck PE=1 SV=1	16	14	11	-0.322147	-0.0811222	0.288913	-0.109412	1.2602	1.6615	-0.0752288	0.365079	1.6567	0.543911	1.26641	0.781275	1.52737	2.23387	2.2041	1.71403	2.44204	2.3372	0.99753	1.00197	1.00054	0.99628	0.889939	0.888794	0.996496	1.0044	0.72408	0.97945	0.8828	0.987581	0.723905	0.382054	0.442518	0.693609	0.324259	0.347286
>sp|Q91W97|HKDC1_MOUSE Putative hexokinase HKDC1 OS=Mus musculus GN=Hkdc1 PE=2 SV=1	4	3	3	-0.248081	-0.671672	-0.694988	-0.228017	-1.0828	-1.0981	-0.144827	-0.229918	-0.443348	0.108812	-0.841408	-0.146162	0.397002	0.251415	0.898981	0.705435	0.755678	2.29867	0.998422	0.98373	1.00538	0.993602	0.933026	0.976812	1.00024	1.00131	0.99033	0.997757	0.971807	1.01211	0.984434	1.01502	0.958986	0.982481	0.977114	0.373466
>sp|P70333|HNRH2_MOUSE Heterogeneous nuclear ribonucleoprotein H2 OS=Mus musculus GN=Hnrnph2 PE=1 SV=1	6	5	5	-0.484413	-0.88475	0.364758	-1.42521	-0.635014	-0.915399	-1.80929	-0.0559412	0.343816	-1.02939	-0.896092	-0.287977	1.04382	1.40675	1.65174	-0.00220058	0.448768	1.27128	0.980685	0.962089	0.999578	0.952291	0.986104	0.997707	0.685065	0.999336	0.996098	0.937334	0.965401	1.01157	0.897654	0.835879	0.734363	1.00046	1.00016	0.853846
>sp|Q8BPU7|ELMO1_MOUSE Engulfment and cell motility protein 1 OS=Mus musculus GN=Elmo1 PE=1 SV=2	13	12	7	-0.788657	-0.455931	-0.94899	-0.805251	-0.919299	-0.547641	-0.647482	0.185162	-0.314152	-1.06957	-0.192357	-0.991582	0.251125	0.553323	0.392931	-0.408787	0.0311547	-0.241557	0.980972	0.995176	0.961159	0.984982	0.959465	1.00488	0.993558	0.997901	0.994946	0.935314	0.99229	0.944402	0.99348	0.995144	0.986962	0.988303	0.999567	0.999831
>sp|O08528|HXK2_MOUSE Hexokinase-2 OS=Mus musculus GN=Hk2 PE=1 SV=1	38	29	28	0.451573	-0.492679	0.36481	-0.0816096	-1.16392	-0.180267	0.57411	0.359539	0.791558	0.656127	1.31031	0.287668	1.33607	1.06735	1.25388	1.5926	1.79106	3.30222	0.987956	0.997915	0.999861	0.996146	0.92052	1.00126	0.998725	1.00185	0.955865	0.978674	0.885902	1.01124	0.812239	0.937959	0.878729	0.744542	0.673718	0.0497232
>sp|Q9DC61|MPPA_MOUSE Mitochondrial-processing peptidase subunit alpha OS=Mus musculus GN=Pmpca PE=1 SV=1	11	8	6	-0.973643	-0.31047	-1.04688	-0.932393	-0.0713107	-0.500038	-1.33254	0.482964	-0.646986	-0.41478	1.47966	-0.470304	0.381918	1.30175	0.84561	0.327485	0.262368	0.035111	0.962214	0.995372	0.951521	0.979407	0.998742	0.997326	0.888768	1.00077	0.98404	0.992783	0.838588	1.01442	0.987397	0.883527	0.961182	0.99017	0.995687	0.998723
>sp|Q91W90|TXND5_MOUSE Thioredoxin domain-containing protein 5 OS=Mus musculus GN=Txndc5 PE=1 SV=2	7	7	5	-0.768282	0.383381	-0.45462	-0.451545	0.127328	0.431125	-0.882476	0.119367	0.283509	0.231947	1.05928	-0.331744	0.353921	1.27386	1.23642	0.938437	1.66494	1.00773	0.980208	0.992086	1.00796	0.991055	0.997192	1.00247	0.982153	1.00159	0.997867	0.995312	0.953501	1.01273	0.986757	0.890724	0.891197	0.935483	0.75127	0.915153
>sp|P29477|NOS2_MOUSE Nitric oxide synthase, inducible OS=Mus musculus GN=Nos2 PE=1 SV=1	3	3	1	-1.11252	-0.356636	-0.151324	-1.58687	-0.5443	-1.28237	-0.463437	-0.909336	-0.537549	-1.40751	-0.484141	-1.69426	5.87912	3.74454	2.22431	8.52145	4.0779	2.83048	0.958761	0.996029	0.99862	0.90604	0.987619	0.95683	0.98571	0.986413	0.989906	0.8453	0.982505	0.768597	8.97e-07	0.0141746	0.431886	0	0.00419415	0.156703
>sp|Q62087|PON3_MOUSE Serum paraoxonase/lactonase 3 OS=Mus musculus GN=Pon3 PE=1 SV=2	9	8	5	-0.237698	-0.981268	-0.924972	-0.853489	0.876874	0.0570004	-0.291833	1.63618	0.971752	0.311282	0.805531	-0.275519	0.879126	0.425581	1.63564	1.43203	1.3945	1.56813	1.00038	0.961608	0.961994	0.995668	0.964086	0.997835	0.994449	0.781695	0.927555	0.990863	0.968374	1.01257	0.939141	0.999039	0.745761	0.807545	0.856216	0.753631
>sp|Q9DCN2|NB5R3_MOUSE NADH-cytochrome b5 reductase 3 OS=Mus musculus GN=Cyb5r3 PE=1 SV=3	14	11	9	0.995024	1.01332	-0.0383615	0.239892	-0.386585	-0.220182	0.956819	0.591086	0.748956	1.10955	1.36736	-1.11076	1.19799	1.7326	1.56172	1.67264	1.68201	0.98998	0.968069	0.960267	1.00425	0.992664	0.992607	1.00262	0.975158	0.994609	0.971972	0.926651	0.863438	0.924334	0.863566	0.664493	0.785684	0.713882	0.744808	0.925275
>sp|P01901|HA1B_MOUSE H-2 class I histocompatibility antigen, K-B alpha chain OS=Mus musculus GN=H2-K1 PE=1 SV=1	7	6	6	1.22171	0.669185	1.13215	1.84514	1.47562	0.801902	-0.173116	1.77444	1.6885	1.37667	1.1938	0.720148	1.96125	2.22452	2.0147	2.98969	2.32271	3.15679	0.943971	0.983561	0.949074	0.809553	0.818877	0.997388	0.997494	0.721151	0.710651	0.846668	0.91525	0.990369	0.531524	0.38645	0.549073	0.118907	0.377205	0.0696331
>sp|Q8CCK0|H2AW_MOUSE Core histone macro-H2A.2 OS=Mus musculus GN=H2afy2 PE=1 SV=3	2	2	2	0.0239892	-0.0511348	0.206733	-0.186171	-1.48163	-0.192163	0.134936	-1.21561	0.929255	0.0316584	-1.20997	-0.138332	0.923086	0.486622	0.971979	1.63069	0.894519	1.51956	1.00044	1.00001	0.994117	0.998212	0.813525	1.0005	0.998701	0.914208	0.937371	0.998888	0.91195	1.01054	0.93319	0.999469	0.943387	0.732411	0.962262	0.771909
>sp|Q8C6U2|PQLC3_MOUSE PQ-loop repeat-containing protein 3 OS=Mus musculus GN=Pqlc3 PE=1 SV=1	2	3	2	-0.902944	-1.41565	-1.24412	-1.2835	-1.12464	-1.94194	-1.44753	-0.398427	-2.27319	-1.35741	-1.43038	-2.1299	-0.00311238	0.196785	1.1296	-0.342234	-0.556134	1.6793	0.967766	0.876985	0.91775	0.971297	0.926967	0.748602	0.849631	1.00474	0.444029	0.860082	0.854128	0.531512	1.00058	1.00401	0.915636	0.99199	0.986659	0.701919
>sp|O35857|TIM44_MOUSE Mitochondrial import inner membrane translocase subunit TIM44 OS=Mus musculus GN=Timm44 PE=1 SV=2	9	8	6	-0.154761	-0.908541	-0.0062144	0.477617	-1.2165	0.111233	1.55471	-0.340467	0.564557	1.14303	-0.783483	0.0675187	2.15996	2.45758	1.60734	1.70655	0.0497421	1.90429	1.00217	0.96473	1.00107	0.987965	0.901111	0.996976	0.791609	0.999886	0.988431	0.917045	0.968542	1.00891	0.422452	0.266501	0.765832	0.695204	0.999395	0.572456
>sp|Q9D0T1|NH2L1_MOUSE NHP2-like protein 1 OS=Mus musculus GN=Snu13 PE=1 SV=4	4	2	2	-0.510096	-0.0321563	-0.837989	-1.31494	0.230965	-0.32463	-0.22912	0.585309	-0.121196	0.636017	0.653237	-0.123972	0.896436	0.764682	1.25939	0.506731	0.714746	0.217633	0.983775	1.00137	0.982941	0.970224	0.993089	0.998682	0.992154	0.995495	1.00264	0.975631	0.987554	1.01044	0.935399	0.986155	0.879243	0.982827	0.982296	0.996671
>sp|O35375|NRP2_MOUSE Neuropilin-2 OS=Mus musculus GN=Nrp2 PE=1 SV=2	3			-1.18188			-1.5831			0.710158			0.590364			1.02866			0.6868			0.955031			0.905502			0.986605			0.977604			0.900502			0.982745
>sp|Q921H8|THIKA_MOUSE 3-ketoacyl-CoA thiolase A, peroxisomal OS=Mus musculus GN=Acaa1a PE=1 SV=1	8	10	9	0.0153859	0.838677	0.961214	0.00895814	0.071181	1.45962	0.682395	1.65858	2.64666	1.29614	1.65233	1.39282	1.38509	1.63651	1.74278	1.82581	1.59266	2.17755	1.00066	0.962612	0.962032	1.00086	0.998402	0.96163	0.990822	0.771545	0.239144	0.877553	0.76356	0.90064	0.78979	0.738816	0.694677	0.633106	0.774545	0.437585
>sp|Q9WVL2|STAT2_MOUSE Signal transducer and activator of transcription 2 OS=Mus musculus GN=Stat2 PE=1 SV=1	2	1	3	-1.64486	0.266162	-1.17312	-1.30101	0.110443	-0.000840978	0.433599	0.849416	-0.579261	-1.19819	1.18767	-0.617677	1.51369	2.64274	1.58259	0.817524	2.86906	1.68001	0.87065	0.995202	0.926593	0.970733	0.996531	0.99957	0.988543	0.9943	0.993142	0.901125	0.916305	1.00321	0.735669	0.199494	0.778464	0.962186	0.149065	0.702156
>sp|Q9DBG7|SRPRA_MOUSE Signal recognition particle receptor subunit alpha OS=Mus musculus GN=Srpra PE=1 SV=1	6	9	7	-1.16056	-1.13885	-0.461875	-1.81676	-1.27509	-2.19442	-1.83976	0.229096	-1.29582	-2.09467	-1.16872	-1.64317	0.076016	-0.425281	0.133622	-0.456075	-0.413099	-0.173535	0.958018	0.933937	1.01084	0.820568	0.887342	0.606337	0.666776	1.00106	0.856104	0.562639	0.923566	0.797599	0.994596	0.998732	1.0008	0.986182	0.996749	0.992139
>sp|Q9CQB5|CISD2_MOUSE CDGSH iron-sulfur domain-containing protein 2 OS=Mus musculus GN=Cisd2 PE=1 SV=1	5	3	3	-0.176804	-0.788455	-0.364183	-0.237003	0.0463605	-0.265168	0.411261	0.543448	-0.786292	0.638472	0.258042	-0.550768	-0.0644996	0.548675	0.438734	0.833679	0.462304	1.05761	1.00163	0.970324	0.998497	0.993338	0.998007	1.00164	0.988522	1.00151	0.956559	0.976988	0.991938	1.01551	0.994444	0.996251	0.990923	0.961026	1.00022	0.904965
>sp|Q9DBG6|RPN2_MOUSE Dolichyl-diphosphooligosaccharide--protein glycosyltransferase subunit 2 OS=Mus musculus GN=Rpn2 PE=1 SV=1	15	12	11	0.5124	-0.624832	-0.66045	-0.205105	0.303	0.288176	1.12063	1.64589	0.396824	0.00446955	2.04873	0.315922	0.528224	0.771268	0.914324	1.10795	1.2061	0.896638	0.983873	0.991491	1.00653	0.996543	0.991763	1.00252	0.957412	0.772529	0.994222	0.999155	0.581037	1.01407	0.985232	0.984434	0.952202	0.902564	0.895695	0.950449
>sp|P10852|4F2_MOUSE 4F2 cell-surface antigen heavy chain OS=Mus musculus GN=Slc3a2 PE=1 SV=1	12	12	11	0.571379	0.66197	0.685722	-0.553313	-0.577033	-0.462153	-0.246593	0.613544	0.331015	1.31169	1.75906	0.709432	0.717995	1.79939	1.28266	1.71363	1.36399	1.11718	0.984836	0.986839	1.00196	0.980993	0.984189	0.996955	0.993554	1.00138	0.994544	0.875138	0.723715	0.990738	0.974207	0.634141	0.871776	0.693243	0.859566	0.882639
>sp|Q6PB66|LPPRC_MOUSE Leucine-rich PPR motif-containing protein, mitochondrial OS=Mus musculus GN=Lrpprc PE=1 SV=2	35	25	25	-1.0999	-2.87426	-1.33841	-1.97943	-3.04873	-1.17256	-1.242	0.102573	-1.43341	-1.3066	-1.07731	-1.44803	0.455762	0.524939	0.898161	-0.349941	-0.686007	-0.634266	0.95903	0.276266	0.913506	0.723536	0.140484	0.97827	0.927146	0.999872	0.799768	0.878256	0.956158	0.890156	0.983302	0.999942	0.95892	0.989619	0.986885	0.973198
>tr|Q3U1U4|Q3U1U4_MOUSE Integrin alpha-M OS=Mus musculus GN=Itgam PE=1 SV=1	3	2	3	-0.674015	-0.585942	-1.98927	-0.207072	-1.4389	-1.38863	-0.498853	-0.219767	-0.580496	0.257857	-0.745262	-1.07259	1.50516	1.55725	0.718561	0.164754	0.614023	-0.293945	0.985017	0.990235	0.63489	0.996127	0.828718	0.942634	0.985962	0.998518	0.99421	0.993955	0.977653	0.936355	0.735943	0.772962	0.977087	1.00335	0.98717	1.00385
>sp|P51174|ACADL_MOUSE Long-chain specific acyl-CoA dehydrogenase, mitochondrial OS=Mus musculus GN=Acadl PE=1 SV=2	13	10	9	-0.0643851	-0.0311685	0.157399	0.0978388	-1.24984	0.241335	0.0667247	-0.738681	0.577627	-0.51603	0.714583	-0.278469	1.03809	0.445816	1.1954	0.879824	1.52206	1.96253	1.00185	1.00174	0.997825	0.995581	0.892254	1.00083	0.996838	0.992982	0.989613	0.982953	0.98035	1.01311	0.898754	1.0019	0.899327	0.945536	0.808684	0.540966
>sp|Q80VQ0|AL3B1_MOUSE Aldehyde dehydrogenase family 3 member B1 OS=Mus musculus GN=Aldh3b1 PE=1 SV=1	11	8	6	-0.793248	-2.01973	-0.839047	-1.33676	-1.66647	-0.352749	-0.242335	0.264339	0.579548	-0.810616	-0.664343	0.242227	-0.139572	0.328989	0.414724	-0.429478	-0.205106	0.185035	0.981336	0.672166	0.984972	0.960785	0.723603	0.998015	0.992621	1.00045	0.993222	0.971612	0.989195	1.01448	0.99597	1.00768	0.992052	0.985844	0.996476	0.993605
>sp|O09046|OXLA_MOUSE L-amino-acid oxidase OS=Mus musculus GN=Il4i1 PE=1 SV=1	7	6	5	-0.979454	-0.85658	-2.57263	-1.45164	-1.41644	-2.36428	-2.03839	-0.446532	-2.83415	0.0935964	0.517928	-2.16916	2.92723	2.43148	0.311889	0.879294	1.714	0.736376	0.961935	0.959721	0.367328	0.952016	0.839788	0.499687	0.53854	1.00328	0.165731	0.998879	0.985257	0.513429	0.113516	0.278606	0.989893	0.945851	0.723427	0.969038
>tr|A2AR26|A2AR26_MOUSE Protein Slc2a6 OS=Mus musculus GN=Slc2a6 PE=1 SV=1	4	4	4	-0.821282	-0.432019	-0.640854	-1.7325	-1.04897	-0.691473	-2.23135	-1.57446	-0.462316	-0.827516	-0.736913	-1.57935	2.76712	2.68288	2.51162	0.480328	0.307128	0.596987	0.980658	0.993525	1.0113	0.857682	0.940096	1.00444	0.438343	0.821631	0.993198	0.966012	0.976497	0.834597	0.162077	0.188735	0.305902	0.984264	0.997046	0.980245
>sp|Q921T2|TOIP1_MOUSE Torsin-1A-interacting protein 1 OS=Mus musculus GN=Tor1aip1 PE=1 SV=3	9	5	6	0.83039	-0.396789	0.38568	0.692956	0.082271	0.88739	2.05767	1.33947	1.053	1.72069	0.650609	0.711848	0.926712	1.28896	2.52205	2.23102	1.48186	2.23983	0.981477	0.989963	1.00179	0.988277	0.996684	0.998928	0.528025	0.878208	0.925678	0.730578	0.989198	0.990107	0.933661	0.889008	0.304451	0.428673	0.817251	0.408223
>tr|Q3TAN6|Q3TAN6_MOUSE Interferon inducible GTPase 2, isoform CRA_a OS=Mus musculus GN=Irgm2 PE=2 SV=1	3	4	1	-1.55895	-0.597604	0.0627669	-1.72427	-0.376575	-0.797959	-0.0311909	-0.247692	-0.313076	-1.5191	-0.178129	0.03244	2.36828	0.705629	1.39335	0.532511	0.632466	1.36374	0.897827	0.990566	1.00314	0.853408	0.992078	0.995419	0.998391	1.00111	0.994126	0.811515	0.989359	1.00413	0.321081	0.99378	0.852285	0.985755	0.988437	0.814536
>sp|Q8Y449|KAD_LISMO Adenylate kinase OS=Listeria monocytogenes serovar 1/2a (strain ATCC BAA-679 / EGD-e) GN=adk PE=3 SV=1	1			0.150353			0.163967			-0.210535			-0.0749113			1.2151			1.26536			1.00342			0.996795			0.996137			0.997504			0.85579			0.861069
>sp|Q3TWL2|TM55B_MOUSE Type 1 phosphatidylinositol 4,5-bisphosphate 4-phosphatase OS=Mus musculus GN=Tmem55b PE=1 SV=1	1	1	1	-0.646807	-0.657329	-0.872316	-1.28149	-1.99663	-0.358296	-0.866368	-0.104196	0.176682	-0.832481	0.142935	-0.432232	0.304278	1.45563	1.17334	0.30306	0.420468	0.183931	0.988262	0.988547	0.974979	0.970714	0.568121	0.998592	0.979386	0.999857	0.996167	0.964028	0.990035	1.01524	0.991655	0.812217	0.909384	0.98974	1.00006	0.994055
>sp|Q9ER38|TOR3A_MOUSE Torsin-3A OS=Mus musculus GN=Tor3a PE=1 SV=2	3	3	1	-1.56846	-0.54084	-0.0319985	-1.27922	0.563402	-0.128463	-0.488599	0.108321	0.210338	-1.05174	0.622857	-0.0558584	2.10124	2.28189	2.33786	1.89902	0.698855	0.834256	0.887805	0.991633	1.00325	0.96898	0.988592	0.999436	0.987598	1.00046	0.996529	0.934757	0.989209	1.00793	0.462976	0.357652	0.37254	0.59028	0.982858	0.969321
>sp|Q80X90|FLNB_MOUSE Filamin-B OS=Mus musculus GN=Flnb PE=1 SV=3	29	23	13	-1.27954	-2.55511	-1.43977	-0.443528	-2.42501	0.0130153	1.04457	-0.907231	0.337542	0.13275	-0.553833	0.00495274	1.74971	1.22736	3.17411	0.370574	-0.0253175	0.938542	0.936895	0.409561	0.898948	0.990373	0.360276	1.00071	0.964489	0.985453	0.994693	0.99518	0.988987	1.00015	0.650534	0.894328	0.0708627	0.989009	0.999551	0.945
>sp|E2JF22|PIEZ1_MOUSE Piezo-type mechanosensitive ion channel component 1 OS=Mus musculus GN=Piezo1 PE=1 SV=1	2			0.341808			-0.0827702			0.320196			0.39221			1.47779			1.40337			0.998811			0.996066			0.995434			0.987079			0.748261			0.81586
>sp|Q8QZT1|THIL_MOUSE Acetyl-CoA acetyltransferase, mitochondrial OS=Mus musculus GN=Acat1 PE=1 SV=1	9	11	9	-0.159903	-0.0744291	0.55922	-0.997407	0.258476	-0.0491578	-0.393324	1.62687	1.59139	0.558537	0.915511	0.942645	0.528761	0.657775	1.16069	0.815831	1.577	1.21988	1.0032	1.00243	1.00584	0.98486	0.997858	0.999331	0.988395	0.782717	0.746115	0.979129	0.971979	0.954112	0.984893	1.00095	0.912887	0.961772	0.777473	0.862383
>sp|P35486|ODPA_MOUSE Pyruvate dehydrogenase E1 component subunit alpha, somatic form, mitochondrial OS=Mus musculus GN=Pdha1 PE=1 SV=1	13	12	13	0.0669877	0.398215	1.08002	0.260073	0.0780377	0.424168	0.348835	1.40348	0.616105	0.881438	0.543306	-0.0275346	1.69072	1.03873	0.999135	1.3295	1.11972	0.793911	1.00218	0.990265	0.944935	0.993213	0.997112	1.00137	0.99046	0.86722	0.98451	0.958664	0.985597	1.00492	0.666646	0.940359	0.945666	0.836677	0.899756	0.970846
>tr|Q0PD23|Q0PD23_MOUSE RAB32, member RAS oncogene family OS=Mus musculus GN=Rab32 PE=1 SV=1	8	8	6	-1.29377	-0.773989	0.0784209	-1.43214	-0.89603	-0.791559	-0.42175	-0.212728	-0.391966	-0.999018	0.304217	0.372097	0.116136	0.798989	-0.365268	-0.0215764	0.460305	0.179591	0.932254	0.969535	1.00249	0.949957	0.961226	0.994594	0.98911	0.997719	0.995239	0.944834	0.987552	1.01553	0.995672	0.985072	0.989053	1.00258	1.00014	0.993558
>sp|Q91X78|ERLN1_MOUSE Erlin-1 OS=Mus musculus GN=Erlin1 PE=1 SV=1	6	5	4	0.229375	0.522149	-0.261152	0.298807	-0.108153	0.133799	0.431224	1.09998	0.308906	0.253025	0.10849	-0.631489	0.9098	0.632991	0.927063	0.717261	0.933015	0.281789	0.999331	0.994582	0.996733	0.989964	0.996204	0.998758	0.988857	0.952427	0.993569	0.993547	0.992235	1.0039	0.938056	1.00236	0.952208	0.977708	0.953942	1.00087
>sp|P50427|STS_MOUSE Steryl-sulfatase OS=Mus musculus GN=Sts PE=1 SV=1	4	6	4	-0.510938	-0.0959285	-0.45334	0.0220015	-0.321437	-0.121045	-0.842903	-0.384838	-0.92257	-0.489377	0.129941	-0.547007	1.82761	1.31855	1.81965	-0.20951	0.670087	1.24149	0.983904	1.00122	1.00713	0.999453	0.986622	0.999538	0.981013	1.00475	0.936999	0.980069	0.990229	1.01362	0.599087	0.885954	0.665511	1.00202	0.986121	0.859144
>tr|E9QNN1|E9QNN1_MOUSE ATP-dependent RNA helicase A OS=Mus musculus GN=Dhx9 PE=1 SV=1	2	2	2	-1.08128	-1.78251	-1.21957	-1.07923	-0.162486	0.359176	-0.331381	0.389852	-0.0167	0.406331	0.350699	0.178244	0.492591	1.47436	0.898203	-0.236948	0.498302	1.61473	0.951382	0.75582	0.916359	0.993611	0.997673	0.999014	0.99385	1.00248	0.998958	0.990501	0.989403	1.0108	0.984655	0.803703	0.959463	0.99737	0.996303	0.737645
>sp|Q6P4T2|U520_MOUSE U5 small nuclear ribonucleoprotein 200 kDa helicase OS=Mus musculus GN=Snrnp200 PE=1 SV=1	39	29	26	-0.620007	-0.428426	-1.48051	-0.783746	-0.918037	-0.69014	-1.27859	-0.525206	-1.30495	-0.36564	-0.919908	-0.807529	0.50672	0.265196	0.719799	-0.23357	-0.353125	-0.150582	0.982719	0.993959	0.882861	0.985619	0.957417	1.00467	0.910262	0.998431	0.851381	0.990673	0.972456	0.986356	0.986174	1.01411	0.976971	0.997462	0.992961	0.991479
>sp|P81117|NUCB2_MOUSE Nucleobindin-2 OS=Mus musculus GN=Nucb2 PE=1 SV=2	8	8	9	-0.871863	-0.44698	-1.11596	-0.68429	-0.914905	-0.685649	-1.3903	-0.575758	-0.409507	-0.545546	-0.489509	-1.25425	1.03187	0.00155866	0.11415	-0.390252	-0.0331337	-0.171897	0.979371	0.993094	0.945827	0.989773	0.955299	1.00303	0.872203	0.99566	0.993899	0.980918	0.983089	0.922857	0.899657	0.999393	1.00184	0.988346	0.999909	0.991969
>sp|Q99LE6|ABCF2_MOUSE ATP-binding cassette sub-family F member 2 OS=Mus musculus GN=Abcf2 PE=1 SV=1	7	2	4	-0.137861	-0.692779	-0.714381	-0.836571	-0.930479	-0.945268	-0.354207	-0.122968	-0.703391	0.872888	-0.565887	0.0468939	0.280225	-0.234628	-0.405017	0.0553888	-0.335831	0.164374	1.00414	0.979185	0.997843	0.993893	0.952007	1.001	0.990019	1.00102	0.983058	0.960488	0.992221	1.00752	0.990999	1.01296	0.989904	1.00617	0.994853	0.991354
>sp|Q9JL56|GDE1_MOUSE Glycerophosphodiester phosphodiesterase 1 OS=Mus musculus GN=Gde1 PE=1 SV=1	4	3	2	-0.529473	-0.158257	-0.737454	0.704964	0.53419	-0.217524	0.364417	0.447718	0.115767	0.597309	0.552071	-0.467233	1.95896	2.59898	1.30665	2.26011	1.61987	-0.024489	0.979737	1.00003	0.996379	0.986681	0.987704	1.00132	0.991575	1.00328	0.999391	0.976153	0.988538	1.01557	0.53052	0.217829	0.87813	0.417708	0.771748	0.999257
>sp|Q8BH59|CMC1_MOUSE Calcium-binding mitochondrial carrier protein Aralar1 OS=Mus musculus GN=Slc25a12 PE=1 SV=1	14	12	11	-0.538073	-0.153491	-2.05699	-1.68304	-0.028693	-0.858671	-0.467391	0.426901	-0.293859	-0.818517	0.603514	-1.19908	0.0222254	1.25477	0.980559	0.132736	0.549857	0.481045	0.980097	0.999951	0.596601	0.867154	0.998969	0.998322	0.984709	1.00803	0.996642	0.968759	0.988013	0.923104	0.999104	0.890066	0.944903	1.00277	0.988618	0.991137
>sp|P17426|AP2A1_MOUSE AP-2 complex subunit alpha-1 OS=Mus musculus GN=Ap2a1 PE=1 SV=1	24	24	22	-0.471501	-0.669167	-1.22478	-1.15268	-0.924353	-0.554571	-1.03845	0.170592	-0.958163	-0.239024	0.213036	-1.23831	0.203774	1.19261	0.559457	-0.0675875	-0.206348	-0.305601	0.982764	0.983175	0.916424	0.990943	0.956756	1.00462	0.962536	0.99716	0.935877	0.994809	0.994895	0.9203	0.995024	0.904047	0.990137	1.00458	0.99734	1.00233
>sp|Q8BH24|TM9S4_MOUSE Transmembrane 9 superfamily member 4 OS=Mus musculus GN=Tm9sf4 PE=1 SV=1	7	8	7	-0.257599	0.757754	0.10495	0.138693	0.79872	0.81616	1.68105	1.26449	0.693277	0.28879	1.62629	0.547435	1.70225	1.94264	1.29548	1.2139	1.05411	0.900883	1.00028	0.967271	1.00269	0.996137	0.972214	0.997321	0.753957	0.905593	0.981953	0.992753	0.778659	1.01438	0.665596	0.542022	0.869711	0.874728	0.917601	0.949935
>sp|Q8C7X2|EMC1_MOUSE ER membrane protein complex subunit 1 OS=Mus musculus GN=Emc1 PE=1 SV=1	15	13	7	-0.667466	-0.307329	-0.161002	-1.17296	-0.831673	-0.457063	0.580497	-0.0352318	-0.939089	-0.575673	0.380877	0.000179257	-0.0625437	0.291634	0.834856	0.166307	-0.0369538	-0.0733866	0.986293	0.99407	0.999809	0.993853	0.962263	0.999256	0.999517	1.00323	0.934672	0.979461	0.987592	1.0001	0.994479	1.0135	0.960092	1.00352	1.00027	0.99475
>tr|D2CGM4|D2CGM4_MOUSE Melanoma differentiation-associated protein 5 OS=Mus musculus GN=Ifih1 PE=2 SV=1	3	1	1	0.253282	0.866508	0.112027	-1.02874	-0.0734833	1.18309	0.848197	0.235175	0.480158	0.730785	0.734073	-0.235816	4.45806	2.35504	2.04521	4.71652	4.05743	1.45939	1.0004	0.961342	1.00316	0.98687	0.997809	0.975544	0.980312	0.999698	0.990865	0.97201	0.977958	1.0152	0.000783703	0.318098	0.532773	0.000391594	0.00440648	0.781049
>sp|P56480|ATPB_MOUSE ATP synthase subunit beta, mitochondrial OS=Mus musculus GN=Atp5b PE=1 SV=2	35	32	30	-0.0387291	-0.861009	-2.23785	-0.616455	-1.76077	-2.22792	-0.331666	-1.30546	-1.11386	-0.502849	-0.430798	-1.74224	0.355257	-0.0889531	-0.396493	1.48685	1.02668	0.706953	1.00184	0.961743	0.513155	0.98425	0.671125	0.603372	0.994243	0.888298	0.913386	0.981406	0.979631	0.739619	0.986996	0.998501	0.988645	0.789534	0.923729	0.969242
>sp|Q8CE08|PPAP_MOUSE Prostatic acid phosphatase OS=Mus musculus GN=Acpp PE=2 SV=1	5	5	5	-0.935479	-2.67404	-2.58199	-1.44387	-1.6463	-3.23029	-0.50285	-1.18463	-1.89797	-0.72425	-1.1645	-2.03561	0.382056	1.18472	0.896844	1.02114	-1.25006	-1.31378	0.96173	0.349261	0.373919	0.956625	0.730987	0.116611	0.986293	0.923269	0.629844	0.971732	0.923338	0.566615	0.987489	0.903427	0.957746	0.921414	0.887143	0.82642
>tr|Q14B12|Q14B12_MOUSE Klra21 protein OS=Mus musculus GN=Klra21 PE=2 SV=1	1			-0.0979541			-0.00538468			-0.365283			0.250917			3.03356			3.22448			1.00508			0.999957			0.991848			0.993261			0.0865794			0.0668065
>sp|P31266|SUH_MOUSE Recombining binding protein suppressor of hairless OS=Mus musculus GN=Rbpj PE=1 SV=1	10	8	8	-0.504414	-1.20912	-1.07573	0.127174	-1.10096	-1.12261	-0.47172	-0.87012	-1.30467	0.839559	-1.73885	-0.333685	1.01907	0.544965	0.0703216	0.663553	-0.495826	0.105392	0.982654	0.928363	0.946013	0.998348	0.930123	0.970835	0.985885	0.989925	0.850901	0.961563	0.728804	1.01307	0.903899	0.996267	0.996539	0.985117	0.995368	0.992145
>tr|Q9CPN9|Q9CPN9_MOUSE Protein 2210010C04Rik OS=Mus musculus GN=2210010C04Rik PE=1 SV=1	1	1	1	-1.85595	-0.72168	-1.67109	-1.24499	-1.41447	-1.13115	0.968767	-0.685617	-0.811015	-0.477318	0.125526	-1.21915	1.07467	1.90006	0.112447	-0.34156	-0.00157803	-0.165648	0.798629	0.976456	0.801889	0.98012	0.841929	0.970459	0.976062	0.993721	0.960709	0.982222	0.991065	0.918835	0.898658	0.565359	1.00173	0.991533	0.999803	0.993215
>sp|Q9CYA0|CREL2_MOUSE Cysteine-rich with EGF-like domain protein 2 OS=Mus musculus GN=Creld2 PE=1 SV=1	4	4	4	-0.761041	-0.774172	-0.675617	-0.94746	0.289304	-0.115666	-3.14959	0.7161	1.00186	0.464183	-0.839691	1.62191	0.96672	1.35653	2.04677	0.525406	0.558588	-0.0640637	0.980156	0.96975	1.00365	0.984962	0.994922	0.998397	0.085033	0.992343	0.925584	0.984555	0.971637	0.811396	0.91994	0.862006	0.53244	0.983108	0.987738	0.996245
>sp|P56135|ATPK_MOUSE ATP synthase subunit f, mitochondrial OS=Mus musculus GN=Atp5j2 PE=1 SV=3	5	2	3	0.0377289	0.525974	-1.3596	-0.945636	0.555666	-0.878301	-1.0562	-0.477374	-1.64261	-0.617751	-0.951687	-1.36847	1.65422	1.45052	0.54634	0.760631	0.943648	0.8481	1.00231	0.994725	0.913594	0.981404	0.985419	0.997915	0.964179	1.00134	0.729811	0.976268	0.975876	0.901228	0.675546	0.812419	0.991205	0.965742	0.944543	0.967508
>sp|Q9QYB1|CLIC4_MOUSE Chloride intracellular channel protein 4 OS=Mus musculus GN=Clic4 PE=1 SV=3	11	12	10	0.144504	-0.714752	0.364996	0.167913	-1.47485	0.829735	0.537068	-1.33955	1.62137	-0.00684389	-0.0398942	0.0741857	1.54097	0.810932	1.60807	1.45543	1.69716	3.63288	1.00362	0.974152	1	0.996149	0.81604	0.995487	0.991045	0.87899	0.736514	0.999302	0.995676	1.00921	0.719491	0.983136	0.766006	0.801543	0.732738	0.018747
>sp|Q6PD26|PIGS_MOUSE GPI transamidase component PIG-S OS=Mus musculus GN=Pigs PE=1 SV=3	5	6	3	-2.04922	-1.87493	-1.24562	-1.71649	-1.18225	-0.491133	-2.6097	-1.68016	-0.0499543	-1.20935	0.0170475	-0.561889	1.75532	0.218565	0.521285	-0.740158	-0.046486	-0.451575	0.73129	0.728231	0.919179	0.851596	0.911818	0.998921	0.268979	0.76335	0.996931	0.898008	0.99978	1.01548	0.645398	1.01217	0.98868	0.968515	0.999444	0.991953
>tr|A0A0Y7K5J5|A0A0Y7K5J5_LISMN Stage 0 sporulation protein KA OS=Listeria monocytogenes GN=oppA_7 PE=4 SV=1	1	1	1	0.237366	1.85717	-0.509522	3.79222	4.1081	1.28461	10.8358	15.4484	8.87778	11.0476	13.171	11.8099	4.83008	6.07769	4.88585	4.90726	7.11859	5.3427	1.00007	0.733729	1.01259	0.0274206	0.00625919	0.954164	0	0	0	0	0	0	0.000145783	4.78e-07	0.000213635	0.000175064	4.67e-10	1.52e-05
>sp|Q9ER41|TOR1B_MOUSE Torsin-1B OS=Mus musculus GN=Tor1b PE=1 SV=2	4	2		-1.39202	-0.943055		-1.57193	-1.34726		-0.607643	-1.09938		-1.61895	-0.699602		0.35722	-0.457379		-0.575011	-0.458604		0.932569	0.962715		0.908716	0.865934		0.998033	0.952629		0.785259	0.985307		0.987053	0.999231		0.98564	1.00005
>sp|P62814|VATB2_MOUSE V-type proton ATPase subunit B, brain isoform OS=Mus musculus GN=Atp6v1b2 PE=1 SV=1	25	21	23	-0.509879	-0.717946	-0.796779	-0.164451	-0.480265	-1.17224	0.0244953	0.0894896	0.074247	-0.551194	-0.838527	-0.707929	0.194094	0.0345315	-0.516154	0.0871052	-0.00598396	0.0655529	0.983211	0.974355	0.987545	0.997135	0.989112	0.977837	0.999159	0.999624	0.998081	0.981137	0.972218	0.989704	0.99417	1.00139	0.984427	1.00351	1.00011	0.996262
>sp|Q9JKK7|TMOD2_MOUSE Tropomodulin-2 OS=Mus musculus GN=Tmod2 PE=1 SV=2	1	1	1	0.642998	0.306091	0.569399	0.30061	0.2358	1.45094	1.13511	2.54163	4.94466	2.30361	3.51755	3.85705	1.15294	2.90688	4.28511	1.90478	3.88084	4.32796	0.984975	0.993645	1.00731	0.989274	0.99469	0.959156	0.954655	0.298476	0.000186112	0.469212	0.0401994	0.00898396	0.878897	0.125396	0.00261318	0.58872	0.00844798	0.00156029
>sp|B7ZMP1|XPP3_MOUSE Probable Xaa-Pro aminopeptidase 3 OS=Mus musculus GN=Xpnpep3 PE=1 SV=1	1	1	1	-1.46476	-1.31369	-1.1336	-1.06869	-0.0783164	-0.726839	-0.851746	0.0244249	0.695691	-1.02421	-0.0844616	-0.866894	0.740962	1.38149	0.222041	-0.537295	0.649664	0.386634	0.933702	0.899279	0.94768	0.994177	0.997327	1.00567	0.9779	1.00332	0.981288	0.936985	0.991904	0.974157	0.973612	0.848435	0.995328	0.985834	0.987549	0.990388
>sp|Q9CYN2|SPCS2_MOUSE Signal peptidase complex subunit 2 OS=Mus musculus GN=Spcs2 PE=1 SV=1	9	7	5	0.0593712	-1.31102	-0.435363	-0.434963	-1.7554	-0.596484	1.5481	0.591204	-0.632505	0.0458763	0.0752777	-1.22627	0.359484	0.470907	-0.36091	0.461199	0.495952	0.768396	1.00103	0.899019	1.00549	0.989323	0.672831	1.00815	0.794918	0.994847	0.983018	0.999299	0.992497	0.91227	0.987958	1.00035	0.990254	0.985431	0.995565	0.96782
>tr|Q544R8|Q544R8_MOUSE Putative uncharacterized protein OS=Mus musculus GN=Trappc4 PE=1 SV=1	5	2	3	-1.57616	-2.12215	-2.58196	-2.77439	-1.9624	-2.12564	-2.48359	0.110608	-1.72408	-1.52539	-1.03889	-2.1079	-0.225647	0.392734	-0.777518	-0.865558	-2.00896	-1.15289	0.886865	0.624372	0.370547	0.315561	0.576383	0.64115	0.335257	1.0015	0.694283	0.806776	0.953052	0.536459	0.994472	1.00073	0.967701	0.950414	0.551724	0.874932
>sp|P32921|SYWC_MOUSE Tryptophan--tRNA ligase, cytoplasmic OS=Mus musculus GN=Wars PE=1 SV=2	14	10	10	-1.11314	-1.81305	-0.454116	-0.595212	-2.14724	-1.11765	1.54237	-0.710589	-0.619166	0.353367	-1.41474	-1.08284	0.177504	0.6065	-0.0308828	-0.937036	-0.0251659	0.34338	0.960149	0.743575	1.00815	0.986117	0.495236	0.974322	0.798654	0.993295	0.983854	0.990313	0.8601	0.93087	0.997093	1.00271	0.998219	0.934852	0.999241	0.996306
>tr|A0A112W2M2|A0A112W2M2_LISMN Glutamine transport system permease protein glnP OS=Listeria monocytogenes GN=glnP PE=3 SV=1	1	1	1	0.363987	-1.18353	-1.13854	-0.647094	-0.236467	-0.219931	0.993661	-0.210263	1.02388	-0.462887	-0.265204	0.364857	0.995138	0.826533	0.0803278	0.503933	1.14373	0.977607	0.994599	0.935071	0.946778	0.988549	0.994833	1.00256	0.967585	0.997485	0.920122	0.984181	0.99162	1.0159	0.913451	0.981823	0.997013	0.982225	0.903968	0.930505
>sp|Q9Z2I0|LETM1_MOUSE LETM1 and EF-hand domain-containing protein 1, mitochondrial OS=Mus musculus GN=Letm1 PE=1 SV=1	10	9	4	-0.687626	-0.782287	-1.48371	-1.78183	-1.47483	-1.09082	-1.91064	-0.8088	-1.76996	-0.987479	-0.811194	-2.18871	1.59576	0.950043	0.564616	0.611061	-0.275365	-1.1208	0.985893	0.970573	0.882851	0.835475	0.815052	0.981474	0.618028	0.991193	0.678664	0.944345	0.970363	0.507424	0.699072	0.952027	0.989837	0.985695	0.997496	0.885327
>sp|Q8CGK3|LONM_MOUSE Lon protease homolog, mitochondrial OS=Mus musculus GN=Lonp1 PE=1 SV=2	14	13	11	-1.02995	-1.338	-1.07629	-0.814871	-1.19937	0.122069	-0.528208	-1.42673	-0.382653	-0.986685	-0.588075	-0.78996	0.471112	-0.211511	0.48538	0.958027	-0.358998	-0.276199	0.961104	0.895356	0.947475	0.987779	0.903677	1.00024	0.990311	0.862063	0.998218	0.945012	0.991431	0.989017	0.983373	1.00738	0.989023	0.933448	0.993588	1.00142
>sp|P14429|HA17_MOUSE H-2 class I histocompatibility antigen, Q7 alpha chain OS=Mus musculus GN=H2-Q7 PE=1 SV=1	2	1	1	1.11019	0.709333	-0.538376	1.33335	0.271722	0.315649	0.242003	0.620642	0.385798	1.0489	-0.712763	0.0381773	3.89235	2.07614	2.07478	3.52987	1.54567	2.1912	0.957683	0.974243	1.01375	0.958053	0.995942	0.997177	0.992522	1.00098	0.997983	0.934869	0.980094	1.00466	0.00662787	0.465456	0.515323	0.0294343	0.792182	0.428835
>sp|P09450|JUNB_MOUSE Transcription factor jun-B OS=Mus musculus GN=Junb PE=1 SV=1	1	1		-0.651801	0.399479		0.247162	0.113302		0.283477	1.17861		0.205809	0.567651		1.3546	1.30726		1.39896	1.20469		0.988523	0.989533		0.994472	0.99776		0.993108	0.925703		0.996357	0.992703		0.803838	0.887885		0.818321	0.893363
>sp|O35955|PSB10_MOUSE Proteasome subunit beta type-10 OS=Mus musculus GN=Psmb10 PE=1 SV=1	4	5	4	-0.825287	-0.230908	0.447035	-1.21689	-1.47087	-0.531573	-1.48081	-1.06419	0.530684	-0.087579	0.127938	0.332308	1.12208	0.0933262	1.27945	0.0223279	0.394103	1.90255	0.979201	0.994684	1.00591	0.989742	0.815222	1.00071	0.832365	0.960941	0.986704	1.00036	0.990353	1.01282	0.888137	0.999331	0.873936	1.00266	0.992499	0.571962
>sp|Q8VCM8|NCLN_MOUSE Nicalin OS=Mus musculus GN=Ncln PE=1 SV=2	8	7	3	-1.41146	-1.68819	-1.4766	-0.899712	-1.25428	-1.63108	-0.188766	-0.272598	-1.43033	-0.0791656	-0.608891	-1.24033	1.07017	1.01143	-0.0694036	0.0402945	-0.379497	-1.35536	0.929202	0.796477	0.885432	0.981116	0.891023	0.891073	0.997818	1.00129	0.801361	0.999872	0.989157	0.922803	0.901184	0.947306	0.99579	1.00444	0.992881	0.814083
>tr|Q6ZQL8|Q6ZQL8_MOUSE Guanylate binding protein 6 OS=Mus musculus GN=Gbp6 PE=2 SV=1		1			-0.287507			-0.245622			-0.690507			0.188705			1.04418			1.15026			0.99806			0.994423			0.993043			0.992677			0.936154			0.902555
>sp|P67778|PHB_MOUSE Prohibitin OS=Mus musculus GN=Phb PE=1 SV=1	12	10	12	-0.00907363	-0.00278937	-0.70295	-0.163959	-0.419294	-0.589312	0.594027	0.822725	-0.167677	0.0629574	-0.386257	-0.458353	0.175981	0.823747	0.34885	1.03222	0.403349	-0.199345	0.998879	1.00054	1.0036	0.996608	0.995062	1.00541	0.997545	0.989251	0.993545	1.00001	0.986997	1.01366	0.997693	0.982613	0.989882	0.919838	0.995766	0.995366
>sp|Q8R180|ERO1A_MOUSE ERO1-like protein alpha OS=Mus musculus GN=Ero1a PE=1 SV=2	17	13	14	0.156734	0.542164	-0.433601	-0.292518	-0.102511	-0.514156	-0.556321	1.63004	0.0206857	1.8517	4.25012	-0.738266	1.16171	1.95716	1.89215	2.98788	3.43123	2.47439	1.00293	0.991516	1.00449	0.989643	0.996698	1.00081	0.996438	0.781413	0.999153	0.670951	0.00304754	0.990152	0.875723	0.534649	0.626864	0.117069	0.0398335	0.302447
>sp|Q8C172|CERS6_MOUSE Ceramide synthase 6 OS=Mus musculus GN=Cers6 PE=1 SV=1	1	1	2	0.599956	-0.0567554	-1.00959	0.827326	-0.176655	0.458563	0.165604	1.50205	1.84567	0.727345	1.03509	-0.331717	1.9458	2.13838	2.12177	1.44191	1.3279	0.696461	0.978374	0.99888	0.955338	0.990961	0.998023	0.998707	0.998238	0.846521	0.644436	0.971914	0.954177	1.01243	0.535476	0.429436	0.484388	0.804269	0.872315	0.972514
>sp|Q99JX3|GORS2_MOUSE Golgi reassembly-stacking protein 2 OS=Mus musculus GN=Gorasp2 PE=1 SV=3	4	2	3	-0.96053	-1.01048	-0.339716	-1.11251	-2.23974	-0.969138	1.22871	0.0647208	0.937327	-0.34228	-1.05787	-1.1777	0.0727315	0.574519	-0.273042	-0.31856	0.0887234	-0.560435	0.958038	0.961301	1.0012	0.991001	0.445967	1.00396	0.930721	0.998457	0.934079	0.98972	0.952276	0.922101	0.993959	1.00067	0.993963	0.98975	1.00051	0.980387
>sp|Q99PV0|PRP8_MOUSE Pre-mRNA-processing-splicing factor 8 OS=Mus musculus GN=Prpf8 PE=1 SV=2	40	33	26	-0.644536	-1.34474	-1.10047	-1.16176	-2.13811	-0.103215	-0.922925	-0.671008	-0.84828	-0.474248	0.0864741	-0.0215306	0.60081	0.591471	1.53478	-0.309132	-0.244297	-0.0619569	0.986902	0.893927	0.944504	0.995726	0.496802	0.997621	0.978711	0.999124	0.952363	0.984575	0.991996	1.00288	0.975842	1.00234	0.793186	0.988982	0.996473	0.996241
>sp|Q9DBE8|ALG2_MOUSE Alpha-1,3/1,6-mannosyltransferase ALG2 OS=Mus musculus GN=Alg2 PE=1 SV=2	5	3		-1.64318	-2.26349		-1.8682	-1.39325		-1.11942	-1.20643		-0.172004	-1.35082		-0.861646	-1.32376		-0.963587	-0.684541		0.871093	0.569798		0.799152	0.8478		0.957511	0.913518		0.996206	0.870261		0.942138	0.881279		0.931858	0.987897
>sp|Q9QWR8|NAGAB_MOUSE Alpha-N-acetylgalactosaminidase OS=Mus musculus GN=Naga PE=1 SV=2	13	7	6	-0.620139	-0.76049	-0.123246	-1.20802	-2.02207	-0.195378	-1.67469	-1.0871	-0.642634	-0.0322361	-0.853191	0.0398951	0.226886	0.597237	0.152816	0.946135	-0.426674	0.554292	0.982867	0.97041	1.00188	0.989115	0.561324	1.00037	0.751575	0.95237	0.981754	0.999113	0.97038	1.00575	0.995356	1.00114	0.998651	0.935158	0.999647	0.978691
>tr|D3Z3N4|D3Z3N4_MOUSE MCG11326, isoform CRA_a OS=Mus musculus GN=Hnrnph3 PE=1 SV=1	4	4	3	-0.677665	-0.45436	-0.74268	-0.129494	-0.282697	0.396168	-0.118492	-1.50678	0.248557	0.634556	-0.593275	0.218571	0.135761	0.882241	1.26677	0.407799	0.0282794	0.58186	0.985073	0.995612	0.996272	0.997629	0.99599	1.00316	0.997128	0.84334	0.997834	0.975551	0.98859	1.01514	0.995547	0.967976	0.876067	0.987407	0.999089	0.979386
>sp|Q80YR5|SAFB2_MOUSE Scaffold attachment factor B2 OS=Mus musculus GN=Safb2 PE=1 SV=2	5	4	2	-1.00647	-1.15186	-1.03746	0.0859332	0.407939	0.578462	0.15052	0.95663	1.79369	0.300742	1.54538	0.9481	1.24777	2.15974	1.9813	0.929136	0.651695	0.258122	0.969789	0.937557	0.950822	0.996639	0.994859	1.00807	0.99997	0.989767	0.658467	0.991429	0.819738	0.953405	0.842018	0.420027	0.566998	0.937658	0.987448	1.0004
>sp|Q8BU33|ILVBL_MOUSE Acetolactate synthase-like protein OS=Mus musculus GN=Ilvbl PE=1 SV=1	3	2	1	-1.68976	-2.67958	-0.775227	-1.79236	-1.85475	-0.87398	1.24151	1.89521	0.71334	-0.174482	-1.85366	-1.18305	2.1569	1.28894	0.575353	-0.16416	-1.01581	0.570185	0.859136	0.350482	0.992963	0.840441	0.627913	0.997141	0.924529	0.647649	0.981072	0.995718	0.687067	0.925952	0.421765	0.888204	0.987533	1.00251	0.92621	0.979961
>sp|Q8BZA9|TIGAR_MOUSE Fructose-2,6-bisphosphatase TIGAR OS=Mus musculus GN=Tigar PE=1 SV=1	3	1	1	-0.554819	-1.7844	0.561688	-0.609662	-1.8097	1.40795	1.53563	1.20744	1.8311	2.02141	1.73309	3.27487	3.12737	1.48809	2.1759	2.32204	0.740629	2.81325	0.982358	0.757587	1.00671	0.98207	0.650499	0.950059	0.803116	0.915083	0.651692	0.596284	0.725515	0.0577106	0.0690815	0.795347	0.464606	0.385961	0.978319	0.164019
>sp|P48410|ABCD1_MOUSE ATP-binding cassette sub-family D member 1 OS=Mus musculus GN=Abcd1 PE=1 SV=1	11	10	10	-0.790267	-1.57326	-1.81198	-0.919167	-1.03691	-0.311019	-1.65122	0.392192	-0.447879	-0.559371	-0.318139	-1.5866	-0.3727	0.881624	0.502805	0.144948	-0.571833	-0.4084	0.982257	0.827371	0.731456	0.982725	0.940696	0.998013	0.767221	1.00244	0.98899	0.980146	0.989088	0.835763	0.987807	0.966726	0.983451	1.00266	0.988497	0.987214
>sp|Q9CXT8|MPPB_MOUSE Mitochondrial-processing peptidase subunit beta OS=Mus musculus GN=Pmpcb PE=1 SV=1	7	6	4	-0.822103	0.700528	-0.44595	-0.677382	0.829867	0.588141	0.271551	0.159055	0.290686	-0.00662184	0.0362359	0.251103	0.721609	1.13507	1.60582	1.15375	1.343	0.844177	0.981534	0.976112	1.00526	0.987756	0.962258	1.00639	0.992081	1.00004	0.997294	0.998967	0.996282	1.01507	0.972693	0.92655	0.765578	0.897841	0.868141	0.968858
>sp|Q9CRD0|OCAD1_MOUSE OCIA domain-containing protein 1 OS=Mus musculus GN=Ociad1 PE=1 SV=1	2	4	2	-0.297588	-0.706902	0.272175	-1.47491	-0.729765	0.221443	-0.503439	-0.313417	-0.336358	-0.894347	-0.320714	-0.372443	0.966654	1.44823	0.748279	0.0096013	0.145474	1.18723	0.998201	0.974365	0.999996	0.948407	0.977372	1.0029	0.986168	0.998848	0.995251	0.962236	0.98873	1.01552	0.919601	0.813095	0.974086	1.00172	0.998219	0.863694
>tr|F6V6T4|F6V6T4_MOUSE Transmembrane emp24 domain-containing protein 2 (Fragment) OS=Mus musculus GN=Tmed2 PE=1 SV=1		1	1		-0.444958	-1.04564		-0.612394	-1.35012		0.166927	0.136973		0.277286	-0.581314		0.160975	0.362922		0.878653	1.02103		0.99307	0.952624		0.977358	0.942591		0.99804	0.999211		0.98866	1.01029		1.00297	0.990155		0.965276	0.913353
>sp|Q5SUA5|MYO1G_MOUSE Unconventional myosin-Ig OS=Mus musculus GN=Myo1g PE=1 SV=1	29	24	24	-0.085118	-0.951552	-1.6061	-0.0854235	-0.75454	-0.406618	-0.791816	-0.535203	-0.29476	1.13871	-1.07849	-0.597751	1.37232	0.918716	1.33509	0.99188	-0.473856	0.0427451	1.00594	0.965513	0.816616	0.996529	0.976795	1.00216	0.985946	1.00106	0.997308	0.919021	0.955746	1.00528	0.792491	0.955724	0.87023	0.931278	1.00026	0.999403
>sp|Q810B6|ANFY1_MOUSE Rabankyrin-5 OS=Mus musculus GN=Ankfy1 PE=1 SV=2	13	8	9	-0.542724	-0.688265	-0.933601	0.0573903	-0.147505	-0.994388	1.01594	0.481376	-1.51732	0.432061	-0.0628597	-1.40368	0.987863	0.80667	0.294597	-0.0195503	-0.160824	0.157165	0.981427	0.980696	0.965647	0.997693	0.996887	0.991652	0.962886	1.00121	0.776608	0.988618	0.994678	0.898188	0.917795	0.984968	0.98935	1.00249	0.997957	0.991828
>tr|Q3TS38|Q3TS38_MOUSE UDP-glucose 6-dehydrogenase OS=Mus musculus GN=Ugdh PE=1 SV=1	7	4	4	-1.42434	-2.09521	-1.02723	-1.05335	-2.36806	-0.894711	-1.05508	0.0911056	-0.972717	-1.30593	-0.0603504	-0.177296	-0.450828	0.414786	-0.218238	-1.16116	-0.734541	0.179529	0.932282	0.637337	0.954337	0.990287	0.377443	1.00263	0.963692	1.0003	0.927463	0.876561	0.994337	1.01053	0.984117	0.999709	0.996583	0.897946	0.978673	0.993337
>sp|Q9JHI5|IVD_MOUSE Isovaleryl-CoA dehydrogenase, mitochondrial OS=Mus musculus GN=Ivd PE=1 SV=1	9	9	8	-0.140619	0.454355	-0.345609	-0.12656	-0.106838	-0.710839	0.739669	1.23756	0.977925	0.430092	1.1353	0.431634	0.00808141	0.71488	0.85228	0.401633	1.47471	0.583157	1.00438	0.995293	1.00075	0.997945	0.996187	1.00499	0.987742	0.915452	0.930921	0.988994	0.940846	1.01516	1.00088	0.994152	0.960605	0.988608	0.823383	0.97951
>sp|Q9WTK5|NFKB2_MOUSE Nuclear factor NF-kappa-B p100 subunit OS=Mus musculus GN=Nfkb2 PE=1 SV=1	13	7	7	-1.37695	-1.15233	-1.72236	-0.593874	-0.967116	-0.612771	-0.117719	-0.289035	-0.0357286	-0.118072	-0.145329	-0.769472	1.42678	1.97238	1.92586	0.0514195	-0.0344543	-0.713493	0.930861	0.938338	0.770049	0.985916	0.944476	1.00429	0.996682	1.00094	0.999201	0.996222	0.989568	0.986673	0.76757	0.530291	0.608542	1.00572	0.999482	0.968123
>sp|Q8BHN3|GANAB_MOUSE Neutral alpha-glucosidase AB OS=Mus musculus GN=Ganab PE=1 SV=1	26	25	23	0.494674	0.261588	-1.11592	0.238107	0.481147	-0.237448	0.62449	0.545913	0.689467	0.827699	0.807905	-0.299245	0.770298	0.621386	1.13215	1.07519	0.911424	0.765846	0.981339	0.994056	0.945077	0.993117	0.989446	1.00306	0.998201	1.00043	0.983429	0.966155	0.967117	1.01632	0.969185	1.00065	0.915739	0.912902	0.957456	0.964521
>sp|P13597|ICAM1_MOUSE Intercellular adhesion molecule 1 OS=Mus musculus GN=Icam1 PE=1 SV=1	8	8	8	0.167691	-0.870414	-0.290316	-0.318316	-2.32608	0.694807	-0.342078	0.176361	0.60955	1.47998	2.06262	1.69344	1.76743	1.49391	1.34952	1.855	1.37846	2.4875	1.00263	0.959574	1.00196	0.987058	0.395831	1.00362	0.993005	0.999276	0.98635	0.82416	0.575854	0.768341	0.636653	0.794314	0.867853	0.615642	0.857991	0.299708
>tr|Q3TJ39|Q3TJ39_MOUSE Putative uncharacterized protein OS=Mus musculus GN=Rab5c PE=1 SV=1	9	10	8	-0.179715	-0.0371755	-0.588182	-0.284727	0.500822	-0.0656528	0.262674	0.0996051	0.172591	-0.226625	0.557498	-0.438251	0.96321	0.869772	-0.0498626	0.322902	0.588622	0.970453	1.00215	1.00119	1.00942	0.990806	0.991407	0.99767	0.99303	1.00012	0.994613	0.992529	0.989374	1.01605	0.92176	0.973159	0.997996	0.98963	0.990027	0.9304
>sp|Q99KV1|DJB11_MOUSE DnaJ homolog subfamily B member 11 OS=Mus musculus GN=Dnajb11 PE=1 SV=1	10	8	5	0.709765	0.108078	0.484615	0.805269	-0.184327	-0.607668	1.39151	0.386355	0.478477	1.54767	-0.247351	0.279445	0.969916	0.888351	0.830179	1.6285	1.26044	0.835151	0.983651	0.999974	1.01258	0.985351	0.999909	1.00607	0.871824	1.00406	0.990867	0.805179	0.990695	1.01309	0.918992	0.967967	0.959221	0.730402	0.887953	0.969232
>sp|Q9CR26|VTA1_MOUSE Vacuolar protein sorting-associated protein VTA1 homolog OS=Mus musculus GN=Vta1 PE=1 SV=1	4	3	2	-0.48722	-2.81836	-1.37188	0.603608	1.02798	0.63831	2.02403	0.597474	1.35881	0.730389	0.0573401	0.322074	0.294385	2.06064	1.87455	0.860127	-0.616446	0.264098	0.980443	0.302938	0.912999	0.985099	0.94065	1.01026	0.545394	0.996441	0.825841	0.97217	0.993974	1.01239	0.990723	0.474671	0.637597	0.952574	0.985774	1.0025
>sp|O70503|DHB12_MOUSE Very-long-chain 3-oxoacyl-CoA reductase OS=Mus musculus GN=Hsd17b12 PE=1 SV=1	13	10	11	-0.397609	-0.703996	-0.956958	-0.0298737	-1.75625	0.111572	-0.371504	-0.837039	-0.291894	0.01319	-1.39018	-0.261127	0.271303	0.308542	0.71372	0.514912	-0.161303	1.31634	0.991098	0.974674	0.960878	0.999467	0.672813	0.996945	0.99197	0.993135	0.99672	0.999342	0.863075	1.01425	0.992411	1.0098	0.978876	0.983301	0.998982	0.827908
>sp|Q9QYJ3|DNJB1_MOUSE DnaJ homolog subfamily B member 1 OS=Mus musculus GN=Dnajb1 PE=1 SV=3	3	3	1	-0.54862	-0.162713	-0.314311	-0.416161	-0.573175	-0.884373	-1.09791	-1.51494	-2.32566	-0.684499	-0.807664	-0.628676	0.468308	0.127092	0.698402	0.0656384	0.203534	-0.310201	0.982475	0.99917	1.00365	0.988194	0.98509	0.998132	0.957504	0.836856	0.428408	0.974547	0.966962	1.00326	0.982081	1.00073	0.974785	1.00532	0.995422	1.00122
>sp|Q9QYX7|PCLO_MOUSE Protein piccolo OS=Mus musculus GN=Pclo PE=1 SV=4	2	1	1	0.818704	-0.506603	0.129226	2.92884	2.39219	2.90144	16.8964	12.614	10.4233	13.336	10.5824	11.9822	4.21314	4.05155	3.30543	4.28893	4.67575	3.47663	0.978605	0.995759	1.00118	0.249945	0.37362	0.223355	0	0	0	0	0	0	0.00217584	0.00498828	0.0531684	0.00210992	0.000362784	0.0319044
>sp|Q99M28|RNPS1_MOUSE RNA-binding protein with serine-rich domain 1 OS=Mus musculus GN=Rnps1 PE=1 SV=1	4	2	1	-0.232123	-0.291184	-0.112673	-0.0853167	-0.520066	-0.291399	0.551506	0.48616	0.473311	1.104	-1.12702	0.620575	0.94386	-0.166536	0.970506	1.02587	0.0925076	0.897339	1.00005	0.998261	1.00313	0.996257	0.98727	1.00245	0.992799	1.00088	0.991391	0.930035	0.948465	1.00145	0.929131	1.00161	0.942886	0.920818	1.00093	0.950666
>sp|Q8C0I1|ADAS_MOUSE Alkyldihydroxyacetonephosphate synthase, peroxisomal OS=Mus musculus GN=Agps PE=1 SV=1	14	11	8	-0.487689	-1.60402	-1.11585	-0.3857	-2.64648	-0.791766	-0.146394	-1.88309	-0.503616	0.313024	-1.52843	-0.23857	0.475809	0.694814	1.01788	0.885664	-0.961443	-0.0548316	0.980969	0.805813	0.944362	0.988521	0.262222	0.994871	1.00038	0.651864	0.987248	0.990454	0.832153	1.01436	0.984149	0.991194	0.948843	0.945693	0.939527	0.997651
>sp|Q9CR67|TMM33_MOUSE Transmembrane protein 33 OS=Mus musculus GN=Tmem33 PE=1 SV=1	6	5	6	-0.424853	-0.434137	-2.24462	-1.14335	-1.38808	-1.72574	-0.298162	-0.900087	-1.92817	-0.646575	-0.36363	-1.7369	0.588199	0.318553	-0.842909	0.69261	-0.116772	-0.523766	0.989246	0.993119	0.514327	0.98754	0.848452	0.85403	0.995643	0.983272	0.616866	0.978361	0.988227	0.741641	0.977817	1.00938	0.959241	0.986172	1.00269	0.982649
>sp|P12382|PFKAL_MOUSE ATP-dependent 6-phosphofructokinase, liver type OS=Mus musculus GN=Pfkl PE=1 SV=4	22	17	17	-0.0559093	-0.936646	0.111579	-1.07645	-1.01451	-1.06607	-1.22757	-1.20124	-0.822315	0.562027	0.181482	-0.0405966	-0.394408	0.250752	0.186349	0.808956	0.319988	1.23217	1.0016	0.960505	1.00302	0.99562	0.937595	0.988558	0.931861	0.916874	0.958068	0.980187	0.990935	1.00618	0.985248	1.01513	0.997083	0.962561	0.995886	0.865487
>sp|P48025|KSYK_MOUSE Tyrosine-protein kinase SYK OS=Mus musculus GN=Syk PE=1 SV=2	20	18	14	0.448763	-0.0805167	0.654604	0.0193962	0.00975909	0.32091	0.778722	0.762908	1.18037	0.738077	0.348773	1.08079	0.64353	0.416512	1.00733	0.633086	0.737469	1.26623	0.988731	1.00089	1.00915	0.998973	0.998791	0.999552	0.985851	0.994808	0.90019	0.97311	0.988796	0.932411	0.979255	0.9991	0.952343	0.986533	0.978864	0.853636
>tr|Q6RUT9|Q6RUT9_MOUSE Chloride channel protein OS=Mus musculus GN=Clcn7 PE=1 SV=1	5	5	2	-2.24356	-0.778721	0.299642	-1.93242	-1.02405	-1.56732	-1.2457	0.938507	1.43949	-1.26081	-0.66918	-0.145981	0.147391	-0.0539318	1.08978	-0.227202	-0.416492	1.1918	0.629772	0.970652	1.00244	0.756731	0.937141	0.921445	0.924653	0.992102	0.796726	0.88671	0.988491	1.01171	0.994743	0.998801	0.926582	0.99894	0.998082	0.865527
>sp|Q3UVL4|VPS51_MOUSE Vacuolar protein sorting-associated protein 51 homolog OS=Mus musculus GN=Vps51 PE=1 SV=2	8	5	4	-1.1718	-1.83332	-2.54369	-2.19408	-1.71311	-0.248913	-1.31162	-1.52934	-2.00264	-1.54587	-0.486011	-2.84628	-0.358132	-0.284159	-0.571323	-1.03906	-0.545759	0.196453	0.956802	0.741078	0.38243	0.61905	0.70234	1.00253	0.898842	0.843644	0.589797	0.802622	0.982716	0.173137	0.987039	1.01394	0.987724	0.919169	0.988051	0.996337
>sp|Q9DAS9|GBG12_MOUSE Guanine nucleotide-binding protein G(I)/G(S)/G(O) subunit gamma-12 OS=Mus musculus GN=Gng12 PE=1 SV=3	5	4	4	-0.566837	-1.65009	-1.22074	-0.0813036	-0.556036	-0.749104	0.526724	0.569736	-0.195604	0.809098	0.750727	-0.672193	-0.262085	0.922969	0.496014	0.788021	0.416933	-0.67284	0.983506	0.812624	0.918172	0.995684	0.986058	0.999891	0.988951	0.995764	0.994814	0.971718	0.979059	0.996438	0.990516	0.957397	0.986537	0.965917	0.998231	0.974145
>sp|P30999|CTND1_MOUSE Catenin delta-1 OS=Mus musculus GN=Ctnnd1 PE=1 SV=2	7	5	5	-2.73291	-2.61956	-3.16805	-3.08927	-2.16267	-2.98032	-1.67628	-1.0462	-2.19628	-1.57547	-0.961673	-2.37505	-1.20952	0.184977	1.27272	-1.59505	-2.37993	-1.39115	0.338482	0.383724	0.144709	0.199868	0.484438	0.181016	0.752161	0.969175	0.463911	0.792153	0.972685	0.391402	0.859476	1.00184	0.874209	0.745112	0.354377	0.808613
>sp|Q6SJQ7|CLM1_MOUSE CMRF35-like molecule 1 OS=Mus musculus GN=Cd300lf PE=1 SV=1	3	2	2	0.227084	1.14617	-0.570144	-0.334754	-0.0485241	-0.831059	-0.250586	0.827375	-0.455952	0.266905	1.3477	-0.53901	1.25096	2.31697	2.37233	0.903235	1.59067	0.130008	1.00005	0.931507	1.00771	0.985481	0.997978	0.996006	0.992033	0.989476	0.989574	0.995186	0.868833	1.01764	0.839079	0.336228	0.385995	0.943459	0.773083	0.992535
>sp|Q91V01|MBOA5_MOUSE Lysophospholipid acyltransferase 5 OS=Mus musculus GN=Lpcat3 PE=1 SV=1	3	3	3	-1.26531	-1.25645	-1.91267	-0.82488	-0.185537	0.156813	-1.20274	0.461058	0.0998996	-0.976809	0.0632073	-1.96775	0.619012	0.881639	1.53436	-0.441581	0.280124	0.106873	0.939588	0.914074	0.665158	0.988205	0.999793	1.00304	0.933623	1.00194	0.99841	0.947449	0.994831	0.622944	0.980219	0.96723	0.791422	0.985505	0.997431	0.991908
>sp|Q8VE91|F134B_MOUSE Reticulophagy receptor Fam134b OS=Mus musculus GN=Fam134b PE=1 SV=2	2	2	1	-0.795423	-0.0497281	-0.288679	0.193137	0.705321	-0.0763079	0.733629	0.415001	0.268203	-0.163012	-0.269668	0.429255	1.23702	1.18451	0.791909	0.39985	0.807479	0.804367	0.981113	1.00029	1.00014	0.998786	0.98017	0.998113	0.986261	1.00694	0.999046	0.993442	0.990742	1.01111	0.848579	0.903009	0.961324	0.989527	0.97006	0.968749
>sp|Q9CX13|CNIH4_MOUSE Protein cornichon homolog 4 OS=Mus musculus GN=Cnih4 PE=2 SV=1	3	2	2	-2.22021	-1.47642	-3.0665	-1.23412	-1.18208	-2.48095	-1.28115	-3.16046	-2.8468	-1.08153	-0.284134	-2.33224	0.675394	0.974437	0.0220959	-0.877061	-0.90877	-1.38296	0.630812	0.849277	0.169547	0.98552	0.911324	0.445616	0.912506	0.0764371	0.162105	0.931274	0.989461	0.42106	0.976089	0.952869	0.99923	0.944862	0.958465	0.80938
>sp|Q791T5|MTCH1_MOUSE Mitochondrial carrier homolog 1 OS=Mus musculus GN=Mtch1 PE=1 SV=1	4	2		-0.717994	-1.10922		-0.178941	-0.466651		1.00245	-0.65061		0.436158	0.00794464		0.420095	0.23714		-0.162971	0.180126		0.98351	0.936969		0.997897	0.99407		0.966641	0.998562		0.988196	1.00025		0.986356	1.01375		1.00261	1.00029
>tr|A0A0Y7FC17|A0A0Y7FC17_LISMN Galactokinase OS=Listeria monocytogenes GN=galK PE=3 SV=1		1			-0.106282			0.173078			4.46635			4.93553			2.96259			2.78923			0.999674			0.997841			0.000832249			0.000134374			0.111288			0.173906
>tr|Q3TVJ8|Q3TVJ8_MOUSE Putative uncharacterized protein OS=Mus musculus GN=Ssr4 PE=1 SV=1	4	3	4	0.153567	-1.68079	-1.66001	0.6886	-0.980665	-0.867362	1.538	-0.368977	-0.695486	0.558901	-0.421416	-1.70477	1.97168	0.576984	0.707431	1.25516	-0.160935	0.578053	1.00267	0.80152	0.799376	0.988034	0.940128	0.995925	0.801128	1.00482	0.98107	0.979557	0.981404	0.765898	0.532213	1.00187	0.975287	0.859926	0.998828	0.978102
>sp|P0C0A3|CHMP6_MOUSE Charged multivesicular body protein 6 OS=Mus musculus GN=Chmp6 PE=1 SV=2		2			-0.331871			-0.533221			0.01301			0.218755			0.217612			0.466377			0.995177			0.988122			1.0011			0.994363			1.01177			0.999977
>sp|Q8BVI4|DHPR_MOUSE Dihydropteridine reductase OS=Mus musculus GN=Qdpr PE=1 SV=2	9	10	7	0.346814	0.833151	0.801435	2.80649	4.1431	2.55723	0.26818	-0.0606987	0.396521	2.29031	3.64094	1.98518	1.35711	1.2325	1.38589	-0.683377	-0.652015	-0.0861098	0.998776	0.960769	0.989024	0.30661	0.00575995	0.390851	0.992583	0.998924	0.994199	0.473511	0.0260942	0.609101	0.802061	0.893454	0.851261	0.982384	0.987859	0.993168
>sp|P21981|TGM2_MOUSE Protein-glutamine gamma-glutamyltransferase 2 OS=Mus musculus GN=Tgm2 PE=1 SV=4	19	16	14	0.202008	1.30894	-0.516507	-1.194	-4.0861	-2.42758	-1.23672	-1.54398	-1.17332	1.64826	1.73719	-1.06881	0.997502	0.911553	1.5074	2.17655	2.41039	4.6611	1.00064	0.896944	1.01381	0.989341	0.00645267	0.467147	0.928088	0.836302	0.899356	0.769638	0.724558	0.935999	0.913726	0.958151	0.800085	0.460012	0.3425	0.000383625
>sp|P26450|P85A_MOUSE Phosphatidylinositol 3-kinase regulatory subunit alpha OS=Mus musculus GN=Pik3r1 PE=1 SV=2	5	3	1	0.260993	0.0414017	-0.32819	0.197583	0.294968	-0.101267	0.256645	0.718871	-0.358809	0.693803	1.4783	-0.0100208	0.895961	0.438244	0.441669	0.850014	1.26448	0.404875	1.00041	1.00232	1.00187	0.997684	0.993968	0.998256	0.993141	0.992296	0.994826	0.975113	0.835432	1.00215	0.934432	1.00021	0.992038	0.957891	0.887382	0.987515
>sp|Q8C147|DOCK8_MOUSE Dedicator of cytokinesis protein 8 OS=Mus musculus GN=Dock8 PE=1 SV=4	23	14	10	-0.975597	-1.67998	-0.53576	-1.56145	-2.47262	-0.34307	-2.93096	-1.42355	0.435149	-1.27285	-1.78391	-1.48871	0.164837	0.470438	2.46191	-0.264531	-0.63862	0.717126	0.962729	0.801401	1.01476	0.907362	0.332281	1.00039	0.140845	0.863095	0.989576	0.884386	0.710717	0.886699	0.996059	0.999876	0.333362	0.993822	0.986414	0.967354
>sp|Q3TZZ7|ESYT2_MOUSE Extended synaptotagmin-2 OS=Mus musculus GN=Esyt2 PE=1 SV=1	14	10	9	-0.765649	-2.24098	-2.26805	-1.15467	-2.19119	-1.85331	0.694251	-1.69117	-2.59789	-0.168826	-1.73095	-3.39358	1.51175	1.9175	1.09757	0.178011	-1.19683	-1.30272	0.981088	0.571867	0.491272	0.995109	0.479777	0.790629	0.991756	0.759183	0.262886	0.99479	0.724819	0.0427198	0.735623	0.558385	0.928644	1.00175	0.894147	0.836654
>sp|Q61450|GP49A_MOUSE Mast cell surface glycoprotein Gp49A OS=Mus musculus GN=Gp49a PE=1 SV=1	3	1	2	-1.74126	-0.507958	-0.360659	-1.23019	0.57235	0.243814	-0.647269	1.59981	0.0984772	0.0119464	1.62122	0.0599217	0.868732	1.62498	0.535487	0.595871	1.91324	1.01508	0.830083	0.995934	0.998811	0.984569	0.985333	1.00084	0.992526	0.807628	0.998329	0.999485	0.783041	1.00913	0.940473	0.741621	0.987347	0.98877	0.594703	0.913901
>sp|Q6ZWM4|LSM8_MOUSE U6 snRNA-associated Sm-like protein LSm8 OS=Mus musculus GN=Lsm8 PE=1 SV=3	4	2	1	-0.253843	-0.529022	-1.24726	0.459936	-1.529	0.259281	-1.04349	-0.289202	0.0830381	-0.641222	-0.831985	-1.00135	1.46704	1.55719	1.4132	0.105636	0.536749	1.2088	1.00029	0.992962	0.925257	0.990851	0.795623	1.00127	0.964511	1.00105	0.99858	0.977065	0.969172	0.945186	0.75215	0.772007	0.842617	1.00329	0.988255	0.862648
>sp|P56960|EXOSX_MOUSE Exosome component 10 OS=Mus musculus GN=Exosc10 PE=1 SV=2	3			-0.491465			-0.157778			0.951984			0.73839			0.801028			0.510593			0.981754			0.996358			0.974563			0.973059			0.962371			0.984126
>sp|Q9CR68|UCRI_MOUSE Cytochrome b-c1 complex subunit Rieske, mitochondrial OS=Mus musculus GN=Uqcrfs1 PE=1 SV=1	4	5	3	-0.277902	-0.483211	-0.0797626	0.536965	-0.0825071	-0.370932	1.12965	0.492835	0.665406	0.211864	-0.122519	0.350709	1.07799	2.16116	1.01127	0.851645	-0.0580709	0.643228	0.99901	0.998465	1.00238	0.980261	0.996936	1.00294	0.95714	1.00183	0.984062	0.995774	0.990212	1.01257	0.899287	0.423438	0.95079	0.956879	0.999339	0.974144
>sp|P62046|LRCH1_MOUSE Leucine-rich repeat and calponin homology domain-containing protein 1 OS=Mus musculus GN=Lrch1 PE=1 SV=2	4	2		-1.31003	-0.0217154		-1.04383	-0.450065		-1.56151	-0.980402		-1.5518	-1.46308		1.82726	0.20813		0.476758	0.651576		0.932985	1.00205		0.990293	0.99646		0.788058	0.986321		0.802224	0.839805		0.598655	1.00643		0.983526	0.986791
>sp|P17809|GTR1_MOUSE Solute carrier family 2, facilitated glucose transporter member 1 OS=Mus musculus GN=Slc2a1 PE=1 SV=4	2	3	3	-1.00467	-1.21924	-1.90843	-1.51401	-1.45375	-0.337154	-1.84707	-0.474378	-2.14018	-1.57407	-0.484899	-3.36037	-1.31098	0.714843	-0.302462	0.376654	-0.18873	1.2189	0.96993	0.924608	0.66782	0.924002	0.825087	1.00087	0.665146	1.00101	0.491383	0.791598	0.982971	0.0461362	0.820191	0.993757	0.990226	0.989744	0.999097	0.863014
>sp|Q6P5E4|UGGG1_MOUSE UDP-glucose:glycoprotein glucosyltransferase 1 OS=Mus musculus GN=Uggt1 PE=1 SV=4	33	33	26	-0.648367	-0.607028	-3.28847	-0.841088	-0.976829	-2.21291	-0.623791	-0.794996	-2.55571	-0.853358	-0.600228	-1.64039	1.57845	1.02752	0.332835	0.395728	0.0586655	-1.07242	0.989549	0.991793	0.119411	0.992639	0.943276	0.606645	0.997788	0.991645	0.283591	0.962357	0.987793	0.797592	0.706376	0.9436	0.991333	0.989779	0.99951	0.900996
>sp|Q9D0F9|PGM1_MOUSE Phosphoglucomutase-1 OS=Mus musculus GN=Pgm1 PE=1 SV=4	17	15	12	-0.194479	-0.00930975	-1.10232	0.508694	-1.05994	-0.539284	0.706681	2.5602	0.237836	0.788933	1.47025	-0.657063	-0.058551	0.496689	1.09085	0.287837	0.538315	1.38622	1.00197	1.00151	0.94567	0.985901	0.940653	1.00272	0.986901	0.289653	0.996218	0.974225	0.837747	0.99658	0.994618	0.99895	0.927253	0.992124	0.988553	0.810234
>tr|A0A087WQH8|A0A087WQH8_MOUSE Probable UDP-sugar transporter protein SLC35A4 OS=Mus musculus GN=Slc35a4 PE=1 SV=1	2	2	2	-0.731895	-1.30628	0.108553	-1.36042	-0.407707	0.00604617	0.504939	-0.066413	-0.230848	-0.911141	-0.608106	-0.225519	0.50612	0.400832	0.690104	1.36699	-0.375077	0.122943	0.984233	0.895815	1.00327	0.958521	0.994492	0.998304	0.987171	0.998155	0.994343	0.959878	0.988574	1.0148	0.984963	0.998855	0.974386	0.827313	0.993346	0.991841
>sp|Q8BVQ5|PPME1_MOUSE Protein phosphatase methylesterase 1 OS=Mus musculus GN=Ppme1 PE=1 SV=5	5	5	4	-2.22282	-0.95508	-2.14945	-1.82908	-1.28878	-1.37959	0.118033	-0.444386	-1.52302	-0.899228	-1.36329	-0.969516	0.0841269	1.24043	0.113555	-0.818568	-1.12942	-0.933496	0.636956	0.963353	0.557882	0.821655	0.88609	0.937797	0.997155	1.00337	0.772482	0.961848	0.866158	0.950146	0.994757	0.889115	1.00183	0.963087	0.898737	0.945862
>sp|Q8CCJ3|UFL1_MOUSE E3 UFM1-protein ligase 1 OS=Mus musculus GN=Ufl1 PE=1 SV=2	9	2	2	-0.570797	-0.549358	-1.66588	-1.37322	-0.773294	-1.35759	-0.644315	-0.613266	-1.48987	-0.558877	-1.33561	-2.06454	-0.605094	-0.171788	-0.328039	-0.668309	-0.0942628	-0.481941	0.984358	0.992421	0.800835	0.958878	0.97364	0.943217	0.994249	1.00093	0.782831	0.9793	0.875281	0.555573	0.974904	1.00028	0.988524	0.984091	1.00081	0.990512
>sp|Q9CQE1|NPS3B_MOUSE Protein NipSnap homolog 3B OS=Mus musculus GN=Nipsnap3b PE=1 SV=1	4	5	4	1.12732	0.485059	-0.831932	0.336692	0.606728	0.304442	2.09786	1.36512	-0.1615	0.858844	1.78157	0.140787	1.04729	1.17515	1.03767	1.92731	1.15221	1.15511	0.964423	0.998066	0.982594	0.986893	0.979631	1.00048	0.511102	0.875399	0.994447	0.961742	0.711466	1.01	0.901152	0.909127	0.941857	0.577339	0.903115	0.873953
>sp|P16332|MUTA_MOUSE Methylmalonyl-CoA mutase, mitochondrial OS=Mus musculus GN=Mut PE=1 SV=2	3	3	2	-1.63804	-1.34705	-0.926947	0.426811	-0.906109	-1.76962	0.730655	-0.109264	0.00447793	0.583676	0.547475	-0.393986	2.09751	1.17973	2.0916	0.131415	-0.238403	-0.293639	0.870079	0.896869	0.961725	0.989128	0.955749	0.838437	0.983355	1.00034	1.00004	0.978767	0.985706	1.01221	0.466221	0.905849	0.506129	1.00203	0.996622	1.00352
>sp|P49446|PTPRE_MOUSE Receptor-type tyrosine-protein phosphatase epsilon OS=Mus musculus GN=Ptpre PE=1 SV=3	15	11	6	-1.21862	-0.928347	-2.53502	-1.10339	-1.57662	-2.03462	1.1663	-0.533921	0.234766	-0.447031	0.533571	-1.86252	0.646691	1.68614	3.26382	-0.829658	-0.793452	0.266275	0.943493	0.962178	0.379277	0.994951	0.77919	0.695195	0.9427	1.0004	0.993556	0.987997	0.984586	0.677378	0.981692	0.698809	0.0577304	0.960594	0.970724	1.00314
>sp|Q9QXX4|CMC2_MOUSE Calcium-binding mitochondrial carrier protein Aralar2 OS=Mus musculus GN=Slc25a13 PE=1 SV=1	7	7	9	-0.628787	-0.949007	-1.02982	-0.383874	-1.98447	-1.52102	0.176057	-1.23031	-1.61179	-0.324919	-0.930051	-0.646077	0.953899	0.912378	0.247709	-0.473323	-0.747277	-0.10983	0.983814	0.963956	0.955576	0.988532	0.571174	0.933552	0.998949	0.916994	0.741014	0.990117	0.972149	0.999597	0.925135	0.958618	0.992649	0.984208	0.978609	0.992999
>tr|Q4FJX1|Q4FJX1_MOUSE Importin subunit alpha OS=Mus musculus GN=Kpna4 PE=1 SV=1	7	9	6	-1.49656	-1.67902	-1.82437	-0.631246	-1.86762	-2.03516	0.547207	-0.563655	0.0748491	-1.5582	-1.24782	-1.9022	0.42553	0.0693664	0.372273	-0.791136	-0.548587	-1.59136	0.919196	0.800088	0.726305	0.985186	0.619066	0.697071	0.991785	0.995592	0.998594	0.795696	0.888999	0.649575	0.987935	0.997699	0.990082	0.965151	0.988672	0.744777
>tr|Q5NCB2|Q5NCB2_MOUSE Protein Gm12185 OS=Mus musculus GN=Gm12185 PE=4 SV=1	3	1		-1.90845	-0.608906		-1.71115	-0.637047		0.424627	0.074912		-1.59974	0.249682		0.602691	4.65646		2.88399	3.21706		0.797759	0.991058		0.852695	0.985582		0.989241	0.998628		0.788527	0.991066		0.974498	0.00043253		0.153823	0.069273
>tr|A0A1E7E9A5|A0A1E7E9A5_LISMN Transcriptional regulator OS=Listeria monocytogenes GN=AJL15_01400 PE=4 SV=1	1			-0.263937			-0.172624			0.350105			0.713325			0.525307			0.496532			1.00012			0.996373			0.990309			0.972647			0.985806			0.983332
>sp|Q64337|SQSTM_MOUSE Sequestosome-1 OS=Mus musculus GN=Sqstm1 PE=1 SV=1	5	5	5	-2.12785	-0.165173	-0.270562	0.474187	1.61641	1.74993	-1.21095	0.884414	2.32545	-0.85153	0.342888	-0.111817	1.71833	4.07021	2.74473	0.764121	3.06266	2.46147	0.675839	0.998164	0.998817	0.989677	0.748075	0.852467	0.93368	0.985572	0.426452	0.962034	0.988528	1.01032	0.664517	0.00480533	0.1963	0.96479	0.092199	0.298863
>sp|Q3UKJ7|SMU1_MOUSE WD40 repeat-containing protein SMU1 OS=Mus musculus GN=Smu1 PE=2 SV=2	9	2	3	-1.84025	-1.56354	-1.10292	-2.20285	-1.5758	-1.2038	-1.66137	-1.8961	-0.976868	-1.27047	-0.140414	-1.90805	-1.33165	0.432324	-0.0206835	-1.13308	-1.08313	-0.182729	0.798152	0.82724	0.947163	0.621596	0.778229	0.976073	0.760311	0.64788	0.92986	0.885446	0.98991	0.651642	0.809474	0.997411	0.999641	0.898454	0.90802	0.993201
>sp|Q8BSY0|ASPH_MOUSE Aspartyl/asparaginyl beta-hydroxylase OS=Mus musculus GN=Asph PE=1 SV=1	11	11	14	-0.158715	-0.872121	0.54363	0.258851	-1.25727	0.324791	-0.0976591	-1.10901	0.794525	-0.539073	-0.632527	0.484176	1.34814	0.629954	0.867368	0.714831	0.231829	1.04917	1.0029	0.962354	1.01298	0.993758	0.89043	0.998841	0.998119	0.95145	0.956639	0.981669	0.98679	1.01703	0.806403	1.00209	0.95892	0.977371	0.997424	0.908822
>sp|Q91YW3|DNJC3_MOUSE DnaJ homolog subfamily C member 3 OS=Mus musculus GN=Dnajc3 PE=1 SV=1	6	5	3	-0.207045	-0.414666	0.724829	-0.269961	-1.42498	0.490862	-1.62735	-0.515687	1.19142	-0.0213916	0.0428891	0.430548	1.68147	1.0594	0.991396	0.476901	0.297578	1.17056	1.00102	0.987984	0.997457	0.992559	0.835036	0.998457	0.770193	0.997827	0.898432	0.999262	0.995178	1.01376	0.672983	0.940611	0.942	0.98467	0.997422	0.868087
>tr|Q3TWN7|Q3TWN7_MOUSE ATPase, H+ transporting, lysosomal accessory protein OS=Mus musculus GN=Atp6ap1 PE=1 SV=1	3	3	3	-0.99132	-0.00727469	-1.00013	-0.864333	1.75245	-0.579566	0.00303983	0.869169	0.106936	-0.00505498	0.434801	0.500632	0.960022	1.60926	0.978485	0.716678	0.713819	1.8227	0.966068	1.00079	0.955887	0.991628	0.671082	1.00978	0.999275	0.990181	1.0002	0.999028	0.980254	1.02295	0.922709	0.744379	0.944573	0.978107	0.981755	0.614837
>sp|Q8R151|ZNFX1_MOUSE NFX1-type zinc finger-containing protein 1 OS=Mus musculus GN=Znfx1 PE=1 SV=3	11	6	2	-1.51673	-1.6451	-0.279403	-0.96853	-2.41132	0.578964	-1.59255	-1.34233	0.0917896	-0.786353	-1.02068	-0.40119	1.1856	1.21216	1.75783	-0.632613	0.318089	0.365679	0.911394	0.809737	0.997827	0.9818	0.368554	1.00964	0.786864	0.879144	0.996536	0.973889	0.958245	1.01229	0.868464	0.897614	0.688091	0.985542	0.995831	0.995119
>sp|Q8BRF7|SCFD1_MOUSE Sec1 family domain-containing protein 1 OS=Mus musculus GN=Scfd1 PE=1 SV=1	10	8	7	-1.95653	-1.89255	-3.69588	-2.2002	-1.2197	-2.90484	-1.04762	0.125908	-4.02177	-2.38846	-1.46218	-3.06341	-0.215699	0.185471	-1.28444	-1.12995	-0.885148	-1.92348	0.777464	0.725523	0.0454572	0.621059	0.903944	0.22419	0.96525	1.00222	0.0057047	0.432171	0.839155	0.103173	0.996051	1.00239	0.872729	0.899836	0.966263	0.562785
>sp|Q60715|P4HA1_MOUSE Prolyl 4-hydroxylase subunit alpha-1 OS=Mus musculus GN=P4ha1 PE=1 SV=2	5	4	4	-0.507675	-0.748299	-3.0432	0.612098	-1.10696	-0.433688	0.726469	0.423707	-1.93048	0.57052	0.278255	-2.62557	3.9055	2.2747	0.166869	3.45097	2.13835	-0.925266	0.982736	0.96887	0.167443	0.981873	0.927954	1.00184	0.983816	1.00799	0.61698	0.980879	0.988783	0.273971	0.0064235	0.359603	0.997823	0.0372979	0.47198	0.945067
>sp|P01900|HA12_MOUSE H-2 class I histocompatibility antigen, D-D alpha chain OS=Mus musculus GN=H2-D1 PE=1 SV=1	1	1	1	-1.25743	0.0492163	1.0142	0.985414	-0.0463546	0.454704	-1.38068	-0.154767	-0.331342	-0.803639	0.148283	0.0592748	2.54402	1.61234	1.77601	2.77215	0.986299	1.25598	0.94302	1.00005	0.955644	0.985844	0.997792	0.999643	0.865911	1.00147	0.994534	0.971346	0.99049	1.00788	0.237565	0.745209	0.677181	0.192483	0.939621	0.859503
>tr|E9PVZ8|E9PVZ8_MOUSE Protein Golgb1 OS=Mus musculus GN=Golgb1 PE=1 SV=1	15	5	2	-1.22501	-2.02426	-1.59993	-0.377949	-2.0028	0.29916	0.100522	-1.66121	-1.24679	-0.433453	0.489004	-1.10433	0.921631	1.89216	0.248546	-0.111778	0.907081	-0.848172	0.942764	0.671545	0.819435	0.986447	0.568849	1.00102	0.99768	0.775181	0.877837	0.988114	0.982336	0.924689	0.933097	0.570868	0.992736	1.00188	0.956531	0.967981
>tr|Q8R509|Q8R509_MOUSE Polypirimidine tract binding protein OS=Mus musculus GN=Ptbp1 PE=2 SV=1	2	1		-0.834937	-0.935152		-0.541257	-0.541595		-0.119864	0.665344		-0.288617	-0.569044		0.468677	1.93664		2.20521	0.57542		0.981737	0.961498		0.979496	0.987224		0.997613	0.997462		0.992489	0.992158		0.982188	0.544801		0.441734	0.989026
>sp|Q9QY24|ZBP1_MOUSE Z-DNA-binding protein 1 OS=Mus musculus GN=Zbp1 PE=1 SV=1	1	1	1	-0.951278	-0.586215	0.160751	0.0367303	-0.334001	0.635223	1.03328	0.585426	1.33781	-1.02826	-0.948494	-0.275427	1.23659	1.02142	2.98503	0.22257	1.28372	1.6908	0.960181	0.991031	0.999483	0.998041	0.989057	1.00992	0.960824	0.995731	0.832169	0.937992	0.975772	1.01235	0.847499	0.945063	0.116481	0.999599	0.881406	0.694036
>sp|Q3TEA8|HP1B3_MOUSE Heterochromatin protein 1-binding protein 3 OS=Mus musculus GN=Hp1bp3 PE=1 SV=1	5	5	4	-0.711314	-1.12265	-0.454079	-0.713085	-0.608561	-0.945501	-0.821701	-1.7289	0.560512	-0.982754	-1.95319	0.085083	0.551895	1.02451	1.44878	-0.485385	-0.498484	0.100101	0.984779	0.934911	1.00744	0.988069	0.978564	1.00205	0.985282	0.737514	0.985802	0.946417	0.627568	1.01169	0.980889	0.945514	0.818685	0.984149	0.996438	0.990484
>sp|P04223|HA1K_MOUSE H-2 class I histocompatibility antigen, K-K alpha chain OS=Mus musculus GN=H2-K1 PE=1 SV=1	2	2	3	0.223258	-0.522859	-1.04099	-0.354769	-2.71155	-1.38079	0.0815221	0.100062	-0.13349	0.0749375	-0.34081	-1.56828	1.40718	1.38324	0.472929	2.07358	0.826755	2.42851	0.99912	0.994464	0.953635	0.985769	0.235246	0.939517	0.996943	1.00019	0.999867	0.997842	0.988937	0.838528	0.775098	0.848469	0.988712	0.50905	0.970821	0.315939
>sp|Q9CQW9|IFM3_MOUSE Interferon-induced transmembrane protein 3 OS=Mus musculus GN=Ifitm3 PE=1 SV=1	1	3	1	-0.84687	-0.468204	-0.101188	-1.14444	-0.167319	0.277889	-0.0161708	0.402742	-0.11323	-0.404277	0.965552	0.491995	0.183864	1.15878	0.929022	0.462093	2.53031	0.824592	0.982555	0.99497	1.00384	0.987097	0.999395	1.0024	0.998309	1.0054	0.999484	0.98976	0.972437	1.02041	0.994639	0.913576	0.951326	0.986761	0.282322	0.968981
>sp|Q8CGE8|IFI5A_MOUSE Interferon-activable protein 205-A OS=Mus musculus GN=Ifi205a PE=2 SV=1	2	1		-0.12031	0.590042		0.39985	1.09443		1.83569	1.53457		1.5474	1.54732		7.27388	3.48525		8.91916	4.3815		1.00496	0.991707		0.987043	0.935134		0.668238	0.840993		0.803802	0.822442		1.87e-10	0.0296647		0	0.00132092
>sp|Q9D3P8|PLRKT_MOUSE Plasminogen receptor (KT) OS=Mus musculus GN=Plgrkt PE=1 SV=1	3	2	1	1.33343	0.529727	0.652726	0.105026	-0.783386	0.45961	-0.35065	0.419015	1.04183	1.0581	0.419355	0.106356	1.30926	1.5303	1.56799	1.67019	1.01573	1.72987	0.932094	0.993202	1.01009	0.995824	0.97329	0.998289	0.9909	1.00671	0.924337	0.935127	0.981471	1.01188	0.820895	0.779855	0.787259	0.714782	0.925732	0.672308
>tr|A7M7S6|A7M7S6_MOUSE Hemoglobin subunit zeta (Fragment) OS=Mus musculus GN=Hba-x PE=1 SV=1			1			1.09357			1.51094			4.20426			3.57967			4.38903			4.58028			0.944704			0.943839			0.00301816			0.0233997			0.0017496			0.000550202
>tr|Q3U431|Q3U431_MOUSE Putative uncharacterized protein OS=Mus musculus GN=Ube2g2 PE=1 SV=1		2	1		-0.628345	-0.366505		-0.959076	-0.423713		-0.213267	0.505816		0.0270672	0.0518195		0.158945	0.422763		0.147405	-0.121914		0.993096	0.999439		0.943414	1.00115		0.997978	0.987827		0.998776	1.00799		1.00334	0.99044		0.998894	0.992211
>sp|O88430|CCL22_MOUSE C-C motif chemokine 22 OS=Mus musculus GN=Ccl22 PE=2 SV=1	2	1		0.453099	-0.312692		-0.332112	-1.4227		0.0988882	1.04808		3.37414	0.423266		4.07148	1.12861		4.13361	2.812		0.988329	0.995096		0.984787	0.834761		0.997982	0.969042		0.0725029	0.980955		0.00347411	0.927814		0.00381526	0.165534
>sp|Q99NH0|ANR17_MOUSE Ankyrin repeat domain-containing protein 17 OS=Mus musculus GN=Ankrd17 PE=1 SV=2	2	2		-0.027132	-0.418864		0.376531	-0.566007		0.0239549	-1.09312		0.0405382	0.944691		0.389862	1.45469		0.515718	0.877393		1.00118	0.989943		0.986747	0.988433		0.999078	0.953003		0.999302	0.975979		0.985256	0.812703		0.983473	0.965451
>sp|P16627|HS71L_MOUSE Heat shock 70 kDa protein 1-like OS=Mus musculus GN=Hspa1l PE=1 SV=4	1			-0.63415			-1.23279			0.873376			-0.285381			3.31994			3.53595			0.985401			0.986241			0.982819			0.991985			0.0423174			0.0291155
>sp|P11152|LIPL_MOUSE Lipoprotein lipase OS=Mus musculus GN=Lpl PE=1 SV=3	6	6	5	-1.20987	-0.473928	-0.732627	0.630667	-0.596746	0.0586921	1.63779	0.905727	-1.19296	0.520113	0.828165	-0.904816	2.31341	0.80074	1.05277	-0.0412168	0.401032	0.784541	0.947396	0.995852	0.994957	0.984954	0.980718	0.99718	0.774429	0.98534	0.898616	0.981856	0.969901	0.964221	0.341612	0.984173	0.939867	1.00492	0.996091	0.97
>sp|Q07417|ACADS_MOUSE Short-chain specific acyl-CoA dehydrogenase, mitochondrial OS=Mus musculus GN=Acads PE=1 SV=2	13	11	10	0.155371	0.0339852	-1.92584	0.679901	-0.283613	-1.1368	0.477163	0.883928	-0.557791	0.310031	-0.160205	0.29393	1.05617	1.28569	0.31992	0.721171	0.67061	0.672096	1.00241	1.00118	0.662429	0.988592	0.996446	0.972105	0.986897	0.984616	0.983701	0.990121	0.990331	1.01424	0.901843	0.889043	0.990351	0.977888	0.986701	0.973695
>sp|O70152|DPM1_MOUSE Dolichol-phosphate mannosyltransferase subunit 1 OS=Mus musculus GN=Dpm1 PE=1 SV=1	4	4	4	0.173752	-0.362912	-0.471228	-0.191097	-1.09406	-0.779179	1.52847	-0.561292	0.114901	1.24584	0.182469	-0.206089	1.22721	-0.10414	2.88816	1.33921	0.584179	-0.0230112	1.00224	0.992459	1.01454	0.998866	0.93501	0.991471	0.80655	0.995816	0.999352	0.889287	0.992479	1.01241	0.850452	0.999231	0.146158	0.832522	0.987498	0.999476
>tr|Q3TMZ1|Q3TMZ1_MOUSE Pyrroline-5-carboxylate reductase OS=Mus musculus GN=Pycr2 PE=1 SV=1	4	6	3	-0.933411	-1.26591	-1.66735	-1.09144	-0.905283	-2.05336	-0.527985	0.321141	-1.36045	-0.397336	-0.869303	-0.597131	0.98702	0.609296	0.851966	0.199835	-0.163793	-1.80436	0.960616	0.910166	0.801622	0.993638	0.956363	0.683601	0.989731	0.996977	0.824323	0.987674	0.972969	1.00515	0.91808	1.00322	0.960465	1.0031	0.998924	0.629342
>sp|Q8BGR2|LRC8D_MOUSE Volume-regulated anion channel subunit LRRC8D OS=Mus musculus GN=Lrrc8d PE=1 SV=1	5	2	2	-2.01194	-1.66152	-1.73878	-1.21824	-1.03302	-1.43988	-1.01268	-0.949441	-0.508308	-1.15365	-0.379865	-1.58537	0.709567	1.74838	0.161729	-0.033138	-0.804144	-1.55266	0.74262	0.802001	0.760092	0.988954	0.940141	0.949529	0.963648	0.993625	0.98731	0.912986	0.986586	0.836334	0.975031	0.652336	0.997224	1.0031	0.971167	0.759465
>sp|P99028|QCR6_MOUSE Cytochrome b-c1 complex subunit 6, mitochondrial OS=Mus musculus GN=Uqcrh PE=1 SV=2	1	1	1	-2.71297	-1.14663	-0.831273	-1.10515	0.162969	-0.417334	-0.678725	0.875394	1.6399	-1.15565	0.181937	-1.26233	0.641349	0.992693	0.591277	-0.39449	0.548347	1.08094	0.349909	0.934465	0.982348	0.994013	0.998451	1.00269	0.98974	0.987925	0.732616	0.91341	0.991497	0.926712	0.979096	0.949663	0.988795	0.988199	0.988239	0.899927
>tr|Q3TU85|Q3TU85_MOUSE Heat shock protein 1B OS=Mus musculus GN=Hspa1b PE=1 SV=1	2			-0.0682623			0.123474			-1.03807			0.240941			1.11787			1.68348			1.00183			0.997079			0.962573			0.994856			0.890102			0.714433
>sp|Q2TBA3|MALT1_MOUSE Mucosa-associated lymphoid tissue lymphoma translocation protein 1 homolog OS=Mus musculus GN=Malt1 PE=1 SV=2	10	5	5	0.0787637	-1.04198	-1.47877	0.591573	-1.13596	0.277755	0.36365	0.109517	-0.415146	1.08603	0.416764	-0.809084	1.05067	0.255955	0.179069	1.40576	0.887473	0.582986	1.00292	0.954305	0.883106	0.985672	0.927527	1.00223	0.991433	1.00059	0.993461	0.930953	0.981799	0.987049	0.902506	1.01386	0.99674	0.81648	0.96568	0.979299
>sp|Q9Z2W1|STK25_MOUSE Serine/threonine-protein kinase 25 OS=Mus musculus GN=Stk25 PE=1 SV=2	1	1	3	-0.509167	-0.298776	-0.675401	-0.515965	0.12532	-0.793016	0.327265	0.274157	-0.202397	-0.715107	-0.226675	-0.473104	0.997544	0.959388	0.810433	0.0920455	0.679345	-0.467061	0.983206	0.996508	1.00344	0.985538	0.996606	0.996525	0.995298	1.0022	0.996192	0.971746	0.99253	1.01396	0.914114	0.951248	0.962243	1.00462	0.986503	0.991405
>sp|Q3UHJ0|AAK1_MOUSE AP2-associated protein kinase 1 OS=Mus musculus GN=Aak1 PE=1 SV=2	1		1	-0.676033		-0.762444	-0.852109		-0.38626	-0.97615		-0.458112	1.74176		0.155175	0.631681		0.000956531	-0.124567		0.639087	0.985795		0.992809	0.995034		1.00464	0.973063		0.990851	0.722635		1.01094	0.977491		0.99996	1.00047		0.973905
>sp|O35711|LIPB2_MOUSE Liprin-beta-2 OS=Mus musculus GN=Ppfibp2 PE=1 SV=3	4	3	3	-0.925377	-0.778527	-1.5668	-0.467265	-1.76878	-0.717356	0.510497	-0.894272	-1.02229	0.220793	-0.793052	-1.41855	1.22308	0.302992	0.231362	-0.26152	-0.868284	-0.25791	0.960379	0.970449	0.836669	0.990812	0.676844	1.00673	0.988749	0.98043	0.919702	0.992907	0.970784	0.896627	0.851432	1.01228	0.996143	0.994611	0.962995	1.0003
>sp|Q8R5J9|PRAF3_MOUSE PRA1 family protein 3 OS=Mus musculus GN=Arl6ip5 PE=1 SV=2	4	5	4	1.09446	1.04975	0.120655	0.298677	0.160082	-0.0830634	0.968135	1.75189	1.37437	0.932995	0.99485	-0.326302	2.07469	0.960781	0.713106	1.67603	1.08201	1.15392	0.953669	0.951868	1.00202	0.989657	0.996929	0.998027	0.976012	0.732135	0.828267	0.954205	0.966201	1.01301	0.481332	0.951551	0.979173	0.714361	0.905867	0.874186
>sp|Q8C7U7|GALT6_MOUSE Polypeptide N-acetylgalactosaminyltransferase 6 OS=Mus musculus GN=Galnt6 PE=2 SV=1	3			-2.11733			-2.13299			-0.973514			-1.56349			-1.16278			-0.641292			0.686631			0.645011			0.974478			0.797339			0.875781			0.984368
>sp|Q9JHJ0|TMOD3_MOUSE Tropomodulin-3 OS=Mus musculus GN=Tmod3 PE=1 SV=1	11	10	11	-0.719984	-0.0780137	-1.27274	-0.310724	0.221602	-0.849348	0.349928	0.365974	-0.0346606	-0.206459	0.583281	-0.941266	0.588878	1.66368	-0.121023	0.107977	1.20502	-0.0209115	0.984445	1.00143	0.918987	0.987789	0.99322	0.99377	0.99026	1.00436	0.999333	0.996561	0.989308	0.95479	0.977894	0.71615	1.00062	1.00294	0.893608	0.999464
>sp|Q8VDK1|NIT1_MOUSE Nitrilase homolog 1 OS=Mus musculus GN=Nit1 PE=1 SV=2	2	2	1	-0.854916	-0.577271	-0.63299	-0.678243	-0.854572	-1.55299	-0.194291	-0.193144	0.62698	0.223946	0.544689	0.290016	0.630208	0.292017	1.12254	1.42911	-0.860722	-0.026997	0.983084	0.989781	1.01413	0.988006	0.960444	0.921849	0.99792	0.998523	0.984009	0.993412	0.985405	1.01176	0.977733	1.01339	0.915272	0.809797	0.963651	0.999675
>sp|Q9EP69|SAC1_MOUSE Phosphatidylinositide phosphatase SAC1 OS=Mus musculus GN=Sacm1l PE=1 SV=1	12	11	8	-0.971494	-0.782682	-1.66604	-1.07803	-0.745177	-2.13662	-0.548499	1.22313	-1.55746	-0.325387	0.0499449	-1.83578	-0.0633442	0.907709	-0.271991	0.256156	0.951055	-1.55985	0.961513	0.970515	0.802189	0.994322	0.974214	0.641604	0.992859	0.916878	0.757055	0.990767	0.995047	0.680136	0.994698	0.959739	0.992865	0.994496	0.943545	0.754432
>sp|Q9D6Z1|NOP56_MOUSE Nucleolar protein 56 OS=Mus musculus GN=Nop56 PE=1 SV=2	11	9	8	-0.212928	-0.18716	-0.698046	0.0547502	-0.630099	-0.104057	0.250051	-0.286402	-1.39054	-0.624463	0.344322	-0.643954	1.87731	1.28154	0.866045	-0.137055	0.469354	0.121768	0.999598	0.998549	1.00443	0.99794	0.98428	0.997156	0.992336	1.00025	0.825402	0.975179	0.988489	1.00086	0.574914	0.889625	0.956709	1.00277	1.00064	0.991812
>sp|Q03265|ATPA_MOUSE ATP synthase subunit alpha, mitochondrial OS=Mus musculus GN=Atp5a1 PE=1 SV=1	34	33	31	0.521983	0.512564	-0.71866	-0.267313	-0.484516	-0.527508	0.586022	0.355925	0.875452	0.20883	-0.0127283	-0.462142	0.584847	0.24266	0.288165	1.5288	1.88962	1.91851	0.980611	0.996542	0.997344	0.992998	0.988328	0.999372	0.999862	1.00265	0.946022	0.995364	1.00004	1.01207	0.977098	1.01378	0.992602	0.769138	0.608379	0.562257
>sp|Q9CQV4|F134C_MOUSE Protein FAM134C OS=Mus musculus GN=Fam134c PE=1 SV=1	1	1	1	-2.16191	-0.258192	-0.79848	-1.77529	-0.23962	-0.587246	-0.0114173	-0.347344	-0.164047	-0.432739	0.432709	1.23358	1.00568	1.30663	0.47634	-0.559304	0.194305	0.677373	0.66171	0.993634	0.988016	0.834781	0.995204	1.0066	0.999222	1.00154	0.994073	0.988386	0.979424	0.915563	0.909042	0.888002	0.990497	0.98783	0.998202	0.974485
>tr|Q8C0C3|Q8C0C3_MOUSE Putative uncharacterized protein OS=Mus musculus GN=Trappc12 PE=1 SV=1	2			-1.13767			-0.558385			-0.717806			-0.437178			0.415033			0.923857			0.965349			0.980773			0.988299			0.989101			0.986613			0.941539
>sp|Q9QZB7|ARP10_MOUSE Actin-related protein 10 OS=Mus musculus GN=Actr10 PE=1 SV=2	5	7	3	-0.62195	-1.93943	-1.78276	0.136155	-1.17372	-1.53105	0.480491	-1.47892	-1.17372	-0.622772	-0.744019	-1.29474	1.04541	0.944549	-0.0783573	0.378725	-0.982989	-0.255335	0.982828	0.711455	0.737189	0.996295	0.915907	0.928412	0.987395	0.845204	0.899567	0.975694	0.976595	0.919218	0.900533	0.949151	0.99638	0.990422	0.938555	1.00037
>sp|P47739|AL3A1_MOUSE Aldehyde dehydrogenase, dimeric NADP-preferring OS=Mus musculus GN=Aldh3a1 PE=1 SV=2	1			-0.195935			-0.246237			-0.54797			0.380918			0.476419			0.581276			1.00224			0.994311			0.991754			0.987731			0.983994			0.986462
>sp|Q60787|LCP2_MOUSE Lymphocyte cytosolic protein 2 OS=Mus musculus GN=Lcp2 PE=1 SV=2	4	5	3	-0.943229	-1.00845	-0.0975141	-0.919198	-0.873077	-0.0880721	-1.04158	0.860125	0.0203927	-0.606754	0.866397	-0.387577	0.531224	0.419106	1.13439	-0.415554	0.0649638	-0.270736	0.960226	0.959903	1.0028	0.98314	0.961045	0.998659	0.962067	0.991575	0.999146	0.977097	0.970734	1.01448	0.983734	0.997551	0.914739	0.986714	1.00049	1.00246
>sp|Q9D051|ODPB_MOUSE Pyruvate dehydrogenase E1 component subunit beta, mitochondrial OS=Mus musculus GN=Pdhb PE=1 SV=1	14	12	13	0.599804	0.926652	-0.794373	0.233858	0.222107	-0.509413	-0.623963	0.334473	0.818382	0.188906	1.02662	-0.040425	1.0772	0.572594	1.0493	0.644129	1.27067	0.981332	0.977665	0.96179	0.98913	0.993842	0.993763	1.00309	0.997894	0.998239	0.958445	0.997151	0.956467	1.00607	0.899439	1.00035	0.939883	0.983736	0.883513	0.929102
>sp|Q61333|TNAP2_MOUSE Tumor necrosis factor alpha-induced protein 2 OS=Mus musculus GN=Tnfaip2 PE=1 SV=2	7	2	3	-0.119761	-0.792792	-1.07395	-0.44365	-0.338947	0.800402	2.40646	0.186517	2.47235	0.642541	-0.00968928	0.199339	2.1118	1.86882	4.15018	0.786602	0.102709	0.87586	1.00506	0.968793	0.947148	0.990748	0.987717	0.996037	0.350616	0.998146	0.335408	0.976394	1.00077	1.01113	0.455102	0.584914	0.00372536	0.966304	1.00068	0.957267
>sp|P83870|PHF5A_MOUSE PHD finger-like domain-containing protein 5A OS=Mus musculus GN=Phf5a PE=1 SV=1	2	2		-0.697363	-0.700717		-0.582713	-0.135641		0.648878	0.0538914		-0.350603	-0.20887		0.126679	1.09427		-0.140916	0.438794		0.983027	0.976711		0.982869	0.99742		0.995403	0.999712		0.990151	0.994739		0.995247	0.935859		1.00337	1.00304
>sp|Q64281|LIRB4_MOUSE Leukocyte immunoglobulin-like receptor subfamily B member 4 OS=Mus musculus GN=Lilrb4 PE=1 SV=1	4	3	3	-1.36178	0.0099261	-1.37105	1.14605	0.962726	-0.0980584	1.84638	1.54486	-0.237113	0.54924	0.61483	-0.478574	2.09126	3.27007	1.15066	1.26126	1.56953	0.370087	0.932506	1.0023	0.912024	0.987115	0.945018	0.99893	0.663846	0.836053	0.994846	0.981706	0.988502	1.01594	0.469285	0.054408	0.912605	0.860486	0.7802	0.995557
>sp|E9QAM5|HELZ2_MOUSE Helicase with zinc finger domain 2 OS=Mus musculus GN=Helz2 PE=1 SV=1	6		1	-1.35919		-1.43756	-0.591671		-0.755535	0.458419		-0.0825826	-0.921083		-0.70849	2.23404		1.28333	-0.176995		1.51624	0.933484		0.900101	0.985854		0.997197	0.986341		0.998452	0.957287		0.98997	0.386817		0.872595	1.00188		0.772461
>sp|Q8R460|IL36G_MOUSE Interleukin-36 gamma OS=Mus musculus GN=Il36g PE=2 SV=1			1			1.04216			1.1636			1.28653			1.31797			1.89453			1.94344			0.95336			0.976696			0.862025			0.914217			0.625088			0.544167
>sp|Q791V5|MTCH2_MOUSE Mitochondrial carrier homolog 2 OS=Mus musculus GN=Mtch2 PE=1 SV=1	7	6	6	-1.17853	-0.20388	-0.914383	-2.6404	-0.968403	-0.45249	-2.35003	-0.156803	-0.0809377	-0.896233	-0.426184	-0.010835	-0.604981	1.27371	1.13551	-0.715008	0.0982824	1.12479	0.955802	0.998879	0.967516	0.365909	0.94379	0.999871	0.379116	1.00134	0.998564	0.963022	0.980282	1.00174	0.974742	0.89013	0.915434	0.977488	1.00173	0.886815
>sp|Q6ZQI3|MLEC_MOUSE Malectin OS=Mus musculus GN=Mlec PE=1 SV=2	7	8	8	0.333182	-0.34749	0.309749	0.163466	-0.539925	0.5789	1.32267	0.330675	-0.40724	0.25784	-0.185095	0.274639	0.794698	0.703518	0.739491	0.452807	0.539782	0.468668	0.996806	0.995859	1.0044	0.996664	0.987396	1.00928	0.894269	0.996961	0.99388	0.99376	0.992535	1.01218	0.963268	0.993007	0.976405	0.985423	0.988616	0.990735
>sp|G5E870|TRIPC_MOUSE E3 ubiquitin-protein ligase TRIP12 OS=Mus musculus GN=Trip12 PE=1 SV=1	11	5	5	-1.37709	-0.71743	-0.629339	-1.32166	-1.30006	-0.110818	-0.534646	-0.984879	1.02783	-1.18688	-0.83678	-0.179491	0.634147	0.939148	0.441532	-0.530709	-0.686807	-0.0718756	0.931496	0.974157	1.01402	0.968825	0.880371	0.997073	0.990743	0.987265	0.921867	0.898723	0.972095	1.01079	0.977899	0.951199	0.991828	0.985045	0.987135	0.993995
>sp|P97499|TEP1_MOUSE Telomerase protein component 1 OS=Mus musculus GN=Tep1 PE=1 SV=1	2	1	1	-0.784634	-1.80931	-0.433109	-1.18505	-1.55744	-0.387152	0.873357	-0.72611	0.0336744	-0.374159	-0.841525	-0.191827	0.867661	0.439346	0.69488	0.474353	-1.13384	0.27246	0.980258	0.743023	1.00394	0.993521	0.783622	1.00439	0.982416	0.992695	0.998657	0.988638	0.97215	1.01146	0.940341	1.00029	0.975907	0.984367	0.898925	1.00231
>sp|Q8JZU2|TXTP_MOUSE Tricarboxylate transport protein, mitochondrial OS=Mus musculus GN=Slc25a1 PE=1 SV=1	4	6	2	-0.153696	-0.725503	-1.00794	-1.20304	-0.707025	0.0594955	-0.364302	-1.36225	-1.71781	-0.135303	0.795318	-0.78436	-0.712177	0.480249	0.326216	0.778004	-0.114674	0.722795	1.00274	0.974592	0.957063	0.991604	0.980559	0.997013	0.991459	0.875257	0.696728	0.99444	0.970599	0.98888	0.975457	0.99957	0.988456	0.967659	1.00335	0.96737
>sp|Q9EPE9|AT131_MOUSE Manganese-transporting ATPase 13A1 OS=Mus musculus GN=Atp13a1 PE=1 SV=2	13	12	7	-2.39139	-1.41532	-0.619441	-1.06901	-1.40073	-0.319946	0.29497	0.622487	0.317914	-1.03848	-0.973078	0.988088	0.891355	1.54357	0.105715	-0.781993	-0.96887	0.800215	0.544998	0.876491	1.01152	0.994264	0.845453	0.99892	0.994412	1.0003	0.994659	0.935015	0.969908	0.944071	0.93623	0.772946	1.00124	0.967565	0.94313	0.968898
>sp|Q78IK4|MIC27_MOUSE MICOS complex subunit Mic27 OS=Mus musculus GN=Apool PE=1 SV=1	7	3	3	-0.918945	-0.504749	-1.07322	-1.21579	-1.17119	-0.268452	-0.611465	-0.570779	-1.50152	-0.0228767	0.805285	-1.14695	-0.187622	-0.342196	0.232399	0.73303	1.09479	-0.924969	0.96061	0.996843	0.946717	0.989349	0.916808	1.00149	0.998687	0.996378	0.782725	0.999095	0.968227	0.923886	0.993768	1.00518	0.995746	0.971384	0.901867	0.944873
>tr|Q91VA7|Q91VA7_MOUSE Isocitrate dehydrogenase [NAD] subunit, mitochondrial OS=Mus musculus GN=Idh3b PE=1 SV=1	11	7	7	-0.693446	-0.98897	0.243641	-1.04334	0.315637	0.605947	0.164479	-0.593081	0.322758	0.133767	-1.20675	-0.0775749	0.136123	0.395195	1.42125	1.03012	0.609102	0.73031	0.982916	0.960078	0.997426	0.990479	0.98827	1.00594	0.998279	0.99601	0.994879	0.994473	0.913809	1.0105	0.995796	0.999338	0.839773	0.921399	0.987754	0.966043
>sp|O70378|EMC8_MOUSE ER membrane protein complex subunit 8 OS=Mus musculus GN=Emc8 PE=1 SV=1	3	3	2	-0.919351	-0.63245	0.186301	-0.800307	0.0167791	-0.01883	0.218311	0.384641	0.292263	-1.77594	-0.721741	0.475453	0.614663	0.528056	-0.413809	0.29649	0.68977	0.387998	0.961357	0.994	0.995723	0.984225	1.00021	1.00065	0.99598	1.00465	0.996977	0.701882	0.979835	1.01558	0.977553	0.999519	0.992331	0.991429	0.987179	0.989972
>sp|P06343|HB2K_MOUSE H-2 class II histocompatibility antigen, A-K beta chain OS=Mus musculus GN=H2-Ab1 PE=1 SV=1	3	2	4	1.60831	0.829836	0.90368	1.33508	0.26538	0.442428	0.0157182	-0.347436	0.969532	2.51029	0.820667	2.66589	3.02801	1.22284	1.55282	1.55383	1.63552	1.95839	0.869992	0.958925	0.970127	0.960222	0.99596	1.00066	0.998503	1.00173	0.928146	0.352593	0.969741	0.250852	0.0876512	0.893532	0.789592	0.762891	0.766499	0.543384
>sp|Q99104|MYO5A_MOUSE Unconventional myosin-Va OS=Mus musculus GN=Myo5a PE=1 SV=2	30	25	19	-0.453457	-1.6054	-0.00922134	-0.365054	-2.06417	-0.00562749	0.00853229	-0.130633	0.241667	-0.969302	1.26982	-0.218012	0.565523	0.868319	1.52732	0.487714	-0.0312113	-0.296304	0.988704	0.806106	1.0006	0.984878	0.546374	0.998398	0.999314	1.0028	0.997589	0.954923	0.884021	1.01477	0.980112	0.972034	0.791565	0.984978	0.999739	1.00593
>sp|O55242|SGMR1_MOUSE Sigma non-opioid intracellular receptor 1 OS=Mus musculus GN=Sigmar1 PE=1 SV=1	2			-1.11581			-1.39852			-0.136361			0.18175			0.18834			-0.317769			0.961933			0.952769			0.999534			0.995979			0.993704			0.989431
>sp|Q9JJX6|P2RX4_MOUSE P2X purinoceptor 4 OS=Mus musculus GN=P2rx4 PE=1 SV=1	5	4	5	-0.384474	-2.22036	-0.233697	-0.13217	-2.87798	-0.769079	-1.16675	-2.08478	-0.0251389	0.104595	-1.16026	-0.297226	1.0762	-0.145	0.584657	0.767516	-0.581384	0.499007	0.992429	0.583276	0.995101	0.996595	0.177727	0.993615	0.943228	0.552466	0.99897	0.998997	0.922435	1.01609	0.898428	1.00372	0.988223	0.965039	0.985644	0.989154
>tr|Q4VA32|Q4VA32_MOUSE Putative uncharacterized protein OS=Mus musculus GN=Acot13 PE=1 SV=1	2	1	3	-0.292303	0.6736	-1.06127	0.186335	-0.291311	-0.137787	1.81436	2.10244	-0.138229	1.07224	1.06644	1.35866	3.07055	2.76341	1.35918	1.25607	0.770564	0.193282	0.99793	0.982553	0.947201	0.99846	0.995669	0.999271	0.683087	0.542753	0.999179	0.935557	0.952801	0.905991	0.0784557	0.16023	0.863989	0.860381	0.97128	0.995019
>sp|Q9DCM0|ETHE1_MOUSE Persulfide dioxygenase ETHE1, mitochondrial OS=Mus musculus GN=Ethe1 PE=1 SV=2	6	5	3	-0.810471	0.41114	0.692025	-0.620542	-0.116041	-0.00504669	0.295904	0.394421	-0.340217	-0.712679	0.44105	0.0838586	0.411387	0.883078	2.61211	0.317186	0.792456	1.52531	0.980289	0.990214	1.00323	0.984842	0.997704	0.99838	0.994583	1.00253	0.995538	0.972448	0.981882	1.01116	0.985617	0.967871	0.248899	0.989347	0.969702	0.771079
>sp|P17710|HXK1_MOUSE Hexokinase-1 OS=Mus musculus GN=Hk1 PE=1 SV=3	23	21	21	0.0143593	-0.562102	-0.33281	-0.362447	-2.27278	-0.0050312	-0.0126711	-1.17217	0.487572	0.560697	-0.38618	0.125459	0.896361	0.101956	0.929506	1.04238	-0.47557	1.1967	1.00029	0.990846	1.00107	0.98456	0.421976	0.998151	0.999413	0.92728	0.988967	0.979741	0.986782	1.01049	0.934696	0.998807	0.952506	0.919242	0.999007	0.86461
>sp|Q9CY73|RM44_MOUSE 39S ribosomal protein L44, mitochondrial OS=Mus musculus GN=Mrpl44 PE=1 SV=3	2	3	2	-1.6654	-1.14989	-0.714465	-1.61779	-1.98522	-0.171315	-0.523237	-0.95695	-0.182265	-0.752441	-1.914	-0.524227	0.918836	1.33037	2.41085	-0.664632	0.325422	-1.03431	0.867819	0.936118	0.998239	0.897748	0.5746	1.00326	0.989341	0.991141	0.995816	0.969763	0.649639	1.0192	0.933177	0.875315	0.362814	0.985078	0.996041	0.913107
>sp|Q60610|TIAM1_MOUSE T-lymphoma invasion and metastasis-inducing protein 1 OS=Mus musculus GN=Tiam1 PE=1 SV=1	1			-2.49177			-2.67015			-0.703199			-1.54622			-0.0540815			-0.427444			0.472797			0.356465			0.988591			0.804774			0.994096			0.986048
>sp|Q8VCH0|THIKB_MOUSE 3-ketoacyl-CoA thiolase B, peroxisomal OS=Mus musculus GN=Acaa1b PE=1 SV=1	10	11	9	0.58144	0.954174	-0.510787	0.306042	0.0144411	0.24539	0.64604	1.15504	0.907159	0.610514	1.32682	-0.66541	0.561893	0.827457	0.685672	1.77807	1.96897	2.11333	0.982028	0.963491	1.01274	0.988925	0.998662	1.00292	0.993727	0.931161	0.935734	0.9771	0.883784	0.995501	0.978353	0.982572	0.975727	0.663183	0.563416	0.474738
>sp|Q9CQ22|LTOR1_MOUSE Ragulator complex protein LAMTOR1 OS=Mus musculus GN=Lamtor1 PE=1 SV=1	2	2	2	-0.60379	-0.59273	-0.164421	-0.635596	0.166928	0.426063	0.740068	-0.106968	0.992264	0.888584	0.0164443	1.14654	0.767729	1.61101	1.2984	0.255084	-0.14251	0.524711	0.979769	0.992257	0.999484	0.985519	0.998771	1.00147	0.989031	1.0007	0.924214	0.961339	0.999837	0.923693	0.96747	0.743918	0.873673	0.994262	0.999184	0.982736
>sp|Q99NB9|SF3B1_MOUSE Splicing factor 3B subunit 1 OS=Mus musculus GN=Sf3b1 PE=1 SV=1	18	20	11	-0.315839	-1.26994	-0.0365309	-0.467833	-0.696482	-1.3729	-0.444532	-1.56751	-1.49292	-0.178695	1.04508	-0.0356399	0.0458469	0.329768	-0.365402	-0.264157	-0.0625489	0.0923835	0.999828	0.908911	1.00451	0.990444	0.980798	0.941757	0.987507	0.825637	0.785845	0.995615	0.954903	1.005	0.994757	1.00746	0.989243	0.99376	0.998937	0.992445
>sp|Q8CH25|SLTM_MOUSE SAFB-like transcription modulator OS=Mus musculus GN=Sltm PE=1 SV=1	1	1		0.49546	-0.830057		-1.05584	-0.652869		-1.01606	-0.506208		1.12016	-0.998712		2.09655	1.48463		1.67574	0.432679		0.981254	0.959111		0.990993	0.985996		0.963217	0.997933		0.922314	0.96425		0.465271	0.798692		0.713863	1.00266
>sp|P97864|CASP7_MOUSE Caspase-7 OS=Mus musculus GN=Casp7 PE=1 SV=2	5	4	5	0.0494768	-1.54305	-2.5907	-1.20704	-2.06504	-1.25504	-0.466636	-1.59264	-2.28837	0.696159	-1.19879	-1.85282	-0.0169841	-0.107954	-0.211785	0.577058	-1.30542	-0.301365	1.00179	0.837829	0.371401	0.990027	0.546839	0.960289	0.983995	0.810538	0.441044	0.976147	0.918343	0.667889	1.00059	1.00033	0.99772	0.986448	0.877124	1.00436
>sp|Q9Z0X1|AIFM1_MOUSE Apoptosis-inducing factor 1, mitochondrial OS=Mus musculus GN=Aifm1 PE=1 SV=1	12	11	5	-0.364699	-1.02743	0.405331	0.426434	-0.772774	0.275446	0.120081	-0.238012	-0.176398	0.0476786	0.829007	0.642744	0.641993	0.567567	0.0700499	0.802419	0.615758	1.02743	0.99433	0.959758	1.00213	0.988788	0.973406	1.00233	0.997611	0.999864	0.995869	0.998867	0.971223	1.00051	0.97925	1.00036	0.996514	0.960704	0.986223	0.912221
>sp|B2RY04|DOCK5_MOUSE Dedicator of cytokinesis protein 5 OS=Mus musculus GN=Dock5 PE=1 SV=2	6	2		-1.65145	-0.501812		-2.2639	-0.82922		-0.615017	-1.25698		-1.40493	-0.223159		0.639269	0.329545		-0.604758	-0.0078279		0.871799	0.99813		0.582281	0.96264		1.00096	0.907327		0.845547	0.993794		0.976951	1.0074		0.986582	1.00034
>sp|Q8BXA5|CLP1L_MOUSE Cleft lip and palate transmembrane protein 1-like protein OS=Mus musculus GN=Clptm1l PE=1 SV=1	2	1	1	-2.45949	-2.25333	-1.33458	-1.18919	-0.497994	-0.805525	0.847208	-0.588665	0.0512974	-0.525529	-0.585192	-0.56025	1.95483	0.401601	2.3137	0.352769	-1.19715	-0.0704745	0.501655	0.57045	0.912053	0.993762	0.990212	1.00041	0.979613	0.995624	0.998318	0.980611	0.988521	1.01529	0.531834	0.999575	0.384835	0.988793	0.894403	0.994665
>tr|Q543X6|Q543X6_MOUSE Putative uncharacterized protein OS=Mus musculus GN=Map2k4 PE=1 SV=1	6	2	3	-1.17764	-0.420852	-1.69133	-0.99636	-0.0213006	-2.54474	0.0570337	0.903253	-0.842505	-1.14434	-0.529134	-0.730767	0.800944	1.53348	1.47628	-0.972119	0.124059	-0.261783	0.953981	0.992141	0.797928	0.98436	0.998922	0.398005	0.997104	0.984363	0.95348	0.915643	0.985517	0.990734	0.962109	0.781149	0.809368	0.933704	1.00077	1.0017
>sp|Q8C7R4|UBA6_MOUSE Ubiquitin-like modifier-activating enzyme 6 OS=Mus musculus GN=Uba6 PE=1 SV=1	16	8	5	-0.411012	-3.00475	-1.95006	-0.629171	-3.40199	-1.9607	-0.287214	-2.14621	-1.69997	-0.220207	-2.52335	-2.04597	0.828566	0.685167	-0.197694	0.300127	-1.48081	-1.0448	0.991973	0.255326	0.649236	0.984904	0.0572509	0.736985	0.994642	0.513516	0.708306	0.993253	0.350739	0.565588	0.954219	0.994934	0.998227	0.990893	0.816843	0.908283
>sp|Q8VCR2|DHB13_MOUSE 17-beta-hydroxysteroid dehydrogenase 13 OS=Mus musculus GN=Hsd17b13 PE=1 SV=2	2	3	3	0.983409	-0.0410111	1.175	1.39638	0.379727	0.948216	0.57501	0.503003	1.41441	1.15484	0.961435	1.48801	1.59546	1.23889	1.30482	1.68685	1.19066	2.14737	0.964403	1.00154	0.928857	0.953685	0.992343	1.00224	0.998851	0.997803	0.811238	0.914055	0.971837	0.885124	0.697998	0.890686	0.880015	0.712209	0.896125	0.455798
>sp|Q60953|PML_MOUSE Protein PML OS=Mus musculus GN=Pml PE=1 SV=3	3	1	1	-0.959896	-1.07547	-1.83945	-0.97535	0.0219802	-0.528155	-1.34167	-1.0707	0.193952	-1.10296	-0.332695	-0.571278	0.783013	-0.285634	0.908317	0.375155	-0.59845	0.335882	0.957555	0.948	0.720857	0.983141	0.999234	1.00064	0.883771	0.958605	0.993798	0.928871	0.989533	1.01414	0.966066	1.01387	0.95569	0.990126	0.988416	0.996469
>tr|Q91Z40|Q91Z40_MOUSE Gbp6 protein OS=Mus musculus GN=Gbp7 PE=1 SV=2	11	9	10	0.938174	1.14474	0.22321	0.710337	0.497326	0.889611	0.173202	0.032393	0.00513071	0.372195	-0.159932	-0.129632	1.43399	0.803625	0.911665	1.51704	1.49979	1.38701	0.961969	0.93077	0.994808	0.988113	0.990292	1.00089	0.997612	1.0038	1.00049	0.988565	0.990336	1.01033	0.762416	0.98516	0.954072	0.770289	0.813952	0.810001
>sp|D3YXG0|HMCN1_MOUSE Hemicentin-1 OS=Mus musculus GN=Hmcn1 PE=1 SV=1		1			-0.621952			-0.666343			0.0581008			-0.109502			0.136879			0.288259			0.991093			0.985062			0.999981			0.99228			1.00302			0.997043
>sp|P61021|RAB5B_MOUSE Ras-related protein Rab-5B OS=Mus musculus GN=Rab5b PE=1 SV=1	4	3	3	-0.191513	-0.341375	-1.26329	-0.639281	-2.32526	-2.1024	-0.0870704	-2.01648	-1.70407	-0.142507	-2.53038	-1.74972	1.01373	-0.24087	0.38562	-0.356007	-0.723748	0.497021	1.00129	0.995208	0.922174	0.986053	0.39503	0.643512	0.996216	0.586692	0.707626	0.99565	0.348258	0.732625	0.907279	1.0139	0.990576	0.988696	0.981174	0.988723
>tr|G3V013|G3V013_MOUSE Large proline-rich protein BAG6 (Fragment) OS=Mus musculus GN=Bag6 PE=1 SV=9	1		1	-0.527539		-1.17793	0.1704		-0.661254	-0.468594		1.18676	0.51036		0.792976	0.531253		1.83968	0.605223		1.16199	0.981118		0.927792	0.996825		1.00743	0.985967		0.900482	0.982604		0.987706	0.983978		0.662785	0.987543		0.872216
>sp|Q9EQI8|RM46_MOUSE 39S ribosomal protein L46, mitochondrial OS=Mus musculus GN=Mrpl46 PE=1 SV=1	3	2	2	0.0015268	-0.507943	-1.58226	-0.81159	-1.51174	-1.0619	1.32358	0.640838	-2.24384	1.64723	1.40091	-1.59585	1.16302	2.00718	0.0747257	0.146634	-0.147066	-0.673572	0.999973	0.995607	0.826817	0.987855	0.799396	0.984433	0.895752	0.998902	0.457984	0.769244	0.860506	0.826224	0.875957	0.508459	0.996134	1.00289	0.998476	0.97461
>tr|Q8CG29|Q8CG29_MOUSE Myosin IF OS=Mus musculus GN=Myo1f PE=1 SV=1	6	5	5	-1.22709	-0.93898	-0.293702	-0.166517	-0.777529	1.22803	0.615974	-0.39476	1.4825	-0.444033	-0.138297	-0.479513	1.57693	0.614444	0.722022	0.969677	0.505153	0.100553	0.942848	0.961137	1.00142	0.995854	0.972676	0.975824	1.00105	1.00278	0.783173	0.989232	0.990134	1.01684	0.706306	1.00046	0.977063	0.93489	0.995352	0.990612
>sp|Q8CCP0|NEMF_MOUSE Nuclear export mediator factor Nemf OS=Mus musculus GN=Nemf PE=1 SV=2	4		1	-1.65521		-1.87595	-1.50876		-1.28899	0.186358		-1.61023	-0.403765		-0.592008	0.615572		0.0750652	-0.201151		-1.07708	0.871603		0.699132	0.926769		0.961286	0.998239		0.740896	0.989089		1.00609	0.978882		0.996357	1.00289		0.899185
>tr|G3UW70|G3UW70_MOUSE MCG21719 OS=Mus musculus GN=Lamtor5 PE=1 SV=1	1			-0.662499			-0.726306			0.918345			-0.240601			-0.169937			-0.236149			0.987903			0.984027			0.9807			0.994555			0.996515			0.997089
>sp|Q8BFZ9|ERLN2_MOUSE Erlin-2 OS=Mus musculus GN=Erlin2 PE=1 SV=1	8	7	6	-1.08022	-0.113404	0.549078	-1.61902	-1.07119	-0.0334432	-1.08587	0.674373	0.328068	-0.60863	0.265227	-0.0936919	0.573945	0.360998	0.595461	-0.277975	0.388232	1.12732	0.950796	0.999535	1.01115	0.896799	0.94168	0.999829	0.957776	0.998663	0.995601	0.977851	0.991862	1.01274	0.976874	1.00877	0.98933	0.99229	0.991773	0.885356
>sp|Q6GQT9|NOMO1_MOUSE Nodal modulator 1 OS=Mus musculus GN=Nomo1 PE=1 SV=1	15	13	9	-0.529822	-0.948237	-1.83608	-0.58394	-1.26022	-1.16683	0.114523	-0.549916	-1.21923	0.236052	-0.338781	-1.73188	1.32893	1.9164	1.09401	0.26843	-0.693906	-1.03204	0.979887	0.962756	0.720606	0.982888	0.890729	0.97617	0.996856	1.00009	0.884209	0.99473	0.988732	0.746419	0.810998	0.558608	0.929365	0.992384	0.985744	0.913657
>sp|Q9D7N3|RT09_MOUSE 28S ribosomal protein S9, mitochondrial OS=Mus musculus GN=Mrps9 PE=1 SV=3	5	3	3	-2.21634	-1.44681	-1.76524	-0.721128	-1.91672	-1.14114	-3.09689	-2.29445	-1.14673	-1.54355	-1.42404	-0.811627	-0.437706	1.124	0.864582	-0.721189	-1.43564	-0.622818	0.634526	0.866171	0.736035	0.98683	0.593995	0.969669	0.0942069	0.434095	0.905549	0.804524	0.86027	0.987532	0.987524	0.929853	0.956985	0.978211	0.843706	0.97532
>sp|P62876|RPAB5_MOUSE DNA-directed RNA polymerases I, II, and III subunit RPABC5 OS=Mus musculus GN=Polr2l PE=3 SV=1		1			-0.47616			-0.346357			-0.403822			-0.373745			0.418365			0.342122			0.996678			0.988409			1.00642			0.988546			0.997726			0.994158
>sp|Q9JHJ3|GLMP_MOUSE Glycosylated lysosomal membrane protein OS=Mus musculus GN=Glmp PE=1 SV=1	3	1	2	-1.32796	-0.955511	-2.37458	-2.40629	-0.742959	-0.825641	-0.5967	-1.17882	-0.175129	-1.50637	-0.789337	-0.93229	0.291067	2.29463	1.01357	-0.817217	-0.235469	-0.348906	0.931578	0.963897	0.441783	0.509203	0.974868	0.99646	0.998615	0.926143	0.995356	0.81443	0.967771	0.952336	0.990515	0.351809	0.949531	0.962214	0.996039	0.994897
>tr|Q3SYP5|Q3SYP5_MOUSE Keratin 16 OS=Mus musculus GN=Krt16 PE=1 SV=1		3			-1.80351			0.237047			1.89319			-1.66264			2.48325			3.70379			0.74754			0.995058			0.649098			0.767655			0.26183			0.0156214
>sp|Q60710|SAMH1_MOUSE Deoxynucleoside triphosphate triphosphohydrolase SAMHD1 OS=Mus musculus GN=Samhd1 PE=1 SV=2	33	29	25	-0.0809168	-0.433074	-0.620328	-0.969894	-2.1381	-1.01598	-1.23848	-0.262095	0.183588	-0.515806	-1.61362	-0.0712906	-0.515094	-0.691584	0.651768	0.923325	0.829013	1.95833	1.0042	0.993642	1.0118	0.982754	0.495203	0.988978	0.92868	1.00049	0.996006	0.982393	0.786545	1.00856	0.985374	0.992742	0.985628	0.941849	0.970231	0.542042
>sp|Q8BG51|MIRO1_MOUSE Mitochondrial Rho GTPase 1 OS=Mus musculus GN=Rhot1 PE=1 SV=1	4	1	4	-2.05448	-0.12535	-0.761626	-1.11518	-0.0801612	-1.53247	-0.344185	0.261533	0.740065	-0.82369	0.9047	0.700991	0.684983	0.112484	0.189184	-0.0136598	-0.309928	0.386467	0.731039	0.998224	0.992299	0.989865	0.996893	0.934128	0.991771	1.00077	0.969472	0.968421	0.966851	0.990246	0.97954	1.00153	0.997013	1.00189	0.99703	0.989887
>sp|Q9Z2G9|HTAI2_MOUSE Oxidoreductase HTATIP2 OS=Mus musculus GN=Htatip2 PE=1 SV=3	8	7	3	-1.13303	-0.203057	0.458588	-1.38539	0.115104	0.283529	-1.37925	-1.52536	-0.211762	-0.504183	0.605531	1.04149	-0.450703	1.49687	1.13296	0.657233	1.04222	0.868774	0.96402	0.999392	1.01072	0.953263	0.997355	1.00243	0.8659	0.844261	0.996349	0.982044	0.988245	0.941264	0.984	0.795743	0.915308	0.984531	0.920684	0.959419
>sp|Q3TFQ1|SPRY7_MOUSE SPRY domain-containing protein 7 OS=Mus musculus GN=Spryd7 PE=1 SV=2		2			-0.471192			-1.0762			0.182908			1.03597			0.0776654			0.122704			0.995928			0.938201			0.998728			0.953521			0.998794			1.00125
>sp|Q91YP3|DEOC_MOUSE Deoxyribose-phosphate aldolase OS=Mus musculus GN=Dera PE=1 SV=1	8	6	6	-0.519778	0.265878	-0.769301	-1.07359	0.409842	-0.75366	-0.604788	0.364106	-1.01197	-0.62368	1.96147	-1.56711	1.15778	2.28948	1.27368	-0.632296	0.790013	0.500315	0.982298	0.994413	0.991707	0.996541	0.995906	0.997559	0.998705	1.00452	0.923079	0.975513	0.628752	0.836144	0.876651	0.35539	0.874561	0.984988	0.969665	0.98959
>sp|Q9D0Q7|RM45_MOUSE 39S ribosomal protein L45, mitochondrial OS=Mus musculus GN=Mrpl45 PE=1 SV=1	2	2	2	-1.50616	-2.1777	-3.43848	-1.89327	-1.57983	-3.04674	-0.577178	-2.56076	-2.86216	-1.80035	-2.16726	-2.36019	1.11008	0.846676	0.272976	-1.30957	-1.37487	-2.11504	0.915004	0.594504	0.0836945	0.787946	0.777545	0.165488	0.998663	0.290894	0.158669	0.687068	0.504339	0.403105	0.894195	0.979104	0.993724	0.850523	0.85992	0.47748
>sp|Q3TL44|NLRX1_MOUSE NLR family member X1 OS=Mus musculus GN=Nlrx1 PE=1 SV=1	12	4	5	0.150115	-0.600193	0.428299	0.493316	0.494064	-0.0713275	0.849147	1.21132	-1.15216	0.61234	0.899335	-1.38594	1.72598	1.62162	0.348133	1.18029	0.63727	0.338584	1.00344	0.99125	1.00193	0.986304	0.990273	0.998488	0.980655	0.912986	0.904563	0.97702	0.965168	0.903751	0.657245	0.74335	0.989965	0.889759	0.986491	0.995664
>tr|D3YXR5|D3YXR5_MOUSE Protein PML OS=Mus musculus GN=Pml PE=1 SV=1			1			-1.1765			-1.39512			-0.300068			-0.322868			0.900353			0.560385			0.92741			0.943105			0.995163			1.0129			0.958889			0.980043
>sp|Q6PFD9|NUP98_MOUSE Nuclear pore complex protein Nup98-Nup96 OS=Mus musculus GN=Nup98 PE=1 SV=2	8	5	2	-0.797882	0.198214	-1.2536	-0.541724	0.399347	-0.117539	-1.2729	0.0940966	-0.973954	-1.12572	0.692897	0.581484	0.722641	1.51155	0.556594	-0.0506013	-0.100648	2.00865	0.981284	0.998848	0.928828	0.979792	0.99361	0.997822	0.911641	1.00072	0.92825	0.923976	0.98533	1.01052	0.973437	0.788248	0.991034	1.00586	1.00154	0.52814
>sp|P09528|FRIH_MOUSE Ferritin heavy chain OS=Mus musculus GN=Fth1 PE=1 SV=2	5	8	4	0.719285	0.420794	-0.0211601	1.39457	1.01955	-0.852168	2.10357	2.07121	-0.0340155	1.9552	1.5053	0.872282	1.84056	2.03875	1.00249	1.02847	1.59105	1.09651	0.983945	0.991273	1.00122	0.954029	0.93939	0.993443	0.508902	0.562195	0.998872	0.641541	0.831094	0.976224	0.597376	0.486742	0.948321	0.919959	0.774766	0.891673
>sp|Q3TDN2|FAF2_MOUSE FAS-associated factor 2 OS=Mus musculus GN=Faf2 PE=1 SV=2	5	5	4	-0.504749	-0.667881	0.338961	-0.285164	0.829976	-0.0234158	0.672332	0.022315	0.467078	1.17194	0.934047	-0.190226	1.85727	3.01066	1.41667	0.136483	0.441836	1.00321	0.982544	0.983554	1.00066	0.991025	0.962597	1.00135	0.993448	1.00243	0.992365	0.906128	0.971577	1.01092	0.587242	0.0981405	0.840418	1.00289	1.00326	0.918277
>sp|Q61496|DDX4_MOUSE Probable ATP-dependent RNA helicase DDX4 OS=Mus musculus GN=Ddx4 PE=1 SV=2	1	1	1	-0.488857	-0.93091	-1.36609	-0.296065	-0.52775	-0.204502	-0.977888	0.59842	0.0497413	-0.418372	1.04974	-0.028878	-0.401552	0.482367	0.337036	1.10431	0.418966	-0.293381	0.981243	0.961344	0.910933	0.989188	0.987104	0.999052	0.971985	0.998371	0.996858	0.991407	0.952537	1.00506	0.984913	0.998868	0.989963	0.902709	0.998542	1.00315
>sp|Q8BWC0|TPC2_MOUSE Two pore calcium channel protein 2 OS=Mus musculus GN=Tpcn2 PE=1 SV=1	1			-0.8176			-0.588145			-0.260838			-0.485498			0.531862			0.451052			0.979308			0.984991			0.992898			0.981498			0.983834			0.984547
>sp|Q61151|2A5E_MOUSE Serine/threonine-protein phosphatase 2A 56 kDa regulatory subunit epsilon isoform OS=Mus musculus GN=Ppp2r5e PE=1 SV=3	2	2	2	-1.11943	-1.58102	-1.5652	-1.46868	-1.26645	-1.41244	-0.405332	-0.528034	0.227428	-1.01741	0.644894	-1.71529	1.60733	0.888456	0.0897616	-0.517738	-1.63041	-0.60312	0.962258	0.823356	0.836468	0.947794	0.888419	0.94899	0.987523	0.998693	0.996408	0.939029	0.988233	0.752162	0.692576	0.968353	1.0011	0.98554	0.767236	0.978852
>sp|Q99KE1|MAOM_MOUSE NAD-dependent malic enzyme, mitochondrial OS=Mus musculus GN=Me2 PE=1 SV=1	11	10	5	0.633998	-0.519355	-0.544625	-0.418201	-0.351357	-1.1682	0.142444	-0.778481	-0.689846	0.84976	0.47309	-0.405143	1.25089	0.961575	0.904163	1.17597	0.431347	-0.789903	0.985272	0.994307	1.01307	0.989703	0.989876	0.977744	1.00102	0.993996	0.983427	0.962037	0.98369	1.01124	0.838614	0.952138	0.958432	0.890534	1.00284	0.970838
>sp|Q9CQD1|RAB5A_MOUSE Ras-related protein Rab-5A OS=Mus musculus GN=Rab5a PE=1 SV=1	8	5	6	-0.557999	-0.946839	-1.01178	-0.814451	-0.154747	1.27163	0.198038	0.607324	0.271509	-0.585427	-0.501186	0.0806351	1.43235	1.51971	0.765091	0.119768	-0.208905	2.17315	0.983784	0.96246	0.95637	0.987551	0.996653	0.956211	0.99867	0.998399	0.998874	0.978748	0.985272	1.01103	0.762168	0.784848	0.971053	1.00129	0.998754	0.436223
>sp|Q9QXT0|CNPY2_MOUSE Protein canopy homolog 2 OS=Mus musculus GN=Cnpy2 PE=1 SV=1	4	4	3	-0.124841	0.877541	-1.0078	1.16999	-0.445777	0.541077	0.470832	-0.506821	1.02693	0.871447	0.308254	-0.485462	1.25548	0.794879	1.5354	0.743553	0.864046	1.75915	1.00534	0.965247	0.95656	0.994594	0.994412	1.00308	0.985569	0.997924	0.920457	0.960411	0.987921	1.01754	0.835939	0.985751	0.794652	0.968696	0.965727	0.656763
>tr|Q3TV62|Q3TV62_MOUSE Putative uncharacterized protein OS=Mus musculus GN=Tor1a PE=1 SV=1	4	4	1	-1.87038	-1.23973	-0.230069	-0.645438	-0.407949	0.663822	1.13864	0.268149	0.977301	-0.182829	-0.201981	-0.419623	2.83969	3.14747	1.78278	0.531458	-0.472473	1.03452	0.798749	0.916168	0.993863	0.988349	0.995156	1.00754	0.953988	1.00212	0.930524	0.995782	0.995859	1.01287	0.13467	0.0704573	0.681955	0.985296	1.00048	0.91347
>tr|A0A087WRU3|A0A087WRU3_MOUSE Coiled-coil domain-containing protein 162 OS=Mus musculus GN=Ccdc162 PE=1 SV=2	1			-1.25057			-1.21877			-0.479043			-0.427668			-0.357167			-0.51913			0.947012			0.988803			0.988218			0.99011			0.986878			0.985323
>sp|O35448|PPT2_MOUSE Lysosomal thioesterase PPT2 OS=Mus musculus GN=Ppt2 PE=1 SV=1	3	2	1	-0.540189	-0.846095	0.58246	0.45332	-0.461832	0.342934	1.51897	-0.215017	1.67023	0.999121	0.875644	1.19085	4.17311	1.37605	2.42957	2.56529	-0.443314	2.01717	0.980165	0.96445	1.00846	0.990648	0.994183	1.0002	0.811994	0.997868	0.718126	0.945164	0.972058	0.924386	0.00238551	0.853272	0.352356	0.280441	1.00325	0.523505
>sp|Q9CWP6|MSPD2_MOUSE Motile sperm domain-containing protein 2 OS=Mus musculus GN=Mospd2 PE=1 SV=2	6	3	3	-0.0781467	-1.23858	-1.34508	-0.925742	-2.63749	-2.73696	-1.19947	-1.55979	-1.68795	-0.0428801	-0.663483	-1.57659	0.105051	0.451973	-0.382548	-0.197105	-0.348141	-1.15076	1.00326	0.917139	0.911442	0.980182	0.267442	0.295724	0.933616	0.82972	0.71014	0.99913	0.988629	0.83482	0.997493	0.999336	0.989747	1.0028	0.994035	0.875035
>sp|P42230|STA5A_MOUSE Signal transducer and activator of transcription 5A OS=Mus musculus GN=Stat5a PE=1 SV=1	9	9	2	-0.223831	0.22326	-2.00642	-1.88102	-0.209527	0.511166	-1.70297	-0.89893	-0.621309	-0.308073	0.686273	-0.725531	1.27227	1.17479	1.6238	0.574711	0.39899	-0.247576	0.998991	0.996255	0.626	0.793777	0.995893	1.00227	0.743642	0.983243	0.983005	0.991187	0.986549	0.990442	0.827052	0.908207	0.754758	0.985409	0.995208	1.00003
>sp|Q80TH2-2|ERBIN_MOUSE Isoform 2 of Erbin OS=Mus musculus GN=Erbin	2			-0.159858			-0.638852			-0.400488			-0.787157			1.78979			0.949023			1.00305			0.984999			0.988296			0.973949			0.62031			0.934619
>sp|O54734|OST48_MOUSE Dolichyl-diphosphooligosaccharide--protein glycosyltransferase 48 kDa subunit OS=Mus musculus GN=Ddost PE=1 SV=2	13	14	13	0.952407	0.137478	-0.0621144	0.381398	-0.338467	-1.22222	0.491193	-0.208462	-1.1833	0.505731	0.514564	0.182999	0.68345	0.606904	0.204949	1.73383	1.61898	1.60782	0.961793	0.996507	1.00318	0.988511	0.98792	0.979249	0.988151	0.997646	0.898251	0.982981	0.984653	1.01215	0.978485	1.00261	0.997776	0.685522	0.770749	0.739424
>sp|Q8K370|ACD10_MOUSE Acyl-CoA dehydrogenase family member 10 OS=Mus musculus GN=Acad10 PE=1 SV=1	3	1	1	-1.46075	-0.300241	-1.00241	-1.13463	-0.970701	-0.3429	0.153422	-0.798074	-0.163244	-0.826076	0.520816	0.423024	0.329534	0.835482	1.62895	-0.757206	0.79755	-0.449028	0.930531	0.996155	0.958836	0.989259	0.943953	0.999906	1.00027	0.990913	0.9937	0.966776	0.984703	1.01318	0.989957	0.980185	0.750768	0.966615	0.971405	0.99329
>sp|Q78T54|VMA21_MOUSE Vacuolar ATPase assembly integral membrane protein Vma21 OS=Mus musculus GN=Vma21 PE=1 SV=1	1	1	1	-0.630551	-1.51048	-1.08945	-0.658766	-2.56732	-0.466544	-0.382435	-1.82778	0.342044	0.26736	-0.611247	-0.281193	-0.0884335	-0.0446031	0.540386	0.129653	-0.820024	0.329266	0.983847	0.844172	0.945444	0.989287	0.28545	0.996547	0.990511	0.694559	0.995626	0.994958	0.988993	1.0123	0.996533	1.00101	0.98886	1.00111	0.970604	0.996078
>sp|Q6ZQ08|CNOT1_MOUSE CCR4-NOT transcription complex subunit 1 OS=Mus musculus GN=Cnot1 PE=1 SV=2	12	12	3	-1.54857	-1.44775	-1.16737	-1.3966	-1.6706	-1.15757	-0.280704	-0.561362	-0.568373	-0.951518	-0.203008	-0.535184	1.50399	0.191687	2.00613	-0.992373	-0.749206	-0.99975	0.90034	0.865708	0.93117	0.954251	0.722045	0.974305	0.992373	0.996099	0.987653	0.954035	0.996413	1.01586	0.735533	1.00469	0.552085	0.9315	0.978791	0.917344
>sp|Q5XG73|ACBD5_MOUSE Acyl-CoA-binding domain-containing protein 5 OS=Mus musculus GN=Acbd5 PE=1 SV=1	3	1		-0.385383	-0.0988795		-0.0300412	0.338365		0.495511	0.0592421		0.230149	1.16269		0.449312	1.41822		1.14195	0.652659		0.992911	1.00144		0.999504	0.987178		0.986775	0.999251		0.994126	0.922409		0.984249	0.833981		0.898859	0.98827
>tr|A7VMV2|A7VMV2_MOUSE Crystallin, lamda 1, isoform CRA_a OS=Mus musculus GN=Cryl1 PE=1 SV=1		2			0.427666			0.655388			-0.835961			-0.0620613			0.844705			0.921655			0.99384			0.985293			0.990994			0.994238			0.978738			0.956166
>tr|Q6GTM0|Q6GTM0_MOUSE Ifit2 protein OS=Mus musculus GN=Ifit2 PE=1 SV=1	2	1		0.696672	-0.389047		0.308409	-1.67298		1.82859	-1.9042		0.805214	0.258629		5.16405	2.1343		5.1371	1.76753		0.982887	0.991815		0.987674	0.720803		0.674273	0.645189		0.970774	0.992162		3.38e-05	0.426634		5.86e-05	0.691605
>tr|Q5BL18|Q5BL18_MOUSE Matrin 3 OS=Mus musculus GN=Matr3 PE=1 SV=1	13	11	9	0.177157	-0.932415	-0.629221	-0.0135181	-0.112441	-0.15549	-0.665466	0.543445	-0.101536	0.28702	0.0195714	0.154222	0.288939	0.828197	0.0296601	0.34809	0.406398	-0.176964	1.00191	0.959775	1.0137	0.998903	0.997115	1.0023	0.993086	1.00115	1.00093	0.992323	0.99903	1.01096	0.990441	0.983071	0.998971	0.989676	0.996815	0.99262
>sp|Q7M757|BRC3L_MOUSE Lys-63-specific deubiquitinase BRCC36-like OS=Mus musculus GN=C6.1al PE=2 SV=1			1			-0.38292			-0.394932			-0.371766			-0.191567			0.980485			1.31395			1.00299			1.00343			0.997412			1.01112			0.944351			0.827043
>sp|Q9QWK5|BIR1A_MOUSE Baculoviral IAP repeat-containing protein 1a OS=Mus musculus GN=Naip1 PE=2 SV=3		1			-1.91005			-1.67172			-0.37243			-0.634142			-0.129924			-0.365882			0.715955			0.721526			1.0051			0.987565			1.00036			0.992894
>tr|Q5FWI9|Q5FWI9_MOUSE Adaptor protein complex AP-2, mu1 OS=Mus musculus GN=Ap2m1 PE=1 SV=1	13	12	11	-0.82721	-1.71668	-1.0702	-0.328231	0.277642	-0.098765	2.26449	1.81585	1.88768	0.578186	0.534763	0.244339	0.77219	0.821703	0.466383	0.0447889	-0.280477	-0.0530697	0.978984	0.778805	0.947439	0.985564	0.996618	0.998583	0.414275	0.70094	0.629868	0.980569	0.983565	1.01489	0.970349	0.9819	0.986374	1.00569	0.997899	0.998613
>sp|P06345|HB2S_MOUSE H-2 class II histocompatibility antigen, A-S beta chain OS=Mus musculus GN=H2-Ab1 PE=1 SV=1	2	3	3	0.687971	1.30102	0.536719	0.890661	0.111698	0.703434	0.735032	1.06799	0.978865	1.97174	1.51836	1.30383	0.929103	1.08842	1.32879	1.1589	2.19162	1.31614	0.98613	0.898851	1.01446	0.981986	0.996832	1.00449	0.986944	0.95997	0.930238	0.633598	0.827886	0.914923	0.934586	0.938512	0.871085	0.897408	0.435546	0.827316
>sp|Q9QUJ7|ACSL4_MOUSE Long-chain-fatty-acid--CoA ligase 4 OS=Mus musculus GN=Acsl4 PE=1 SV=2	20	10	9	-0.179113	0.264145	-1.12236	-0.751967	-1.29167	-1.43378	-1.04056	-0.934285	-1.88049	0.393835	1.05318	-1.72569	0.684604	-0.081732	-0.833211	1.10532	0.339374	0.263973	1.0023	0.994232	0.945851	0.984008	0.884121	0.951789	0.962542	0.991094	0.628913	0.987283	0.956648	0.743502	0.979023	0.999648	0.960645	0.902263	0.994385	1.00232
>sp|P63011|RAB3A_MOUSE Ras-related protein Rab-3A OS=Mus musculus GN=Rab3a PE=1 SV=1	3	3	3	-1.00087	-0.566416	-0.784588	-0.457709	-0.446942	-0.168345	1.04322	-0.337726	-0.406364	-0.057384	0.643946	-0.999299	0.569106	0.560288	-0.898045	-0.222708	0.453047	0.106993	0.968467	0.9905	0.988575	0.991235	0.99506	1.00176	0.964384	0.998652	0.993423	0.999493	0.987008	0.94543	0.978795	0.993134	0.95848	0.999676	0.999991	0.992323
>sp|Q8BIW1|PRUNE_MOUSE Protein prune homolog OS=Mus musculus GN=Prune PE=1 SV=1	9	5	5	-1.78157	-1.56402	-1.17324	-1.62724	-1.00555	-0.315677	-1.02261	-0.691001	-0.195813	-0.910496	-0.921436	-0.933371	-0.490935	1.26442	1.58973	-1.12538	-0.530381	-0.179489	0.817319	0.828918	0.927266	0.890881	0.93733	0.997468	0.960668	0.992841	0.994904	0.95948	0.971971	0.95269	0.98465	0.893016	0.781569	0.901223	0.988599	0.993096
>tr|Q542F4|Q542F4_MOUSE DNA helicase OS=Mus musculus GN=Mcm4 PE=1 SV=1	6	2	4	-1.30467	-1.20725	-0.75886	-0.299308	-1.54425	-1.69322	1.87778	-1.89217	-1.35495	1.54128	-2.41373	-1.98192	0.611886	-0.139678	0.428402	0.808836	-1.31345	-0.84866	0.932572	0.929691	0.990665	0.990124	0.791138	0.880571	0.64202	0.649078	0.825057	0.806338	0.397459	0.611887	0.976061	1.00341	0.992491	0.962343	0.870619	0.968458
>sp|Q6ZQM8|UD17C_MOUSE UDP-glucuronosyltransferase 1-7C OS=Mus musculus GN=Ugt1a7c PE=1 SV=1	15	12	12	-0.336509	-0.762262	0.103541	-0.889554	0.603337	0.156114	-0.140029	-0.403521	2.06791	-0.682491	-0.469923	0.612999	-0.152091	0.196268	0.793009	1.18413	0.873175	0.930004	0.998692	0.97035	1.00365	0.98267	0.979567	1.00284	1.00067	1.00643	0.537962	0.976395	0.982989	1.00446	0.996681	1.00347	0.963011	0.887454	0.964513	0.943366
>sp|Q9QZ15|CLC4A_MOUSE C-type lectin domain family 4 member A OS=Mus musculus GN=Clec4a PE=1 SV=1	1	1		-1.52143	-1.47278		-1.37555	-1.33002		0.345775	0.547516		0.601579	-0.194289		0.836879	0.8836		-0.498741	-0.753726		0.908505	0.850831		0.960326	0.874273		0.991522	1.00073		0.97641	0.992741		0.95273	0.968732		0.983783	0.976954
>sp|Q8VDY4|EFCB7_MOUSE EF-hand calcium-binding domain-containing protein 7 OS=Mus musculus GN=Efcab7 PE=2 SV=1	1			-0.829049			-1.05898			1.85517			2.8287			3.15246			2.36302			0.979685			0.991277			0.661259			0.219664			0.0660541			0.358629
>sp|Q504N7|IFIXL_MOUSE Pyrin and HIN domain-containing protein 1-like OS=Mus musculus PE=2 SV=1	2		1	-0.684243		-0.00289604	-0.749524		0.940757	0.236153		1.1898	-0.179801		0.852664	1.66277		1.31349	3.49361		1.8586	0.98714		1.00155	0.983929		1.00348	0.993318		0.899215	0.99618		0.969773	0.677964		0.876242	0.0321854		0.590538
>sp|Q9EQ06|DHB11_MOUSE Estradiol 17-beta-dehydrogenase 11 OS=Mus musculus GN=Hsd17b11 PE=1 SV=1	10	9	8	0.657594	-0.630648	0.6891	0.431105	-1.11378	0.938089	0.00851058	-0.554516	1.11556	0.99751	-0.160771	1.15926	1.09496	0.26823	1.56856	1.38701	0.999454	1.88522	0.987814	0.994231	1.00353	0.989736	0.927327	1.00047	0.99916	0.998321	0.911627	0.945095	0.991019	0.924155	0.897274	1.01415	0.787642	0.822438	0.932518	0.574205
>sp|Q99J62|RFC4_MOUSE Replication factor C subunit 4 OS=Mus musculus GN=Rfc4 PE=1 SV=1	3	2		-0.720254	-0.923223		-1.86649	-2.00119		-1.08754	-0.80161		0.0211223	-1.44688		-0.652441	-0.276329		-0.136041	-0.789631		0.984797	0.962747		0.798709	0.569514		0.958602	0.988584		0.999307	0.84812		0.981298	1.01279		1.00271	0.968775
>sp|Q8VDL4|ADPGK_MOUSE ADP-dependent glucokinase OS=Mus musculus GN=Adpgk PE=1 SV=2	3	3	5	-2.52498	-2.95689	-1.14931	-2.15242	-2.64751	-1.26777	-1.53888	-1.98014	-0.582522	-1.06863	-0.745987	-0.398083	-0.689942	0.222472	0.253272	-1.58913	-2.11288	-0.835643	0.468966	0.252197	0.940288	0.633436	0.263225	0.955115	0.800622	0.605036	0.99349	0.934607	0.978049	1.011	0.978297	1.0124	0.993547	0.746367	0.483421	0.970254
>sp|Q9ET30|TM9S3_MOUSE Transmembrane 9 superfamily member 3 OS=Mus musculus GN=Tm9sf3 PE=1 SV=1	7	4	3	-0.386029	-0.138446	0.793027	0.0192415	0.368972	-0.146947	0.793029	0.286952	0.654055	1.60944	0.0214526	0.57789	0.316643	1.03643	0.0422201	0.996804	0.953258	1.13214	0.992951	0.99731	0.987638	0.998926	0.993505	1.00117	0.985864	1.00053	0.98393	0.784696	0.999015	1.01094	0.992838	0.941833	0.997332	0.929374	0.943227	0.884238
>sp|Q8CCF0|PRP31_MOUSE U4/U6 small nuclear ribonucleoprotein Prp31 OS=Mus musculus GN=Prpf31 PE=1 SV=3	5	5	5	-0.590654	-1.50218	-1.98638	-1.14664	-1.21489	-1.80908	-1.42475	0.320595	-1.74148	-0.792928	-0.0590334	-2.0303	1.38756	1.54518	-0.044169	-1.16931	-0.583795	-0.858703	0.979946	0.846312	0.635064	0.987469	0.901263	0.80068	0.862424	0.996964	0.687951	0.973825	0.99455	0.568325	0.78876	0.774633	0.997963	0.895367	0.987584	0.963941
>sp|Q9CQF9|PCYOX_MOUSE Prenylcysteine oxidase OS=Mus musculus GN=Pcyox1 PE=1 SV=1	4	4	3	0.051852	-1.51702	-1.17453	-0.0657632	-1.59816	0.237732	-0.0798373	-1.36376	-0.366132	-0.777063	-0.679465	-0.0398855	0.559744	0.980877	2.20329	0.144834	-0.333393	0.230253	1.00159	0.842714	0.927856	0.998001	0.759241	1.00308	0.996745	0.875674	0.996897	0.973868	0.987602	1.00551	0.979429	0.954802	0.441724	1.00257	0.995622	0.994375
>tr|F8VPK0|F8VPK0_MOUSE Protein Ttc37 OS=Mus musculus GN=Ttc37 PE=1 SV=1	2	2		-0.770093	-1.38276		-1.92338	-1.06694		0.178574	1.14044		-0.721876	-0.36481		-0.516772	1.26484		-0.177981	-0.532934		0.980785	0.887825		0.763478	0.940078		0.999221	0.938829		0.971328	0.987881		0.984831	0.894011		1.00158	0.988453
>sp|Q8C129|LCAP_MOUSE Leucyl-cystinyl aminopeptidase OS=Mus musculus GN=Lnpep PE=1 SV=1	19	15	13	0.722953	-1.95148	-0.614398	0.744758	-1.06518	0.273652	1.26555	0.509586	-0.236113	0.492347	-0.22669	1.6046	0.983983	1.06348	0.953566	1.00531	0.527414	0.430027	0.987295	0.703982	1.0109	0.983994	0.940078	1.00193	0.912954	0.998568	0.994035	0.97965	0.99277	0.822094	0.916557	0.939123	0.951428	0.925649	0.989572	0.988842
>tr|Q56407|Q56407_LISMN Transposase OS=Listeria monocytogenes GN=tnpA PE=4 SV=1		1	1		0.00578356	0.0487411		-0.788318	-0.0629166		0.254398	-0.493725		0.822069	-0.00277511		0.6769	0.463532		1.7223	1.63527		1.00049	1.00345		0.975176	0.998444		1.00181	0.990009		0.971263	0.999955		0.997787	0.984405		0.718438	0.730508
>tr|Q8BU78|Q8BU78_MOUSE Putative uncharacterized protein (Fragment) OS=Mus musculus GN=Gbp5 PE=2 SV=1	1			-0.998505			-1.43523			-0.40695			-0.767046			3.56096			2.66601			0.969948			0.952542			0.988232			0.973427			0.0206743			0.242487
>sp|Q99KF1|TMED9_MOUSE Transmembrane emp24 domain-containing protein 9 OS=Mus musculus GN=Tmed9 PE=1 SV=2	8	7	5	-0.197552	-0.439542	-0.170831	-1.00164	-0.225457	0.778677	1.06199	-0.250725	-0.14675	0.0342022	-1.06677	1.02868	0.393503	1.03291	1.58236	1.23557	-0.501496	0.765089	1.00175	0.993252	0.998112	0.985784	0.994442	0.9916	0.961953	1.00136	0.997835	0.999249	0.953655	0.946476	0.98477	0.943215	0.777538	0.869438	0.996089	0.964489
>sp|P39054|DYN2_MOUSE Dynamin-2 OS=Mus musculus GN=Dnm2 PE=1 SV=2	20	22	14	0.286388	-0.272551	-1.24567	-0.385512	-0.874236	-0.985556	-0.989163	-0.601459	-0.108085	-1.19427	0.0425876	0.034647	-0.172235	0.902806	1.5084	-0.228728	-0.259939	0.529393	0.997636	0.994598	0.920063	0.988243	0.963056	0.999802	0.970723	0.997386	1.00026	0.899333	0.99499	1.00381	0.996779	0.963348	0.802048	0.99853	0.995119	0.982455
>sp|P98195|ATP9B_MOUSE Probable phospholipid-transporting ATPase IIB OS=Mus musculus GN=Atp9b PE=1 SV=4	3			-0.553346			0.377832			0.568492			0.114647			1.42123			1.09558			0.982368			0.986099			0.995579			0.996223			0.772957			0.905128
>sp|P15533|TR30A_MOUSE Tripartite motif-containing protein 30A OS=Mus musculus GN=Trim30a PE=1 SV=2	3			-0.498563			-0.465403			1.5011			2.02708			6.25914			3.36753			0.981757			0.990006			0.818789			0.599504			1.03e-07			0.0464236
>sp|Q8R146|APEH_MOUSE Acylamino-acid-releasing enzyme OS=Mus musculus GN=Apeh PE=1 SV=3	10	11	10	-1.58541	-1.7797	-1.94067	-1.16548	-1.24177	-0.792125	0.475248	-1.41442	-0.834608	-1.43244	-1.77775	-1.81139	0.0449591	0.173289	0.708262	-1.2818	-1.49368	-0.29478	0.880943	0.758824	0.655542	0.99511	0.897512	0.996057	0.986146	0.868689	0.955265	0.837022	0.711655	0.690657	0.994613	1.00014	0.976632	0.854944	0.815185	1.00523
>sp|Q3TRM8|HXK3_MOUSE Hexokinase-3 OS=Mus musculus GN=Hk3 PE=1 SV=2	29	20	23	-0.613758	-1.53219	-2.72394	-0.708848	-1.27667	-1.68834	0.360279	-1.19893	-2.76975	-1.23503	-2.39589	-1.96527	-0.358276	0.101041	-0.493972	-0.39524	-0.967574	-1.02727	0.980485	0.836567	0.294114	0.988283	0.888211	0.883432	0.99072	0.916572	0.192314	0.888907	0.402282	0.620881	0.987352	0.998904	0.986938	0.98885	0.941561	0.911779
>sp|Q99388|CSPRS_MOUSE Component of Sp100-rs OS=Mus musculus GN=Csprs PE=2 SV=1	1			-1.94089			-1.14925			-2.34561			-1.56541			1.82837			1.79706			0.777717			0.988522			0.377158			0.797034			0.599892			0.64883
>sp|O70252|HMOX2_MOUSE Heme oxygenase 2 OS=Mus musculus GN=Hmox2 PE=1 SV=1	9	11	7	0.293257	-0.403635	0.0313308	0.0206237	-1.20164	-0.282769	0.841369	-0.55738	-0.39813	1.38121	-0.305516	-0.766463	0.613105	-0.422967	0.468368	1.64771	0.614089	0.937328	0.997866	0.989971	1.0028	0.999187	0.903237	1.00256	0.981482	0.998236	0.994907	0.846885	0.987357	0.986948	0.976707	0.998717	0.987486	0.729272	0.987475	0.944839
>sp|Q9D1N9|RM21_MOUSE 39S ribosomal protein L21, mitochondrial OS=Mus musculus GN=Mrpl21 PE=1 SV=1	2	1	1	-0.838705	-0.478139	-0.671134	-0.698622	-1.56771	0.0166873	0.319198	-0.668393	0.470158	0.0777898	-0.235297	0.0382694	0.179341	-0.209161	0.642837	-0.408031	-0.107603	0.586211	0.983093	0.998799	1.005	0.986189	0.778607	0.999697	0.995989	0.997802	0.991175	0.999406	0.991818	1.00483	0.996798	1.00649	0.984876	0.987889	1.00132	0.981716
>tr|E9Q2M9|E9Q2M9_MOUSE Protein Wdfy4 OS=Mus musculus GN=Wdfy4 PE=1 SV=1	31	26	26	-0.652891	-0.779915	-1.50234	-1.06508	-0.957629	-1.52455	-1.86417	-0.555603	-1.44308	-0.66327	-1.30756	-0.560571	0.693821	1.0842	0.355161	-0.596696	-0.547642	-1.14854	0.988464	0.970005	0.875969	0.992796	0.943212	0.928765	0.65496	0.998869	0.800581	0.978506	0.884109	1.01577	0.976419	0.938091	0.989608	0.988385	0.987637	0.87603
>sp|A2AN08|UBR4_MOUSE E3 ubiquitin-protein ligase UBR4 OS=Mus musculus GN=Ubr4 PE=1 SV=1	30	22	9	-0.599033	-1.90783	0.244062	-1.25566	-1.24461	-1.53282	-0.745484	-1.25464	0.275467	-0.919451	-0.743965	-0.492053	0.938162	0.434105	0.941269	-0.484627	-0.849637	-0.303515	0.977988	0.713804	0.997914	0.979846	0.896327	0.935171	0.988124	0.907662	0.998988	0.958261	0.976222	1.02075	0.932292	0.998015	0.949739	0.983417	0.967141	1.00411
>sp|P26151|FCGR1_MOUSE High affinity immunoglobulin gamma Fc receptor I OS=Mus musculus GN=Fcgr1 PE=1 SV=1	3	2		-0.54131	0.115665		-0.514896	0.621831		-0.748043	1.15695		-0.806169	0.602152		1.65643	1.65354		0.120261	1.19901		0.980824	0.999899		0.985934	0.980416		0.986959	0.931947		0.972176	0.988891		0.677215	0.721104		1.00123	0.893806
>sp|O88705|HCN3_MOUSE Potassium/sodium hyperpolarization-activated cyclic nucleotide-gated channel 3 OS=Mus musculus GN=Hcn3 PE=1 SV=1	1	1		-0.973291	-1.17669		-0.221807	-0.488402		0.337562	0.267646		0.248401	0.228698		2.09108	2.37812		0.0746602	0.709096		0.961769	0.93717		0.993719	0.988952		0.994175	1.00153		0.993785	0.992924		0.468468	0.304425		1.00569	0.985205
>sp|Q99J87|DHX58_MOUSE Probable ATP-dependent RNA helicase DHX58 OS=Mus musculus GN=Dhx58 PE=1 SV=2	2	1		-1.134	-1.33281		-0.988764	-0.417765		-0.215749	0.0922926		0.742404	-0.146744		4.1846	1.40216		5.31402	0.641948		0.964954	0.896214		0.98749	0.99515		0.995528	1.00112		0.974927	0.989965		0.00229909	0.839296		2.52e-05	0.984703
>sp|Q9WUL7|ARL3_MOUSE ADP-ribosylation factor-like protein 3 OS=Mus musculus GN=Arl3 PE=1 SV=1	3	4	3	-2.18451	-1.23171	-2.37323	-1.7292	-1.98494	-1.47151	-0.114938	0.346334	-2.10208	-2.05755	-1.29025	-0.870842	-0.40632	-0.449708	0.489165	-1.96397	-1.21768	-1.18833	0.648825	0.919711	0.43809	0.85475	0.573495	0.963223	0.997053	1.002	0.513753	0.585046	0.885493	0.97583	0.984933	1.00021	0.988175	0.565162	0.891674	0.863627
>sp|O70439|STX7_MOUSE Syntaxin-7 OS=Mus musculus GN=Stx7 PE=1 SV=3	5	5	5	-1.03314	-1.64887	-0.526525	-1.19985	-0.411744	0.593667	-1.17387	-0.963048	-0.0263082	0.234553	-0.161994	0.286864	-0.0126984	0.400368	0.970859	0.151493	-0.479632	0.279118	0.962601	0.810443	1.01565	0.989664	0.996033	1.00716	0.941437	0.990162	0.999247	0.994703	0.99232	1.01077	1.00129	0.998736	0.943033	1.00397	0.998461	1.00102
>sp|Q99KW3|TARA_MOUSE TRIO and F-actin-binding protein OS=Mus musculus GN=Triobp PE=1 SV=3	2			-0.547915			-0.25539			-0.681326			-0.375556			1.16696			0.504902			0.982446			0.994769			0.991499			0.988128			0.872914			0.982473
>sp|P61164|ACTZ_MOUSE Alpha-centractin OS=Mus musculus GN=Actr1a PE=1 SV=1	8	11	8	0.0349621	-0.148922	-0.996955	-0.947979	-1.07235	-0.316529	0.188303	-0.365926	-0.748087	-0.547635	0.0886654	-0.344844	0.54157	0.70543	0.732223	-0.72067	-0.0876029	0.125708	1.00247	0.998259	0.952228	0.985165	0.941283	0.997886	0.997845	1.00411	0.971088	0.980189	0.992387	1.01258	0.983259	0.993163	0.978786	0.977147	1.00078	0.993121
>tr|Q3TAR7|Q3TAR7_MOUSE Proteasome subunit beta type OS=Mus musculus GN=Psmb9 PE=2 SV=1	3	1	2	-0.197161	-0.643731	-0.928937	0.06253	0.208914	0.167936	-0.906019	-1.13358	0.305996	-0.368991	-0.897284	0.0825848	0.51808	1.27023	0.439166	0.585209	-0.179024	0.892586	1.0015	0.990471	0.962704	0.998208	0.995959	1.00158	0.983343	0.942762	0.99396	0.990246	0.965883	1.01146	0.984983	0.893062	0.991529	0.985641	1.00055	0.953654
>sp|O88967|YMEL1_MOUSE ATP-dependent zinc metalloprotease YME1L1 OS=Mus musculus GN=Yme1l1 PE=1 SV=1	6	6	5	-2.29729	-0.515874	-1.45348	-2.09878	-1.28406	-0.707456	-0.641114	0.106092	-0.573403	-2.84337	-0.751873	-1.45166	0.594559	-0.0733304	0.995892	-2.02376	-0.384746	0.550802	0.616299	0.994481	0.890063	0.664393	0.885047	1.00584	0.99434	1.0003	0.988767	0.214961	0.978467	0.885343	0.977641	0.997951	0.9456	0.535249	0.99155	0.978742
>tr|Q0GUM3|Q0GUM3_MOUSE Interferon-gamma-inducible p47 GTPase OS=Mus musculus GN=Gm12250 PE=2 SV=1	4			-1.45375			-1.62488			-1.49186			-0.750091			0.2504			1.64446			0.930733			0.891295			0.824937			0.969611			0.993546			0.728725
>tr|Q8K1X4|Q8K1X4_MOUSE NCK associated protein 1 like OS=Mus musculus GN=Nckap1l PE=1 SV=1	16	10	13	-0.764989	-1.71666	-0.602795	0.260205	0.101222	0.137945	0.544625	-0.312192	1.17108	0.35814	-0.202921	1.15164	0.789268	1.33125	1.40556	0.188889	-0.575086	0.88709	0.98085	0.777337	1.00801	0.993297	0.996659	0.999401	0.991932	0.999519	0.89786	0.990033	0.996242	0.923325	0.963015	0.874823	0.845966	1.00335	0.988318	0.954727
>sp|Q3THE2|ML12B_MOUSE Myosin regulatory light chain 12B OS=Mus musculus GN=Myl12b PE=1 SV=2	8	4	3	-0.149723	-0.485773	-0.285624	0.178697	-0.281882	0.166272	1.43053	-0.652954	0.204335	-0.294558	0.740979	-1.00048	0.523032	0.709203	1.56519	0.442348	-0.410157	0.596285	1.00359	0.998273	0.998499	0.997725	0.995706	1.00197	0.858831	0.998509	0.996676	0.992513	0.975657	0.945086	0.984	0.993116	0.787833	0.98593	0.996806	0.980238
>sp|Q8BI84|MIA3_MOUSE Melanoma inhibitory activity protein 3 OS=Mus musculus GN=Mia3 PE=1 SV=2	6	2	2	-1.05416	0.38293	-0.283347	-0.635351	0.386436	-0.69238	-0.386478	-0.240008	-1.28746	-1.22572	-0.482876	-0.649497	0.9918	0.984211	1.09204	-0.391065	-0.124947	1.14581	0.960224	0.991666	0.999195	0.985504	0.992465	1.00377	0.98842	1.00084	0.86152	0.892618	0.982278	0.998115	0.914539	0.952963	0.928508	0.988448	1.00046	0.875537
>sp|Q6NZC7|S23IP_MOUSE SEC23-interacting protein OS=Mus musculus GN=Sec23ip PE=1 SV=2	9	7	6	-0.331685	-1.18263	-0.465212	-0.103559	-0.024776	-0.592446	0.0309897	0.336919	-0.287491	-0.735162	0.219654	-1.16606	0.219793	0.498787	0.335117	-0.182776	0.573963	-0.528784	0.996501	0.935691	1.01245	0.996169	0.999341	1.00688	0.998207	0.998327	0.997655	0.972659	0.99403	0.925506	0.995475	0.999992	0.991267	1.00196	0.988544	0.981591
>sp|Q8QZW3|F151A_MOUSE Protein FAM151A OS=Mus musculus GN=Fam151a PE=1 SV=1		1	1		-0.689849	0.398283		-0.455513	-0.428422		-0.525064	1.09932		0.0426934	0.309388		0.287053	1.51992		1.9623	2.79637		0.979537	1.00265		0.994988	1.00179		0.997888	0.913801		0.995121	1.01516		1.01414	0.797119		0.558635	0.168754
>tr|Q8C2M8|Q8C2M8_MOUSE Interferon gamma induced GTPase OS=Mus musculus GN=Igtp PE=2 SV=1	3	1	2	0.349655	-0.920414	-1.64615	-0.0831678	-1.83767	-0.360316	0.186823	-0.481975	0.329956	-0.0182006	-0.212607	0.543308	5.4813	0.739785	0.4862	4.49596	1.09923	0.470174	0.997481	0.965601	0.805036	0.99609	0.628655	0.999502	0.998012	1.00087	0.994331	0.999256	0.994538	1.01675	7.52e-06	0.987251	0.988859	0.000904342	0.903068	0.990918
>sp|Q61211|EIF2D_MOUSE Eukaryotic translation initiation factor 2D OS=Mus musculus GN=Eif2d PE=1 SV=3	3			-0.992902			-1.13906			-0.669878			-0.880531			-0.717435			-0.468578			0.967707			0.989903			0.992862			0.958668			0.973895			0.984266
>sp|P48722|HS74L_MOUSE Heat shock 70 kDa protein 4L OS=Mus musculus GN=Hspa4l PE=1 SV=2	12	10	7	-0.466424	0.124223	-1.78066	-1.08662	-0.0865001	-2.15531	-0.823303	-0.27604	-1.5599	-0.188438	-0.18143	-1.19374	0.480386	0.928517	0.591665	-0.409394	0.719469	-0.792202	0.984485	0.998743	0.738823	0.993376	0.996712	0.633286	0.986316	1.00226	0.756864	0.996586	0.990739	0.925192	0.985078	0.955101	0.990033	0.988145	0.981878	0.971512
>sp|P70697|DCUP_MOUSE Uroporphyrinogen decarboxylase OS=Mus musculus GN=Urod PE=1 SV=2	1	1		-1.81947	-0.949091		-1.15878	-1.53591		-0.167846	0.710826		-1.19555	-0.198143		3.56291	1.15915		-0.146809	0.815016		0.791716	0.964412		0.995843	0.793384		0.999142	0.993868		0.901549	0.993909		0.0207185	0.914463		1.00351	0.96958
>sp|Q6NVF0|OCRL_MOUSE Inositol polyphosphate 5-phosphatase OCRL-1 OS=Mus musculus GN=Ocrl PE=1 SV=1	1			-0.729157			-0.522224			0.95584			1.09602			0.226487			0.32447			0.986002			0.983337			0.974194			0.931638			0.994706			0.989842
>sp|Q3TUH1|TAM41_MOUSE Phosphatidate cytidylyltransferase, mitochondrial OS=Mus musculus GN=Tamm41 PE=1 SV=2	2			-0.666813			0.404516			-0.727642			-1.95286			1.54485			1.15518			0.985797			0.986452			0.984773			0.640911			0.716844			0.896826
>sp|Q8BP92|RCN2_MOUSE Reticulocalbin-2 OS=Mus musculus GN=Rcn2 PE=1 SV=1	6	3	4	-0.893334	-0.089569	-1.40486	0.643714	0.6804	-0.685048	0.213154	-0.0567729	-0.633482	-0.210411	0.0577087	-1.20483	1.59548	0.207049	1.08315	-0.0140145	1.55634	0.342359	0.972986	1.0007	0.904772	0.985684	0.981865	1.00233	0.996533	0.999977	0.983597	0.995104	0.993888	0.920394	0.698717	1.0059	0.928173	1.00212	0.786426	0.996369
>sp|Q9CPN8|IF2B3_MOUSE Insulin-like growth factor 2 mRNA-binding protein 3 OS=Mus musculus GN=Igf2bp3 PE=1 SV=1	2	4		-0.101316	-1.76564		-0.59757	-0.954925		-0.885601	0.640048		0.176059	0.1094		0.193551	1.51162		0.0408486	-0.0292646		1.0046	0.764327		0.986301	0.941443		0.981675	0.999072		0.99605	0.992139		0.993875	0.789155		1.00469	0.999154
>sp|Q8R4B8|NLRP3_MOUSE NACHT, LRR and PYD domains-containing protein 3 OS=Mus musculus GN=Nlrp3 PE=1 SV=1	3			-2.25225			-4.08113			-2.43646			-1.15291			-1.01842			-0.653757			0.643471			0.0105357			0.335256			0.912957			0.9039			0.984323
>sp|Q924C1|XPO5_MOUSE Exportin-5 OS=Mus musculus GN=Xpo5 PE=1 SV=1	3	3		0.299285	-0.590819		-0.397892	0.383308		-0.040813	1.62441		-0.544566	2.16656		1.17796	0.722363		0.153791	1.90538		0.998062	0.992283		0.986944	0.992164		0.999767	0.784155		0.979532	0.503444		0.869826	0.994674		1.00366	0.598719
>sp|Q3UIA2|RHG17_MOUSE Rho GTPase-activating protein 17 OS=Mus musculus GN=Arhgap17 PE=1 SV=1	6	7	5	0.378068	0.459921	-0.956707	-0.37088	-0.395692	-1.46683	0.072104	-0.321675	-0.0784695	-0.0554635	-0.933578	-1.96069	0.539974	0.42911	0.804122	0.690715	0.719556	-0.413592	0.993653	0.99728	0.960581	0.986058	0.992631	0.96083	0.996077	0.998134	0.998347	0.999848	0.971675	0.62006	0.983979	0.998688	0.962601	0.985865	0.9822	0.987563
>sp|Q80ZQ9|F206A_MOUSE Protein Simiate OS=Mus musculus GN=Fam206a PE=1 SV=2	1			-1.52588			-1.16052			-1.27962			-0.407435			1.00216			0.580937			0.90498			0.995028			0.910719			0.990792			0.911709			0.986274
>sp|P38647|GRP75_MOUSE Stress-70 protein, mitochondrial OS=Mus musculus GN=Hspa9 PE=1 SV=3	33	33	30	0.33645	0.20916	-0.0677549	0.691369	0.787944	1.02177	1.32054	1.66398	1.34223	1.24766	1.7574	0.870925	0.765531	0.668827	0.74315	1.71977	1.70517	1.59777	0.998523	0.998769	1.00303	0.987235	0.975201	0.989351	0.894018	0.773367	0.830156	0.888395	0.724891	0.976313	0.968525	1.00083	0.974186	0.690845	0.728034	0.743579
>sp|Q2TBE6|P4K2A_MOUSE Phosphatidylinositol 4-kinase type 2-alpha OS=Mus musculus GN=Pi4k2a PE=1 SV=1	13	9	4	-0.544796	-1.13856	-1.12459	-0.080268	-0.12305	-0.894225	1.62802	-0.0223317	-1.20457	-0.387971	-0.0132772	-1.60299	2.02101	0.646723	-0.444538	0.233947	-0.0554964	-0.237092	0.981836	0.933659	0.944075	0.995298	0.995786	1.00137	0.770112	1.00263	0.889466	0.986996	1.00024	0.821773	0.51057	1.00281	0.990351	0.997728	0.999929	0.997866
>sp|Q8K3J1|NDUS8_MOUSE NADH dehydrogenase [ubiquinone] iron-sulfur protein 8, mitochondrial OS=Mus musculus GN=Ndufs8 PE=1 SV=1	1	1	1	-0.045287	-0.126206	-0.40391	0.670348	0.157496	-0.261002	-0.184049	-0.239005	0.748739	-0.498111	0.274506	0.578923	1.86006	1.91329	0.614969	0.735857	0.319495	0.339314	1.0003	0.998884	1.00189	0.989612	0.996838	1.00234	0.998172	0.999962	0.971751	0.97981	0.989765	1.01012	0.585418	0.560208	0.984817	0.971587	0.995258	0.995243
>sp|Q00PI9|HNRL2_MOUSE Heterogeneous nuclear ribonucleoprotein U-like protein 2 OS=Mus musculus GN=Hnrnpul2 PE=1 SV=2	21	17	13	0.0264903	-0.0960092	0.362957	-0.0608544	-0.61966	-0.963959	0.450076	-1.08919	0.147734	0.262569	-1.16458	0.178912	1.13154	-0.205208	0.471176	0.332377	0.162897	0.557716	1.00118	1.00138	0.998096	0.998361	0.9796	1.00086	0.987554	0.953391	0.997773	0.993641	0.923953	1.01075	0.883747	1.00506	0.988434	0.991087	0.998517	0.979124
>sp|Q71RI9|KAT3_MOUSE Kynurenine--oxoglutarate transaminase 3 OS=Mus musculus GN=Kyat3 PE=1 SV=1	1			-1.09834			-0.873538			-0.40604			-0.570259			0.0164661			-0.0979461			0.957405			0.987341			0.987258			0.980032			1.00049			1.00418
>sp|Q9CXW2|RT22_MOUSE 28S ribosomal protein S22, mitochondrial OS=Mus musculus GN=Mrps22 PE=1 SV=1	4	1	1	-2.26635	-0.350654	-0.716836	-0.408371	-0.805	-0.884349	-0.479115	-0.550036	-1.15518	-0.169354	-0.0463832	-0.853382	1.72222	0.223899	0.472132	-0.663954	0.38987	-0.180949	0.631644	0.994634	0.997689	0.987453	0.970028	0.996893	0.988401	1.00031	0.902433	0.994508	0.995796	0.972254	0.660783	1.01156	0.988484	0.985596	0.991548	0.993711
>tr|Q3TYT1|Q3TYT1_MOUSE 5-demethoxyubiquinone hydroxylase, mitochondrial OS=Mus musculus GN=Coq7 PE=1 SV=1	1			-1.03453			-0.557265			0.151749			0.0767889			1.05822			0.952691			0.964184			0.980371			1.00042			0.998986			0.901795			0.934746
>sp|Q6NTA4|RRAGB_MOUSE Ras-related GTP-binding protein B OS=Mus musculus GN=Rragb PE=1 SV=1	3	3	5	0.54936	0.165731	-1.22766	-0.558519	0.713614	0.501964	-0.159235	0.669228	1.06808	-0.530981	0.563557	2.25256	-0.661272	2.92368	2.74634	0.579173	1.39466	2.21543	0.982747	0.998635	0.91652	0.980901	0.978155	0.997856	0.999701	0.998428	0.922261	0.979054	0.990588	0.460117	0.980011	0.121486	0.196877	0.986299	0.856915	0.416738
>sp|P09055|ITB1_MOUSE Integrin beta-1 OS=Mus musculus GN=Itgb1 PE=1 SV=1	7	8	6	0.239821	-0.306922	-0.137806	-0.387357	-1.66403	-0.546733	-0.0486513	-1.03525	0.524379	-0.0410307	-0.16789	0.0931308	0.0591653	-0.518742	0.252933	1.05858	1.15066	0.72809	1.00066	0.993646	0.999255	0.988213	0.724959	1.00553	0.999461	0.97297	0.988821	0.999423	0.991594	1.01216	0.994814	1.00005	0.993575	0.916473	0.902653	0.966925
>sp|O08734|BAK_MOUSE Bcl-2 homologous antagonist/killer OS=Mus musculus GN=Bak1 PE=1 SV=3	4	2	3	-1.25062	-3.10631	-0.939834	-0.554294	-2.23978	0.338558	0.25741	-0.490456	-0.887455	-0.594495	-0.517115	-1.63018	0.640839	0.262486	1.1976	0.453801	-0.6231	-1.02833	0.947651	0.217486	0.962565	0.980704	0.447618	1.00042	0.993036	1.00146	0.946325	0.975072	0.984817	0.802275	0.977844	1.0132	0.898515	0.985609	0.988913	0.913584
>sp|Q9JLI8|SART3_MOUSE Squamous cell carcinoma antigen recognized by T-cells 3 OS=Mus musculus GN=Sart3 PE=1 SV=1	9	4	4	-1.82255	-1.31993	-1.04247	-2.20215	-0.162641	-0.317175	-0.670764	-1.68191	-0.321978	-2.10309	-0.841594	0.0735396	0.970339	1.33928	0.701732	-1.44318	-0.854764	0.726184	0.789435	0.896579	0.954374	0.620339	0.997776	0.997873	0.993751	0.761898	0.994388	0.55849	0.972557	1.00898	0.919707	0.8747	0.976758	0.805288	0.96419	0.965966
>sp|Q8BMS1|ECHA_MOUSE Trifunctional enzyme subunit alpha, mitochondrial OS=Mus musculus GN=Hadha PE=1 SV=1	24	20	21	0.627038	-0.121331	-0.20527	-0.166845	-1.06116	-0.20843	0.48664	0.640079	0.589628	0.462464	-0.913107	-0.400385	0.358894	-0.458759	0.671827	1.32235	0.859817	1.11876	0.984077	0.999868	0.994052	0.995947	0.940152	1.00086	0.986343	0.999441	0.989251	0.983877	0.970379	1.01209	0.987871	0.999669	0.977243	0.843547	0.963871	0.883942
>sp|O35382|EXOC4_MOUSE Exocyst complex component 4 OS=Mus musculus GN=Exoc4 PE=1 SV=2	11		1	-0.567051		-0.931553	-0.780095		-0.456115	-0.486008		-0.00202019	-1.09536		-0.293805	-0.399861		0.562463	0.2245		1.08348	0.983832		0.96408	0.984403		0.999935	0.986784		1.00032	0.931544		1.0134	0.984776		0.990307	0.999428		0.899097
>sp|Q8R429|AT2A1_MOUSE Sarcoplasmic/endoplasmic reticulum calcium ATPase 1 OS=Mus musculus GN=Atp2a1 PE=1 SV=1	9	9	7	0.616138	-0.478442	-0.232761	0.290138	0.0870077	-0.3985	1.05348	-0.421666	-0.0214043	0.968647	1.16498	-0.398598	0.533809	0.196996	0.124924	1.3446	0.66111	0.655444	0.98249	0.998793	0.995402	0.990465	0.996733	1.00417	0.963947	1.00734	1.00053	0.953996	0.924821	1.01151	0.985488	1.00406	1.00121	0.832302	0.987095	0.977009
>sp|P30355|AL5AP_MOUSE Arachidonate 5-lipoxygenase-activating protein OS=Mus musculus GN=Alox5ap PE=1 SV=2	3	1	1	-0.154972	0.754915	0.361246	-0.144299	0.378779	0.56001	2.23299	0.00742525	0.574608	0.384324	1.10295	0.286728	0.817982	1.29497	0.992255	1.73017	0.46146	0.579184	1.00237	0.966953	0.998535	0.996494	0.992444	1.00617	0.43777	1.00067	0.990261	0.987251	0.953583	1.01059	0.958758	0.887289	0.94277	0.687997	0.99984	0.978826
>sp|Q8JZQ2|AFG32_MOUSE AFG3-like protein 2 OS=Mus musculus GN=Afg3l2 PE=1 SV=1	5	6	5	-1.58165	-0.506762	-0.305707	-1.4613	0.0892153	-0.291067	0.762707	0.972052	-0.594913	-1.47756	0.18436	-0.0557292	1.43345	2.85518	0.661094	-0.821296	0.596278	-0.0448424	0.88062	0.995922	1.00463	0.95581	0.99735	1.00247	0.988308	0.986161	0.991034	0.823827	0.99247	1.00752	0.762544	0.13864	0.985512	0.962135	0.98838	0.999169
>sp|Q8CAS9|PARP9_MOUSE Poly [ADP-ribose] polymerase 9 OS=Mus musculus GN=Parp9 PE=1 SV=2	11	3	3	-0.448673	1.56851	1.00239	-0.935938	-1.34719	-0.411055	0.449587	-0.307497	0.10439	0.633517	-0.119481	0.220016	2.58521	2.93827	0.752439	0.366473	1.02111	0.901654	0.988575	0.828959	0.957472	0.982232	0.865155	1.00484	0.987833	1.00059	1.0003	0.974654	0.990083	1.01526	0.225988	0.118567	0.974254	0.98998	0.925741	0.950654
>sp|Q5U458|DJC11_MOUSE DnaJ homolog subfamily C member 11 OS=Mus musculus GN=Dnajc11 PE=1 SV=2	6	1	2	-0.759797	-1.06572	-0.764071	-1.01989	-0.981892	0.0179093	-1.43515	-0.452185	0.578189	-1.01286	-1.07384	-0.506364	0.666382	1.17451	3.72076	-0.395232	-0.523539	2.23612	0.979228	0.950529	0.993314	0.987892	0.941264	1.00018	0.855501	1.00291	0.990624	0.941231	0.955906	1.02199	0.978199	0.907896	0.0168179	0.988618	0.988815	0.405798
>tr|Q3UPN9|Q3UPN9_MOUSE Putative uncharacterized protein OS=Mus musculus GN=Cebpb PE=2 SV=1	1	1	1	-1.09391	-1.04995	0.605511	-0.438314	-1.91708	-1.5739	1.19526	-1.45509	-0.283036	0.937448	-0.790902	-0.393904	0.835991	-0.791968	0.168114	1.0731	0.46203	0.343008	0.953384	0.952231	1.00872	0.990979	0.594873	0.930582	0.935107	0.853741	0.997714	0.951931	0.968494	1.01194	0.952761	0.982912	0.997802	0.912906	0.999864	0.996359
>sp|Q8K1M6|DNM1L_MOUSE Dynamin-1-like protein OS=Mus musculus GN=Dnm1l PE=1 SV=2	11	14	9	-0.62282	-0.767263	-1.16153	-0.34916	-0.0627156	-0.952834	0.141066	1.11471	-0.0736661	-0.135061	0.217058	-0.3078	0.0554769	1.32935	0.529101	-0.528759	-0.178079	-0.319611	0.982391	0.968796	0.936773	0.985559	0.998575	0.998909	1.00109	0.95063	0.998061	0.994276	0.994176	1.01514	0.994172	0.875148	0.987577	0.985064	1.00018	0.997815
>sp|Q6PFR5|TRA2A_MOUSE Transformer-2 protein homolog alpha OS=Mus musculus GN=Tra2a PE=1 SV=1	4	1	2	-1.34247	-1.72899	-1.31817	-0.806525	-1.94344	-1.00368	-0.472921	-1.08771	0.102873	-1.07269	-1.00086	-1.20624	-0.407245	0.035889	1.22017	-0.0779119	-1.60844	-0.434994	0.93658	0.778105	0.921469	0.986801	0.589374	0.99103	0.986117	0.95424	1.00109	0.935939	0.966083	0.922689	0.985887	1.00115	0.898486	1.00421	0.769532	0.988083
>tr|Q3ULU3|Q3ULU3_MOUSE Branched-chain-amino-acid aminotransferase OS=Mus musculus GN=Bcat2 PE=1 SV=1	9	9	8	0.0016031	0.473779	0.500942	0.177504	-0.285353	-1.14191	-0.562723	1.22422	0.707567	0.684924	-0.0495011	0.367608	0.193442	0.827171	-0.0578047	1.31811	1.55933	1.85842	1.00008	0.995687	1.01167	0.996645	0.996636	0.970234	0.995625	0.916785	0.983563	0.975001	0.994756	1.01542	0.993578	0.981956	0.996914	0.846703	0.786159	0.589452
>sp|Q8C3X2|CC90B_MOUSE Coiled-coil domain-containing protein 90B, mitochondrial OS=Mus musculus GN=Ccdc90b PE=1 SV=1	2	2	1	-1.29872	-2.57552	-5.27105	-1.5415	-1.88982	-2.48761	-0.166127	-1.33195	-1.82196	0.165852	-1.49988	-1.68641	1.17299	-0.854876	-0.379785	0.149431	-1.03927	-1.90937	0.934729	0.395905	0.000281394	0.921147	0.605435	0.444646	0.998741	0.875689	0.658883	0.99398	0.832109	0.767206	0.871653	0.979156	0.988941	1.00349	0.921282	0.568593
>tr|Q8R5L1|Q8R5L1_MOUSE Complement component 1 Q subcomponent-binding protein, mitochondrial OS=Mus musculus GN=C1qbp PE=1 SV=1	2	1	1	0.907575	-0.387872	-0.603635	1.58355	-0.50346	1.12501	1.49378	0.64374	1.87636	1.05178	0.465526	1.1928	0.80469	1.90836	3.1491	1.99123	1.4022	1.37056	0.966501	0.991852	1.00878	0.905903	0.990453	0.97403	0.825298	0.998138	0.628478	0.935213	0.985253	0.924887	0.963525	0.558231	0.0730649	0.553696	0.854571	0.811848
>sp|Q8C570|RAE1L_MOUSE mRNA export factor OS=Mus musculus GN=Rae1 PE=1 SV=1	3	3	1	-2.15405	-2.04691	-2.66088	-1.99472	-1.78849	-1.42188	-1.94438	-1.42703	-2.19754	-2.59116	-0.647014	-2.23021	-0.277337	-0.499371	-0.9027	-0.769659	-1.35347	-2.39267	0.665135	0.651086	0.333363	0.708834	0.665813	0.9503	0.605799	0.862598	0.464275	0.321119	0.989623	0.47878	0.990815	1.0007	0.957443	0.966207	0.867909	0.328738
>sp|Q61510|TRI25_MOUSE E3 ubiquitin/ISG15 ligase TRIM25 OS=Mus musculus GN=Trim25 PE=1 SV=2	5	5	3	-0.771045	-0.166759	1.12049	-1.78015	-1.09523	-0.604418	-0.166218	-0.448138	-0.448898	-1.10671	-0.127618	0.0791114	0.255375	0.843828	1.24754	-0.401158	0.466388	0.715087	0.981758	0.99868	0.945434	0.835379	0.934616	1.00692	0.998854	1.00346	0.989321	0.928718	0.9904	1.01076	0.993181	0.977392	0.886623	0.988869	1.0003	0.968019
>tr|B2RWU7|B2RWU7_MOUSE AI607873 protein OS=Mus musculus GN=Ifi207 PE=2 SV=1	1	1	1	1.62603	1.19947	2.27618	0.690414	1.85204	2.16978	1.69008	2.77878	1.35178	2.33943	2.25573	3.16693	2.57819	2.68636	1.67588	3.06808	3.74162	2.3218	0.867724	0.929875	0.490897	0.98709	0.62911	0.619739	0.74913	0.190246	0.825131	0.439792	0.46089	0.0760928	0.228823	0.187812	0.727133	0.0981344	0.0143439	0.355725
>sp|Q8CAQ8|MIC60_MOUSE MICOS complex subunit Mic60 OS=Mus musculus GN=Immt PE=1 SV=1	22	24	19	0.423945	0.0965935	0.485681	0.959812	0.486753	0.907841	1.35705	1.73314	2.05048	0.983428	0.443057	1.17892	0.594642	0.737529	1.80318	1.28757	1.0954	0.89741	0.98923	1.0011	1.01412	0.981877	0.98947	1.00204	0.873384	0.736374	0.553762	0.946858	0.983141	0.921943	0.977837	0.98794	0.669853	0.857554	0.903529	0.951159
>sp|Q9ER64|OSBL5_MOUSE Oxysterol-binding protein-related protein 5 OS=Mus musculus GN=Osbpl5 PE=1 SV=3	1	1	2	0.451865	1.18108	0.241099	0.497643	1.01898	0.945451	1.26044	1.00192	0.654219	1.67779	0.989944	-0.0475551	1.04291	0.525638	1.80992	2.11404	2.00134	1.77615	0.988147	0.934209	0.99778	0.987591	0.937789	1.00143	0.913507	0.981682	0.984183	0.752618	0.966604	1.00799	0.898	1.0002	0.673688	0.48748	0.55887	0.650032
>sp|Q9D024|CCD47_MOUSE Coiled-coil domain-containing protein 47 OS=Mus musculus GN=Ccdc47 PE=1 SV=2	8	5	3	0.295647	-0.323044	-0.267024	-0.0591793	-0.949196	0.15426	1.13259	-0.290328	0.697028	-0.0367173	-0.0287206	-0.991909	0.515008	0.355892	0.0429637	0.968139	0.116634	0.0493855	0.998141	0.995902	0.998607	0.997801	0.945045	1.00258	0.954966	1.00048	0.981031	0.999461	0.998513	0.945271	0.9852	1.00842	0.99821	0.933474	1.00257	0.999413
>sp|Q6PDG5|SMRC2_MOUSE SWI/SNF complex subunit SMARCC2 OS=Mus musculus GN=Smarcc2 PE=1 SV=2	5	4	2	0.310048	-0.540011	-0.60587	0.247755	-0.65984	-0.590165	-0.4981	-0.223849	-0.26592	0.011412	-0.939495	-0.485431	0.698368	-0.0244482	1.51801	0.271969	-0.176829	0.288235	0.999122	0.991178	1.00918	0.994532	0.987455	1.00569	0.986273	1.00007	0.99792	0.999057	0.971819	1.01718	0.975707	0.999612	0.797715	0.993	1.00033	1.00323
>sp|Q61686|CBX5_MOUSE Chromobox protein homolog 5 OS=Mus musculus GN=Cbx5 PE=1 SV=1	1	1	1	-0.583529	-0.817976	-1.38349	-0.75185	-0.915507	-1.13866	-1.24371	0.00246201	-0.0340166	-1.39845	-1.4692	-1.16012	-0.0315807	0.491891	-0.493576	0.395106	-0.277468	-1.13826	0.983079	0.963236	0.911437	0.983432	0.955538	0.970939	0.926474	0.999735	0.999118	0.845887	0.836285	0.925351	0.997038	1.00098	0.986626	0.98851	0.997599	0.879077
>sp|Q8C4A5|ASXL3_MOUSE Putative Polycomb group protein ASXL3 OS=Mus musculus GN=Asxl3 PE=2 SV=3	1		1	-0.569943		-0.219856	0.0781322		-0.138286	0.401651		-0.405802	0.331546		0.509639	1.90236		0.615736	0.704823		0.444223	0.983622		0.993335	0.994406		0.99964	0.987791		0.99298	0.990178		1.02103	0.563095		0.985629	0.982235		0.993829
>sp|Q64310|SURF4_MOUSE Surfeit locus protein 4 OS=Mus musculus GN=Surf4 PE=1 SV=1	2	3	4	0.38106	-0.535443	0.142411	-0.402318	-0.0883614	-0.55974	-0.719355	1.23382	-0.406282	0.204378	1.09312	0.584258	-0.493631	0.867297	0.0678196	1.6075	1.96882	2.49263	0.992665	0.992228	0.999497	0.986845	0.997396	1.00564	0.987357	0.918027	0.993163	0.995872	0.952296	1.01067	0.98535	0.972925	0.995854	0.737538	0.562248	0.297085
>sp|Q9JJC6|RIPL1_MOUSE RILP-like protein 1 OS=Mus musculus GN=Rilpl1 PE=1 SV=1	2			0.024089			0.16113			1.79322			-0.116995			0.353888			0.556385			1.00053			0.996634			0.698131			0.995855			0.986562			0.986642
>tr|Q542C8|Q542C8_MOUSE Cysteine/glutamate transporter OS=Mus musculus GN=Slc7a11 PE=1 SV=1			1			0.111521			0.598151			-0.0514158			0.905957			2.16068			2.44775			1.00254			1.00834			0.998471			0.965082			0.472062			0.304148
>sp|Q78KK3|S22AI_MOUSE Solute carrier family 22 member 18 OS=Mus musculus GN=Slc22a18 PE=1 SV=2			1			-0.884421			-1.32816			-0.241554			-0.296754			0.423341			0.560055			0.973796			0.94547			0.9974			1.01527			0.991227			0.978818
>sp|Q9DBG5|PLIN3_MOUSE Perilipin-3 OS=Mus musculus GN=Plin3 PE=1 SV=1	12	12	7	-0.0302809	-0.846084	-1.80287	0.236246	-0.431988	-1.28527	1.61347	1.88725	-0.220252	0.342779	0.332657	-1.30405	0.733904	0.472235	-0.00109893	0.29678	-0.253779	-0.385486	1.0021	0.963968	0.724386	0.992817	0.996086	0.956385	0.777582	0.651772	0.995032	0.990581	0.989291	0.915627	0.972183	1.00086	1.00033	0.991361	0.995512	0.990577
>sp|Q3U5F4|YRDC_MOUSE YrdC domain-containing protein, mitochondrial OS=Mus musculus GN=Yrdc PE=1 SV=1	1			-0.791878			-0.970473			-0.499645			-0.408825			0.0333374			0.276231			0.981636			0.982889			0.98641			0.990535			0.997168			0.991633
>tr|Q99M59|Q99M59_MOUSE Interferon gamma inducible protein 47 OS=Mus musculus GN=Ifi47 PE=2 SV=1	6	3	1	-0.353583	0.22936	-0.747054	0.0421811	-0.3481	-1.024	1.67794	0.117984	-0.872209	0.674019	0.106112	-0.813838	3.94194	1.31242	0.149938	3.98844	1.28282	-0.205619	0.997397	0.995633	0.99469	0.997938	0.989198	0.988245	0.751602	1.00163	0.948135	0.977472	0.991995	0.987348	0.00558636	0.887663	0.999042	0.00651354	0.879503	0.99753
>sp|Q99N93|RM16_MOUSE 39S ribosomal protein L16, mitochondrial OS=Mus musculus GN=Mrpl16 PE=1 SV=1	1			-1.06927			-0.910235			0.1993			-0.532729			-0.439547			-0.446411			0.956393			0.979136			0.998709			0.980632			0.987037			0.985803
>sp|Q9D7P6|ISCU_MOUSE Iron-sulfur cluster assembly enzyme ISCU, mitochondrial OS=Mus musculus GN=Iscu PE=1 SV=1	4	1		-0.396744	-0.300334		-0.344001	0.934625		2.47981	-0.287147		1.1689	0.443635		1.61662	2.24724		0.612468	1.26304		0.991045	0.996338		0.987852	0.948395		0.335891	1.00061		0.907239	0.983765		0.693231	0.372613		0.984915	0.887993
>sp|Q9D8T2|GSDMD_MOUSE Gasdermin-D OS=Mus musculus GN=Gsdmdc1 PE=1 SV=1	10	10	8	-0.295763	-0.69262	-0.6865	-0.383949	-2.347	-1.63368	-1.68085	-2.29736	-0.31447	-0.466921	-1.38578	-2.14296	0.333876	0.63324	1.40914	-0.0372631	-1.01658	-0.45685	0.998466	0.978551	1.00342	0.98869	0.382319	0.890037	0.752187	0.43446	0.994944	0.984891	0.865291	0.524612	0.988952	1.00327	0.84574	1.00358	0.926879	0.989808
>tr|F6QA95|F6QA95_MOUSE Dynein heavy chain 12, axonemal (Fragment) OS=Mus musculus GN=Dnah12 PE=1 SV=1	1			-0.0939365			0.144908			3.18273			4.6836			7.92388			10.6436			1.00576			0.996145			0.0801325			0.000752763			1.3e-12			0
>sp|Q9Z2I9|SUCB1_MOUSE Succinate--CoA ligase [ADP-forming] subunit beta, mitochondrial OS=Mus musculus GN=Sucla2 PE=1 SV=2	16	11	12	0.896042	-1.23747	0.567369	0.100883	-1.0324	0.34044	2.04461	-0.335852	1.58629	0.248378	-0.258116	1.16686	0.542151	1.01657	0.971394	1.20494	0.110099	1.20164	0.972227	0.916411	1.00717	0.995532	0.940417	1.00112	0.535252	0.998267	0.745401	0.993389	0.992129	0.925982	0.98315	0.947192	0.942922	0.874219	1.00101	0.866011
>tr|B2RXM7|B2RXM7_MOUSE MCG113697 OS=Mus musculus GN=1110005A23Rik PE=1 SV=1	3	3		1.05865	-0.532499		-0.340525	-0.371338		0.38522	1.27447		1.58307	0.960766		0.61993	1.67035		0.767819	0.778173		0.959927	0.992814		0.987074	0.992516		0.988786	0.91123		0.791273	0.972212		0.979723	0.711909		0.965362	0.969995
>tr|E0CYE5|E0CYE5_MOUSE Vesicle transport through interaction with t-SNAREs homolog 1B OS=Mus musculus GN=Vti1b PE=1 SV=1			1			0.283521			0.425648			0.375205			0.492356			1.87476			1.50002			0.999643			1.00156			0.998892			1.0208			0.638905			0.771701
>tr|V9GX23|V9GX23_MOUSE Protein Vps13d (Fragment) OS=Mus musculus GN=Vps13d PE=1 SV=1	1			-0.400596			-0.755691			1.28761			-0.454973			1.909			1.34759			0.990601			0.98278			0.906424			0.986199			0.556462			0.831759
>sp|P23198|CBX3_MOUSE Chromobox protein homolog 3 OS=Mus musculus GN=Cbx3 PE=1 SV=2	7	7	7	-0.166987	-1.03315	-1.23381	0.626886	-0.406891	-0.666893	0.821097	-0.63679	0.635885	-0.339638	1.65592	-0.50811	0.27234	1.33883	0.128901	0.76829	0.596452	-0.691097	1.00248	0.957063	0.917987	0.984571	0.994135	1.00847	0.985303	0.998664	0.982439	0.990813	0.764201	1.02159	0.992683	0.873621	1.00174	0.965469	0.988548	0.971281
>sp|Q9D8C4|IN35_MOUSE Interferon-induced 35 kDa protein homolog OS=Mus musculus GN=Ifi35 PE=1 SV=3	6	4		-2.24852	-0.719825		-2.55185	-0.368504		-0.260216	-0.0120025		-1.19086	-0.486566		-0.453278	0.337629		-0.315625	-0.310301		0.638224	0.975813		0.419825	0.993402		0.993287	1.00106		0.897995	0.98341		0.983474	1.00608		0.988249	0.997494
>sp|Q3TIX9|SNUT2_MOUSE U4/U6.U5 tri-snRNP-associated protein 2 OS=Mus musculus GN=Usp39 PE=1 SV=2	3			0.13546			0.244434			-0.470059			-0.795012			1.43744			0.838695			1.00474			0.994155			0.985904			0.97257			0.760732			0.960146
>sp|Q8C052|MAP1S_MOUSE Microtubule-associated protein 1S OS=Mus musculus GN=Map1s PE=1 SV=2	9	12	6	-1.58747	-0.739388	-2.29026	-1.19601	-0.461146	-1.58231	-1.24193	-0.37771	-1.86013	-0.960683	0.662916	-2.20916	-0.551126	0.362802	-0.142015	-0.890713	-0.15955	-1.37734	0.884344	0.969387	0.488253	0.988147	0.994616	0.933147	0.925903	1.00407	0.640722	0.951505	0.987292	0.494299	0.980652	1.00899	0.998493	0.945337	0.99765	0.813968
>sp|P47713|PA24A_MOUSE Cytosolic phospholipase A2 OS=Mus musculus GN=Pla2g4a PE=1 SV=1	6	6	6	-0.673265	-2.50635	-0.495622	-0.730422	-1.54291	-0.192932	-0.224253	-1.65662	-0.461982	-0.123551	-0.794789	-1.1282	0.961828	0.5787	0.871654	-0.275823	-0.953027	-0.494291	0.985296	0.42219	1.01142	0.98189	0.789978	1.00036	0.994689	0.769483	0.993198	0.99611	0.970361	0.924034	0.921942	1.00246	0.959997	0.991816	0.942442	0.989134
>tr|Q3TD17|Q3TD17_MOUSE Putative uncharacterized protein OS=Mus musculus GN=Slc2a1 PE=2 SV=1		1			-1.79113			-1.60765			-2.25799			-0.726839			0.22398			-0.255601			0.753046			0.753628			0.442018			0.977208			1.01202			0.995603
>sp|Q8K1C0|ANGE2_MOUSE Protein angel homolog 2 OS=Mus musculus GN=Angel2 PE=1 SV=1	2			-0.39184			-0.516889			0.803102			0.793487			-0.641239			-0.588655			0.992361			0.984762			0.985532			0.973461			0.978604			0.988087
>sp|Q06185|ATP5I_MOUSE ATP synthase subunit e, mitochondrial OS=Mus musculus GN=Atp5i PE=1 SV=2	3	2	3	-0.960876	0.684484	-0.446781	-1.16853	-0.98853	0.162872	1.3974	0.785972	1.53041	0.0627453	-1.09505	-0.0882459	0.148216	0.0786347	1.47236	0.211185	-0.273004	1.18234	0.958007	0.981293	1.00582	0.99492	0.94284	1.00311	0.868665	0.991164	0.766951	0.999833	0.955	1.01134	0.995345	0.998878	0.808697	1.00147	0.997917	0.86619
>sp|Q99KK7|DPP3_MOUSE Dipeptidyl peptidase 3 OS=Mus musculus GN=Dpp3 PE=1 SV=2	17	18	17	-0.756018	-1.13341	-1.20457	-0.94162	-0.906465	-1.45203	-0.620314	-1.01808	-0.893446	-0.666222	-0.621599	-1.79503	-0.99627	-0.516969	-0.596414	-1.06427	-0.742049	-0.648244	0.981257	0.935724	0.915469	0.980124	0.955787	0.958668	1.00016	0.976317	0.943951	0.976466	0.989573	0.70098	0.913656	0.999638	0.989472	0.915192	0.978256	0.97555
>sp|Q8CHK3|MBOA7_MOUSE Lysophospholipid acyltransferase 7 OS=Mus musculus GN=Mboat7 PE=1 SV=1	2	3	1	-0.657014	-0.98777	-0.351638	-0.99708	0.682254	-0.459801	-0.452414	0.953825	-0.00248815	-0.808358	-0.251468	-1.16469	0.550292	3.2762	1.49463	-0.339905	1.07285	0.34944	0.987235	0.960006	1.00049	0.984832	0.981193	0.99845	0.986783	0.990836	1.00018	0.971937	0.990401	0.925074	0.980771	0.0538195	0.799088	0.991393	0.910356	0.995334
>tr|Q5DQJ3|Q5DQJ3_MOUSE Capping protein (Actin filament) muscle Z-line, alpha 2, isoform CRA_c OS=Mus musculus GN=Capza2 PE=1 SV=1	13	12	10	-0.346837	-1.09614	-1.19647	-0.450413	-1.13708	-0.654595	0.555827	-0.60616	-0.77263	0.0400988	-0.170989	-1.75124	-0.512896	-0.753162	-0.280876	-0.0619161	-0.439543	-0.404389	0.998986	0.942148	0.920954	0.990501	0.927974	1.00964	0.996435	0.998649	0.959015	0.999488	0.990248	0.731845	0.986235	0.987937	0.991489	1.00556	1.00287	0.987002
>tr|Q5ICG4|Q5ICG4_MOUSE Long chain acyl-CoA synthetase 6 isoform 1 OS=Mus musculus GN=Acsl6 PE=2 SV=1	1	1		-1.26898	0.491508		-1.31291	-0.109127		-1.09326	0.70085		-0.316273	1.0825		0.587488	1.23279		0.691833	0.953226		0.937975	0.997543		0.969492	0.996515		0.958913	0.992302		0.990758	0.953124		0.977194	0.893791		0.985463	0.942716
>tr|B2RXT3|B2RXT3_MOUSE Ogdhl protein OS=Mus musculus GN=Ogdhl PE=2 SV=1	1	1	2	-0.269691	0.499003	-1.31171	-0.590777	-0.520214	0.15659	0.371619	-0.340931	-0.673582	0.600396	0.855617	0.00125479	1.28354	-0.191026	0.792023	0.41542	1.15084	0.13529	1.00163	0.998242	0.920142	0.985726	0.987445	1.00296	0.992086	0.999989	0.985942	0.976038	0.971648	1.0002	0.828082	1.00505	0.961695	0.986368	0.903068	0.99348
>sp|Q99JY0|ECHB_MOUSE Trifunctional enzyme subunit beta, mitochondrial OS=Mus musculus GN=Hadhb PE=1 SV=1	13	14	12	-0.118688	-0.606483	-0.746234	0.294662	-1.51017	-0.836057	-0.302855	-0.709263	-0.00161849	-0.63651	-0.605478	-0.461936	-0.153619	-0.256033	0.0568378	0.396451	0.121217	-0.0499882	1.00467	0.991301	0.995248	0.988834	0.799759	0.993204	0.996058	0.99325	0.999914	0.975343	0.987929	1.01192	0.996854	1.01405	0.996966	0.989498	1.00091	0.999414
>sp|F2Z461|HERC6_MOUSE E3 ISG15--protein ligase Herc6 OS=Mus musculus GN=Herc6 PE=2 SV=1	1	1		0.752156	-1.3553		0.316299	-0.442016		0.948225	0.122981		0.584513	-0.586088		2.83044	2.56862		2.98869	0.309008		0.983396	0.901902		0.987304	0.995329		0.975278	1.00125		0.978656	0.989688		0.137234	0.229909		0.118441	0.997393
>sp|Q8BJY1|PSMD5_MOUSE 26S proteasome non-ATPase regulatory subunit 5 OS=Mus musculus GN=Psmd5 PE=1 SV=4	10	8	7	-1.24182	-1.45192	-1.61798	-1.26599	-1.77878	-0.109479	0.669084	-1.2328	-0.461163	-0.894012	-0.581416	-0.942758	0.664577	0.0923755	-0.829476	-0.162034	-1.31435	-0.726184	0.94625	0.864272	0.816417	0.977987	0.67234	0.99692	0.992862	0.917997	0.992628	0.961427	0.9893	0.954587	0.97882	0.999	0.959067	1.00267	0.87178	0.966447
>sp|Q91V61|SFXN3_MOUSE Sideroflexin-3 OS=Mus musculus GN=Sfxn3 PE=1 SV=1	6	7	4	-1.5259	-1.73302	-0.893407	-0.795735	-0.251899	0.0114617	-0.0328797	0.00206849	-1.44246	-0.814055	0.329095	-1.31994	0.690513	0.445117	-0.207248	0.79727	0.87149	-1.54045	0.906056	0.777566	0.971601	0.984163	0.995214	0.999771	0.998229	0.999624	0.797375	0.97048	0.988955	0.913152	0.97891	1.0017	0.997928	0.961905	0.964247	0.768687
>tr|A0A0R4J1R1|A0A0R4J1R1_MOUSE E3 ubiquitin-protein ligase synoviolin OS=Mus musculus GN=Syvn1 PE=1 SV=1	1	1		0.842503	0.196336		-0.0240719	-0.179105		0.590593	0.53973		-0.0452492	-0.145752		1.64109	1.9792		2.18255	0.438827		0.982385	0.998328		1.00002	0.998251		0.998933	1.00116		0.999288	0.989664		0.680553	0.525505		0.456707	1.00333
>sp|Q9JII5|DAZP1_MOUSE DAZ-associated protein 1 OS=Mus musculus GN=Dazap1 PE=1 SV=2	3	4	4	-0.398523	-0.790948	-0.687581	-0.102697	-0.504323	-0.673407	0.123181	-0.970448	-1.69173	0.290266	-0.678683	-0.660934	0.413986	-0.112103	-0.226656	0.650817	-0.226524	-0.693661	0.990857	0.970761	1.004	0.996544	0.990494	1.0055	0.997336	0.986043	0.709832	0.99217	0.987336	0.995476	0.986263	1.00162	0.995337	0.984425	0.998314	0.97274
>sp|Q8JZN5|ACAD9_MOUSE Acyl-CoA dehydrogenase family member 9, mitochondrial OS=Mus musculus GN=Acad9 PE=1 SV=2	7	6	4	-0.707371	-0.466814	-1.21225	-0.248148	0.056808	-0.909828	0.285992	0.117837	-0.945431	-0.323412	0.627016	-2.31326	0.871014	1.2658	0.124878	0.672878	0.730704	-1.37943	0.981895	0.994873	0.916024	0.994785	0.998171	1.00248	0.994539	1.00152	0.935034	0.989173	0.988822	0.431757	0.940555	0.89499	1.00098	0.983308	0.980101	0.812745
>sp|O08756|HCD2_MOUSE 3-hydroxyacyl-CoA dehydrogenase type-2 OS=Mus musculus GN=Hsd17b10 PE=1 SV=4	5	5	6	0.081597	-0.65762	-0.669217	-0.133391	-0.127644	-1.53062	0.570226	-0.92006	0.00542202	-0.123394	0.394238	0.186134	1.35615	-0.0686133	0.610215	1.25281	0.263256	-0.872452	1.00453	0.988591	1.00453	0.996652	0.997856	0.925894	0.996486	0.988225	1.0005	0.995686	0.985464	1.01125	0.80283	0.997437	0.985787	0.862232	0.996155	0.957866
>sp|Q5MJS3|FA20C_MOUSE Extracellular serine/threonine protein kinase FAM20C OS=Mus musculus GN=Fam20c PE=1 SV=1	7	7	2	0.0400013	-1.42136	-2.04139	-0.304847	-2.32685	-1.86701	-0.339745	-3.37609	-0.351272	-0.36699	-1.30866	-1.86231	0.82506	-0.139077	0.399449	0.0104132	-0.917412	-1.18912	1.00167	0.879161	0.612856	0.988796	0.396679	0.782993	0.99401	0.0422049	0.995334	0.990211	0.886753	0.67593	0.955067	1.00323	0.988595	1.00192	0.958292	0.864789
>sp|Q69ZK0|PREX1_MOUSE Phosphatidylinositol 3,4,5-trisphosphate-dependent Rac exchanger 1 protein OS=Mus musculus GN=Prex1 PE=1 SV=2	13	8	5	-0.259857	-1.7731	-1.14804	-0.438128	-3.93193	-0.917777	0.60538	-0.836425	-1.08031	-0.283492	-1.00352	-1.72693	2.91988	0.4905	0.638724	0.398174	-1.10537	-0.798905	0.999799	0.760017	0.941417	0.990928	0.0113326	0.998252	0.998607	0.992425	0.921056	0.992324	0.965281	0.744698	0.113658	0.999152	0.985887	0.990573	0.899272	0.969565
>sp|P14234|FGR_MOUSE Tyrosine-protein kinase Fgr OS=Mus musculus GN=Fgr PE=1 SV=2	10	9	10	-0.155522	0.13942	-0.88369	0.00635744	-0.848233	-0.73332	-1.4362	-0.463138	-0.780135	-0.432047	-1.11842	-0.336362	0.397679	0.489849	0.681143	-0.364972	0.181117	-0.286414	1.00266	0.997635	0.973603	1.00003	0.962055	1.00339	0.855456	1.0026	0.955888	0.988382	0.955128	1.01163	0.984201	0.99887	0.975805	0.990365	1.00037	1.00253
>tr|E9PY16|E9PY16_MOUSE Protein Adap1 OS=Mus musculus GN=Adap1 PE=1 SV=1	1	1		-1.0982	-0.352107		-0.841005	-0.753452		-0.887816	-0.836682		-0.791083	0.914597		0.278303	0.0684246		-0.57962	0.438758		0.957048	0.996331		0.992336	0.976861		0.980301	0.993109		0.974009	0.97216		0.990302	0.997148		0.986065	1.00276
>sp|Q9D7B6|ACAD8_MOUSE Isobutyryl-CoA dehydrogenase, mitochondrial OS=Mus musculus GN=Acad8 PE=1 SV=2	4	2		0.144588	0.605869		-1.14733	-0.121452		-0.039396	0.971915		0.168086	0.939773		0.356971	1.11686		1.35485	0.523142		1.00374	0.989363		0.988325	0.995548		1.00006	0.985739		0.994682	0.972577		0.986619	0.929425		0.828811	0.988578
>tr|Q3U3I1|Q3U3I1_MOUSE Putative uncharacterized protein OS=Mus musculus GN=Car4 PE=2 SV=1			1			-0.26868			-0.0673942			0.18001			1.69099			0.455319			0.501135			0.999738			0.998237			0.995921			0.769161			0.986155			0.989429
>tr|W4VSP4|W4VSP4_MOUSE Protein Serpinb6c OS=Mus musculus GN=Serpinb6c PE=1 SV=1	1			-0.995318			-1.08043			0.0109475			-1.37048			-0.338596			-0.514744			0.968635			0.995323			0.999257			0.851961			0.98824			0.98322
>sp|Q3U1Y4|DEN4B_MOUSE DENN domain-containing protein 4B OS=Mus musculus GN=Dennd4b PE=1 SV=2	2	1	2	-0.667283	-1.04504	-1.4057	-1.27399	-0.306334	-0.536163	0.061266	0.649012	-0.0772397	-1.26161	-0.963761	-0.411948	0.266687	-0.762738	0.716422	-0.0121367	-0.850648	0.439422	0.986193	0.953651	0.904597	0.973096	0.990649	1.00023	0.996061	0.998098	0.99862	0.886774	0.972043	1.01106	0.990509	0.986399	0.978352	1.00226	0.966771	0.992208
>sp|Q9CXF0|KYNU_MOUSE Kynureninase OS=Mus musculus GN=Kynu PE=1 SV=3	5	4	2	0.189563	-0.452694	-1.49461	-0.167916	-0.910093	-0.719043	-0.185605	-1.22492	-1.26073	-0.1988	-0.870865	-0.651082	0.825136	1.40047	0.192627	-0.024762	-0.186517	-0.515347	1.00189	0.995506	0.875291	0.996341	0.954486	1.00658	0.997539	0.918928	0.869013	0.995617	0.972901	0.99753	0.956106	0.839135	0.998365	1.0033	0.999888	0.985641
>sp|Q61102|ABCB7_MOUSE ATP-binding cassette sub-family B member 7, mitochondrial OS=Mus musculus GN=Abcb7 PE=1 SV=3	8	5	7	-0.568045	-0.718421	-0.264406	-0.864278	-0.94094	-0.746513	-0.796518	0.574592	0.196848	-0.909855	0.607915	0.192496	-1.08932	1.00716	0.998139	-0.36163	0.0553804	-0.109266	0.983822	0.975459	0.996298	0.991275	0.945588	0.999618	0.983886	0.996305	0.996496	0.959942	0.988423	1.01141	0.895896	0.944989	0.945746	0.989624	0.999804	0.992704
>sp|Q62191|RO52_MOUSE E3 ubiquitin-protein ligase TRIM21 OS=Mus musculus GN=Trim21 PE=1 SV=1	2		1	0.0558152		0.0689105	0.258249		-0.669187	-0.825364		0.139074	0.179864		-0.592536	1.95409		2.21815	0.0814139		1.63679	1.0015		1.0036	0.993494		1.00845	0.987136		1.0006	0.99632		1.00589	0.530854		0.433593	1.00434		0.729484
>tr|A0A0U1RP30|A0A0U1RP30_MOUSE Protein LSM14 homolog A (Fragment) OS=Mus musculus GN=Lsm14a PE=1 SV=1		2	1		-0.0525047	0.0528684		0.333421	-0.598216		0.528199	-0.359432		0.144067	-0.651008		1.12556	1.34414		0.454905	0.423748		0.999757	1.00381		0.9888	1.00871		0.999211	0.996174		0.990212	0.997157		0.929605	0.870191		1.00022	0.989608
>tr|M0QWH2|M0QWH2_MOUSE Torsin-3A OS=Mus musculus GN=Tor3a PE=1 SV=1	1			-0.84644			-0.145971			0.753728			0.230161			1.64478			1.70366			0.981907			0.995963			0.983525			0.994321			0.678514			0.697589
>sp|Q64287|IRF4_MOUSE Interferon regulatory factor 4 OS=Mus musculus GN=Irf4 PE=1 SV=1	4	1	2	-0.329495	0.402528	-1.0261	-1.48471	-0.987143	-1.08487	0.900463	0.697245	-0.860716	0.83157	0.31702	-1.02797	0.328632	-0.00446948	0.0789507	0.877485	0.437619	-0.702801	0.996673	0.98963	0.953122	0.943745	0.943069	0.979062	0.981387	0.992167	0.949006	0.96369	0.987718	0.946812	0.989518	0.998981	0.996389	0.94469	1.00272	0.97068
>sp|B2RQC6|PYR1_MOUSE CAD protein OS=Mus musculus GN=Cad PE=1 SV=1	36	31	27	-0.843574	-0.981852	-1.64734	-2.01357	-1.93248	-1.5374	-3.07026	-1.97557	-2.54564	-1.17835	-1.76761	-0.933552	-0.130622	-0.436176	-0.259282	-1.33792	-1.212	-1.29544	0.982145	0.962567	0.807785	0.697866	0.595931	0.930129	0.099756	0.606667	0.28819	0.904001	0.720307	0.95306	0.994603	0.999586	0.993733	0.832504	0.893511	0.840461
>sp|Q91WR3|ASCC2_MOUSE Activating signal cointegrator 1 complex subunit 2 OS=Mus musculus GN=Ascc2 PE=1 SV=1	2			-1.40793			-0.974227			-0.499896			-0.500356			-0.671261			-0.322818			0.931601			0.98231			0.986396			0.980477			0.976355			0.989491
>sp|Q8BX70|VP13C_MOUSE Vacuolar protein sorting-associated protein 13C OS=Mus musculus GN=Vps13c PE=1 SV=2	24	13	11	-0.944629	-2.35852	-1.35943	-1.13219	-1.32501	-0.994773	-0.806146	-0.436852	-0.150606	-1.47934	-1.06196	-2.05688	0.448449	0.853643	1.81816	-1.36714	-1.42051	-0.316518	0.96142	0.52984	0.912727	0.988667	0.873337	0.992554	0.98692	1.00453	0.997931	0.82351	0.952149	0.560222	0.983926	0.979822	0.666147	0.827761	0.852859	0.998374
>sp|Q91VE0|S27A4_MOUSE Long-chain fatty acid transport protein 4 OS=Mus musculus GN=Slc27a4 PE=1 SV=1	7	1		-0.896753	-0.821982		-1.48192	-0.592036		0.321007	-0.586403		-0.674285	0.577614		0.0981608	-0.72221		-0.00148674	0.398937		0.971664	0.962681		0.944427	0.980391		0.995292	0.995692		0.977791	0.990482		0.996981	0.994426		1.00035	0.994654
>sp|Q9EQ20|MMSA_MOUSE Methylmalonate-semialdehyde dehydrogenase [acylating], mitochondrial OS=Mus musculus GN=Aldh6a1 PE=1 SV=1	2	2		-0.506069	-0.0498205		-1.06085	-0.464892		-0.533885	0.403229		-0.277308	1.02489		0.0120134	1.75537		-0.370796	1.29667		0.983471	1.00044		0.991261	0.994057		0.991059	1.00581		0.993201	0.955843		1.00081	0.645924		0.989481	0.878028
>sp|O55022|PGRC1_MOUSE Membrane-associated progesterone receptor component 1 OS=Mus musculus GN=Pgrmc1 PE=1 SV=4	6	3	6	-0.428552	0.15195	0.310991	-0.128358	-0.929137	-0.749338	1.07544	-0.371009	1.00563	0.266347	-0.122938	-0.114802	0.864182	0.994156	0.0675075	0.729763	-0.83333	1.60078	0.988498	0.998918	1.00508	0.99844	0.952244	1.00011	0.956933	1.00449	0.926135	0.994234	0.991929	1.0104	0.940311	0.949346	0.99561	0.972443	0.969327	0.745138
>sp|O08605|MKNK1_MOUSE MAP kinase-interacting serine/threonine-protein kinase 1 OS=Mus musculus GN=Mknk1 PE=1 SV=2	2			-0.940374			-0.262274			-0.028513			0.372425			0.0770656			0.321699			0.960655			0.993416			0.998664			0.988795			0.995146			0.989276
>sp|Q8BTX9|HSDL1_MOUSE Inactive hydroxysteroid dehydrogenase-like protein 1 OS=Mus musculus GN=Hsdl1 PE=1 SV=1	2	3	2	-1.3463	-0.392755	-2.23354	-1.79979	-0.141724	-1.41823	0.871847	-0.856188	-2.41982	-1.94416	0.450635	-1.14071	1.64135	0.128515	-1.11934	-1.05767	0.437807	-0.353215	0.936777	0.991813	0.513865	0.839992	0.99583	0.947021	0.9811	0.993881	0.368064	0.648445	0.983708	0.92277	0.680958	1.00089	0.917721	0.916305	1.00316	0.99474
>sp|Q9D020|5NT3A_MOUSE Cytosolic 5'-nucleotidase 3A OS=Mus musculus GN=Nt5c3a PE=1 SV=4	6	3	2	-0.208702	-2.10582	-0.306292	0.0265779	-1.98015	-0.164949	2.11497	-1.9148	-0.899964	-0.29658	-2.07234	-0.293829	3.39164	-0.823821	0.966338	2.8667	-1.02363	0.821944	1.00049	0.630349	1.005	1.00024	0.569695	1.00234	0.5059	0.640494	0.939718	0.992482	0.565934	1.0137	0.0345901	0.983012	0.943629	0.159295	0.92392	0.967576
>sp|Q9Z1J3|NFS1_MOUSE Cysteine desulfurase, mitochondrial OS=Mus musculus GN=Nfs1 PE=1 SV=3	2		1	0.0643198		-0.5896	-0.0921187		-1.22343	0.554325		-0.658357	0.965374		-0.359657	1.08474		1.57756	0.631332		0.0150735	1.00172		1.01035	0.997372		0.978276	0.996161		0.985916	0.954495		1.01585	0.897021		0.778645	0.985539		0.999055
>sp|P16056|MET_MOUSE Hepatocyte growth factor receptor OS=Mus musculus GN=Met PE=1 SV=1		1			-1.94812			-2.43884			-1.03437			-0.528401			-0.692997			-0.473528			0.703324			0.353854			0.973639			0.986012			0.993083			1.0003
>sp|P48441|IDUA_MOUSE Alpha-L-iduronidase OS=Mus musculus GN=Idua PE=1 SV=2	2			-0.425467			-1.06796			-0.416718			0.00376917			-0.0775821			0.259083			0.989083			0.994137			0.990797			0.998863			0.995609			0.993788
>sp|P23611|IRF8_MOUSE Interferon regulatory factor 8 OS=Mus musculus GN=Irf8 PE=1 SV=1	3			-2.20771			-2.4973			-1.3167			-1.58744			0.43152			-0.964872			0.628373			0.456815			0.894341			0.789984			0.987205			0.93183
>sp|Q9DC50|OCTC_MOUSE Peroxisomal carnitine O-octanoyltransferase OS=Mus musculus GN=Crot PE=1 SV=1	3	2	1	-1.13777	-1.21754	-0.800447	-1.24807	-1.54314	-0.066688	-0.501637	-0.323832	-0.237379	-1.65097	-1.3843	-1.1578	1.04208	0.953791	0.385027	-0.785891	-1.23069	0.366649	0.965806	0.925643	0.98869	0.980298	0.790705	0.997562	0.98551	0.998785	0.994886	0.771443	0.860961	0.924703	0.897314	0.948981	0.990185	0.966132	0.889443	0.995449
>sp|P26516|PSMD7_MOUSE 26S proteasome non-ATPase regulatory subunit 7 OS=Mus musculus GN=Psmd7 PE=1 SV=2	6	6	6	-0.855605	-0.572482	-2.46737	-1.45311	-1.32554	-2.2792	0.136048	-1.08816	-1.79984	-0.838611	-1.09776	-1.03189	-0.595817	-0.85073	-0.693704	-0.719403	-0.683042	-1.24149	0.982966	0.989195	0.418307	0.953577	0.87513	0.54968	0.99943	0.954257	0.655346	0.96166	0.952278	0.945336	0.977625	0.979183	0.97503	0.977041	0.987691	0.858322
>sp|Q9CQ45|NENF_MOUSE Neudesin OS=Mus musculus GN=Nenf PE=1 SV=1	2	2		-2.54666	-0.848081		0.758589	-0.531741		0.78632	0.40003		-0.329856	0.262168		1.02045	1.15238		0.221096	0.621415		0.450124	0.963751		0.98264	0.985992		0.987921	1.0055		0.990083	0.991648		0.902869	0.916794		1.00017	0.987854
>sp|Q9JJ28|FLII_MOUSE Protein flightless-1 homolog OS=Mus musculus GN=Flii PE=1 SV=1	27	23	21	-0.656011	-1.43403	-1.50851	-0.465837	-2.32747	-0.800739	0.490016	-1.23388	-0.314108	-0.0855949	-1.84219	-1.04651	0.000158985	0.287693	0.822822	-0.324004	-1.50663	-0.57708	0.98686	0.870008	0.871045	0.990307	0.397706	0.996143	0.987872	0.918771	0.994674	0.999682	0.690714	0.943268	0.999873	1.01434	0.962496	0.989863	0.815872	0.978015
>tr|Q3THV0|Q3THV0_MOUSE Ribosome biogenesis protein BOP1 OS=Mus musculus GN=Bop1 PE=2 SV=1	1			-1.75196			-1.54515			-0.865287			-0.958198			-0.846006			-0.615397			0.825484			0.919197			0.980466			0.953666			0.947891			0.987515
>sp|Q7TQK4|EXOS3_MOUSE Exosome complex component RRP40 OS=Mus musculus GN=Exosc3 PE=1 SV=3	1	1		-0.995281	-0.269051		-0.700419	0.974385		2.06146	2.11428		2.68427	2.88358		2.62078	1.79569		0.372317	1.58311		0.96819	0.994796		0.987323	0.943303		0.524378	0.539377		0.273747	0.174595		0.220261	0.63221		0.98978	0.773561
>sp|P35285|RB22A_MOUSE Ras-related protein Rab-22A OS=Mus musculus GN=Rab22a PE=1 SV=2	3	3	2	-1.03946	0.246742	-0.156746	-1.61105	-0.0037789	-1.39412	-1.19972	0.0706349	-0.865955	-0.496794	1.17661	0.363076	-0.648377	2.24356	1.49476	-0.766296	0.636069	0.646846	0.963123	0.993353	0.997315	0.901047	1.00017	0.942223	0.934514	0.999312	0.949801	0.981017	0.918196	1.01535	0.982477	0.374983	0.801177	0.96483	0.986387	0.975038
>sp|Q3U829|AP5Z1_MOUSE AP-5 complex subunit zeta-1 OS=Mus musculus GN=Ap5z1 PE=2 SV=1	3	1		-0.895779	-0.485557		-1.43351	-0.321471		0.731272	-0.207452		-0.755269	-0.691554		1.09179	-0.371848		0.470016	0.212332		0.971728	0.998179		0.951569	0.986865		0.983976	0.997322		0.971442	0.986187		0.895832	1.00823		0.983974	0.997836
>tr|O08797|O08797_MOUSE Protein Serpinb9 OS=Mus musculus GN=Serpinb9 PE=1 SV=1	6	6		-1.34195	-0.537161		-1.12138	-0.169534		0.0299411	-1.78593		-1.25674	-0.151358		3.99258	1.09544		0.189585	0.349392		0.935791	0.991298		0.990047	0.998854		0.998368	0.713369		0.887186	0.990365		0.00462618	0.936138		1.00331	0.993906
>sp|Q8BM85|TBCK_MOUSE TBC domain-containing protein kinase-like protein OS=Mus musculus GN=Tbck PE=1 SV=1	3	1		-0.412663	-0.949868		0.483431	0.253388		0.445841	0.750166		1.08859	0.87295		0.967304	2.16072		0.892368	0.718436		0.991685	0.964453		0.987018	0.997206		0.987601	0.995334		0.931427	0.974216		0.919999	0.422676		0.945126	0.982333
>sp|Q8BHL5|ELMO2_MOUSE Engulfment and cell motility protein 2 OS=Mus musculus GN=Elmo2 PE=1 SV=1	9	7	5	-0.312703	-1.72501	-0.584438	-0.808603	-1.4867	0.488748	-0.450346	-1.58032	-0.168045	-0.922026	-0.844506	-0.00757877	0.727133	0.384978	0.925434	-0.0595734	-0.983133	0.317029	0.999602	0.780115	1.00913	0.98675	0.814779	0.99854	0.987767	0.816975	0.994038	0.956841	0.971609	1.00168	0.971839	1.00316	0.9514	1.00663	0.938926	0.998498
>sp|E9PVA8|GCN1_MOUSE eIF-2-alpha kinase activator GCN1 OS=Mus musculus GN=Gcn1 PE=1 SV=1	18	8	4	-1.92738	-1.15554	-0.918866	-1.23859	-0.17572	-0.0184291	-0.531698	-1.20094	1.04042	-1.62741	-0.359423	-0.463577	0.104467	0.128449	1.39763	-1.1579	-0.0210768	-0.0140753	0.788465	0.94319	0.965582	0.984062	0.998383	1.00049	0.98881	0.916565	0.924981	0.780693	0.987933	1.01084	0.997628	1.00048	0.849826	0.897774	0.998457	0.999617
>sp|P14434|HA2B_MOUSE H-2 class II histocompatibility antigen, A-B alpha chain OS=Mus musculus GN=H2-Aa PE=1 SV=2	3	4	3	1.31231	1.6222	0.598617	0.931582	0.0187569	-0.875297	-2.18048	0.315809	1.03269	2.07143	-0.272786	2.54555	2.35665	1.10552	0.265687	1.71199	2.87357	2.7096	0.932324	0.809697	1.00822	0.978719	0.999474	0.997781	0.469224	0.998127	0.925099	0.581708	0.990372	0.314364	0.322432	0.936105	0.993247	0.692828	0.148092	0.202435
>tr|Q9DAS7|Q9DAS7_MOUSE MCG130178, isoform CRA_b OS=Mus musculus GN=Parp14 PE=2 SV=1	1			-0.421773			-0.459551			0.938112			0.266621			1.20655			0.729351			0.988592			0.990758			0.975819			0.994395			0.859376			0.972278
>sp|Q3UM29|COG7_MOUSE Conserved oligomeric Golgi complex subunit 7 OS=Mus musculus GN=Cog7 PE=1 SV=1	3	4		-0.852853	-1.76502		-1.64442	-1.0917		-0.876114	-0.281642		-0.650001	-0.393714		0.217613	1.00812		-0.630801	-1.01669		0.983014	0.763765		0.881894	0.93651		0.981565	1.00029		0.980164	0.98542		0.995887	0.944197		0.985561	0.927904
>sp|Q8C079|STRP1_MOUSE Striatin-interacting protein 1 OS=Mus musculus GN=Strip1 PE=1 SV=2	4	2	2	-1.67574	-0.57286	-0.623394	-1.28409	-0.802716	-0.873555	-1.34964	-1.36542	-0.926239	-1.62567	-0.833859	-0.898487	0.727444	-0.18691	-0.128487	-1.53892	-0.166005	0.0661875	0.858574	0.989482	1.01214	0.971908	0.972117	0.996491	0.877749	0.876818	0.938522	0.782484	0.971579	0.968168	0.971787	1.00306	1.00157	0.765081	0.999119	0.996236
>sp|Q9D6L8|PPIL3_MOUSE Peptidyl-prolyl cis-trans isomerase-like 3 OS=Mus musculus GN=Ppil3 PE=1 SV=1	1	1		-1.27285	-0.83163		-0.872131	-0.634069		0.162585	-0.339033		0.229744	0.39758		-0.564861	-0.510905		-0.357872	0.0495516		0.938247	0.959901		0.988887	0.984121		0.998236	0.998179		0.993481	0.983445		0.979455	0.999624		0.989551	0.999111
>tr|Q0PD48|Q0PD48_MOUSE MCG116026, isoform CRA_a OS=Mus musculus GN=Rab9 PE=1 SV=1	6	3	2	0.0155194	-0.267852	-1.29451	0.322521	0.120587	-0.930429	0.768317	0.631381	-0.411818	0.507439	0.979676	-0.72942	1.53399	0.811959	0.369157	0.560995	1.14489	-0.876764	1.00073	0.994627	0.919599	0.98773	0.995837	0.997314	0.984991	0.999323	0.992825	0.9824	0.969382	0.989947	0.721574	0.984211	0.989328	0.987293	0.902944	0.958355
>tr|Q7TSZ3|Q7TSZ3_MOUSE Leucyl-tRNA synthetase OS=Mus musculus GN=Lars PE=2 SV=1	20	14	14	-0.890807	-0.81213	-0.718372	-0.555117	-0.156844	-0.536408	-0.243857	-0.194266	-1.22986	-0.31113	-1.14521	-1.61125	0.178304	0.85441	0.00408543	-0.119104	-0.34927	-0.797347	0.975229	0.964824	0.996705	0.981164	0.996941	1.00117	0.992624	0.998238	0.883521	0.990352	0.931509	0.817027	0.997152	0.979281	1.00205	1.00168	0.993742	0.970027
>sp|P24638|PPAL_MOUSE Lysosomal acid phosphatase OS=Mus musculus GN=Acp2 PE=1 SV=2	6	6	3	-0.541123	-1.46829	-0.253136	-0.961775	-1.93412	-0.00715005	0.380604	-0.994581	-0.827224	-0.473777	-0.964777	-0.496905	0.454048	-0.0287055	0.77456	0.397683	-0.782797	-0.705078	0.979649	0.852696	0.997859	0.98241	0.595082	0.998386	0.98934	0.982361	0.958031	0.984575	0.971763	1.02485	0.983902	1.00005	0.968983	0.990125	0.969442	0.968765
>sp|P54116|STOM_MOUSE Erythrocyte band 7 integral membrane protein OS=Mus musculus GN=Stom PE=1 SV=3	8	5	4	-1.703	-1.27089	-0.943928	-0.329114	1.36803	0.11998	1.37618	0.962983	0.59643	-0.379345	1.65046	0.0661615	0.884503	2.35808	1.84554	0.0522212	0.346458	-0.0451783	0.849134	0.909132	0.961249	0.985791	0.855975	0.998873	0.868504	0.989637	0.990071	0.987953	0.764005	1.00876	0.939462	0.316655	0.658966	1.00559	0.993168	0.999391
>tr|A0A0A6YVV8|A0A0A6YVV8_MOUSE Muscleblind-like protein 1 OS=Mus musculus GN=Mbnl1 PE=1 SV=1	1			-4.18605			-4.49288			-3.43067			-3.77621			-3.20813			-2.88644			0.00417048			0.0024291			0.0426318			0.0207888			0.0568768			0.153654
>sp|Q61093|CY24B_MOUSE Cytochrome b-245 heavy chain OS=Mus musculus GN=Cybb PE=1 SV=1	23	22	17	0.08618	-0.307394	-0.237426	-0.569912	-0.292611	-2.16241	0.49462	0.92145	0.173252	0.750988	-0.0979551	-0.402848	0.00853646	-0.148379	-0.476347	1.76791	1.34927	0.730586	1.00577	0.994281	0.995376	0.985107	0.995204	0.628233	0.98644	0.988541	0.995397	0.970222	0.99284	1.01193	1.00103	1.00384	0.990863	0.668975	0.868171	0.966661
>sp|P49935|CATH_MOUSE Pro-cathepsin H OS=Mus musculus GN=Ctsh PE=1 SV=2	7	8	7	0.33623	0.47696	-0.788085	-0.426295	-0.330198	-2.02196	0.0617826	-0.666613	-0.443337	0.29647	0.0607836	-0.853512	1.71443	0.428433	-0.464655	0.594531	0.0252179	1.13558	0.998057	0.997781	0.988795	0.98869	0.989245	0.705337	0.995807	0.997117	0.989982	0.992372	0.994639	0.972655	0.664787	0.998472	0.98499	0.988867	0.999415	0.881474
>sp|Q0GNC1|INF2_MOUSE Inverted formin-2 OS=Mus musculus GN=Inf2 PE=1 SV=1	5	3	2	-2.14314	-1.37704	-0.79699	-1.92383	-0.748274	-1.11294	1.58877	-0.909066	0.00562822	0.0138933	-0.547034	-0.636961	2.4148	0.326461	1.37054	-0.496185	-0.885291	-1.61794	0.673796	0.892151	0.988365	0.764516	0.974642	0.973965	0.786265	0.985096	1.00057	0.999635	0.985158	1.00217	0.303262	1.00882	0.860679	0.983455	0.966593	0.734068
>sp|Q64191|ASPG_MOUSE N(4)-(beta-N-acetylglucosaminyl)-L-asparaginase OS=Mus musculus GN=Aga PE=1 SV=1	5	4	4	-0.00882424	0.309647	-0.310153	-0.815515	-0.663463	-0.566684	0.294836	-0.815179	-1.37067	0.697794	0.761035	-0.957883	1.37741	1.21524	0.54115	-0.148067	0.012069	-0.302242	0.998566	0.995083	1.00464	0.987302	0.986202	1.00799	0.994326	0.989997	0.827065	0.975761	0.9751	0.951096	0.791407	0.895952	0.989979	1.00297	1.00036	1.00443
>sp|O35969|GAMT_MOUSE Guanidinoacetate N-methyltransferase OS=Mus musculus GN=Gamt PE=1 SV=1	3	1		-0.41634	-0.00878948		-0.50695	-0.117744		-0.38147	0.0340221		-0.925286	0.389135		1.15043	0.282091		0.0130673	0.611916		0.990955	1.00085		0.987332	0.997152		0.990095	1.00312		0.955339	0.98606		0.877795	1.01404		1.00202	0.986651
>sp|O88983|STX8_MOUSE Syntaxin-8 OS=Mus musculus GN=Stx8 PE=1 SV=1	3	4	4	-0.41853	-1.08546	-0.2289	0.0440533	-2.01871	-0.518043	-0.5819	-1.25279	0.336208	0.322606	-0.993075	-0.431388	1.36558	0.136246	0.364809	0.789191	-1.0275	-0.0363533	0.990091	0.943844	0.993221	0.997624	0.564288	1.00231	0.999953	0.90807	0.994432	0.989535	0.965713	1.01469	0.79788	1.00287	0.988866	0.965858	0.923146	0.999439
>sp|O35613|DAXX_MOUSE Death domain-associated protein 6 OS=Mus musculus GN=Daxx PE=1 SV=1	1			-0.564017			-0.946006			0.806639			-0.379308			2.42929			1.55044			0.983063			0.981341			0.987436			0.987756			0.297259			0.761469
>sp|Q64131|RUNX3_MOUSE Runt-related transcription factor 3 OS=Mus musculus GN=Runx3 PE=2 SV=3	1			-4.53536			-4.61605			-4.88153			-3.583			-2.64276			-3.21283			0.000938788			0.00164186			0.000181953			0.0415741			0.211892			0.0683454
>tr|Q8BS01|Q8BS01_MOUSE Integrin alpha-E OS=Mus musculus GN=Itgae PE=1 SV=1	1			-0.418272			-0.673576			0.116837			-0.782673			0.174477			0.191566			0.99012			0.988215			0.997077			0.974269			0.997292			1.00349
>sp|Q8R4H9|ZNT5_MOUSE Zinc transporter 5 OS=Mus musculus GN=Slc30a5 PE=1 SV=1	2			-1.30942			-0.905244			-0.217219			-0.973452			-0.389812			-0.671773			0.93322			0.980402			0.995576			0.950848			0.985071			0.983702
>tr|Q3V0T8|Q3V0T8_MOUSE Putative uncharacterized protein OS=Mus musculus GN=Ggps1 PE=1 SV=1	1			-0.0824522			-0.228381			0.187513			-0.712842			0.421252			0.310319			1.00435			0.993874			0.997775			0.972919			0.987333			0.989563
>sp|Q9CQE7|ERGI3_MOUSE Endoplasmic reticulum-Golgi intermediate compartment protein 3 OS=Mus musculus GN=Ergic3 PE=1 SV=1		1			-1.61103			-1.4927			-0.761026			-0.97334			-0.628004			-0.882076			0.809741			0.809482			0.994485			0.971342			1.00289			0.965781
>sp|Q9DAM5|TPC_MOUSE Mitochondrial thiamine pyrophosphate carrier OS=Mus musculus GN=Slc25a19 PE=1 SV=1	1	1		-2.37933	-0.894488		-0.974948	-0.645107		-0.874818	-0.198814		-2.16378	0.41183		1.05857	1.72862		-0.0735276	-0.419668		0.545086	0.965497		0.98224	0.983198		0.98166	0.997288		0.534553	0.981294		0.903213	0.669027		1.00538	0.999039
>sp|P97789|XRN1_MOUSE 5'-3' exoribonuclease 1 OS=Mus musculus GN=Xrn1 PE=1 SV=1	3	1		-1.26326	-0.527249		-1.08928	-1.73592		-0.869095	0.354996		-0.711874	-0.94182		0.763448	-0.133488		-0.0751807	-0.712409		0.939302	0.994308		0.995228	0.679543		0.981102	1.00243		0.970766	0.971951		0.968714	1.00173		1.00543	0.982696
>sp|Q8VEB4|PAG15_MOUSE Group XV phospholipase A2 OS=Mus musculus GN=Pla2g15 PE=1 SV=1	8	6	6	-0.713315	-2.18809	-2.2846	-0.800639	-1.08636	-2.3601	-1.11797	-2.63469	-2.20124	-1.42408	-0.632717	-0.0146494	-0.345988	-0.751365	-0.815899	-1.11642	-1.21951	-0.802829	0.984989	0.584061	0.492939	0.984167	0.935063	0.498705	0.956795	0.252485	0.463621	0.839258	0.98695	1.00183	0.987314	0.985717	0.963046	0.902723	0.88966	0.968108
>sp|P46735|MYO1B_MOUSE Unconventional myosin-Ib OS=Mus musculus GN=Myo1b PE=1 SV=3	6	4	2	-3.97643	-0.336448	-0.289788	-3.01962	-0.696342	-0.319256	-0.870999	0.0530971	-0.154701	-0.71039	0.0840521	-1.11836	-0.428377	3.08545	0.538275	-0.539433	-0.742996	0.766819	0.0089378	0.995366	1.00186	0.218737	0.980134	0.998333	0.979724	1.00015	0.996175	0.97062	0.991579	0.926187	0.986612	0.0839006	0.989703	0.984769	0.977919	0.967319
>sp|O35250|EXOC7_MOUSE Exocyst complex component 7 OS=Mus musculus GN=Exoc7 PE=1 SV=2	4	2		-1.20557	-0.13209		-0.864705	-0.769147		-0.694512	-0.513146		0.255535	0.686968		-0.549294	-0.213912		0.0947594	0.262214		0.949582	0.997952		0.991538	0.974499		0.991766	0.998306		0.993238	0.986092		0.9808	1.00952		1.00377	0.99557
>tr|F6RJQ8|F6RJQ8_MOUSE Signal peptide peptidase-like 2A (Fragment) OS=Mus musculus GN=Sppl2a PE=1 SV=8		1			-0.314669			-0.573982			-0.339896			0.338808			0.412887			0.649073			0.996186			0.985232			0.998449			0.988987			1.00113			0.987478
>sp|Q80U93|NU214_MOUSE Nuclear pore complex protein Nup214 OS=Mus musculus GN=Nup214 PE=1 SV=2	5	2	1	-0.679452	-1.13376	-1.14226	-0.17397	-0.48579	0.25552	1.46563	1.00044	-0.00814595	-0.342301	1.54617	0.110478	1.09943	0.690451	1.03853	-0.903669	0.46843	-0.0131452	0.986152	0.936644	0.946109	0.997307	0.988558	1.00219	0.841455	0.981961	1.00025	0.989926	0.820787	1.01123	0.895356	0.992903	0.942031	0.943279	1.00034	0.998663
>sp|Q8BZF8|PGM5_MOUSE Phosphoglucomutase-like protein 5 OS=Mus musculus GN=Pgm5 PE=1 SV=2	1	1	1	-0.476821	-0.120338	-0.665962	-1.51693	-1.3638	-2.69233	-0.262605	-0.409281	-0.185825	-0.229788	-0.560407	-1.31723	-0.0734366	0.0894592	0.0695334	-0.275329	-0.239105	-0.52338	0.981291	0.999329	1.00434	0.922088	0.857149	0.31999	0.992885	1.00682	0.995078	0.993646	0.990661	0.914346	0.994439	0.998753	0.996187	0.991656	0.996994	0.9827
>tr|Q3U9R0|Q3U9R0_MOUSE Putative uncharacterized protein OS=Mus musculus GN=Adgre1 PE=1 SV=1	4	4	2	-0.405444	-0.93679	-1.38657	0.442236	0.106163	-1.66376	0.189252	-0.694025	-1.63721	0.595327	0.150073	-0.248536	1.1998	0.616254	0.159106	0.584816	0.664114	-1.11274	0.991781	0.961426	0.914736	0.990258	0.995849	0.88858	0.998567	0.991982	0.731567	0.975555	0.990559	1.01418	0.863134	1.0014	0.998486	0.985221	0.986207	0.883304
>sp|Q9ERS5|PKHA2_MOUSE Pleckstrin homology domain-containing family A member 2 OS=Mus musculus GN=Plekha2 PE=1 SV=1	3	2	2	-0.547433	-1.15946	-0.517088	0.353072	-0.407752	-0.298701	0.234149	-0.296654	0.326297	-0.57468	-0.134593	-0.331394	0.901452	0.99973	0.841203	-0.955704	-0.0350956	0.57355	0.98244	0.946276	1.01395	0.985673	0.994751	1.00053	0.993153	0.999724	0.994824	0.97918	0.989649	1.01176	0.935893	0.945493	0.957103	0.934929	1.00027	0.97888
>sp|Q99J99|THTM_MOUSE 3-mercaptopyruvate sulfurtransferase OS=Mus musculus GN=Mpst PE=1 SV=3	6	1	1	-1.36053	-4.67616	-0.697559	-1.94183	-3.92895	-2.12027	-0.853687	0.67477	-0.746158	-0.761215	-2.17115	-2.15939	-0.405077	4.23059	1.06393	-0.336363	-2.42823	-0.265643	0.932921	0.0017198	1.00456	0.747635	0.0111555	0.638001	0.977707	0.998583	0.971574	0.972334	0.502978	0.519801	0.984559	0.00274222	0.938781	0.992034	0.330643	1.00253
>sp|D0QMC3|MNDAL_MOUSE Myeloid cell nuclear differentiation antigen-like protein OS=Mus musculus GN=Mndal PE=1 SV=1	3	2		-0.340648	1.33884		-0.896255	0.629092		0.62802	1.31994		0.434566	2.43924		1.25391	0.688847		1.81721	2.15328		0.997225	0.897765		0.983353	0.984339		0.99768	0.879525		0.988163	0.391402		0.836504	0.994091		0.635204	0.463252
>sp|Q9ER00|STX12_MOUSE Syntaxin-12 OS=Mus musculus GN=Stx12 PE=1 SV=1	5	3	4	-0.21506	-0.653775	-1.22664	-0.225954	-0.355087	0.234022	0.637593	0.165924	-0.362012	-0.553778	0.218942	-0.855805	1.34894	1.39597	0.673302	-0.0393979	-0.0858714	-0.490429	0.999235	0.989312	0.915351	0.993498	0.99008	1.00306	0.994511	0.997728	0.995496	0.980967	0.994443	0.972413	0.808354	0.841509	0.97679	1.00429	0.998382	0.989302
>sp|Q7TPD3|ROBO2_MOUSE Roundabout homolog 2 OS=Mus musculus GN=Robo2 PE=1 SV=2	1			-0.95405			-1.06195			-0.923378			-0.279147			-0.0175879			0.403634			0.962679			0.991859			0.979895			0.993341			1.00044			0.987942
>sp|P25799|NFKB1_MOUSE Nuclear factor NF-kappa-B p105 subunit OS=Mus musculus GN=Nfkb1 PE=1 SV=2	12	8	6	-0.224932	-1.8502	-1.16104	0.19727	-0.761511	-0.584613	0.21293	-2.05309	-1.44688	0.547192	-0.897582	-1.16004	1.0376	-0.212725	-0.187028	0.91416	-0.684335	-0.158503	0.99857	0.729133	0.935821	0.997371	0.975385	1.00892	0.996336	0.569728	0.800014	0.98042	0.966003	0.924629	0.898521	1.00883	0.997585	0.942231	0.987318	0.991989
>sp|Q9CZT6|CMS1_MOUSE Protein CMSS1 OS=Mus musculus GN=Cmss1 PE=2 SV=1	1			-0.265082			-0.487827			-0.577828			2.2004			0.343631			0.541431			1.0003			0.985811			0.998788			0.528158			0.986983			0.98555
>sp|Q9DB25|ALG5_MOUSE Dolichyl-phosphate beta-glucosyltransferase OS=Mus musculus GN=Alg5 PE=1 SV=1	5	3	1	-1.12538	-0.658144	-0.790108	-1.04124	0.221905	-0.698007	-0.679765	-0.578094	-0.413456	-0.577265	1.20763	-1.05248	0.495899	1.61401	0.147627	-0.401877	-0.247672	-0.233003	0.965025	0.988345	0.989916	0.990922	0.993444	1.00248	0.990441	0.996986	0.99317	0.98049	0.913224	0.945419	0.984937	0.74488	0.999198	0.988834	0.997433	0.994986
>sp|Q6PAR5|GAPD1_MOUSE GTPase-activating protein and VPS9 domain-containing protein 1 OS=Mus musculus GN=Gapvd1 PE=1 SV=2	6	5	2	-0.988826	-0.84984	-0.0932168	-1.3628	-1.05372	-0.316353	2.44216	0.941123	0.23301	-0.322375	0.116531	-0.650719	1.14697	2.77707	1.47563	0.101279	-1.34875	-0.225861	0.968245	0.963361	1.00284	0.959782	0.940144	0.997744	0.332566	0.993693	0.993758	0.989543	0.991028	0.997052	0.877038	0.158362	0.808114	1.00353	0.867186	0.994444
>sp|P40694|SMBP2_MOUSE DNA-binding protein SMUBP-2 OS=Mus musculus GN=Ighmbp2 PE=1 SV=1	1	1		-0.510886	0.498672		-1.67986	-0.675982		-1.70492	-1.13124		-1.08912	0.0648537		0.76133	1.59071		1.92576	0.103251		0.983693	0.997933		0.867415	0.98245		0.74164	0.942691		0.931706	0.995229		0.96931	0.755093		0.574172	1.00091
>sp|Q8R4D1|SL9A8_MOUSE Sodium/hydrogen exchanger 8 OS=Mus musculus GN=Slc9a8 PE=1 SV=1		1			-0.46244			-0.202618			0.668802			0.354179			0.498051			0.728364			0.996122			0.997026			0.998125			0.989859			0.999456			0.979608
>sp|Q9R190|MTA2_MOUSE Metastasis-associated protein MTA2 OS=Mus musculus GN=Mta2 PE=1 SV=1	10	6	7	-0.476391	-1.57945	-0.429704	-0.984323	-0.590219	-0.470249	0.0588422	0.0742798	-1.18958	-0.392527	-0.663318	-0.610431	0.134596	0.869506	0.759049	-0.44095	-0.838396	-0.418211	0.981248	0.824691	1.00366	0.984418	0.98107	0.998039	0.996484	0.998487	0.898718	0.986984	0.988424	1.00537	0.993744	0.972482	0.973804	0.985436	0.966929	0.98854
>sp|P17439|GLCM_MOUSE Glucosylceramidase OS=Mus musculus GN=Gba PE=1 SV=1	9	10	7	-0.708954	-1.24074	-1.12916	-1.4459	-0.307564	-1.14934	-2.15974	-0.660542	-2.11492	-0.944537	-0.483299	-1.17449	-0.564608	0.402062	-0.406853	-0.149417	-1.17291	-0.624357	0.983309	0.9179	0.949498	0.956086	0.991076	0.971914	0.47875	0.996017	0.501201	0.955332	0.983113	0.921907	0.979179	0.9997	0.990369	1.00331	0.898258	0.975622
>sp|Q8BGE6|ATG4B_MOUSE Cysteine protease ATG4B OS=Mus musculus GN=Atg4b PE=1 SV=2	3	2	1	-0.436763	-0.841527	0.0370171	-1.46034	-0.144156	0.169331	-0.655677	-0.187834	0.773536	-1.70465	-0.816302	-0.407206	-0.289164	1.68243	1.56248	-0.260743	1.26173	0.110378	0.989133	0.964183	1.00436	0.953253	0.997002	1.00198	0.994781	0.998178	0.95835	0.736549	0.968341	1.0108	0.990436	0.700858	0.785753	0.99409	0.8892	0.993308
>tr|A0A0A6YY66|A0A0A6YY66_MOUSE Vesicle-associated membrane protein 4 OS=Mus musculus GN=Vamp4 PE=1 SV=1		1			0.140829			0.228296			0.654521			-1.02556			0.858111			0.663432			0.998528			0.994582			0.998195			0.956767			0.977286			0.986241
>sp|Q8K4I3|ARHG6_MOUSE Rho guanine nucleotide exchange factor 6 OS=Mus musculus GN=Arhgef6 PE=1 SV=1	5	2	3	-1.98691	-1.63897	-2.65997	-1.21488	-2.02956	-1.46243	-0.776428	-0.384618	-0.976607	-2.90318	-1.0914	-1.06326	1.33726	-0.0412817	0.446047	-2.45614	-1.21495	-1.02543	0.761937	0.81165	0.33085	0.988649	0.555935	0.959577	0.985877	1.00437	0.928959	0.193764	0.953523	0.940512	0.811118	1.00045	0.989426	0.321099	0.894308	0.91174
>sp|Q8CHP8|PGP_MOUSE Glycerol-3-phosphate phosphatase OS=Mus musculus GN=Pgp PE=1 SV=1	4	3	3	-0.606627	-2.40163	-2.13512	-0.77264	-1.56237	-0.696884	0.734258	-0.906316	-0.505201	0.0489511	-0.929168	-2.12276	0.765072	0.255877	0.578666	-0.19243	-1.2673	-1.5642	0.98118	0.502144	0.561501	0.984505	0.779234	1.00243	0.986516	0.985629	0.987755	0.99905	0.972272	0.534839	0.968403	1.01366	0.988201	1.0037	0.884662	0.752537
>sp|Q8CH36|S36A4_MOUSE Proton-coupled amino acid transporter 4 OS=Mus musculus GN=Slc36a4 PE=2 SV=1	1			-1.85118			-1.76354			-1.46204			-1.33271			-0.897588			-0.490566			0.800357			0.842144			0.843861			0.871596			0.937476			0.983909
>tr|D3Z0L1|D3Z0L1_MOUSE Proton-coupled amino acid transporter 4 OS=Mus musculus GN=Slc36a4 PE=1 SV=1	1			-1.85118			-1.76354			-1.46204			-1.33271			-0.897588			-0.490566			0.798662			0.840596			0.843019			0.870888			0.937071			0.983644
>sp|P47873|IL11_MOUSE Interleukin-11 OS=Mus musculus GN=Il11 PE=1 SV=1			1			0.0608907			-0.288874			0.86512			0.0446425			4.20982			6.16862			1.00344			1.00245			0.949239			1.00838			0.00302968			1.59e-07
>sp|Q9JIY5|HTRA2_MOUSE Serine protease HTRA2, mitochondrial OS=Mus musculus GN=Htra2 PE=1 SV=2	4	2	2	0.101807	-0.912271	-0.0511888	0.152098	-0.935945	2.05066	0.471218	0.292266	0.733872	1.30682	-0.863343	1.01764	1.88795	0.924549	1.74134	1.0697	0.254971	0.891797	1.00454	0.965498	1.00369	0.996245	0.947098	0.68527	0.985662	1.00049	0.970999	0.878597	0.970285	0.95202	0.565765	0.956826	0.692558	0.912339	0.995154	0.95297
>sp|Q6DTY7-2|F264_MOUSE Isoform 2 of 6-phosphofructo-2-kinase/fructose-2,6-bisphosphatase 4 OS=Mus musculus GN=Pfkfb4	1			-1.8352			-1.38873			-0.267359			-0.300165			0.446444			-0.0642753			0.795688			0.953938			0.992529			0.991562			0.984339			1.0052
>sp|Q8BMD8|SCMC1_MOUSE Calcium-binding mitochondrial carrier protein SCaMC-1 OS=Mus musculus GN=Slc25a24 PE=1 SV=1	9	8	7	0.492535	0.0653148	0.125573	-0.434252	0.680468	-0.0341737	1.36226	0.820614	-0.982106	0.0250431	0.495807	-0.080308	0.637435	0.448844	-0.137607	1.25778	1.18345	1.22795	0.981616	1.00109	1.00091	0.989591	0.982191	1.00047	0.871065	0.987094	0.929517	0.999413	0.982655	1.01105	0.976696	1.00084	0.999431	0.86023	0.898246	0.860236
>sp|Q8BY71|HAT1_MOUSE Histone acetyltransferase type B catalytic subunit OS=Mus musculus GN=Hat1 PE=1 SV=1	4	2	3	-1.47209	-1.51044	-1.09397	-0.998046	-1.39087	-1.10218	-0.496541	-1.61211	-1.73845	-1.42881	-0.940941	-1.22865	0.420439	0.286641	0.849376	-0.568038	-1.44384	-1.42374	0.928963	0.843079	0.944876	0.984937	0.846871	0.975489	0.987222	0.795191	0.689642	0.835712	0.972056	0.913131	0.987218	1.01399	0.96115	0.987434	0.834711	0.802012
>sp|O55143|AT2A2_MOUSE Sarcoplasmic/endoplasmic reticulum calcium ATPase 2 OS=Mus musculus GN=Atp2a2 PE=1 SV=2	27	26	20	0.673701	0.0534571	0.379538	0.494307	-0.364464	-0.0300746	0.102514	0.708958	0.632138	0.987532	0.492205	0.745801	-0.102195	0.886756	0.366285	1.21066	1.24315	1.63053	0.985079	1.0003	1.00209	0.987326	0.990563	0.999125	0.997806	0.993205	0.982582	0.944738	0.982387	0.986985	0.997742	0.96859	0.988661	0.873196	0.892215	0.732592
>sp|P06342|HB2Q_MOUSE H-2 class II histocompatibility antigen, A-Q beta chain OS=Mus musculus GN=H2-Ab1 PE=1 SV=1	1	1	1	1.16016	1.2504	0.0992353	0.515459	-0.0933289	0.264962	-2.58815	0.576237	-0.216187	0.556356	-0.498238	0.293058	2.62056	1.56718	1.97132	0.316463	1.46972	1.04381	0.957387	0.916044	1.00316	0.98584	0.997938	1.00123	0.280734	0.996209	0.995378	0.978829	0.983248	1.01191	0.219462	0.76733	0.578802	0.988961	0.822062	0.908332
>tr|Q3TIX6|Q3TIX6_MOUSE Protein Fubp3 OS=Mus musculus GN=Fubp3 PE=1 SV=1	6	2	3	-1.42989	-0.26465	-0.642681	-0.00891202	-1.12081	-0.673096	-0.941888	-0.153638	0.0454456	-0.258781	-0.576123	-0.601516	-0.156618	0.257758	0.434932	-1.02838	-0.173079	0.37857	0.93316	0.99454	1.00995	1.00072	0.925757	1.00541	0.977852	1.002	0.997665	0.994121	0.990773	1.00467	0.996674	1.01428	0.992905	0.919141	1.00104	0.99343
>sp|Q9D6N1|CAH13_MOUSE Carbonic anhydrase 13 OS=Mus musculus GN=Ca13 PE=1 SV=1	1	1	1	-0.566574	-1.87912	-2.61938	-0.739966	-2.61443	-1.76274	-1.42068	-2.83959	-2.6542	-1.77975	-1.46427	-2.79221	-0.801088	-1.37748	-0.804056	0.119038	-0.754506	-0.498603	0.983526	0.728776	0.358322	0.984474	0.273178	0.846573	0.863279	0.172865	0.240697	0.702728	0.839987	0.195676	0.962664	0.852873	0.962158	1.00155	0.976838	0.988084
>sp|Q9ESD6|CKLF7_MOUSE CKLF-like MARVEL transmembrane domain-containing protein 7 OS=Mus musculus GN=Cmtm7 PE=1 SV=1	1	1	1	-0.480236	-1.32476	-0.0683739	-0.623007	-1.04206	-0.0499893	1.33413	0.585139	4.60599	1.66045	0.20437	8.48496	0.152407	1.0995	2.84377	0.269027	-1.03284	2.47389	0.981407	0.893416	1.00328	0.984632	0.940712	0.999394	0.886958	0.995322	0.000774005	0.768709	0.996405	0	0.99659	0.934837	0.163698	0.992445	0.923273	0.297984
>sp|Q61210|ARHG1_MOUSE Rho guanine nucleotide exchange factor 1 OS=Mus musculus GN=Arhgef1 PE=1 SV=2	17	14	14	-0.635622	-2.05346	-0.305453	-1.30385	-0.674124	-1.39733	-1.58446	-1.33936	1.50941	-0.605745	-0.0899034	-0.0248702	-0.624417	-0.117805	0.616778	-0.388838	-0.99764	-0.535586	0.986117	0.647471	1.00424	0.971679	0.982719	0.952538	0.785612	0.877466	0.783004	0.977702	0.992236	1.00412	0.97798	1.00039	0.986109	0.987207	0.933351	0.981238
>sp|Q8R1A4|DOCK7_MOUSE Dedicator of cytokinesis protein 7 OS=Mus musculus GN=Dock7 PE=1 SV=3	8	2	1	-0.634485	0.130063	-1.24775	1.23548	2.83903	-0.709936	-0.119721	14.9818	10.7641	-0.175881	10.5376	13.5107	-0.200962	5.4555	4.13168	-0.0084669	7.17967	6.05504	0.985619	0.998321	0.925438	0.986269	0.185212	1.00464	0.997551	0	0	0.996015	0	0	0.996023	1.09e-05	0.00393204	1.00091	3.29e-10	3.06e-07
>sp|P57725|SAMN1_MOUSE SAM domain-containing protein SAMSN-1 OS=Mus musculus GN=Samsn1 PE=1 SV=2	2	1	1	-1.54053	-1.47659	-1.27379	-0.206081	-1.40117	-0.0120955	-0.0743757	-1.09826	-0.276509	0.0515108	-0.11537	-0.0759613	0.568494	1.01972	0.995141	-0.337291	-0.682201	-0.904411	0.90224	0.851187	0.919296	0.996443	0.847595	0.999504	0.996137	0.95081	0.999811	0.998873	0.991343	1.00953	0.978651	0.94507	0.944659	0.991546	0.987915	0.951618
>sp|P47802|MTX1_MOUSE Metaxin-1 OS=Mus musculus GN=Mtx1 PE=1 SV=1	4	2		0.159131	-0.157565		0.168422	0.155097		0.0393096	-0.322163		1.07084	-0.826129		0.382209	1.38685		1.86052	0.0935688		1.00292	0.999923		0.996664	0.996821		0.99995	0.998489		0.935527	0.970195		0.987802	0.844671		0.613089	1.00117
>sp|Q8CBY8|DCTN4_MOUSE Dynactin subunit 4 OS=Mus musculus GN=Dctn4 PE=1 SV=1	7	6	3	-1.04128	-1.40127	0.334097	-1.67872	-0.0363826	-0.508285	-1.41711	0.352724	-0.550533	-0.85775	-0.191796	-0.0981844	0.768791	0.186727	1.75049	0.171225	-0.848018	-0.182945	0.962509	0.882957	1.00237	0.868108	0.997466	1.00241	0.86741	1.00125	0.986088	0.961617	0.991817	1.01338	0.969337	1.00298	0.69036	1.00319	0.967836	0.993561
>sp|Q8R0G9|NU133_MOUSE Nuclear pore complex protein Nup133 OS=Mus musculus GN=Nup133 PE=1 SV=2	10	4	4	-0.150896	0.176608	-0.772394	0.256866	-0.20518	-0.515684	-0.61354	0.0241589	-0.219985	-1.09459	1.10153	0.211914	1.28199	1.60125	1.96803	-0.573596	0.833513	-0.279883	1.00351	0.999051	0.991346	0.994614	0.996912	1.00223	0.999607	1.00332	0.994704	0.931617	0.951475	1.01371	0.827989	0.751053	0.575051	0.985263	0.969574	1.00089
>sp|Q8R143|PTTG_MOUSE Pituitary tumor-transforming gene 1 protein-interacting protein OS=Mus musculus GN=Pttg1ip PE=1 SV=1	1	2	1	-0.146141	0.480737	0.569805	-0.266363	0.58312	-0.177324	1.50494	2.06519	0.349677	3.12508	2.28259	1.67511	0.422531	0.714901	0.400712	1.51854	1.73523	0.52827	1.00389	0.998897	1.00768	0.99328	0.982489	1.00226	0.81956	0.565206	0.99533	0.125821	0.463563	0.777729	0.987443	0.995011	0.988286	0.77038	0.711648	0.981789
>sp|Q9DBL2|GDAP2_MOUSE Ganglioside-induced differentiation-associated protein 2 OS=Mus musculus GN=Gdap2 PE=1 SV=1		2	1		-0.662458	-1.95611		-1.18761	-1.35977		0.77153	-0.516334		-0.40551	-2.16541		1.01199	1.18187		0.169511	-1.12515		0.987454	0.650077		0.910356	0.945639		0.992783	0.988633		0.982565	0.51408		0.947105	0.90726		1.00035	0.887026
>sp|Q9WVK4|EHD1_MOUSE EH domain-containing protein 1 OS=Mus musculus GN=Ehd1 PE=1 SV=1	24	15	19	0.651259	0.819229	-0.669218	0.0592993	-0.463134	-1.14184	0.249743	0.275402	1.88954	0.565873	-0.517917	-0.0911784	-0.272365	0.708427	0.587565	0.784585	0.954223	1.12132	0.987903	0.963	1.00502	0.997879	0.994372	0.969445	0.992213	1.00207	0.630452	0.979703	0.984928	1.01066	0.992873	0.992802	0.988559	0.966373	0.942427	0.887464
>sp|Q9DC58|DRAM1_MOUSE DNA damage-regulated autophagy modulator protein 1 OS=Mus musculus GN=Dram1 PE=2 SV=2	1	1		-0.106392	-0.710333		0.351476	-0.827197		-0.713362	-0.472895		0.0723018	0.122901		0.354733	0.178706		1.2379	1.3968		1.00449	0.974244		0.985704	0.963414		0.988412	1.00167		0.998445	0.99173		0.987074	0.999391		0.868931	0.857357
>sp|P61222|ABCE1_MOUSE ATP-binding cassette sub-family E member 1 OS=Mus musculus GN=Abce1 PE=1 SV=1	12	11	8	-1.19673	-0.645226	-0.80991	-1.16026	-1.40351	-1.36204	-1.64189	-1.03707	-0.150635	-0.544964	-0.384855	-0.965269	-1.12447	-0.0882649	0.289606	-1.18241	-0.94415	0.462193	0.954395	0.990629	0.98649	0.994768	0.850565	0.947957	0.772943	0.973575	0.998177	0.980749	0.987574	0.952932	0.889312	0.998632	0.991801	0.888876	0.944941	0.990883
>sp|Q61301|CTNA2_MOUSE Catenin alpha-2 OS=Mus musculus GN=Ctnna2 PE=1 SV=3	2			-1.91898			-1.0701			-0.0713366			-0.59987			1.89679			0.138131			0.792051			0.994318			0.996185			0.975479			0.563688			1.00354
>sp|Q9D1F5|MRNIP_MOUSE MRN complex-interacting protein OS=Mus musculus GN=Mrnip PE=2 SV=1		1			1.58183			2.66052			8.37961			7.7762			4.99175			4.86252			0.824547			0.255027			0			3.95e-12			0.000108299			0.000155867
>tr|A0A1E7E2Q3|A0A1E7E2Q3_LISMN PTS galactitol transporter subunit IIA OS=Listeria monocytogenes GN=AJL15_12610 PE=4 SV=1		1			-1.48273			-3.03813			0.372377			-1.20948			2.22712			1.70949			0.848896			0.143657			1.00456			0.911921			0.386294			0.726513
>sp|Q9JJG9|NOA1_MOUSE Nitric oxide-associated protein 1 OS=Mus musculus GN=Noa1 PE=1 SV=1	2			-1.50669			-0.660903			-1.13394			-0.736542			-0.174388			-0.327559			0.916216			0.990222			0.955881			0.972983			0.99698			0.990544
>sp|Q8BWY7|S39AB_MOUSE Zinc transporter ZIP11 OS=Mus musculus GN=Slc39a11 PE=1 SV=1	1	1	1	-1.48223	-0.964213	-1.62009	-0.517773	0.500777	-1.73314	0.484967	1.78517	0.145452	0.679556	1.62903	0.160257	1.3186	1.5702	-0.607062	0.00989849	-0.360424	-0.25954	0.924537	0.965437	0.815943	0.984575	0.991119	0.855234	0.986097	0.711647	0.997634	0.977761	0.780515	1.01223	0.81632	0.766986	0.985269	1.00182	0.993573	1.00145
>sp|Q3UJB9|EDC4_MOUSE Enhancer of mRNA-decapping protein 4 OS=Mus musculus GN=Edc4 PE=1 SV=2	12	8	6	0.758231	-1.18623	-0.303756	-0.693813	-0.579747	-1.05954	0.100866	-0.0927142	-0.178836	-0.171072	0.574773	0.780062	0.732174	0.700611	0.811653	-0.374097	-0.261136	-0.0335471	0.97982	0.934785	1.00467	0.988551	0.983911	0.985661	0.998121	1.00122	0.996154	0.995682	0.989791	0.987581	0.972661	0.993264	0.964916	0.989341	0.995021	0.999262
>sp|Q9D0K2|SCOT1_MOUSE Succinyl-CoA:3-ketoacid coenzyme A transferase 1, mitochondrial OS=Mus musculus GN=Oxct1 PE=1 SV=1	19	17	15	0.845233	-0.157201	-0.129075	0.686599	-0.147206	0.0232749	1.56078	-0.55533	-0.33839	0.608955	0.229248	-1.04952	1.12351	-0.0933697	0.764409	1.5812	0.569097	0.796139	0.981096	0.999765	1.00105	0.989215	0.996675	1.00122	0.786538	0.998458	0.995126	0.978063	0.992661	0.943196	0.888638	0.999523	0.971428	0.750703	0.989165	0.969495
>sp|Q8R550|SH3K1_MOUSE SH3 domain-containing kinase-binding protein 1 OS=Mus musculus GN=Sh3kbp1 PE=1 SV=1	9	9	6	0.204586	-0.0931884	-0.644437	0.214996	-0.23952	-0.0257174	3.5424	0.471063	0.366381	0.435522	-0.311912	-0.718741	1.69483	0.364131	1.03197	-0.147627	0.427708	0.0437523	1.00027	1.00104	1.01057	0.993999	0.99504	1.00095	0.0347796	1.00139	0.997309	0.988132	0.987303	0.989684	0.667569	1.0091	0.942378	1.00297	1.00106	0.998821
>tr|A0A1E7E5W7|A0A1E7E5W7_LISMN Uncharacterized protein OS=Listeria monocytogenes GN=AJL15_06960 PE=4 SV=1	1	1	1	-0.390807	0.169737	-0.484539	0.0819644	-0.10134	-0.577099	0.580608	1.57709	1.37381	-0.000584759	0.861804	-0.0647653	0.593482	2.47193	1.27039	0.203122	0.254314	-0.131692	0.992005	0.997936	1.01227	0.996207	0.997017	1.00711	0.999686	0.818549	0.828142	0.999874	0.97034	1.00865	0.977738	0.262417	0.873246	1.00228	0.99526	0.99265
>sp|Q8R332|NUP58_MOUSE Nucleoporin p58/p45 OS=Mus musculus GN=Nup58 PE=1 SV=1	2	2	1	-1.7282	-1.39112	-0.0586662	-1.33379	-0.407031	-1.20016	-1.18309	-0.917766	-0.40786	-1.33755	-0.122574	-0.534636	0.877151	0.235241	1.14024	-1.22313	-0.85633	0.526419	0.839094	0.88426	1.00327	0.959013	0.994292	0.970106	0.939578	0.985754	0.993915	0.868975	0.990626	1.01609	0.940605	1.01317	0.913092	0.873226	0.965084	0.981955
>sp|Q3UIR3|DTX3L_MOUSE E3 ubiquitin-protein ligase DTX3L OS=Mus musculus GN=Dtx3l PE=1 SV=1	4	2	1	-0.781713	-0.321135	-0.702286	-0.80765	-0.921575	0.207364	0.141917	-1.00168	-0.851616	-1.28521	-0.234068	-1.24344	1.3624	0.929996	-0.140517	0.932394	-0.507457	-0.457836	0.981874	0.995574	1.00396	0.986066	0.959008	1.00012	1.00091	0.981389	0.951765	0.880448	0.991441	0.921695	0.799995	0.954124	0.9982	0.937418	0.994099	0.991648
>sp|Q99LV7|PIGX_MOUSE Phosphatidylinositol-glycan biosynthesis class X protein OS=Mus musculus GN=Pigx PE=2 SV=2	1	1		-1.63868	-0.629669		-0.721095	-1.27583		0.134193	-1.09032		0.341865	-0.321622		1.17346	0.533025		-0.206268	-0.686341		0.871473	0.993054		0.98652	0.887852		0.998408	0.953766		0.989914	0.989766		0.871517	0.998015		1.00219	0.987304
>tr|A0A0Y7KPG0|A0A0Y7KPG0_LISMN ATP-dependent 6-phosphofructokinase OS=Listeria monocytogenes GN=pfkA PE=3 SV=1	2	1	1	-0.538734	-1.39631	-2.01371	-1.30848	-1.1191	-2.0753	0.124202	-1.03164	-1.68081	-0.365366	-0.582717	-1.34784	-0.615119	0.744897	-1.82699	-0.271202	-0.292968	-0.209287	0.980725	0.884918	0.619401	0.969555	0.924865	0.67304	0.997944	0.97442	0.712834	0.990489	0.989237	0.906903	0.978215	0.988268	0.660917	0.992677	0.996769	0.99727
>sp|P57080|UBP25_MOUSE Ubiquitin carboxyl-terminal hydrolase 25 OS=Mus musculus GN=Usp25 PE=1 SV=2	7	3		-0.355129	0.86353		0.28435	0.776982		-0.712461	0.308919		-0.884608	0.771704		1.41041	2.27602		0.602641	1.15266		0.996033	0.963373		0.990745	0.972015		0.985736	0.99972		0.959706	0.972978		0.774939	0.359559		0.986092	0.903833
>sp|O35459|ECH1_MOUSE Delta(3,5)-Delta(2,4)-dienoyl-CoA isomerase, mitochondrial OS=Mus musculus GN=Ech1 PE=1 SV=1	10	10	8	0.142659	0.000668119	-0.978246	-0.64509	0.626799	-0.89357	0.115009	0.45913	0.147187	0.898216	-1.37528	-0.472472	1.02114	0.00542696	0.69272	0.806082	0.893049	-0.649455	1.00449	0.999679	0.960251	0.987497	0.982861	1.00102	0.997178	1.0021	0.997989	0.961547	0.860207	1.0139	0.90236	0.999706	0.973919	0.95998	0.96324	0.975404
>sp|Q8K1R3|PNPT1_MOUSE Polyribonucleotide nucleotidyltransferase 1, mitochondrial OS=Mus musculus GN=Pnpt1 PE=1 SV=1	5	1	1	-0.694382	-0.247113	0.455961	-0.971647	0.249109	-0.661783	-0.244211	0.841767	0.0709241	-0.558129	0.318078	-0.166119	0.391295	1.05509	-0.0152216	-0.00896395	0.807756	0.154673	0.983419	0.993519	1.00835	0.982147	0.99553	1.00724	0.992495	0.991268	0.998078	0.978753	0.988596	1.01225	0.984468	0.934727	1.00039	1.00171	0.970168	0.992157
>sp|Q9CQC7|NDUB4_MOUSE NADH dehydrogenase [ubiquinone] 1 beta subcomplex subunit 4 OS=Mus musculus GN=Ndufb4 PE=1 SV=3	2	1		-1.40687	-1.15943		0.105686	-0.855077		0.712968	0.018006		-0.142069	1.48772		-0.265412	0.840683		0.184593	0.215577		0.929748	0.945557		0.995992	0.960759		0.986824	1.00159		0.995088	0.836416		0.98984	0.978647		1.00289	0.997088
>sp|P21180|CO2_MOUSE Complement C2 OS=Mus musculus GN=C2 PE=1 SV=2	1			0.0271775			0.360386			1.51384			1.87261			1.54188			1.21155			1.00132			0.984375			0.814065			0.656471			0.719627			0.872447
>sp|P35456|UPAR_MOUSE Urokinase plasminogen activator surface receptor OS=Mus musculus GN=Plaur PE=1 SV=1	3	3	2	-0.457044	0.0663793	-0.288357	-0.373931	-0.159692	-0.113363	0.840298	0.00466686	1.58605	1.35511	-0.0798514	0.624206	1.17948	0.103684	1.86413	1.09288	-0.136115	-0.566105	0.987591	1.00177	0.999839	0.986634	0.996797	0.997495	0.981725	1.00074	0.744572	0.861518	0.99177	1.00196	0.870312	0.998469	0.647857	0.907518	0.999137	0.98066
>sp|Q60770|STXB3_MOUSE Syntaxin-binding protein 3 OS=Mus musculus GN=Stxbp3 PE=1 SV=1	9	4	4	-0.247855	1.26127	-0.795635	0.813001	0.858366	-0.329465	-0.305948	2.15315	0.461755	-0.237718	1.53195	0.939398	2.31813	3.13	0.818221	1.69234	0.549818	0.188633	0.998216	0.910679	0.987982	0.987929	0.962313	0.998619	0.995413	0.5099	0.992711	0.995013	0.82991	0.953629	0.34022	0.0741127	0.964826	0.706849	0.988307	0.994228
>sp|Q2TPA8|HSDL2_MOUSE Hydroxysteroid dehydrogenase-like protein 2 OS=Mus musculus GN=Hsdl2 PE=1 SV=1	7	2		-1.80808	0.379211		-1.29441	-0.231593		-0.0448932	-0.295901		0.017664	-0.886882		0.342243	0.775839		-0.227078	0.458589		0.800931	0.992882		0.968874	0.994036		0.999569	0.999642		0.999345	0.969153		0.987485	0.98494		0.99885	0.999742
>sp|Q9R117|TYK2_MOUSE Non-receptor tyrosine-protein kinase TYK2 OS=Mus musculus GN=Tyk2 PE=1 SV=2			1			-0.346938			0.144565			1.58103			1.25519			5.10581			3.43001			1.0007			1.00002			0.746187			0.923321			8.04e-05			0.0362744
>sp|Q9JIX8|ACINU_MOUSE Apoptotic chromatin condensation inducer in the nucleus OS=Mus musculus GN=Acin1 PE=1 SV=3	7	6	4	-1.33784	-2.55679	-0.739796	-1.40697	-2.14675	-0.687122	-0.151628	-0.717293	0.568694	-1.05381	-1.86454	-0.515496	1.10023	0.150172	1.06912	-1.08267	-1.99149	-0.486821	0.936122	0.410964	0.994339	0.956127	0.494205	1.00262	0.999943	0.993009	0.988928	0.936818	0.679792	1.02117	0.896736	1.00369	0.936288	0.912147	0.563223	0.989193
>sp|Q8K3G9|DP13B_MOUSE DCC-interacting protein 13-beta OS=Mus musculus GN=Appl2 PE=1 SV=1	2	2	1	-1.38084	0.475806	-0.99868	-0.280071	0.352558	-0.606639	-0.858211	1.90102	0.541097	-1.74578	1.80334	-0.496227	1.69825	1.56766	2.74786	-0.658851	1.61685	-0.43636	0.931243	0.996076	0.953849	0.991916	0.990658	1.00599	0.976857	0.645228	0.989	0.720766	0.712892	1.02441	0.665292	0.76766	0.197526	0.984464	0.769326	0.989806
>sp|Q8VH51|RBM39_MOUSE RNA-binding protein 39 OS=Mus musculus GN=Rbm39 PE=1 SV=2	10	8	6	-0.0740585	0.286004	-0.812967	-0.625193	0.0346553	-1.14655	-0.540585	2.26336	0.238093	-0.467758	0.430476	-0.453737	0.239418	2.54093	1.63835	0.558354	-0.373673	-0.294649	1.002	0.997358	0.986275	0.984147	0.99714	0.970935	0.991217	0.44282	0.996857	0.984486	0.979669	1.0135	0.995058	0.23976	0.744239	0.987501	0.99274	1.00504
>sp|Q8VDS4|RPR1A_MOUSE Regulation of nuclear pre-mRNA domain-containing protein 1A OS=Mus musculus GN=Rprd1a PE=1 SV=1	1			-1.10202			-1.02579			-0.542464			-1.12158			-0.285808			-0.537689			0.95692			0.98865			0.99188			0.922404			0.99135			0.985939
>tr|A0A0H3GIL3|A0A0H3GIL3_LISM4 Gp68 OS=Listeria monocytogenes serotype 1/2a (strain 10403S) GN=LMRG_01530 PE=4 SV=1		1			-0.586841			-0.756395			-1.32182			-0.44125			-0.18351			-0.0292582			0.990658			0.978439			0.880976			0.982288			1.00119			0.998942
>tr|H7BXB1|H7BXB1_MOUSE Casein kinase I isoform alpha OS=Mus musculus GN=Csnk1a1 PE=1 SV=1		1	1		-0.581226	-1.76969		-0.796818	-1.29525		0.48198	-0.775245		0.752144	-1.00239		1.49813	0.185457		0.0675135	-0.673789		0.989525	0.739113		0.972849	0.960884		1.0012	0.957657		0.979013	0.948467		0.795805	0.997339		1.00037	0.975257
>sp|Q9EPL9|ACOX3_MOUSE Peroxisomal acyl-coenzyme A oxidase 3 OS=Mus musculus GN=Acox3 PE=1 SV=2	15	11	9	-0.319031	-0.261315	0.218264	-1.45616	-1.43185	-0.479572	-0.398119	-1.03258	-0.491668	-0.0340309	-0.711947	-1.10949	-0.752758	-0.0295749	0.168346	0.614482	0.0041333	1.8298	0.998641	0.994055	0.992812	0.952306	0.831026	0.999323	0.987425	0.973659	0.990044	0.999215	0.980706	0.922378	0.971839	1.00065	0.998424	0.987082	0.999675	0.610522
>sp|P11930|NUD19_MOUSE Nucleoside diphosphate-linked moiety X motif 19 OS=Mus musculus GN=Nudt19 PE=1 SV=2	3	1	1	-0.928444	0.459786	-0.256621	-1.30896	-1.22122	-0.366783	0.268123	-0.332048	0.324601	-0.995188	-0.709049	0.0336145	0.284023	0.139249	0.949163	-0.328282	-0.114371	0.134233	0.958275	0.996449	0.998102	0.972088	0.903952	1.00321	0.992213	0.996705	0.994297	0.944149	0.980971	1.00391	0.990942	1.00332	0.951264	0.990939	1.00267	0.992811
>sp|Q8BTW3|EXOS6_MOUSE Exosome complex component MTR3 OS=Mus musculus GN=Exosc6 PE=1 SV=1	1			-1.11899			-1.14141			0.355961			0.508261			-0.0661448			0.476296			0.962349			0.988067			0.990296			0.982817			0.994135			0.983778
>sp|Q8BPM0|DAAM1_MOUSE Disheveled-associated activator of morphogenesis 1 OS=Mus musculus GN=Daam1 PE=1 SV=4	1			-0.86412			-1.79216			-1.42847			-1.26396			2.23353			1.36034			0.981243			0.839162			0.859693			0.887689			0.385337			0.827221
>sp|Q9WV54|ASAH1_MOUSE Acid ceramidase OS=Mus musculus GN=Asah1 PE=1 SV=1	14	11	11	-0.0344897	0.283897	-0.501383	-0.135141	0.832542	-0.471546	-0.401841	-0.294561	-0.94241	0.0312834	0.949945	-0.774493	0.140126	0.467323	0.300875	0.632343	0.559901	0.48888	1.00198	0.996439	1.01276	0.995866	0.962555	0.998095	0.987832	0.999317	0.935552	0.998846	0.976625	0.986938	0.996619	1.00037	0.990557	0.985244	0.987281	0.988772
>sp|O89110|CASP8_MOUSE Caspase-8 OS=Mus musculus GN=Casp8 PE=1 SV=1	13	11	13	-0.049782	0.743847	0.0497596	-0.692501	0.0329275	-0.645105	-0.195516	0.434567	-0.159585	-0.0994795	-1.00614	0.700505	0.286581	1.30971	0.362355	-0.219805	0.324504	1.32609	1.00225	0.969772	1.00412	0.987495	0.997466	1.0121	0.998793	1.00543	0.994254	0.999344	0.966451	0.990378	0.99124	0.888423	0.990081	1.00015	0.996121	0.828546
>tr|Q8K0E2|Q8K0E2_MOUSE Exocyst complex component 3 OS=Mus musculus GN=Exoc3 PE=1 SV=1	7	4	2	-0.747656	-0.607174	-0.589108	-0.531924	-0.232558	-0.787657	-0.249995	0.373816	0.781704	-0.205679	0.382235	0.72062	-0.247303	0.591379	1.33438	-0.5549	-0.359694	-0.306795	0.983468	0.992001	1.00918	0.981059	0.99544	0.993771	0.992181	1.00576	0.954366	0.996276	0.987651	0.99026	0.994836	1.00091	0.870324	0.986083	0.993744	1.00273
>sp|Q8R035|ICT1_MOUSE Peptidyl-tRNA hydrolase ICT1, mitochondrial OS=Mus musculus GN=Mrpl58 PE=1 SV=1	3	1		0.534055	0.716297		0.126684	0.802242		0.0419247	1.34109		0.630723	1.58452		2.26567	3.75632		1.07626	1.4737		0.980552	0.974318		0.998591	0.972273		1.00008	0.878372		0.974961	0.799166		0.365767	0.0139904		0.912359	0.822923
>sp|P15535|B4GT1_MOUSE Beta-1,4-galactosyltransferase 1 OS=Mus musculus GN=B4galt1 PE=1 SV=1	3	3	2	-0.00338486	-0.603445	-0.224401	-0.0992463	-0.542343	-0.566718	0.146136	-0.300377	0.486087	-0.0952199	-0.699404	-0.257022	1.13168	1.6196	2.51161	0.358914	-1.54761	1.16333	0.99951	0.99076	0.994847	0.996388	0.987415	1.00881	1.00003	1.00101	0.989876	0.998956	0.984708	1.01455	0.884053	0.74085	0.304049	0.989174	0.791324	0.873286
>sp|P09925|SURF1_MOUSE Surfeit locus protein 1 OS=Mus musculus GN=Surf1 PE=1 SV=3	1	1	1	0.464435	-1.03785	1.24221	-0.635955	0.0271046	0.305927	1.86362	0.918662	0.296469	2.98754	0.70036	0.563495	1.2939	1.32792	0.565015	0.479518	1.14813	0.733719	0.984871	0.955243	0.917917	0.986024	0.999396	1.00026	0.654605	0.986191	0.996549	0.166895	0.985622	1.01571	0.826561	0.875623	0.990193	0.984378	0.902252	0.967535
>sp|Q14C51|PTCD3_MOUSE Pentatricopeptide repeat domain-containing protein 3, mitochondrial OS=Mus musculus GN=Ptcd3 PE=1 SV=2	5	3	2	-1.64717	-1.0832	-0.336715	-1.69106	-0.789569	0.861191	-1.3887	0.102918	-0.457891	-2.15675	-1.1523	0.651836	0.420195	1.85968	2.13631	-1.63459	-0.204556	1.36713	0.872988	0.943834	1.00165	0.859553	0.976809	0.99908	0.873204	0.999805	0.989998	0.537673	0.924331	0.998451	0.986741	0.591129	0.482143	0.730989	0.996484	0.813206
>sp|Q8BJ34|MARF1_MOUSE Meiosis arrest female protein 1 OS=Mus musculus GN=Marf1 PE=1 SV=3	1	1	1	0.249844	1.38493	0.384122	0.0496874	-0.101268	0.815414	0.744813	1.63033	0.580167	0.376869	0.105054	0.31006	0.360334	0.846202	1.27404	1.25094	2.27611	2.53701	0.999473	0.887295	1.00241	0.997368	0.996849	0.997192	0.987182	0.782213	0.994178	0.988173	0.991992	1.0148	0.987777	0.978219	0.875824	0.860814	0.3967	0.284445
>tr|A0A0B8QPQ7|A0A0B8QPQ7_LISMN RNA-binding transcriptional accessory protein OS=Listeria monocytogenes GN=AJL40_10245 PE=4 SV=1	1			0.643261			0.269213			0.264501			1.21382			1.35972			1.52825			0.985605			0.992646			0.993171			0.895451			0.800132			0.768379
>tr|D4AFX7|D4AFX7_MOUSE Protein Dnajc13 OS=Mus musculus GN=Dnajc13 PE=1 SV=1	22	12	7	-0.574573	-2.84252	-0.974221	-0.745351	-3.05807	-1.04718	-0.0370638	-3.35784	-1.22526	-0.699952	-0.916961	-1.37666	1.09068	-0.00507137	0.381308	-0.0271301	-2.06415	-0.839895	0.984572	0.288601	0.959319	0.983943	0.137968	0.98553	1.00039	0.0435006	0.884463	0.975721	0.970482	0.902705	0.896434	0.999564	0.989699	1.00399	0.51861	0.970135
>tr|D3Z079|D3Z079_MOUSE Syntaxin-binding protein 5 OS=Mus musculus GN=Stxbp5 PE=1 SV=1			1			0.953805			0.970651			0.463675			1.11543			1.37424			1.23308			0.960801			1.00534			0.992433			0.922777			0.858003			0.865798
>sp|Q922Q8|LRC59_MOUSE Leucine-rich repeat-containing protein 59 OS=Mus musculus GN=Lrrc59 PE=1 SV=1	12	12	11	0.668802	-0.465482	-0.144933	-0.564928	-1.55996	0.0782138	-0.705829	0.0962219	0.248875	-0.314932	-1.46267	0.0945834	0.159578	-0.374307	0.281992	1.42008	0.356099	1.26808	0.987583	0.995368	0.999152	0.98286	0.780794	0.998292	0.9873	1.0005	0.997827	0.99121	0.839419	1.01357	0.996916	1.00898	0.991312	0.813353	0.993088	0.852589
>sp|Q922S4|PDE2A_MOUSE cGMP-dependent 3',5'-cyclic phosphodiesterase OS=Mus musculus GN=Pde2a PE=1 SV=3	4	3		-1.14088	-2.77335		-0.783304	-2.3436		-2.14646	-2.15777		-0.831929	-1.59968		0.883618	0.572663		-0.888013	-1.34451		0.965263	0.314645		0.985446	0.382543		0.484724	0.509301		0.964378	0.792954		0.939457	1.00064		0.946157	0.868453
>sp|Q9CQU0|TXD12_MOUSE Thioredoxin domain-containing protein 12 OS=Mus musculus GN=Txndc12 PE=1 SV=1	4	5	5	0.237319	0.309445	-0.871493	-1.19954	-0.277778	-1.35645	0.950597	0.210106	-1.12766	0.166327	1.05045	-0.669181	0.0654086	0.108639	-0.554243	0.488285	0.603399	0.176831	0.999902	0.994728	0.975523	0.988014	0.996754	0.942722	0.974677	0.997378	0.913627	0.994133	0.953454	0.995958	0.994217	1.0002	0.991333	0.984869	0.98815	0.992189
>sp|Q80TH2|ERBIN_MOUSE Erbin OS=Mus musculus GN=Erbin PE=1 SV=3	2	2	1	0.382207	-1.56911	-1.61788	0.284713	-1.65022	-0.947211	-1.04713	-1.10681	-0.893575	-1.11951	-0.646008	-0.959444	1.06188	0.758781	0.531234	0.354757	-1.10034	0.240259	0.993612	0.831724	0.815065	0.990605	0.73194	1.00092	0.96545	0.949098	0.944934	0.922193	0.988459	0.951463	0.9009	0.988378	0.987099	0.989055	0.902738	0.999288
>sp|Q8R2U0|SEH1_MOUSE Nucleoporin SEH1 OS=Mus musculus GN=Seh1l PE=2 SV=1	4	2	1	-1.11267	-0.0488736	-0.968145	-0.780995	-0.0546419	0.640733	-0.301053	0.816836	-0.893483	-1.31211	-0.308927	0.262705	1.54925	1.26104	1.3387	-0.947879	0.060564	1.29567	0.959116	1.00012	0.959376	0.984721	0.997759	1.0124	0.995639	0.989742	0.94448	0.87517	0.987801	1.01457	0.714911	0.890082	0.870613	0.934472	0.99926	0.840992
>sp|Q921G6|LRCH4_MOUSE Leucine-rich repeat and calponin homology domain-containing protein 4 OS=Mus musculus GN=Lrch4 PE=1 SV=1	9	3	3	-2.39338	-1.58893	0.0853447	-1.68249	-2.11814	-0.575652	1.13987	-1.32647	0.12289	-1.54753	-1.29634	-0.402488	1.54198	0.932078	0.431068	-1.39704	-1.23566	-0.601728	0.545061	0.817894	1.00333	0.8654	0.508879	1.00669	0.953285	0.878977	1.00222	0.804498	0.887037	1.01196	0.720202	0.955055	0.993522	0.817716	0.891136	0.979664
>sp|Q8R010|AIMP2_MOUSE Aminoacyl tRNA synthase complex-interacting multifunctional protein 2 OS=Mus musculus GN=Aimp2 PE=1 SV=2	2	4	2	-1.40316	-1.48122	-0.734314	-1.32708	-0.247416	-0.689919	-2.46203	-0.629098	0.0397367	-1.69057	-1.51847	0.699969	0.699063	0.22514	1.34461	-1.36443	-1.09089	0.266446	0.928807	0.850253	0.99584	0.962878	0.994796	1.00396	0.334127	0.999336	0.998141	0.744981	0.828848	0.990086	0.977175	1.01329	0.871484	0.82915	0.90561	1.00328
>sp|Q6P9Q6|FKB15_MOUSE FK506-binding protein 15 OS=Mus musculus GN=Fkbp15 PE=1 SV=2	9	7	6	-0.658085	-0.606472	-1.32392	-0.862955	-1.03556	-2.28731	-0.628196	-0.562824	-1.2173	-0.855922	-1.0882	-1.83946	0.73534	1.18722	0.155451	-0.211974	-1.14035	-1.35268	0.987854	0.990931	0.917473	0.991408	0.941417	0.561064	0.997782	0.995473	0.884574	0.962088	0.953498	0.677915	0.972431	0.903329	0.998478	1.00114	0.901456	0.812592
>sp|Q99MR3|S12A9_MOUSE Solute carrier family 12 member 9 OS=Mus musculus GN=Slc12a9 PE=1 SV=2	2			1.33817			1.18736			1.21008			1.67937			1.81362			1.51723			0.93639			0.99253			0.932442			0.752192			0.599852			0.770792
>sp|Q8JZX4|SPF45_MOUSE Splicing factor 45 OS=Mus musculus GN=Rbm17 PE=1 SV=1	2	2		0.260649	-0.606782		0.335504	-0.333916		1.2726	0.612533		0.88689	0.0535539		1.51277	0.980046		0.662908	-0.0750813		1.0001	0.991323		0.985845	0.988863		0.910735	1.00065		0.959484	0.993817		0.734874	0.95304		0.984942	0.999613
>sp|Q9CQ62|DECR_MOUSE 2,4-dienoyl-CoA reductase, mitochondrial OS=Mus musculus GN=Decr1 PE=1 SV=1	5	6	6	-1.6822	-1.98614	-0.901212	-1.31008	-2.19947	-0.90163	0.88936	-1.14052	-0.999687	-0.579061	-1.51558	-1.23526	-1.44684	-1.49649	-0.932462	0.381164	-0.68205	0.199367	0.859084	0.680962	0.969267	0.971839	0.47834	1.00048	0.979874	0.939437	0.925391	0.980122	0.831269	0.916652	0.757106	0.794332	0.952095	0.989297	0.987687	0.99563
>tr|A0A087WS36|A0A087WS36_MOUSE MCG142078, isoform CRA_b OS=Mus musculus GN=Srcap PE=4 SV=1		1			-0.270962			0.321379			0.531149			0.99987			2.78284			4.10086			0.994541			0.986404			0.998272			0.964414			0.159488			0.0038749
>sp|Q8BXV2|BRI3B_MOUSE BRI3-binding protein OS=Mus musculus GN=Bri3bp PE=1 SV=1	4	2	3	-1.1247	-2.926	-0.241293	-0.610838	-3.81681	-0.681642	-0.258139	-2.25621	-1.06735	-0.00988082	-2.18355	-0.191146	0.587264	-0.57297	0.23806	-0.516128	-1.4068	0.0509636	0.964276	0.269363	0.997891	0.981871	0.0147983	1.00228	0.993178	0.440615	0.922612	0.999089	0.499933	1.01093	0.977166	1.00102	0.994186	0.984096	0.853066	0.999358
>sp|Q9CQ89|CUTA_MOUSE Protein CutA OS=Mus musculus GN=Cuta PE=1 SV=3	3	1	2	-2.02439	-1.84465	-1.6923	-2.85021	-0.142937	-2.11947	-1.94082	0.260002	-1.95141	-2.84682	0.00323709	-2.26276	-0.0281109	1.18703	-0.456734	-0.991317	-1.11674	-1.62622	0.746441	0.732942	0.797988	0.288506	0.996418	0.636378	0.608411	1.00118	0.606251	0.214403	1.00061	0.465055	0.997438	0.902873	0.986053	0.929781	0.898874	0.7328
>sp|Q80VP1|EPN1_MOUSE Epsin-1 OS=Mus musculus GN=Epn1 PE=1 SV=3	1		1	-0.190619		-1.05026	-1.55252		0.0880284	0.470811		0.19134	0.266635		-0.397757	0.140242		0.301152	0.535627		0.310902	1.00172		0.95168	0.911707		0.998438	0.985333		0.993668	0.994595		1.01099	0.996707		0.990902	0.985797		1.00083
>sp|Q3UHH1|ZSWM8_MOUSE Zinc finger SWIM domain-containing protein 8 OS=Mus musculus GN=Zswim8 PE=1 SV=1	1			-0.482926			-0.19862			0.762674			-0.675456			0.957689			0.581839			0.981292			0.997729			0.987978			0.97927			0.923345			0.986386
>tr|Q0VB14|Q0VB14_MOUSE Interleukin-1 receptor-associated kinase 3 OS=Mus musculus GN=Irak3 PE=2 SV=1	3	4		-1.67514	-1.89134		-1.21146	0.0165778		-0.859112	-0.00284629		-1.54287	-0.896897		0.488236	1.56674		-0.614895	-0.532642		0.858304	0.7237		0.98996	0.999945		0.978946	1.00007		0.804694	0.964814		0.984756	0.76481		0.987814	0.98809
>tr|Q6F4J1|Q6F4J1_MOUSE Tubulin gamma chain OS=Mus musculus GN=Tubg1 PE=1 SV=1	2	2	1	-0.350463	-0.578988	-1.93219	-1.15415	-0.154475	-0.504698	-0.475531	0.663252	1.23725	-0.778553	0.60091	-0.941145	1.23476	2.39353	1.43132	-0.829414	-0.292399	-0.416138	0.997114	0.98959	0.660566	0.993923	0.996415	0.99825	0.986354	0.997179	0.880104	0.973757	0.988867	0.954326	0.847341	0.296339	0.833839	0.960533	0.997057	0.987624
>tr|Q3TT94|Q3TT94_MOUSE Serine/threonine-protein phosphatase 2A 55 kDa regulatory subunit B OS=Mus musculus GN=Ppp2r2a PE=1 SV=1	9	8	2	0.122677	-0.18623	0.207796	1.08374	-0.591639	0.164157	2.43517	0.170966	-0.148206	1.44145	0.965357	1.51653	0.946224	0.813472	0.702911	0.165637	0.332738	0.93661	1.00477	0.998161	0.9937	0.994302	0.980494	1.00278	0.33516	0.99731	0.997896	0.834656	0.972118	0.867233	0.928435	0.984632	0.977176	1.00373	0.99458	0.945221
>sp|Q924S8|SPRE1_MOUSE Sprouty-related, EVH1 domain-containing protein 1 OS=Mus musculus GN=Spred1 PE=1 SV=1	1			-1.34231			-1.35199			0.127833			-2.18671			1.51044			0.504666			0.936025			0.963359			0.998335			0.528083			0.733988			0.982203
>tr|Q9CPN7|Q9CPN7_MOUSE Protein 1810009J06Rik OS=Mus musculus GN=1810009J06Rik PE=2 SV=1	2	2	2	-0.365174	0.18584	0.444316	0.792003	0.242945	1.84448	1.53257	0.547125	2.25104	0.16004	1.44941	0.727474	1.68423	0.714384	1.19606	0.89354	1.20184	1.35862	0.994543	0.998022	1.00595	0.984153	0.993855	0.792244	0.805326	1.00083	0.455588	0.993604	0.845098	0.991461	0.671598	0.993026	0.900004	0.943941	0.893963	0.813828
>tr|F6UHS3|F6UHS3_MOUSE Vesicle transport through interaction with t-SNAREs homolog 1B (Fragment) OS=Mus musculus GN=Vti1b PE=1 SV=1	1			-0.771042			-0.89783			0.393969			-0.0678073			-0.0886276			0.291831			0.98139			0.982007			0.988436			0.999172			0.99655			0.992538
>sp|P50446|K2C6A_MOUSE Keratin, type II cytoskeletal 6A OS=Mus musculus GN=Krt6a PE=1 SV=3	3	2	3	3.63161	-1.62658	-1.8085	1.00958	0.0128787	-0.633382	5.53788	0.45713	-2.04614	1.7017	0.0255374	7.65821	2.43642	1.53336	2.35528	2.53565	4.27399	-0.476095	0.0324573	0.810465	0.729739	0.984321	0.998635	1.00756	6.92e-06	1.00367	0.555926	0.740101	0.998506	4.61e-12	0.296413	0.780307	0.380161	0.295743	0.00192293	0.991786
>sp|P01897|HA1L_MOUSE H-2 class I histocompatibility antigen, L-D alpha chain OS=Mus musculus GN=H2-L PE=1 SV=2		1			0.375133			0.524312			0.958779			1.59448			1.35901			1.82751			0.993287			0.986894			0.989672			0.794024			0.863566			0.656289
>sp|P61965|WDR5_MOUSE WD repeat-containing protein 5 OS=Mus musculus GN=Wdr5 PE=1 SV=1	2	2	1	-1.8959	-0.898474	-1.4175	-0.708289	-0.584772	-1.29978	-1.58529	0.266759	-1.12618	-1.86827	0.295652	-2.09244	0.0118803	0.955319	-0.258439	-0.693686	-0.0154581	-1.45757	0.796052	0.965833	0.902141	0.987612	0.983105	0.960057	0.787081	0.999975	0.911967	0.661742	0.989483	0.541285	1.00074	0.949075	0.993947	0.985825	0.999774	0.782736
>tr|B9EHD0|B9EHD0_MOUSE Leucine rich repeat containing 25 OS=Mus musculus GN=Lrrc25 PE=1 SV=1	3	5	4	-1.60387	-1.7772	-1.58206	0.120273	-1.14279	1.16192	0.513821	-1.82913	0.378955	-1.42642	-1.11185	0.206829	0.0880824	-0.230732	0.918713	-0.167604	-0.209361	0.983231	0.871877	0.759707	0.825693	0.996882	0.929377	0.975657	0.98907	0.694005	0.998697	0.837129	0.957229	1.01289	0.996469	1.01297	0.952795	1.00332	0.998581	0.92963
>sp|Q9R0S2|MMP24_MOUSE Matrix metalloproteinase-24 OS=Mus musculus GN=Mmp24 PE=1 SV=2	1			-0.364787			-0.537259			-0.262425			-0.383874			0.230915			0.551623			0.994475			0.981307			0.992424			0.987485			0.994844			0.986473
>sp|O08810|U5S1_MOUSE 116 kDa U5 small nuclear ribonucleoprotein component OS=Mus musculus GN=Eftud2 PE=1 SV=1	21	16	19	0.173245	-0.942302	-1.23046	-0.085024	-0.745164	-0.394881	-0.382294	-0.4558	-0.497146	0.181236	-1.4102	-1.49538	0.784471	0.982458	0.65826	0.169568	-0.429964	-0.819715	1.00231	0.96208	0.914886	0.995962	0.973789	1.00313	0.990421	1.00383	0.989583	0.996053	0.862392	0.88086	0.965991	0.954897	0.985356	1.00371	1.00115	0.967817
>sp|P50544|ACADV_MOUSE Very long-chain specific acyl-CoA dehydrogenase, mitochondrial OS=Mus musculus GN=Acadvl PE=1 SV=3	10	7	3	0.0242587	-0.908719	0.589266	0.24191	-0.840778	0.268574	0.75594	-1.30273	-0.369884	0.655886	-0.383234	-0.794248	0.602783	0.443342	1.30054	0.365817	-0.0721387	0.439177	1.00057	0.965023	1.00987	0.994479	0.962729	1.00168	0.983184	0.889966	0.997354	0.977697	0.988381	0.987644	0.97498	1.00106	0.879916	0.990191	0.999844	0.991757
>sp|P46737|BRCC3_MOUSE Lys-63-specific deubiquitinase BRCC36 OS=Mus musculus GN=Brcc3 PE=1 SV=1	3	2	1	-0.435769	-0.279007	-0.892857	-1.29904	-0.137554	0.598969	-0.0495755	-0.299471	-0.155513	-0.585445	-0.235008	-1.01835	0.334507	0.341086	0.277736	-0.202895	0.716262	0.144008	0.989456	0.996091	0.970537	0.970801	0.996676	1.00957	0.999403	1.00052	0.995994	0.979018	0.991579	0.95168	0.989215	1.00515	0.992426	1.00228	0.982518	0.992204
>sp|Q64455|PTPRJ_MOUSE Receptor-type tyrosine-protein phosphatase eta OS=Mus musculus GN=Ptprj PE=1 SV=2	3	3	1	-0.772513	1.54066	-0.438598	-0.458914	-0.23814	-0.635051	0.303356	0.845272	0.505258	0.176583	0.378517	-0.493292	2.22706	1.88923	2.24891	-0.130766	1.51697	-0.444571	0.982802	0.83455	1.00598	0.990942	0.995315	1.00966	0.99578	0.993737	0.988073	0.996358	0.987107	1.02133	0.385866	0.572314	0.418627	1.00146	0.808094	0.993812
>sp|Q64516|GLPK_MOUSE Glycerol kinase OS=Mus musculus GN=Gk PE=1 SV=2	5	4		-0.332092	-0.683445		0.140768	-1.33943		0.29405	0.0275446		0.300212	0.0140807		-0.0929978	0.631225		0.225804	-0.206201		0.996773	0.982183		0.99639	0.870175		0.994445	1.00361		0.991734	1.00003		0.997377	1.00172		0.999022	0.997224
>sp|Q8C407|YIPF4_MOUSE Protein YIPF4 OS=Mus musculus GN=Yipf4 PE=1 SV=1	2	1	1	-0.811633	-1.18532	-0.997923	-0.365484	-1.40235	-2.08531	1.11273	-0.0693577	-0.425079	-0.529231	-1.48689	-1.55814	1.70095	0.188922	-0.358976	0.00226094	-1.11451	-0.795147	0.979114	0.934635	0.953571	0.984667	0.849533	0.668187	0.961389	0.999489	0.990527	0.978858	0.834503	0.845397	0.663185	1.00322	0.988962	1.00058	0.896299	0.970275
>tr|D3YTU5|D3YTU5_MOUSE Protein Ankrd29 OS=Mus musculus GN=Ankrd29 PE=1 SV=1			1			-1.38286			-0.871261			0.19994			0.0628686			3.17783			1.70818			0.908904			0.997246			0.995624			1.00896			0.0707629			0.686752
>sp|P06339|HA15_MOUSE H-2 class I histocompatibility antigen, D-37 alpha chain OS=Mus musculus GN=H2-T23 PE=1 SV=1	2	1	1	-0.960148	-0.693506	-0.951387	1.73776	-0.411743	-0.162261	-0.428069	-0.393338	0.518658	0.263491	-0.272135	-0.97406	2.79955	0.410253	0.567876	4.14311	-0.133119	1.61237	0.957658	0.979104	0.960991	0.857092	0.995724	1.00311	0.989017	1.00184	0.98871	0.993597	0.990207	0.950889	0.149574	1.00053	0.989717	0.00372836	0.999175	0.737507
>sp|Q2HXL6|EDEM3_MOUSE ER degradation-enhancing alpha-mannosidase-like protein 3 OS=Mus musculus GN=Edem3 PE=1 SV=2	3			-2.03151			-2.3999			-0.185812			-2.3548			-0.294435			-1.37231			0.744835			0.507269			0.997946			0.43727			0.991109			0.827442
>tr|Q505L1|Q505L1_MOUSE Actin-like 6A, isoform CRA_a OS=Mus musculus GN=Actl6a PE=1 SV=1	4	3	2	0.192288	-1.12869	-0.899896	0.143972	-1.6302	-0.787095	1.08708	-1.58412	-0.150396	0.408577	-1.55874	-0.195674	1.44263	1.01761	0.892927	-0.528494	-1.29706	0.726749	1.00178	0.935003	0.968036	0.996594	0.738362	0.993424	0.958732	0.81448	0.997846	0.990066	0.814544	1.0099	0.758539	0.946918	0.956601	0.984537	0.879117	0.966213
>sp|Q9JHS4|CLPX_MOUSE ATP-dependent Clp protease ATP-binding subunit clpX-like, mitochondrial OS=Mus musculus GN=Clpx PE=1 SV=2	6	2		-2.39848	0.318963		-1.11466	-0.485629		0.160573	-0.484338		-0.826196	0.314401		1.28529	1.43907		-0.644107	0.323146		0.543566	0.995514		0.990064	0.988407		0.999078	1.00091		0.967003	0.987574		0.83024	0.820569		0.983447	0.994672
>tr|A0A1B0GR84|A0A1B0GR84_MOUSE Transmembrane protein 160 OS=Mus musculus GN=Tmem160 PE=1 SV=1	1			-0.601684			-1.13572			-0.489199			-0.550488			0.327863			0.536332			0.979293			0.989451			0.987458			0.981671			0.989845			0.986104
>tr|H3BLF8|H3BLF8_MOUSE Isopentenyl-diphosphate Delta-isomerase 1 (Fragment) OS=Mus musculus GN=Idi1 PE=1 SV=1			1			-1.61544			-1.44013			-1.11278			-1.0133			-0.271522			0.410907			0.814582			0.950524			0.912702			0.952024			0.992414			0.986964
>sp|P70398|USP9X_MOUSE Probable ubiquitin carboxyl-terminal hydrolase FAF-X OS=Mus musculus GN=Usp9x PE=1 SV=2	22	16	11	-1.159	0.0413435	-0.63858	-1.63249	-0.943727	-1.15205	-1.18386	0.147249	-1.50621	-0.839771	0.487384	-0.577709	-0.319714	1.09935	0.183247	-0.897741	-0.714527	-0.312887	0.957947	1.00215	1.01134	0.886524	0.946083	0.973045	0.939634	1.00289	0.785643	0.961671	0.983156	1.01028	0.992214	0.934368	0.997679	0.945598	0.981713	1.00075
>sp|Q99J72|ABEC3_MOUSE DNA dC->dU-editing enzyme APOBEC-3 OS=Mus musculus GN=Apobec3 PE=1 SV=2	1			-1.85182			-1.63394			-1.6393			-2.53325			-0.926161			-1.14879			0.804347			0.887811			0.77505			0.344009			0.932741			0.899679
>sp|Q5SSW2|PSME4_MOUSE Proteasome activator complex subunit 4 OS=Mus musculus GN=Psme4 PE=1 SV=1	5	3		-2.34519	-0.614884		-0.983328	-0.961418		-0.000193013	-0.258143		-0.365696	-0.928986		-0.231896	0.834233		-0.915871	-0.372932		0.576115	0.98998		0.984379	0.943481		0.999846	1.00111		0.990849	0.971963		0.994329	0.981388		0.943661	0.993216
>sp|Q9CXY9|GPI8_MOUSE GPI-anchor transamidase OS=Mus musculus GN=Pigk PE=1 SV=2	3	2	1	-1.01658	-2.40902	-1.8938	-1.43067	-2.55797	0.233497	0.0436622	-2.09364	-0.50084	-1.60054	-2.12746	-1.10561	1.19075	0.323255	-0.73508	-0.549111	-1.5509	0.0915726	0.965512	0.498618	0.680812	0.949562	0.289815	1.00296	0.999529	0.549277	0.986184	0.788224	0.534456	0.924308	0.868616	1.00891	0.978594	0.985979	0.788368	0.992622
>tr|Q6DFZ1|Q6DFZ1_MOUSE Golgi-specific brefeldin A-resistance factor 1 OS=Mus musculus GN=Gbf1 PE=1 SV=1	10	3	1	-1.79872	-0.624414	-0.758049	-1.7192	-0.81108	-1.18991	1.17728	-0.757791	-0.177033	-2.02488	-0.0539408	-0.960725	0.0399622	0.317723	1.38622	-1.80473	-0.0305386	-0.363436	0.809783	0.991218	0.990683	0.852444	0.966695	0.971206	0.941753	0.994559	0.996683	0.59696	0.993716	0.951586	0.996273	1.00965	0.852859	0.644886	0.998983	0.99578
>sp|Q9CQA9|NTPCR_MOUSE Cancer-related nucleoside-triphosphatase homolog OS=Mus musculus GN=Ntpcr PE=1 SV=1	1	2	1	-1.91762	-2.31086	-1.38981	-2.12613	-1.41378	-0.452319	-0.838704	-1.2642	0.339994	-1.654	-1.50966	-1.90605	-0.161638	-0.12576	-0.45709	-1.92676	-1.24758	0.0834762	0.792601	0.551099	0.910497	0.649628	0.842059	0.99969	0.981459	0.90521	0.99544	0.76969	0.830728	0.651009	0.996807	1.00048	0.986025	0.575975	0.888569	0.992847
>tr|Q5M9J2|Q5M9J2_MOUSE Histidine triad nucleotide binding protein 2 OS=Mus musculus GN=Hint2 PE=1 SV=1	3	4	4	0.213914	-1.26703	-0.514369	-0.809354	-1.18515	-2.24525	-1.97342	-1.46087	-2.27677	-1.07119	-1.2668	-1.25577	0.692773	0.919046	0.457707	-0.460602	-0.915907	-0.773527	0.999288	0.910107	1.01386	0.987712	0.910375	0.590207	0.583458	0.849688	0.441941	0.93606	0.883815	0.924358	0.977403	0.956348	0.986074	0.985061	0.958224	0.96729
>tr|E9QAD6|E9QAD6_MOUSE ATP synthase-coupling factor 6, mitochondrial (Fragment) OS=Mus musculus GN=Atp5j PE=1 SV=8		1			0.582647			0.200267			2.46232			1.39232			1.23297			1.35926			0.990063			0.997699			0.338414			0.862554			0.894292			0.863354
>sp|B1AVZ0|UPP_MOUSE Uracil phosphoribosyltransferase homolog OS=Mus musculus GN=Uprt PE=1 SV=1	2			-0.325842			-0.42666			0.782426			1.01695			1.87205			0.577652			0.997421			0.988794			0.987382			0.939206			0.578056			0.98604
>sp|Q9CZN8|GATA_MOUSE Glutamyl-tRNA(Gln) amidotransferase subunit A, mitochondrial OS=Mus musculus GN=Qrsl1 PE=1 SV=1	1	2		-0.396105	-1.25096		-0.770712	0.693111		0.543478	0.409234		-0.411689	0.270802		1.26448	2.19224		1.12425	-0.0733098		0.991237	0.916834		0.984811	0.981275		0.991555	1.00655		0.99165	0.989909		0.833161	0.404465		0.900229	0.999982
>sp|P47930|FOSL2_MOUSE Fos-related antigen 2 OS=Mus musculus GN=Fosl2 PE=1 SV=2	1			0.225611			0.724075			2.61271			2.50079			2.51433			3.54195			0.998961			0.985494			0.270725			0.356863			0.253858			0.0288129
>tr|Q6PET3|Q6PET3_MOUSE Signal peptidase complex catalytic subunit SEC11 (Fragment) OS=Mus musculus GN=Sec11a PE=2 SV=1	1			-0.109551			-0.742989			-0.17518			-0.875619			1.01741			0.959466			1.00493			0.984496			0.998961			0.958805			0.904402			0.933639
>sp|Q9D1D4|TMEDA_MOUSE Transmembrane emp24 domain-containing protein 10 OS=Mus musculus GN=Tmed10 PE=1 SV=1	10	9	7	0.682073	0.461914	0.783346	0.970693	0.00301235	0.0618984	0.659423	-0.0281822	0.717311	0.0864985	0.287201	-0.384847	0.516871	0.380439	0.861021	1.62225	1.4084	1.74183	0.987529	0.996379	0.988607	0.983061	1.00015	0.998032	0.993058	1.00418	0.979422	1.00037	0.99049	1.01458	0.984992	1.00615	0.957261	0.731875	0.85151	0.66563
>tr|A2A6Z2|A2A6Z2_MOUSE CMRF35-like molecule 1 OS=Mus musculus GN=Cd300lf PE=1 SV=1	1	1		0.0109821	0.495227		-0.823434	0.231355		-0.339503	2.01836		-0.513854	1.97921		0.581525	2.90857		0.704899	1.86294		1.0006	0.998431		0.987348	0.993747		0.993799	0.587418		0.983789	0.619727		0.976069	0.125638		0.982479	0.631008
>tr|Q3TNZ1|Q3TNZ1_MOUSE Putative uncharacterized protein OS=Mus musculus GN=Nadk PE=2 SV=1	1	1		-0.391134	-1.05733		-0.669422	-0.951196		-0.963677	-0.730381		0.546203	-0.904369		-0.757109	0.615745		0.34641	0.0350888		0.992383	0.952423		0.989448	0.943347		0.974773	0.991619		0.98044	0.966229		0.969773	1.00005		0.989789	1.00005
>tr|A0A0H3GGF1|A0A0H3GGF1_LISM4 GTP-sensing transcriptional pleiotropic repressor CodY OS=Listeria monocytogenes serotype 1/2a (strain 10403S) GN=codY PE=3 SV=1	1	1	1	0.0107724	-1.00252	1.24551	0.99858	0.302577	0.3729	0.42798	0.928203	1.53394	1.29415	0.558033	1.68612	1.77919	0.280113	1.35604	2.29251	1.59618	0.644073	1.00026	0.959902	0.918401	0.984656	0.991908	1.00395	0.988367	0.989877	0.765024	0.877275	0.989468	0.766121	0.627634	1.01377	0.864798	0.404232	0.773633	0.975321
>sp|Q0P5W1|VPS8_MOUSE Vacuolar protein sorting-associated protein 8 homolog OS=Mus musculus GN=Vps8 PE=1 SV=1	1			-1.82517			-1.41438			-0.863607			-1.96387			-0.300976			-0.626596			0.787954			0.956683			0.979847			0.638334			0.991635			0.985068
>tr|A0A1E6V7R2|A0A1E6V7R2_LISMN Glycosyltransferase OS=Listeria monocytogenes GN=AJN46_11845 PE=4 SV=1		1			-0.964883			-0.647196			0.485464			1.53533			0.536073			1.23651			0.966838			0.984598			1.00133			0.829058			0.997679			0.892185
>tr|Q53Z05|Q53Z05_MOUSE Sir2alpha OS=Mus musculus GN=Sirt1 PE=2 SV=1			1			-1.80425			-2.22059			-1.23548			-1.86746			-0.729118			-0.144838			0.725739			0.604677			0.880194			0.673391			0.978311			0.992005
>sp|Q8VDG7|PAFA2_MOUSE Platelet-activating factor acetylhydrolase 2, cytoplasmic OS=Mus musculus GN=Pafah2 PE=1 SV=2			1			-3.2399			-2.60883			-3.04371			-3.04278			-1.54797			-1.52986			0.130554			0.373214			0.104226			0.106873			0.789733			0.771001
>sp|P97363|SPTC2_MOUSE Serine palmitoyltransferase 2 OS=Mus musculus GN=Sptlc2 PE=1 SV=2	11	8	3	0.548846	-0.861214	-0.170628	0.381698	-1.04716	0.842643	0.789872	-1.0637	-0.706161	0.836011	-0.456566	-0.75542	0.921654	1.25344	0.651318	0.186115	0.612522	0.203745	0.982496	0.962475	0.997741	0.988435	0.940203	0.992947	0.987011	0.960326	0.983896	0.962413	0.983255	0.988898	0.933481	0.888125	0.985275	1.00249	0.986302	0.997555
>sp|Q99LB2|DHRS4_MOUSE Dehydrogenase/reductase SDR family member 4 OS=Mus musculus GN=Dhrs4 PE=1 SV=3	2	3		-1.34639	-1.87475		-2.0601	-1.18978		-0.124912	-0.720799		-1.29137	-1.57594		2.63149	-0.0573162		-0.984908	-0.863546		0.937456	0.72484		0.686915	0.90854		0.997886	0.992903		0.877563	0.803399		0.215276	0.998867		0.930612	0.965388
>sp|Q64277|BST1_MOUSE ADP-ribosyl cyclase/cyclic ADP-ribose hydrolase 2 OS=Mus musculus GN=Bst1 PE=1 SV=1	8	4	5	-0.70229	0.670416	-1.24217	-2.11638	0.1807	-2.8611	-1.93884	-0.960291	-2.51342	-1.09157	0.465219	-1.89064	-0.384397	0.169849	-0.333128	1.27723	0.332156	-0.248253	0.981191	0.984479	0.91704	0.65261	0.999017	0.243279	0.605219	0.988672	0.311924	0.931814	0.984947	0.659702	0.987648	1.00106	0.991999	0.858694	0.994887	0.99998
>sp|Q8C6L5|CGAS_MOUSE Cyclic GMP-AMP synthase OS=Mus musculus GN=Mb21d1 PE=1 SV=1	2			-1.31978			-1.3862			-0.858785			-2.80379			-0.974829			-0.447598			0.933266			0.953707			0.978562			0.23002			0.919593			0.986028
>sp|P15307|REL_MOUSE Proto-oncogene c-Rel OS=Mus musculus GN=Rel PE=1 SV=2	4	4	2	1.02704	0.324947	0.620072	1.40829	1.01929	0.115387	1.96558	1.35457	0.941711	2.5674	1.6252	0.164244	3.5284	1.68063	0.272932	2.24306	1.99059	0.622263	0.960268	0.995673	1.0112	0.957702	0.937947	0.99811	0.589459	0.87908	0.934691	0.336305	0.779169	1.01198	0.0229557	0.702375	0.993463	0.425208	0.561536	0.975127
>sp|Q8K2M0|RM38_MOUSE 39S ribosomal protein L38, mitochondrial OS=Mus musculus GN=Mrpl38 PE=1 SV=2	3			-1.52439			-1.06007			0.286577			-0.495392			2.50189			0.291602			0.905432			0.990746			0.994616			0.980468			0.260129			0.99211
>sp|Q3V3R1|C1TM_MOUSE Monofunctional C1-tetrahydrofolate synthase, mitochondrial OS=Mus musculus GN=Mthfd1l PE=1 SV=2	10	10	5	-0.501897	-0.874177	-0.331027	-0.50006	0.0941453	-1.97003	0.799295	-1.09926	-1.53988	-0.192284	-0.359802	-1.37217	0.87276	0.424279	0.366985	-0.472518	-0.695744	-0.134463	0.981476	0.963138	1.00125	0.987018	0.997925	0.739475	0.985198	0.951402	0.762875	0.995637	0.98812	0.902015	0.940968	0.998556	0.989259	0.983542	0.984684	0.993141
>tr|Q8C153|Q8C153_MOUSE Putative uncharacterized protein OS=Mus musculus GN=Eef2 PE=2 SV=1	1	1	1	-1.03954	-0.0672797	-1.78611	-1.0119	-0.875636	-1.05831	-1.69329	-0.0461318	-0.690518	-2.3183	-0.339223	-1.58408	-0.42077	0.390869	-0.551607	-1.1305	-0.0276107	0.121658	0.963537	1.00237	0.740635	0.986104	0.963717	0.982716	0.749345	0.999296	0.983055	0.458189	0.988849	0.835527	0.987356	1.00149	0.991152	0.899568	0.999418	0.991383
>sp|Q8CIG8|ANM5_MOUSE Protein arginine N-methyltransferase 5 OS=Mus musculus GN=Prmt5 PE=1 SV=3	3	3		-1.86188	-0.00145515		-2.02859	-1.51338		-1.26973	-1.08474		-1.45465	0.644747		-0.803624	1.26217		-1.07398	0.503358		0.796569	1.00011		0.689981	0.799956		0.911139	0.952488		0.83062	0.988015		0.963432	0.892403		0.913137	0.995682
>sp|Q62101|KPCD1_MOUSE Serine/threonine-protein kinase D1 OS=Mus musculus GN=Prkd1 PE=1 SV=2	1			0.584095			1.5678			2.20418			1.8918			3.8828			5.15026			0.982998			0.908979			0.456746			0.653598			0.00681629			5.66e-05
>sp|Q7TMB8|CYFP1_MOUSE Cytoplasmic FMR1-interacting protein 1 OS=Mus musculus GN=Cyfip1 PE=1 SV=1	28	24	23	-0.77781	-0.954474	-2.75985	-1.03529	-1.2027	-1.67484	-1.05347	0.0363998	-1.56049	-0.987724	-0.324513	-1.81969	-0.857875	0.0817849	-0.519338	-0.6513	-0.885453	-1.45139	0.982532	0.963641	0.285629	0.989489	0.903893	0.884051	0.963429	1.0027	0.759472	0.945404	0.989651	0.687901	0.94406	0.99983	0.987003	0.984149	0.966896	0.781813
>sp|Q8JZK9|HMCS1_MOUSE Hydroxymethylglutaryl-CoA synthase, cytoplasmic OS=Mus musculus GN=Hmgcs1 PE=1 SV=1	7	4	3	-0.500086	-1.15172	-0.571748	-0.736029	-1.70739	-0.635986	0.0122717	-0.576402	0.423982	1.15347	-1.08895	-0.658603	0.165145	-0.780609	0.728944	-0.360248	-1.08214	-0.249175	0.98191	0.937031	1.00793	0.983147	0.702451	1.01083	0.999563	0.996385	0.989595	0.912692	0.953051	0.995585	0.995975	0.983315	0.978039	0.989886	0.906304	0.999993
>tr|Q99K94|Q99K94_MOUSE Signal transducer and activator of transcription OS=Mus musculus GN=Stat1 PE=1 SV=1	3	3	2	-1.38996	-0.00449944	-2.00807	-1.35067	0.250784	-1.09069	-0.49217	-0.255299	-1.31282	-2.10446	0.703126	-2.54746	0.988061	0.836815	0.623254	-0.0466591	2.39867	-2.27135	0.931614	1.00045	0.625651	0.962991	0.994972	0.980838	0.987855	1.00147	0.847718	0.559604	0.983811	0.319299	0.917963	0.979374	0.983507	1.00593	0.348887	0.394664
>sp|Q9DCC7|ISC2B_MOUSE Isochorismatase domain-containing protein 2B OS=Mus musculus GN=Isoc2b PE=1 SV=1		1	1		0.314549	0.464292		0.152438	0.725162		0.755373	1.79846		0.699475	0.715284		1.08591	2.9833		1.50045	0.863111		0.996028	1.01157		0.996557	1.00684		0.99496	0.654459		0.985043	0.990651		0.938228	0.115991		0.816066	0.961382
>tr|Q9D652|Q9D652_MOUSE Putative uncharacterized protein OS=Mus musculus GN=Ccdc93 PE=2 SV=1		1			-0.8132			-1.49514			0.538112			-0.0607347			0.259245			0.338629			0.964827			0.808756			1.00161			0.994459			1.01446			0.994001
>sp|Q9CZ69|CKLF6_MOUSE CKLF-like MARVEL transmembrane domain-containing protein 6 OS=Mus musculus GN=Cmtm6 PE=1 SV=1	2	1	1	-2.01651	-1.01725	-1.80691	-1.40303	-1.48336	-0.276266	-1.02251	-0.17432	-0.3432	-1.22693	-0.755743	-0.703511	0.00795401	0.677923	0.700977	-1.06972	-1.03572	-1.30271	0.749553	0.958883	0.725068	0.953433	0.814889	1.00183	0.960302	0.99892	0.995749	0.892611	0.977031	0.991433	1.00064	0.996913	0.976758	0.912804	0.924565	0.835789
>sp|P48962|ADT1_MOUSE ADP/ATP translocase 1 OS=Mus musculus GN=Slc25a4 PE=1 SV=4	9	9	10	1.05512	-0.224691	-0.686694	0.311189	-1.95167	-0.924562	0.668311	-0.0216153	-0.670089	0.739891	0.372976	-0.67078	0.0141695	0.221408	-0.0243845	1.85364	0.5568	0.815489	0.960939	0.995675	1.00416	0.988866	0.585245	1.00047	0.992503	1.00213	0.984711	0.974288	0.98788	0.996316	1.00079	1.01236	0.999088	0.615485	0.986598	0.970189
>sp|Q9CQ40|RM49_MOUSE 39S ribosomal protein L49, mitochondrial OS=Mus musculus GN=Mrpl49 PE=1 SV=1	1	1	1	-0.338005	-0.29561	-0.606388	-0.55897	-0.777626	-0.620303	-0.509191	-0.115735	0.119528	-1.06828	-0.000803429	-0.267759	-0.0762601	-0.58732	0.0580805	-0.3167	0.112352	1.33991	0.998316	0.997447	1.00944	0.98123	0.973469	1.00541	0.987779	1.00101	1.00169	0.934611	1.00063	1.01522	0.994749	1.00237	0.997187	0.988947	1.00185	0.817943
>tr|Q8CHG0|Q8CHG0_MOUSE MKIAA0370 protein (Fragment) OS=Mus musculus GN=Xpo6 PE=2 SV=1	1			-0.928547			-0.0555452			1.07095			0.202548			1.32364			1.37007			0.958573			0.99781			0.958788			0.99596			0.813833			0.828785
>tr|Q7TRR0|Q7TRR0_MOUSE MCG57009 OS=Mus musculus GN=Olfr605 PE=2 SV=1	1	1	1	0.186969	1.26145	0.446213	1.30572	3.03779	3.70017	2.39226	3.68953	3.47514	1.85674	1.32296	2.42543	2.59765	2.78951	3.89121	2.05856	3.41831	3.71597	1.00187	0.91125	1.00571	0.9718	0.141996	0.0343812	0.363135	0.0165238	0.0341605	0.669368	0.881848	0.362515	0.226938	0.160273	0.00962419	0.517407	0.0406292	0.0144736
>sp|O70591|PFD2_MOUSE Prefoldin subunit 2 OS=Mus musculus GN=Pfdn2 PE=1 SV=2	4	2	2	-0.900194	0.0261588	-0.168272	-0.00741345	-0.744022	-0.0978716	-1.08351	0.291041	0.136267	-0.17628	-0.565837	0.445551	0.286145	1.14082	0.606888	-0.564609	0.0720681	-0.0266384	0.970317	1.00169	0.998491	1.00038	0.974821	0.99883	0.959119	1.0006	0.999297	0.996438	0.991549	1.01621	0.991452	0.923541	0.985048	0.987105	0.999678	0.999229
>sp|A2AIV2|VIR_MOUSE Protein virilizer homolog OS=Mus musculus GN=Kiaa1429 PE=1 SV=1	2		1	-1.32059		-0.719455	-1.78827		-1.14031	-0.352642		-1.12206	-1.52707		-0.605253	-0.0248929		0.831706	-1.24346		0.152879	0.933514		0.997326	0.839779		0.970094	0.99024		0.914221	0.807608		1.005	0.997977		0.958275	0.863612		0.992404
>sp|Q9D289|TPC6B_MOUSE Trafficking protein particle complex subunit 6B OS=Mus musculus GN=Trappc6b PE=1 SV=1	3		1	-0.103082		-0.68026	-0.189829		0.445174	-0.747142		-0.670442	-0.317931		-0.670066	0.377737		0.383108	1.11974		0.421902	1.004		1.00308	0.998635		0.9991	0.987774		0.985201	0.990878		0.996267	0.987272		0.990171	0.902599		0.990185
>sp|Q8C1Y8|CCZ1_MOUSE Vacuolar fusion protein CCZ1 homolog OS=Mus musculus GN=Ccz1 PE=1 SV=1	1	2	1	-0.0453154	-1.68717	-1.28354	-0.585017	-1.04175	-0.320033	0.407321	-1.13715	-1.43996	0.494418	-2.24302	-1.20689	1.71498	-0.33608	-0.559556	0.806571	-0.599719	-0.0262254	1.00046	0.795242	0.921861	0.983674	0.939902	0.999153	0.988568	0.939471	0.797044	0.981027	0.466865	0.922568	0.66488	1.0068	0.990842	0.960083	0.989919	0.999319
>sp|O54774|AP3D1_MOUSE AP-3 complex subunit delta-1 OS=Mus musculus GN=Ap3d1 PE=1 SV=1	22	15	13	-0.804211	-0.191776	-1.00265	-0.680512	1.12414	-0.888551	0.129112	1.25903	0.338288	-0.67768	0.33952	0.703085	-0.468228	1.59551	0.518337	0.254142	0.205371	0.192651	0.980917	0.998286	0.95918	0.988827	0.927021	0.999832	0.997966	0.908295	0.994906	0.977155	0.989114	0.990505	0.981912	0.752125	0.985038	0.993694	0.996986	0.994754
>tr|A0A1E5YY28|A0A1E5YY28_LISMN Uncharacterized protein OS=Listeria monocytogenes GN=AJZ74_12965 PE=4 SV=1		1			-0.681437			-0.387598			1.23244			-0.412201			0.558979			0.226005			0.982631			0.99274			0.917737			0.981504			0.993217			0.998289
>sp|P61294|RAB6B_MOUSE Ras-related protein Rab-6B OS=Mus musculus GN=Rab6b PE=1 SV=1	5	6	4	1.16814	0.627789	1.02653	-0.028942	-0.62129	0.98314	0.899185	-1.02009	0.250828	1.02674	-0.138727	0.680653	1.46599	0.445307	0.957138	1.67825	0.808655	1.9952	0.956832	0.992988	0.953219	0.999531	0.980305	1.00272	0.980974	0.974621	0.998043	0.936747	0.98999	0.996265	0.750966	1.00182	0.951508	0.713827	0.969924	0.53161
>tr|Q8R2K3|Q8R2K3_MOUSE Single-stranded DNA-binding protein OS=Mus musculus GN=Ssbp1 PE=1 SV=1	1	1	1	-1.12053	-0.378175	-1.00218	-0.821224	0.156267	-0.962044	-0.903741	-0.0785151	-0.932239	-1.05622	-0.265039	-1.4706	0.405326	0.519497	0.426949	0.644139	-0.0521091	-1.32141	0.962347	0.992778	0.957068	0.987544	0.996735	1.00013	0.984788	0.999417	0.935065	0.935838	0.991516	0.886197	0.984778	1.00024	0.989458	0.984041	0.999421	0.829236
>tr|Q9CZN7|Q9CZN7_MOUSE Serine hydroxymethyltransferase OS=Mus musculus GN=Shmt2 PE=1 SV=1	13	13	11	-0.495652	0.651515	-1.32938	-0.663013	0.505857	-0.1506	-1.63387	1.02425	0.470756	-0.644144	0.31273	-0.120847	-0.147294	1.42595	0.883435	-0.356021	0.358357	0.951531	0.981304	0.98969	0.915077	0.989885	0.990113	1.00146	0.772674	0.974935	0.991626	0.977565	0.987313	1.0094	0.994448	0.833335	0.958442	0.988912	0.993667	0.939918
>sp|Q8C0L6|PAOX_MOUSE Peroxisomal N(1)-acetyl-spermine/spermidine oxidase OS=Mus musculus GN=Paox PE=1 SV=3	1			-1.00054			-1.30224			-0.970493			-0.534925			-0.433535			-0.538805			0.968455			0.971114			0.975972			0.979499			0.987526			0.985214
>sp|Q91VM9|IPYR2_MOUSE Inorganic pyrophosphatase 2, mitochondrial OS=Mus musculus GN=Ppa2 PE=1 SV=1	2	3	1	-1.08253	-1.88078	-0.903285	-0.918945	-2.14796	-0.213782	-0.579845	-0.704331	-1.63697	-1.41861	-1.01164	0.15867	0.0891631	0.2778	0.896544	-0.540654	-1.7288	-0.0197688	0.951698	0.727915	0.968209	0.982585	0.495982	1.00106	0.998484	0.993915	0.730656	0.842439	0.965273	1.01085	0.996275	1.01272	0.956966	0.985043	0.716263	0.999166
>sp|Q6P9Q4|FHOD1_MOUSE FH1/FH2 domain-containing protein 1 OS=Mus musculus GN=Fhod1 PE=1 SV=3	5	4	1	-0.36992	-1.44866	-0.339543	-0.0877063	-2.16771	-0.793067	-0.488343	-0.541925	-0.181143	-0.266005	-0.873198	-1.01337	3.73158	1.21507	0.962431	1.1457	-1.80613	0.0878058	0.992674	0.865297	1.00072	0.996946	0.483197	0.997015	0.987354	1.00112	0.995724	0.993714	0.974398	0.952627	0.0118925	0.895449	0.946584	0.900412	0.676916	0.992751
>tr|A8DUK0|A8DUK0_MOUSE Beta-globin OS=Mus musculus GN=Hbbt1 PE=3 SV=1	1			-0.985411			-0.526972			1.06173			1.44066			5.70732			3.229			0.965383			0.981216			0.961243			0.835119			2.33e-06			0.0663576
>sp|Q5SWU9|ACACA_MOUSE Acetyl-CoA carboxylase 1 OS=Mus musculus GN=Acaca PE=1 SV=1	17	10	5	-0.43282	-1.03864	-0.801657	-0.296613	-0.329434	-0.872409	-0.189218	-0.246961	-0.469366	-0.841737	-0.332251	-1.25618	0.0395749	-0.239481	1.16675	-0.676928	-0.858359	0.670201	0.988635	0.95537	0.989281	0.989517	0.988613	0.996242	0.998	1.00075	0.991683	0.962959	0.989138	0.925673	0.995893	1.01417	0.911096	0.981864	0.962826	0.972851
>sp|Q9DC71|RT15_MOUSE 28S ribosomal protein S15, mitochondrial OS=Mus musculus GN=Mrps15 PE=1 SV=2	2			0.21897			-0.645421			0.388809			0.273996			0.866976			0.445517			0.999046			0.988049			0.988359			0.992142			0.940866			0.986017
>sp|Q61823|PDCD4_MOUSE Programmed cell death protein 4 OS=Mus musculus GN=Pdcd4 PE=1 SV=1	4	2	2	-2.26267	-1.47875	-1.97365	-2.35647	-2.00006	-1.55422	-1.58906	-3.60607	-1.84529	-1.92359	-3.45267	-1.25615	0.618446	-0.0947594	0.20602	-0.857442	-2.36507	-2.39091	0.634816	0.852075	0.639815	0.516327	0.569523	0.923019	0.786739	0.0215189	0.643446	0.644419	0.0492971	0.924723	0.979681	0.998789	0.997352	0.953816	0.359544	0.32876
>tr|Q8C6B0|Q8C6B0_MOUSE MCG20149, isoform CRA_a OS=Mus musculus GN=Mettl7a1 PE=1 SV=1	5	4	2	-0.481828	-1.76027	0.134394	-1.17664	-1.27606	-1.07576	-0.662263	1.41585	2.66643	-0.832639	-0.0969746	0.658679	-0.15514	-0.215478	2.36894	-1.14295	-0.265059	0.0417232	0.981726	0.763659	1.00012	0.99476	0.888322	0.981678	0.99214	0.867393	0.233819	0.964206	0.991637	0.995959	0.996841	1.01144	0.379561	0.899024	0.996272	0.999996
>sp|Q9JKF7|RM39_MOUSE 39S ribosomal protein L39, mitochondrial OS=Mus musculus GN=Mrpl39 PE=1 SV=4	6	3	1	-0.780182	0.319276	-0.999349	-1.34097	-0.425333	-1.4288	-0.29609	-0.563708	-0.748632	-0.924324	0.728285	-1.24378	1.37625	0.366958	1.51165	-0.164593	0.255137	-1.36036	0.98202	0.995479	0.954256	0.963078	0.995737	0.953533	0.994618	0.995897	0.971387	0.955373	0.9784	0.922111	0.789941	1.00945	0.800516	1.00291	0.995522	0.814926
>sp|P54310|LIPS_MOUSE Hormone-sensitive lipase OS=Mus musculus GN=Lipe PE=1 SV=2	2	1	2	-1.64883	-0.381674	-3.32075	-0.442195	-0.672001	-3.44952	0.900567	-0.00705663	-2.64556	0.0236019	-0.15194	-1.16313	1.76144	0.81603	-0.258928	-0.679641	-0.0209934	-1.65578	0.873913	0.991791	0.1164	0.990049	0.98414	0.0728132	0.98213	1.00053	0.238238	0.999371	0.990559	0.924091	0.639577	0.984136	0.993775	0.98309	0.998309	0.716318
>tr|Q5M9L1|Q5M9L1_MOUSE 60S ribosomal protein L36 OS=Mus musculus GN=Rpl36 PE=2 SV=1			1			1.0409			0.326532			4.52934			7.14299			2.13579			2.4625			0.953033			0.998042			0.000943966			1.72e-10			0.481057			0.299567
>tr|Q4V9W8|Q4V9W8_MOUSE Putative uncharacterized protein OS=Mus musculus GN=Rab4b PE=1 SV=1	6	3	1	-1.82771	-0.821635	-1.92132	-1.64524	0.545132	-1.18476	-1.5948	-0.0550883	-2.21111	-1.12934	0.070441	-1.57771	1.32103	1.00822	0.735892	-0.53726	-0.307285	-1.49382	0.792906	0.962663	0.663488	0.883058	0.987715	0.977679	0.786133	0.999381	0.469096	0.92356	0.993441	0.835862	0.815207	0.944658	0.978047	0.985594	0.997167	0.774541
>sp|Q9CPQ3|TOM22_MOUSE Mitochondrial import receptor subunit TOM22 homolog OS=Mus musculus GN=Tomm22 PE=1 SV=3	6	3	3	0.182037	-0.0885916	0.974668	0.748195	0.29941	-0.682258	2.68111	0.903767	0.800068	1.14568	-0.556095	1.00372	1.04526	1.35831	0.418733	1.35806	0.265909	0.453124	1.00301	1.00085	0.96002	0.983488	0.991761	1.00247	0.236949	0.985319	0.956142	0.914753	0.987422	0.949281	0.900274	0.862845	0.991257	0.82798	0.996513	0.990619
>tr|Q58E38|Q58E38_MOUSE Putative uncharacterized protein OS=Mus musculus GN=Sphk2 PE=1 SV=1	2	2	1	-0.964239	-1.88591	-1.02042	-0.184944	-0.368454	-0.508918	1.47564	-1.31914	-0.42926	0.36973	-0.812779	-1.21463	2.68712	1.30771	-1.85931	0.566832	0.716729	0.223356	0.958306	0.725085	0.954331	0.997748	0.99316	1.00287	0.838952	0.879026	0.989553	0.990183	0.971128	0.921352	0.192462	0.888055	0.651668	0.987397	0.982787	0.99506
>sp|Q3UPL0|SC31A_MOUSE Protein transport protein Sec31A OS=Mus musculus GN=Sec31a PE=1 SV=2	23	18	16	0.265255	-0.690404	-0.645814	-0.450177	-0.882313	-0.690849	-0.351892	0.0791109	0.392838	-0.341582	-0.340912	-0.459395	-0.251854	-0.0654454	0.526285	-0.212975	-0.201663	-0.47433	1.00056	0.979672	1.01026	0.990248	0.964929	1.00475	0.990779	0.999591	0.995003	0.989974	0.989401	1.01325	0.993201	0.998084	0.98884	1.00082	0.995651	0.991137
>sp|Q6R891|NEB2_MOUSE Neurabin-2 OS=Mus musculus GN=Ppp1r9b PE=1 SV=1	9	6	5	-1.18058	-0.923684	-1.05809	0.0485468	-0.872066	-1.89258	0.269249	-1.06753	-1.43204	-0.75897	-0.702204	-0.453799	0.882171	-0.405249	-0.409379	-0.530029	-0.844023	-0.58741	0.954495	0.96265	0.948206	0.997606	0.961403	0.766955	0.99261	0.959991	0.800812	0.973092	0.984131	1.01381	0.939414	1.00031	0.991142	0.984993	0.967755	0.981965
>sp|P62342|SELT_MOUSE Selenoprotein T OS=Mus musculus GN=Selenot PE=1 SV=2	3	1	1	-1.082	-0.17064	-0.202502	0.0759105	-0.232159	-0.707056	0.237019	0.324233	-0.787973	-0.755033	0.147411	-0.774574	0.907298	1.08196	-0.22872	-0.3419	0.150847	-0.000428385	0.95195	0.998095	0.992078	0.995203	0.995045	1.00534	0.99291	0.999231	0.957447	0.971034	0.990555	0.987367	0.936937	0.936747	0.996303	0.991873	0.998461	0.999899
>sp|Q8R3I3|COG6_MOUSE Conserved oligomeric Golgi complex subunit 6 OS=Mus musculus GN=Cog6 PE=1 SV=2	4	2		-0.19403	-0.45872		-0.796492	-0.124505		-1.3819	-0.733212		-0.5607	-0.257386		0.0372747	0.329924		-0.0950866	-0.307681		1.00158	0.99665		0.984307	0.995915		0.869325	0.993333		0.980022	0.991258		0.996558	1.00759		1.00423	0.997049
>sp|Q9D1M0|SEC13_MOUSE Protein SEC13 homolog OS=Mus musculus GN=Sec13 PE=1 SV=3	7	4	2	0.987986	-0.0376925	0.0159091	0.95158	0.266304	-1.32525	-0.238197	-0.729129	-0.611397	0.80645	0.392033	0.110191	0.945741	1.80684	0.881846	0.202682	0.985049	0.564972	0.967996	1.00164	1.0013	0.985206	0.996397	0.946899	0.992826	0.992353	0.986722	0.972183	0.985993	1.01067	0.928673	0.630921	0.957691	1.00208	0.939085	0.98117
>tr|Q3U9K6|Q3U9K6_MOUSE Interferon regulatory factor 3, isoform CRA_a OS=Mus musculus GN=Irf3 PE=1 SV=1	1			-1.36966			-2.0728			-0.584231			-0.780263			0.0814847			-0.291668			0.930253			0.684285			0.999581			0.974843			0.995191			0.992263
>sp|Q6ZQH8|NU188_MOUSE Nucleoporin NUP188 homolog OS=Mus musculus GN=Nup188 PE=1 SV=2	3			-0.478984			-1.23218			-0.970818			-0.251638			-0.184165			-0.277572			0.981493			0.985759			0.975985			0.993408			0.994759			0.99204
>sp|Q4PJX1|ODR4_MOUSE Protein odr-4 homolog OS=Mus musculus GN=Odr4 PE=1 SV=2	2			-1.92218			-0.863282			-0.151733			-1.27066			-0.611272			-0.166978			0.790102			0.991379			1.00024			0.885813			0.975894			1.0033
>sp|C3VPR6|NLRC5_MOUSE Protein NLRC5 OS=Mus musculus GN=Nlrc5 PE=1 SV=2	1			-0.435004			-0.378586			0.289158			0.563796			0.0819661			0.397617			0.989279			0.98649			0.994905			0.981267			0.994964			0.989954
>sp|B2RY50|ARMC4_MOUSE Armadillo repeat-containing protein 4 OS=Mus musculus GN=Armc4 PE=1 SV=1			1			-2.15285			0.928885			4.29612			4.04071			9.8547			15.7733			0.560304			0.997536			0.00225306			0.00502495			0			0
>sp|Q3TQR0|PGAP2_MOUSE Post-GPI attachment to proteins factor 2 OS=Mus musculus GN=Pgap2 PE=1 SV=2		1	1		0.446506	-0.220942		1.0216	0.618701		1.30027	0.578652		0.791817	-0.207999		1.82941	1.41857		0.784299	1.06726		0.992654	0.993469		0.939476	1.00512		0.891235	0.992177		0.969148	1.01416		0.611763	0.840705		0.968851	0.900104
>sp|Q6Q899|DDX58_MOUSE Probable ATP-dependent RNA helicase DDX58 OS=Mus musculus GN=Ddx58 PE=1 SV=2	8	4	3	-0.156926	-1.60827	-1.2881	-0.639344	-1.11429	-1.35806	0.00367062	-0.0224658	-2.13646	0.144138	0.246558	-1.95361	2.31139	1.00249	-0.155904	3.95921	1.06854	-1.01928	1.00296	0.809101	0.923773	0.986609	0.927941	0.946099	0.999452	1.00296	0.490573	0.995536	0.990414	0.61926	0.342484	0.943911	0.998894	0.00712695	0.91285	0.914505
>tr|A0A0E1R844|A0A0E1R844_LISMN Rod shape-determining protein mreD OS=Listeria monocytogenes serotype 4b str. LL195 GN=mreD PE=4 SV=1			1			-0.286705			0.120002			0.856282			-0.17323			0.766052			1.04574			0.999294			0.99912			0.949393			1.01113			0.970313			0.909634
>sp|P42867|GPT_MOUSE UDP-N-acetylglucosamine--dolichyl-phosphate N-acetylglucosaminephosphotransferase OS=Mus musculus GN=Dpagt1 PE=1 SV=2	1			-1.44538			-1.98236			-0.387511			-1.0479			-0.578701			-0.183522			0.930484			0.722285			0.988528			0.93431			0.978223			1.00227
>sp|Q8VI93|OAS3_MOUSE 2'-5'-oligoadenylate synthase 3 OS=Mus musculus GN=Oas3 PE=1 SV=1	3		1	-0.389776		-1.10135	-1.01834		-0.527897	0.327702		-0.668895	1.34213		-0.920107	5.00205		-0.10004	4.59409		0.316691	0.991889		0.945555	0.988634		0.999726	0.995536		0.985272	0.869646		0.955144	7.41e-05		1.00089	0.000654857		0.99852
>sp|Q5EG47|AAPK1_MOUSE 5'-AMP-activated protein kinase catalytic subunit alpha-1 OS=Mus musculus GN=Prkaa1 PE=1 SV=2	7	3	4	-0.822769	-2.33165	-2.99568	-0.513326	-2.60921	-1.64857	-1.31438	-2.67189	-1.99202	-0.439926	-1.06437	-2.89388	0.685418	0.148916	-0.333528	-0.489504	-2.25967	-1.70089	0.981028	0.5428	0.177524	0.984451	0.275592	0.881654	0.896608	0.239886	0.586392	0.988388	0.953224	0.153279	0.979326	1.00385	0.992236	0.984301	0.402231	0.692179
>sp|Q9JKY5|HIP1R_MOUSE Huntingtin-interacting protein 1-related protein OS=Mus musculus GN=Hip1r PE=1 SV=2	1			1.64502			1.58137			2.11607			2.26959			3.29418			2.62165			0.87166			0.900088			0.50579			0.487469			0.0449542			0.266416
>tr|D6RJ49|D6RJ49_MOUSE Radical S-adenosyl methionine domain-containing protein 2 OS=Mus musculus GN=Rsad2 PE=1 SV=1		1			-0.148588			0.187458			1.84357			1.88452			6.96055			4.18729			0.998077			1.00027			0.68247			0.666773			1.59e-09			0.00271184
>sp|Q99N69|LPXN_MOUSE Leupaxin OS=Mus musculus GN=Lpxn PE=1 SV=2	4	2	3	0.16034	-0.400448	0.658124	0.156054	-0.368013	0.304107	-0.376373	0.213768	1.37057	0.660299	-0.913882	2.19556	1.21228	0.40614	0.432852	0.971933	0.285083	-0.0554139	1.00339	0.989413	1.00852	0.996168	0.992737	1.00018	0.990678	0.998273	0.826246	0.978965	0.970393	0.509538	0.85713	1.00059	0.994447	0.933517	0.99663	0.997418
>sp|Q61550|RAD21_MOUSE Double-strand-break repair protein rad21 homolog OS=Mus musculus GN=Rad21 PE=1 SV=3	5	6	4	-0.746882	-0.814179	-0.426205	-0.842028	-0.439269	-1.83266	-1.73667	-0.0169182	-0.84059	-1.27626	0.728163	-0.516935	-0.303189	2.06787	0.55171	-1.1856	0.296048	-0.717889	0.983392	0.964476	1.00276	0.99343	0.995777	0.790235	0.729714	1.00139	0.954391	0.885037	0.978121	1.02114	0.991198	0.471233	0.991439	0.88811	0.996187	0.966868
>sp|Q9DCU6|RM04_MOUSE 39S ribosomal protein L4, mitochondrial OS=Mus musculus GN=Mrpl4 PE=1 SV=1	4	3	1	0.06913	-0.383276	-1.52454	-0.772024	-1.19439	-0.827179	-0.107747	-0.99965	-1.99862	0.436709	-0.576606	-1.12397	-0.107859	-0.0451416	0.0740746	-0.057742	0.0328976	-0.94354	1.002	0.991899	0.857912	0.984572	0.905264	0.996091	0.997352	0.982497	0.584421	0.989106	0.990569	0.923275	0.997841	1.00078	0.996428	1.00654	0.999666	0.945475
>sp|Q9JM14|NT5C_MOUSE 5'(3')-deoxyribonucleotidase, cytosolic type OS=Mus musculus GN=Nt5c PE=1 SV=1	6	5	3	-0.950426	-1.78869	-0.867148	0.0580093	-2.34432	-1.01017	0.664537	0.0462729	0.439391	-0.307909	-1.05809	-0.501572	0.316626	0.489196	0.524483	-1.16028	-1.00659	-0.702538	0.960939	0.75543	0.975586	0.997533	0.383438	0.986458	0.99392	0.9994	0.989256	0.99113	0.953277	1.0239	0.992631	0.998591	0.988547	0.897028	0.928192	0.970539
>tr|E9Q411|E9Q411_MOUSE Protein Nbas OS=Mus musculus GN=Nbas PE=1 SV=1	1			-0.449617			-0.573639			-0.567367			-0.37527			0.794132			0.280235			0.988564			0.983342			0.996026			0.98772			0.963271			0.992232
>tr|A0A1E6VNU7|A0A1E6VNU7_LISMN Nitroreductase OS=Listeria monocytogenes GN=AJN46_05645 PE=4 SV=1	1			-0.251929			-0.493477			0.0120775			0.325027			0.134785			0.0908273			0.999584			0.986389			0.999205			0.990233			0.99433			1.00456
>sp|Q9WVP9|MX2_MOUSE Interferon-induced GTP-binding protein Mx2 OS=Mus musculus GN=Mx2 PE=2 SV=2	1	1	1	-0.313969	-0.287614	-0.565848	-0.239805	-1.08359	-1.2787	-1.02972	-1.53617	-0.311531	0.331358	-0.149304	0.213634	0.622821	0.177602	-1.00359	0.00169781	-0.0260453	0.108619	0.99968	0.998227	1.00728	0.99254	0.933174	0.954181	0.959898	0.839555	0.993464	0.990143	0.991004	1.01416	0.978682	0.999412	0.948794	1.00052	0.999608	0.992222
>tr|A6H6M8|A6H6M8_MOUSE Coiled-coil domain containing 50 OS=Mus musculus GN=Ccdc50 PE=2 SV=1	1	1	1	-0.0598243	0.254209	0.0911643	0.370258	1.14129	1.26126	1.13834	1.09555	1.55237	1.81436	1.50634	0.558008	1.37103	1.36814	1.77874	0.544733	1.70196	0.456889	1.00119	0.995098	1.00329	0.98577	0.929488	0.957394	0.953246	0.951409	0.761251	0.684001	0.831628	1.01497	0.793739	0.857438	0.676077	0.986807	0.730425	0.99013
>sp|Q9JLV6|PNKP_MOUSE Bifunctional polynucleotide phosphatase/kinase OS=Mus musculus GN=Pnkp PE=1 SV=2	6	5	4	-1.5362	-2.37257	-0.986941	-1.54502	-2.23845	-0.454755	-0.984133	-1.7444	-0.276896	-2.2387	-0.513277	-0.529535	-0.00747376	-0.310088	-0.226141	-1.92936	-1.11297	-0.83174	0.901008	0.526249	0.95581	0.918267	0.445776	0.999957	0.971184	0.731198	0.999739	0.506531	0.984755	1.0171	1.00034	1.00937	0.995532	0.576716	0.897235	0.969361
>sp|Q9Z1G4|VPP1_MOUSE V-type proton ATPase 116 kDa subunit a isoform 1 OS=Mus musculus GN=Atp6v0a1 PE=1 SV=3	14	11	14	-1.22994	-0.081245	-2.20707	-0.132281	0.55895	-1.194	0.0576499	0.648889	-1.59091	0.0997235	0.283525	-0.684142	0.212297	1.29026	-0.0977218	0.150872	0.216525	-0.739606	0.943769	1.0021	0.519751	0.996876	0.986596	0.969404	0.996768	0.997841	0.745629	0.999503	0.988717	0.996175	0.994762	0.888689	1.00105	1.00414	0.997728	0.97032
>sp|Q9D554|SF3A3_MOUSE Splicing factor 3A subunit 3 OS=Mus musculus GN=Sf3a3 PE=1 SV=2	5	4	4	-1.39424	0.180344	-0.13336	-0.659972	-0.587787	-1.72858	-1.14841	-0.367791	-3.12734	-0.297862	-0.993977	-2.16985	0.81702	0.521193	-0.866203	-0.63778	0.423541	-0.213629	0.933253	0.998353	0.999684	0.989418	0.982111	0.855119	0.950928	1.00396	0.0850792	0.99187	0.965626	0.514657	0.959275	1.00039	0.957066	0.983937	0.999884	0.997822
>sp|P98083|SHC1_MOUSE SHC-transforming protein 1 OS=Mus musculus GN=Shc1 PE=1 SV=3	3	3	1	0.19654	-0.214364	0.108112	-0.270797	-0.412925	-0.136895	-0.25769	0.489807	0.412169	-0.3532	-0.140669	0.404608	0.856989	0.938742	0.696716	-0.2878	-0.13117	0.194266	1.00188	0.99797	1.00286	0.993239	0.996315	0.999252	0.993188	1.00186	0.992798	0.990254	0.990624	1.01074	0.942917	0.951217	0.974545	0.991943	0.999711	0.995241
>sp|Q3UQN2|FCHO2_MOUSE F-BAR domain only protein 2 OS=Mus musculus GN=Fcho2 PE=1 SV=1	4	2	2	-0.806376	-0.805917	-0.730564	-0.614868	-0.339857	-0.27686	-0.983922	-1.71708	-0.430341	0.13596	-1.13164	-0.42856	-0.682791	-0.350743	-0.239706	-0.657406	0.169427	0.197473	0.981898	0.968335	0.997144	0.983105	0.987924	1.00156	0.971001	0.745182	0.990867	0.994238	0.942813	1.01114	0.978321	1.00812	0.994384	0.98464	1.00018	0.995961
>sp|P35279-2|RAB6A_MOUSE Isoform 2 of Ras-related protein Rab-6A OS=Mus musculus GN=Rab6a	1	1	1	-0.44511	-0.91762	0.00810845	0.0374346	-1.45696	0.0336242	1.88814	-0.0877041	0.799102	-0.178281	-0.919654	-0.127391	2.65249	1.71114	1.89801	0.920715	-1.41925	-0.105324	0.988397	0.966775	1.00077	0.998512	0.824017	1.00042	0.636306	0.99978	0.955326	0.995402	0.972255	1.01041	0.207707	0.680536	0.626642	0.941212	0.853864	0.991685
>sp|Q9CWZ7|SNAG_MOUSE Gamma-soluble NSF attachment protein OS=Mus musculus GN=Napg PE=1 SV=1	5	6	4	-1.94381	-0.617893	-1.63611	-0.833418	-0.630857	-1.25478	0.394943	1.15914	-0.494746	-0.227229	-0.282305	-1.08496	1.56673	2.78931	1.56758	-1.57104	-0.926562	-1.06187	0.782363	0.990197	0.803105	0.992026	0.984916	0.959668	0.98837	0.931573	0.990001	0.993187	0.988304	0.932991	0.703905	0.159344	0.786621	0.75513	0.95585	0.900942
>tr|Q3U7H1|Q3U7H1_MOUSE Putative uncharacterized protein OS=Mus musculus GN=Napsa PE=1 SV=1	3	3	3	-0.760705	-0.569232	-2.65073	-0.942249	0.0141366	-1.31764	-1.99095	-1.33219	-3.21686	-1.44536	-2.73308	-1.78176	-0.0584146	-0.56545	-0.622171	-0.151115	-0.671622	-0.00685846	0.979134	0.989006	0.329942	0.981575	0.998265	0.951659	0.575154	0.877982	0.0663693	0.831675	0.244081	0.718284	0.994555	0.995464	0.983944	1.00412	0.987908	0.999347
>sp|Q8K2I1|FNTB_MOUSE Protein farnesyltransferase subunit beta OS=Mus musculus GN=Fntb PE=1 SV=1	1		1	-1.10712		-0.503539	-1.81288		-0.401665	-0.0372002		-0.0287307	-0.0186766		-0.790098	0.0873026		0.378774	-0.550776		-0.213316	0.957748		1.01308	0.824325		1.0043	1.00046		0.999488	0.999733		0.98938	0.996224		0.989326	0.986603		0.99696
>sp|Q8R0H9|GGA1_MOUSE ADP-ribosylation factor-binding protein GGA1 OS=Mus musculus GN=Gga1 PE=1 SV=1	5	3	4	-0.164024	-2.51536	-2.41806	-1.0249	-2.58495	-3.09143	1.24235	-0.488955	-1.2935	0.656171	-2.88869	-2.45062	1.11762	-1.26391	1.48907	-0.023091	-2.37606	-1.88073	1.00281	0.427263	0.431588	0.987834	0.277835	0.153047	0.927269	1.00214	0.858712	0.978938	0.173422	0.348055	0.88995	0.892161	0.803138	1.00309	0.353503	0.577389
>sp|O55128|SAP18_MOUSE Histone deacetylase complex subunit SAP18 OS=Mus musculus GN=Sap18 PE=1 SV=1	3	2		-0.925363	0.155175		0.0070256	-0.104921		-0.611474	0.710829		0.323944	0.700078		1.32962	-0.5523		0.629975	1.25347		0.959956	0.99989		1.00001	0.99577		0.99899	0.994305		0.989309	0.985129		0.811213	0.995257		0.985005	0.892261
>sp|Q9CQN1|TRAP1_MOUSE Heat shock protein 75 kDa, mitochondrial OS=Mus musculus GN=Trap1 PE=1 SV=1	19	16	16	-1.10616	-0.0236123	-0.857821	-1.67694	0.0310042	-0.335397	-1.58874	-0.440854	0.0793329	-1.56602	-0.210799	-0.626294	-0.664351	0.666062	0.474252	-0.545628	-0.0197643	-0.123097	0.955749	1.00137	0.979011	0.868599	0.998169	1.00136	0.785373	1.00402	0.998641	0.796993	0.993952	1.00347	0.978779	1.00012	0.989097	0.986335	0.998659	0.99197
>sp|Q9ERE7|MESD_MOUSE LDLR chaperone MESD OS=Mus musculus GN=Mesdc2 PE=1 SV=1	7	5	4	0.374145	0.387943	0.0271326	2.39128	-0.019847	0.0596065	1.57372	0.931623	-0.659583	2.14241	1.42231	-0.0248191	0.973936	1.26359	0.390421	2.22107	1.39717	2.36682	0.992763	0.992078	1.00128	0.511263	0.999022	0.997172	0.784183	0.990813	0.986692	0.536766	0.861021	1.00391	0.91865	0.891837	0.988582	0.432434	0.857739	0.339746
>sp|Q91VH2|SNX9_MOUSE Sorting nexin-9 OS=Mus musculus GN=Snx9 PE=1 SV=1	7	8	7	0.0473192	-0.950791	-1.56578	-0.626989	-2.2793	-2.7428	0.502544	-0.399375	-2.13063	0.72549	-0.456752	-1.54242	0.734997	-0.353605	0.00141153	-0.642346	-0.903096	-1.27473	1.00127	0.966025	0.836934	0.984757	0.421382	0.293896	0.985294	1.00465	0.494176	0.972556	0.983368	0.856049	0.971479	1.00812	1.00032	0.984025	0.958864	0.850435
>tr|B2RUG5|B2RUG5_MOUSE EG214403 protein OS=Mus musculus GN=Gm4788 PE=2 SV=1	1		1	-1.34622		0.397863	-0.325316		0.964839	1.10816		1.31431	0.113647		1.39382	5.56669		5.35029	0.614095		1.19469	0.936066		1.00204	0.986264		1.00315	0.964353		0.849135	0.995977		0.901364	4.92e-06		2.6e-05	0.986934		0.865202
>sp|Q9CRY7|GDPD1_MOUSE Glycerophosphodiester phosphodiesterase domain-containing protein 1 OS=Mus musculus GN=Gdpd1 PE=1 SV=1	2	3	2	0.326231	-1.27753	-1.05919	0.126455	-1.61115	-0.817693	0.68869	-0.833448	-0.309037	-0.278462	-0.341034	-0.493252	0.387873	-0.339535	0.51876	-0.124731	-1.01667	0.634359	0.997481	0.90464	0.947305	0.997849	0.749394	0.998108	0.989954	0.989307	0.994067	0.992505	0.989561	1.02097	0.985676	1.00558	0.985332	1.00071	0.92734	0.97352
>sp|Q8VBV7|CSN8_MOUSE COP9 signalosome complex subunit 8 OS=Mus musculus GN=Cops8 PE=1 SV=1	4	4	3	0.24508	0.255761	-1.05216	0.0638453	-0.675545	0.88103	-0.461636	-0.50136	0.35939	0.463102	1.48816	0.426936	0.431754	0.821767	1.23828	1.08317	0.388079	-0.306766	0.999616	0.994658	0.951081	0.997821	0.982175	0.997188	0.986403	0.998989	0.995885	0.984458	0.837878	1.01145	0.987202	0.98231	0.891014	0.912446	0.991635	1.00244
>sp|P35293|RAB18_MOUSE Ras-related protein Rab-18 OS=Mus musculus GN=Rab18 PE=1 SV=2	8	6	5	0.620697	-0.193145	-0.0443044	-0.522827	-1.12949	-0.879991	-0.713029	-0.620212	-0.6478	-0.248355	-1.1674	-1.10448	-0.383112	-0.254072	0.661317	1.05504	-0.152491	0.862415	0.982806	0.998023	1.00411	0.983198	0.926682	0.998036	0.987094	0.999922	0.984844	0.993202	0.923357	0.925238	0.987569	1.01379	0.985695	0.918128	0.998675	0.960608
>sp|Q9D4V7|RABL3_MOUSE Rab-like protein 3 OS=Mus musculus GN=Rabl3 PE=1 SV=1			1			0.270359			0.301291			0.573679			0.994549			1.49869			1.00082			0.998709			1.0011			0.988857			0.94551			0.800823			0.918408
>tr|D3YWT0|D3YWT0_MOUSE Signal peptidase complex catalytic subunit SEC11 OS=Mus musculus GN=Sec11a PE=1 SV=1			1			-0.229822			-0.631568			0.00476358			-0.26766			0.42307			0.772028			0.993514			1.00611			1.0003			1.01469			0.990462			0.967701
>sp|Q1HFZ0|NSUN2_MOUSE tRNA (cytosine(34)-C(5))-methyltransferase OS=Mus musculus GN=Nsun2 PE=1 SV=2	14	12	8	-1.63304	-3.2163	-2.33171	-0.383337	-2.22967	-2.0806	0.809156	-1.57054	-3.07247	-1.60593	-1.30011	-2.40686	0.842213	0.310709	-1.03698	-1.17535	-1.91337	-2.00459	0.87397	0.185219	0.459563	0.988381	0.450912	0.670114	0.986397	0.823124	0.0989444	0.785426	0.886292	0.368836	0.950629	1.00903	0.941446	0.890326	0.595875	0.530239
>tr|Q8C1V4|Q8C1V4_MOUSE Lysine--tRNA ligase OS=Mus musculus GN=Kars PE=2 SV=1	1			0.711602			0.720936			1.8172			2.1959			1.30314			1.71426			0.985449			0.986375			0.681087			0.524068			0.82562			0.694215
>sp|Q9Z0S1|BPNT1_MOUSE 3'(2'),5'-bisphosphate nucleotidase 1 OS=Mus musculus GN=Bpnt1 PE=1 SV=2	3	1	2	-0.265814	-1.51064	-0.652286	-0.521438	-0.423298	-1.17502	0.386423	-0.824118	-0.679252	-0.191069	-0.214289	-0.642416	0.445546	-0.204925	-0.54368	-0.310599	-0.759577	0.281046	1.00045	0.845063	1.00969	0.983686	0.996683	0.977136	0.98824	0.988862	0.985405	0.996356	0.994991	0.999991	0.984809	1.00482	0.991066	0.989725	0.97655	1.00098
>sp|Q8BPX9|S15A3_MOUSE Solute carrier family 15 member 3 OS=Mus musculus GN=Slc15a3 PE=2 SV=1	2	2	1	-1.11572	0.0462091	0.440178	0.891208	1.04655	1.54624	0.580744	1.40768	0.535595	0.17476	0.545731	0.202815	1.71578	3.55608	1.2564	1.50658	1.59661	0.39911	0.961478	1.00122	1.00534	0.982974	0.940466	0.925727	1.00013	0.86645	0.990168	0.995858	0.985608	1.01138	0.664616	0.023939	0.88023	0.78061	0.775268	0.987794
>tr|F8WHP5|F8WHP5_MOUSE Phospholipase DDHD1 OS=Mus musculus GN=Ddhd1 PE=1 SV=1	6	2	1	0.210842	-2.43526	-0.778883	1.01222	-2.50445	-0.0227196	-0.183847	-1.76435	-0.830811	-0.138178	-1.33018	0.737018	1.10804	0.920438	0.602091	0.686121	-0.660408	0.97906	0.999919	0.476497	0.990238	0.986143	0.322497	1.00093	0.998159	0.726852	0.957058	0.993982	0.880265	0.990244	0.896118	0.956032	0.987375	0.982932	0.987155	0.930378
>sp|Q9ES74|NEK7_MOUSE Serine/threonine-protein kinase Nek7 OS=Mus musculus GN=Nek7 PE=1 SV=1	4	3	1	-0.900942	-0.141809	-0.204022	-2.84551	-0.986804	-0.284229	0.22054	0.266772	0.41252	-0.576905	0.00732598	0.0253759	0.438091	1.29228	-0.543091	-0.26401	0.0208082	-0.0832383	0.969703	0.999329	0.993221	0.286361	0.942969	1.00299	0.995521	1.00023	0.992772	0.980042	0.99989	1.00445	0.987861	0.88979	0.990139	0.99369	0.998244	0.992794
>sp|P42859|HD_MOUSE Huntingtin OS=Mus musculus GN=Htt PE=1 SV=2	11	6	2	-0.432197	-0.521748	-3.5905	-1.73155	-0.890349	-1.92312	0.42488	-0.673653	-1.47475	-0.906536	-0.642629	-1.27399	0.641039	1.41414	-0.406675	-0.878552	-1.2517	-1.28832	0.988807	0.994344	0.0547748	0.856407	0.961698	0.750748	0.989466	0.997462	0.786322	0.960257	0.98664	0.924032	0.978536	0.832797	0.990213	0.945249	0.889394	0.844945
>sp|Q80XK6|ATG2B_MOUSE Autophagy-related protein 2 homolog B OS=Mus musculus GN=Atg2b PE=1 SV=3	2			-0.422277			-1.33811			-0.283318			-0.319281			0.380253			-0.205993			0.989039			0.961916			0.993048			0.990639			0.987007			1.00204
>sp|P62880|GBB2_MOUSE Guanine nucleotide-binding protein G(I)/G(S)/G(T) subunit beta-2 OS=Mus musculus GN=Gnb2 PE=1 SV=3	7	5	6	-0.301357	-0.468679	-0.530255	-0.0276502	1.54575	-1.81019	-1.59557	0.478532	0.0562703	-0.769475	0.161377	-1.1983	1.1015	-0.129106	0.722147	0.33624	0.630432	0.710992	0.997994	0.995758	1.01417	0.999715	0.793144	0.805353	0.786819	1.00239	0.999461	0.972804	0.991194	0.92342	0.898438	1.00085	0.977884	0.991932	0.988567	0.968898
>tr|A0A1E8EHJ7|A0A1E8EHJ7_LISMN Deoxyribodipyrimidine photolyase OS=Listeria monocytogenes GN=BJM33_12470 PE=3 SV=1			1			-1.08953			-0.790024			0.53642			-0.799656			0.738638			0.0898259			0.94611			0.99334			0.990012			0.988647			0.977004			0.991803
>sp|Q78YY6|DJC15_MOUSE DnaJ homolog subfamily C member 15 OS=Mus musculus GN=Dnajc15 PE=1 SV=1	1			-1.86508			-1.35766			-0.651875			-1.52983			0.466598			-0.277608			0.794285			0.959739			0.994281			0.80851			0.98165			0.992219
>sp|Q9Z0P5|TWF2_MOUSE Twinfilin-2 OS=Mus musculus GN=Twf2 PE=1 SV=1	8	13	8	-0.734599	-0.81418	-0.565812	-0.543708	-0.0270755	0.305012	0.168097	-0.804071	1.56613	-0.0597282	-1.19496	0.504315	0.721563	0.190096	1.48629	-0.0983945	-0.604537	-0.114705	0.983932	0.96495	1.0069	0.979182	0.999203	1.00055	0.999305	0.988203	0.754475	0.99914	0.915763	1.02274	0.972409	1.00465	0.801761	1.00435	0.988301	0.992963
>sp|Q8BYU6|TOIP2_MOUSE Torsin-1A-interacting protein 2 OS=Mus musculus GN=Tor1aip2 PE=1 SV=1		2	1		-0.409941	-1.23771		-0.504939	-2.12796		-0.874338	-0.466426		0.380312	-0.641006		1.9316	1.16546		-0.175016	-0.668871		0.99027	0.919356		0.990474	0.643385		0.98724	0.991977		0.987002	1.00129		0.546392	0.910595		1.00075	0.972224
>tr|L8DR03|L8DR03_LISMN UPF0210 protein AJL40_12060 OS=Listeria monocytogenes GN=AJL40_12060 PE=3 SV=1	1			-0.0453248			-0.449911			0.509392			0.810473			0.510682			0.52288			1.00062			0.990283			0.987823			0.971417			0.98467			0.98434
>sp|Q64337-2|SQSTM_MOUSE Isoform 2 of Sequestosome-1 OS=Mus musculus GN=Sqstm1	1	2		0.125702	-1.39147		0.0499112	0.0653615		-0.271022	0.06668		0.741625	-0.397356		0.660396	0.254753		1.38691	0.540977		1.00496	0.884702		0.997888	1.00016		0.992169	0.998602		0.973462	0.983383		0.98045	1.01367		0.821896	0.988291
>tr|Q3UB66|Q3UB66_MOUSE Putative uncharacterized protein OS=Mus musculus GN=Rab1a PE=2 SV=1	1			-3.87956			-3.17253			-3.73902			-2.76685			-2.07827			-2.2433			0.0130854			0.161477			0.0172332			0.234179			0.479215			0.42618
>tr|Q3UGC8|Q3UGC8_MOUSE Propionyl-Coenzyme A carboxylase, alpha polypeptide, isoform CRA_b OS=Mus musculus GN=Pcca PE=1 SV=1	7	5	3	-1.2107	-0.457017	-0.209773	-0.551078	0.645581	-0.712479	-0.746819	0.110188	-1.06973	-0.614464	1.96743	0.00645926	-0.0842078	2.43153	1.19858	-0.126341	1.09714	-0.972834	0.947398	0.995926	0.994716	0.980479	0.983408	1.00694	0.987832	1.00164	0.922734	0.977188	0.625057	1.00088	0.994869	0.279666	0.897871	1.0008	0.904822	0.930221
>sp|Q9CPP6|NDUA5_MOUSE NADH dehydrogenase [ubiquinone] 1 alpha subcomplex subunit 5 OS=Mus musculus GN=Ndufa5 PE=1 SV=3	1	1		-0.0333515	0.0530651		0.146607	-0.340474		1.29745	1.10246		1.2454	0.690881		0.481567	0.466988		1.76809	0.318812		1.00204	1.0004		0.99597	0.988429		0.904218	0.950763		0.888696	0.986617		0.985863	1.00008		0.669711	0.995665
>sp|Q6PDQ2|CHD4_MOUSE Chromodomain-helicase-DNA-binding protein 4 OS=Mus musculus GN=Chd4 PE=1 SV=1	18	11	3	-1.02558	-0.087001	-0.342249	-0.47505	0.442247	-1.07092	0.843745	-0.737003	-1.45449	0.314002	0.0673827	-0.838135	0.652411	0.882125	0.583325	0.078469	-0.208865	-0.730037	0.95986	1.0013	1.00123	0.989242	0.995396	0.985106	0.980267	0.992907	0.795826	0.990586	0.994891	0.978129	0.981016	0.96761	0.988544	1.00428	0.998283	0.965906
>sp|Q9CZW4|ACSL3_MOUSE Long-chain-fatty-acid--CoA ligase 3 OS=Mus musculus GN=Acsl3 PE=1 SV=2	1		1	0.867404		-0.208372	0.087674		-0.873824	-0.572674		-0.112843	1.05269		0.0679162	0.896394		0.370915	1.32644		1.00733	0.980484		0.99402	0.996792		0.996736	0.997744		0.998762	0.935914		1.00883	0.935054		0.990493	0.839343		0.915075
>sp|Q8VDC1|FYCO1_MOUSE FYVE and coiled-coil domain-containing protein 1 OS=Mus musculus GN=Fyco1 PE=1 SV=1	2	1		0.296171	-0.425411		0.332913	-1.50156		1.63038	-1.02394		2.02359	-1.16059		1.26046	1.48273		0.679347	0.0855668		0.998503	0.994085		0.985544	0.801825		0.772262	0.974744		0.595991	0.92266		0.833273	0.799657		0.982797	0.998414
>sp|F6ZDS4|TPR_MOUSE Nucleoprotein TPR OS=Mus musculus GN=Tpr PE=1 SV=1	28	19	11	-1.86682	-0.826399	-0.639443	-0.49155	-0.368821	-0.600513	-1.67189	-0.216843	-0.939513	-0.639855	-0.4544	-0.845683	0.881221	0.338598	0.655995	-0.749299	-0.380498	-1.06137	0.799883	0.960148	1.01166	0.986154	0.993367	1.00992	0.751883	0.998451	0.934692	0.977172	0.984032	0.97241	0.938705	1.00626	0.984959	0.965522	0.993023	0.900978
>sp|E9Q4Z2|ACACB_MOUSE Acetyl-CoA carboxylase 2 OS=Mus musculus GN=Acacb PE=1 SV=1	1			-2.25171			-2.038			-1.83755			-1.33024			-0.0407662			-0.909488			0.641482			0.687851			0.667758			0.873346			0.995788			0.941542
>sp|Q9CXF4|TBC15_MOUSE TBC1 domain family member 15 OS=Mus musculus GN=Tbc1d15 PE=1 SV=1	11	7	3	-0.994453	-1.2266	-0.753489	-0.178678	-1.22096	-0.334447	-0.119575	-1.80624	0.883711	-0.387958	-0.765795	-0.494527	0.913912	0.117986	1.82823	-1.26061	-0.744407	-0.00995754	0.968412	0.923649	0.991969	0.997545	0.902785	1.00168	0.997491	0.705366	0.945664	0.986773	0.975237	1.02314	0.936581	1.00071	0.660655	0.859643	0.978315	0.998799
>sp|Q9D2V8|MFS10_MOUSE Major facilitator superfamily domain-containing protein 10 OS=Mus musculus GN=Mfsd10 PE=1 SV=1	3	3	2	-0.227039	0.170731	0.501085	0.714695	0.193079	0.764177	-0.00982039	0.692489	-0.250138	0.496657	1.32107	0.818996	0.618763	0.896833	0.07265	1.22867	0.674754	1.07214	0.999886	0.998257	1.0123	0.988447	1.00034	0.995854	0.999306	0.992228	0.997211	0.980905	0.883052	0.986555	0.980214	0.964164	0.996611	0.872627	0.986875	0.900019
>tr|Q3U472|Q3U472_MOUSE CD274 antigen OS=Mus musculus GN=Cd274 PE=2 SV=1	2	1	1	-0.040255	0.415605	0.221189	0.755715	0.884401	1.89985	1.12719	1.40649	0.982073	1.23129	1.96899	1.41701	1.50114	1.18025	0.156488	2.57614	2.3773	2.07539	1.00216	0.989125	0.993526	0.983113	0.964666	0.764018	0.958561	0.866358	0.928924	0.890284	0.624458	0.895504	0.734759	0.906527	0.998918	0.284984	0.355371	0.502812
>sp|Q99NA2|ATOH8_MOUSE Protein atonal homolog 8 OS=Mus musculus GN=Atoh8 PE=1 SV=1	1			-0.329268			-0.458222			2.49288			0.944465			0.504002			1.14542			0.996221			0.990929			0.330967			0.954985			0.984391			0.899738
>sp|Q60932|VDAC1_MOUSE Voltage-dependent anion-selective channel protein 1 OS=Mus musculus GN=Vdac1 PE=1 SV=3	15	14	14	0.639725	0.089537	-0.335875	0.551308	-0.304283	-0.683908	0.173817	-0.791026	-0.598193	0.787464	0.155055	-1.27765	0.823547	-0.500989	-0.170532	2.00386	1.46464	1.84146	0.985193	1.0005	1.00219	0.980494	0.991862	1.00281	0.998035	0.989205	0.9901	0.974293	0.989924	0.924228	0.956313	1.00058	0.998661	0.546222	0.823975	0.602783
>sp|Q8BZM1|GLMN_MOUSE Glomulin OS=Mus musculus GN=Glmn PE=1 SV=1	1		1	-0.000755485		-0.568557	0.0506538		-0.793493	-0.137687		0.0274326	0.0325818		-0.0436132	0.303991		1.07592	0.602406		-0.214647	0.999908		1.00703	0.997626		0.996998	1.00008		0.998577	0.999353		1.00746	0.9915		0.931418	0.985769		0.998024
>tr|F6ZFV0|F6ZFV0_MOUSE Plasminogen activator inhibitor 2, macrophage (Fragment) OS=Mus musculus GN=Serpinb2 PE=1 SV=1		1			-0.0971234			0.550496			0.573885			1.01393			1.96947			1.48601			1.00111			0.987519			0.996401			0.964423			0.529012			0.818956
>sp|Q9ES57|MO2R1_MOUSE Cell surface glycoprotein CD200 receptor 1 OS=Mus musculus GN=Cd200r1 PE=1 SV=1	3	2	3	-1.11829	-0.110428	-1.56959	-1.00856	-0.101964	1.28476	-0.135728	0.72522	-0.222073	-0.294617	0.424492	0.559421	0.321942	1.06916	-0.0196282	-0.356934	0.380356	0.895002	0.962247	1.00003	0.837792	0.984795	0.996939	0.95502	0.999142	0.992512	0.994479	0.992672	0.980867	1.01586	0.992439	0.937247	1.00025	0.989591	0.992874	0.951516
>sp|Q91WK5|GCSH_MOUSE Glycine cleavage system H protein, mitochondrial OS=Mus musculus GN=Gcsh PE=1 SV=2	3	2	1	0.51731	-1.56895	-2.91155	-0.0528545	-1.82131	-1.82643	0.795904	-2.2314	-0.558193	-0.272968	-1.44029	-1.39059	-0.19154	-0.412669	0.522516	0.164875	-0.670588	-0.288097	0.981837	0.830733	0.213167	0.997214	0.640302	0.796718	0.984323	0.459149	0.984446	0.992073	0.849445	0.89959	0.994333	1.00043	0.988839	1.00363	0.985905	1.00274
>sp|Q9JLI6|SCLY_MOUSE Selenocysteine lyase OS=Mus musculus GN=Scly PE=1 SV=1	7	5	5	-1.73787	-2.67477	-2.22105	-1.79004	-2.80515	-1.96277	0.0824418	-1.46881	-2.07775	-1.8838	-3.00241	-3.37829	-1.05185	-0.923758	-1.07617	-1.85058	-2.09273	-2.49863	0.83039	0.351993	0.515638	0.839788	0.19893	0.738685	0.99743	0.84218	0.532361	0.655629	0.140084	0.0445036	0.902731	0.95684	0.931799	0.61569	0.499155	0.295439
>sp|P31650|S6A11_MOUSE Sodium- and chloride-dependent GABA transporter 3 OS=Mus musculus GN=Slc6a11 PE=1 SV=2	1			-0.909555			-1.24888			-1.18727			-0.114639			0.0125376			-0.345455			0.965906			0.981237			0.938729			0.996044			1.00124			0.989849
>tr|A3KCG3|A3KCG3_MOUSE Calcium release-activated calcium channel 3 OS=Mus musculus GN=Orai3 PE=1 SV=1	1			-0.862105			-0.335729			1.03625			1.40651			0.363613			0.643621			0.982779			0.986516			0.963184			0.846115			0.987876			0.983726
>sp|Q9Z1K5|ARI1_MOUSE E3 ubiquitin-protein ligase ARIH1 OS=Mus musculus GN=Arih1 PE=1 SV=3	3	4	2	-0.0806261	-0.696769	-0.568035	0.706648	-0.112967	0.618864	1.70103	1.73975	0.990101	0.696944	1.99431	0.252143	2.54115	3.24261	1.9409	-0.586099	0.245611	0.213626	1.0039	0.977919	1.0068	0.987981	0.997587	1.00537	0.744562	0.734311	0.925328	0.975828	0.6167	1.01437	0.23777	0.0563012	0.595798	0.985474	0.997571	0.997536
>sp|Q61458|CCNH_MOUSE Cyclin-H OS=Mus musculus GN=Ccnh PE=1 SV=2	1			-0.16605			-0.247552			-0.351662			-0.314839			0.136744			0.373517			1.00234			0.994308			0.990785			0.990859			0.996005			0.989474
>sp|Q8VE22|RT23_MOUSE 28S ribosomal protein S23, mitochondrial OS=Mus musculus GN=Mrps23 PE=1 SV=1	1	2	1	0.324278	-0.518262	-0.704005	0.00257601	0.167297	0.664081	0.652258	0.0839457	-0.207579	-0.135579	-1.57741	-0.196378	-0.174151	0.697205	1.15482	0.667374	0.668356	0.353065	0.998096	0.994171	1.00324	0.999646	0.999171	1.00866	0.994131	0.999568	0.996519	0.994386	0.802224	1.0104	0.996999	0.992869	0.918494	0.984603	0.985413	0.994566
>tr|Q545K5|Q545K5_MOUSE MCG116386, isoform CRA_a OS=Mus musculus GN=Rbm3 PE=1 SV=1	2			0.0109673			0.871709			0.716232			0.391412			1.17133			1.05233			1.00044			0.98818			0.988922			0.986008			0.87246			0.917119
>sp|P20934|EVI2A_MOUSE Protein EVI2A OS=Mus musculus GN=Evi2a PE=1 SV=2		1	1		-0.757265	-2.40606		-0.201283	-2.77613		-0.469007	-0.224184		-0.350993	-2.09614		0.823283	-0.732456		0.0344441	-0.0167093		0.967016	0.437293		0.997259	0.278341		1.00303	0.993942		0.989675	0.540262		0.982244	0.978984		0.999272	0.999198
>sp|Q8C4B4|U119B_MOUSE Protein unc-119 homolog B OS=Mus musculus GN=Unc119b PE=1 SV=1	1	1		0.316481	-0.0408371		-0.155863	-0.789301		0.622818	0.21624		0.223622	0.353581		0.94334	0.206234		0.415503	0.291762		0.999632	1.00147		0.995954	0.976222		0.997714	0.998251		0.993309	0.989609		0.92942	1.00564		0.986524	0.996866
>sp|Q8BL66|EEA1_MOUSE Early endosome antigen 1 OS=Mus musculus GN=Eea1 PE=1 SV=2	23	19	15	-0.0891015	-0.917734	-0.492004	-0.124823	0.295433	0.791873	-0.194827	0.167417	1.26187	-0.184795	0.823995	0.636323	0.96759	1.2425	1.45464	-0.00809458	-0.216337	0.218158	1.00529	0.967168	1.0128	0.997588	0.994055	0.995283	0.998627	0.99784	0.868166	0.995565	0.970135	1.0025	0.920902	0.890646	0.819509	1.00018	0.997649	0.996757
>sp|Q9D6K5|SYJ2B_MOUSE Synaptojanin-2-binding protein OS=Mus musculus GN=Synj2bp PE=1 SV=1	2	2		-1.7943	0.288451		0.391271	-0.722509		1.05214	0.134757		-0.50548	-0.740684		1.9431	0.984995		0.473063	-0.266933		0.809919	0.99877		0.986968	0.977986		0.963272	1.00225		0.982727	0.975597		0.536008	0.952426		0.983976	0.996855
>tr|Q3TVJ9|Q3TVJ9_MOUSE Hexosyltransferase OS=Mus musculus GN=B3gnt2 PE=2 SV=1			1			-0.175773			-0.0410377			0.79887			0.198251			1.28896			0.698734			0.996956			0.999797			0.954075			1.01156			0.872272			0.972015
>sp|Q9JHS3|LTOR2_MOUSE Ragulator complex protein LAMTOR2 OS=Mus musculus GN=Lamtor2 PE=1 SV=1	4	3	3	-0.278379	0.313787	0.850852	-0.372514	-0.96456	-0.224674	-0.27957	-0.213219	-0.316392	-0.689834	-1.31376	-0.0397467	0.789398	0.790658	0.0828268	0.0530776	-0.0544064	0.876477	0.999194	0.995115	0.979222	0.985533	0.944688	1.00425	0.991333	0.997769	0.994601	0.97512	0.883969	1.00537	0.963212	0.981794	0.996944	1.00559	0.999505	0.957584
>sp|Q9Z110|P5CS_MOUSE Delta-1-pyrroline-5-carboxylate synthase OS=Mus musculus GN=Aldh18a1 PE=1 SV=2	10	7	2	0.027639	-0.840661	-0.118998	-0.316741	-0.724829	0.215801	-0.197047	-1.49367	-0.068303	-0.0498932	-0.66593	-0.355873	-0.170545	0.0140812	0.857686	-0.258887	-0.2089	1.38379	1.00199	0.963871	1.00213	0.987305	0.978047	1.00061	0.998783	0.845514	0.999011	0.998976	0.989676	1.01433	0.99655	0.999169	0.958378	0.993765	0.998504	0.810045
>tr|Q8BTS3|Q8BTS3_MOUSE Guanylate-binding protein 9 OS=Mus musculus GN=Gbp9 PE=1 SV=1	1			-0.497834			-0.662516			-1.33543			-1.45497			0.412361			1.13987			0.980982			0.98952			0.886358			0.830928			0.986285			0.898682
>tr|A0A146GT23|A0A146GT23_LISMN Anthranilate synthase component I OS=Listeria monocytogenes GN=SAMD00023519_02225 PE=4 SV=1	1	1		-0.524869	0.188482		1.24	0.909181		3.99126	0.689577		3.52615	3.04773		1.05503	1.42056		1.28283	1.8543		0.980876	0.998577		0.982442	0.954684		0.00677654	0.992945		0.0476383	0.127685		0.902495	0.833174		0.857131	0.633868
>tr|Q61857|Q61857_MOUSE I-E(B-beta) protein (Fragment) OS=Mus musculus GN=H2-Eb1 PE=2 SV=1	1	1	1	-0.129857	0.181722	-0.585195	-0.451188	-0.125973	1.42709	0.034003	0.107029	2.28385	0.114451	0.69671	1.71393	0.495218	0.354999	0.89501	0.295676	1.22287	2.24746	1.00511	0.998576	1.00865	0.990676	0.996738	0.955164	0.998356	1.00088	0.44207	0.996022	0.984731	0.752744	0.985167	1.00726	0.957891	0.99136	0.889865	0.403397
>sp|Q91WD5|NDUS2_MOUSE NADH dehydrogenase [ubiquinone] iron-sulfur protein 2, mitochondrial OS=Mus musculus GN=Ndufs2 PE=1 SV=1	5	3	1	0.250983	-0.222836	-0.461211	0.0570773	-0.927433	-0.889566	1.07034	-0.444528	-0.975686	-0.79036	-0.153428	-0.38722	3.3942	0.957098	1.47576	0.338435	-0.972627	0.32209	0.999224	0.996142	1.01044	0.997599	0.953537	1.00031	0.959152	1.00354	0.928351	0.97459	0.990185	1.01451	0.0345623	0.948817	0.809041	0.991294	0.943508	0.996913
>sp|Q9ET54|PALLD_MOUSE Palladin OS=Mus musculus GN=Palld PE=1 SV=2	6	4	1	-0.205211	0.170235	0.0259151	0.543415	0.0779209	0.963795	-0.820211	0.170401	1.17942	0.469276	-0.266792	0.854118	3.80294	1.21532	1.7379	-0.372244	1.49495	0.850575	1.0005	0.997729	1.00153	0.978962	0.996986	1.00038	0.984907	0.996357	0.89998	0.984363	0.990879	0.972403	0.00913099	0.896602	0.694843	0.989386	0.815273	0.968137
>sp|Q9JJF9|SPP2A_MOUSE Signal peptide peptidase-like 2A OS=Mus musculus GN=Sppl2a PE=1 SV=2	4	1	1	0.483554	0.137234	0.347164	0.933939	1.57175	1.41661	0.768905	0.965451	3.30123	1.02137	0.236811	1.22924	2.17254	1.87573	4.17365	2.31107	0.538112	0.881991	0.980856	0.996249	1.0008	0.980906	0.778961	0.947117	0.984586	0.989088	0.0518562	0.93866	0.991671	0.913127	0.416062	0.580527	0.00345478	0.389777	0.988436	0.958203
>sp|Q3TZ89|SC31B_MOUSE Protein transport protein Sec31B OS=Mus musculus GN=Sec31b PE=1 SV=2	1	1		-1.10259	0.550969		-1.02133	0.385139		0.544197	3.08054		-0.507743	0.466965		3.89712	3.63414		0.742266	0.0679102		0.956619	0.992693		0.988946	0.99263		0.991289	0.0926267		0.982326	0.984956		0.00657353	0.0193024		0.967209	1.00026
>tr|A2A9I0|A2A9I0_MOUSE Golgi SNAP receptor complex member 2 OS=Mus musculus GN=Gosr2 PE=1 SV=1	1			-0.854455			-0.473798			0.0882511			-0.118336			0.758929			0.238135			0.982466			0.989322			0.996846			0.996179			0.969201			0.996865
>tr|E9NS48|E9NS48_LISMN Listeriolysin O OS=Listeria monocytogenes PE=4 SV=1	1			-0.760754			-0.00509295			1.75432			0.60023			1.84953			3.31943			0.979435			0.999849			0.722124			0.975643			0.591932			0.0519636
>sp|Q80TQ5|PKHM2_MOUSE Pleckstrin homology domain-containing family M member 2 OS=Mus musculus GN=Plekhm2 PE=1 SV=2	1	2		-0.643399	-0.803189		-0.935388	0.0201383		-0.512041	0.756559		-0.660407	0.0662214		-0.0757362	0.481838		-0.441828	0.250491		0.985753	0.967701		0.98162	0.999217		0.988633	0.994789		0.979153	0.995196		0.994294	0.999126		0.98574	0.996567
>tr|Q8BQ46|Q8BQ46_MOUSE Protein Taf15 OS=Mus musculus GN=Taf15 PE=1 SV=1		1			0.521254			1.13939			1.3997			2.15731			2.00009			1.90302			0.993866			0.928773			0.867345			0.506356			0.514611			0.599281
>sp|Q8BLV3|SL9A7_MOUSE Sodium/hydrogen exchanger 7 OS=Mus musculus GN=Slc9a7 PE=1 SV=1	1			-0.251067			-0.472873			-0.822377			-0.386231			0.436812			0.146556			0.999779			0.989563			0.985566			0.986917			0.986737			1.00277
>sp|Q9DB29|IAH1_MOUSE Isoamyl acetate-hydrolyzing esterase 1 homolog OS=Mus musculus GN=Iah1 PE=1 SV=1	5	5	4	-0.821416	-1.53485	-2.55641	-0.46234	-1.4019	-2.5616	0.386278	-0.367853	-0.290785	0.90884	-0.283305	-1.81593	1.14805	-0.0694609	-0.309956	-0.150845	-2.24572	-1.34204	0.980873	0.836946	0.371854	0.990014	0.849298	0.392989	0.988153	1.00419	0.997506	0.9592	0.988397	0.688669	0.876	0.997844	0.98932	1.00397	0.409739	0.817492
>sp|Q9D6K5-4|SYJ2B_MOUSE Isoform 4 of Synaptojanin-2-binding protein OS=Mus musculus GN=Synj2bp	2	1		-1.7943	-0.0947579		0.391271	-0.76305		1.05214	-0.52613		-0.50548	-0.942012		1.9431	0.67992		0.473063	0.0971779		0.811456	1.00107		0.987206	0.974736		0.963812	0.998068		0.982995	0.972836		0.53695	0.997348		0.984235	1.00106
>sp|Q8VI38|GBGT1_MOUSE Globoside alpha-1,3-N-acetylgalactosaminyltransferase 1 OS=Mus musculus GN=Gbgt1 PE=2 SV=2	1	1		-0.717392	-1.53578		-0.766087	-1.2768		-0.272894	-0.765084		-1.35344	-0.724323		0.482899	0.376207		0.56016	-1.34248		0.983586	0.836595		0.983842	0.888838		0.99291	0.993326		0.86269	0.978696		0.986222	1.00758		0.987406	0.868069
>tr|E9Q4S7|E9Q4S7_MOUSE Receptor-type tyrosine-protein phosphatase eta OS=Mus musculus GN=Ptprj PE=1 SV=2	1			-0.984784			-0.61306			0.283882			-0.126629			-0.125281			0.130897			0.96532			0.982844			0.993576			0.996228			0.995159			1.00153
>sp|Q9D6N5|NC2A_MOUSE Dr1-associated corepressor OS=Mus musculus GN=Drap1 PE=1 SV=3	2	2	1	-0.398941	-0.916591	-0.0526196	-0.102205	-0.237052	0.223383	2.98154	0.983475	4.48588	0.928298	-0.44327	1.4571	1.09906	1.51047	4.62976	-0.284616	-0.289862	0.980642	0.991141	0.966016	1.00325	0.996415	0.995313	1.00341	0.123031	0.985544	0.00111554	0.955067	0.983534	0.889184	0.895385	0.788892	0.000607556	0.992256	0.996555	0.928795
>tr|B9EKK6|B9EKK6_MOUSE Family with sequence similarity 55, member C OS=Mus musculus GN=Nxpe3 PE=2 SV=1	1	1	1	0.238223	-0.248011	0.108722	-0.00337016	0.361392	-0.0553561	-0.307749	-0.0859373	0.237556	0.473241	0.0627665	-0.108	-0.03649	0.742755	1.10254	1.1866	0.144364	0.121829	1.00114	0.993705	1.00339	0.999522	0.989665	0.997696	0.996283	0.998781	0.995012	0.983612	0.994313	1.01151	0.996852	0.987441	0.924293	0.887755	0.998251	0.992022
>tr|A6PWD6|A6PWD6_MOUSE Protein Gm5431 OS=Mus musculus GN=Gm5431 PE=1 SV=1	1			0.500781			1.21095			1.52637			1.51317			2.22234			2.06387			0.981397			0.989348			0.808997			0.815709			0.387634			0.516536
>sp|O55201|SPT5H_MOUSE Transcription elongation factor SPT5 OS=Mus musculus GN=Supt5h PE=1 SV=1	8	3	2	-2.31126	-1.41639	-2.30162	-1.53314	-0.722718	-1.89749	-2.2419	-1.76843	-2.82383	-2.71088	-1.05084	-2.04667	0.323229	-0.109131	1.25414	-1.36881	-0.669166	-2.752	0.602713	0.876824	0.478962	0.924683	0.978151	0.765678	0.42905	0.726231	0.169688	0.262824	0.954852	0.566525	0.991817	1.00071	0.879209	0.829328	0.98645	0.183312
>tr|Q543N6|Q543N6_MOUSE Serine/threonine-protein phosphatase 2A activator OS=Mus musculus GN=Ptpa PE=1 SV=1	7	4	4	0.141601	0.232103	-0.154898	-0.340501	-0.156394	-0.387638	-0.192127	-0.0887376	-0.547876	0.46036	0.567531	0.7584	0.244623	0.777158	1.015	0.893825	-0.508727	-0.188255	1.00467	0.995614	0.998152	0.986646	0.997104	1.00492	0.997716	0.999125	0.986759	0.984903	0.992478	0.988113	0.994679	0.984129	0.949536	0.944369	0.994712	0.994295
>sp|Q922B6|TRAF7_MOUSE E3 ubiquitin-protein ligase TRAF7 OS=Mus musculus GN=Traf7 PE=1 SV=1	1			-0.750859			-0.782888			-1.23827			-1.32547			0.606687			0.00124694			0.982548			0.985239			0.928327			0.87096			0.974495			1.00003
>sp|O55106|STRN_MOUSE Striatin OS=Mus musculus GN=Strn PE=1 SV=2	5	3	3	-2.17353	-0.623198	-0.122328	-1.72528	-1.29516	-0.352541	-0.198647	-0.121623	0.940313	-2.51128	-0.763736	-1.00388	0.410219	2.19014	1.16657	-1.68295	-1.1654	0.1655	0.654628	0.991137	1.00242	0.853043	0.883764	0.997567	0.998508	1.0015	0.9348	0.353364	0.974294	0.949744	0.986128	0.404181	0.910546	0.71428	0.900974	0.9928
>tr|Q3TJR9|Q3TJR9_MOUSE Achaete-scute complex homolog-like 2 (Drosophila) OS=Mus musculus GN=Ascl2 PE=2 SV=1		1			0.029782			-0.0544942			2.58464			2.0154			0.760434			1.36582			1.00222			0.997439			0.27809			0.605467			0.988515			0.860346
>tr|Q0VDL6|Q0VDL6_MOUSE PCTAIRE-motif protein kinase 3 OS=Mus musculus GN=Cdk18 PE=1 SV=1	3	3	2	-1.00443	0.681172	0.546272	-0.538885	0.0413988	0.293281	1.06676	-0.00661156	0.673048	0.0484085	0.275453	0.773547	0.358822	1.3421	0.10246	0.275506	0.152566	1.64526	0.969259	0.981723	1.01237	0.980275	0.999246	1.00247	0.960194	1.00046	0.985207	0.998792	0.98991	0.986058	0.987484	0.874773	1.00142	0.991911	0.999089	0.721875
>sp|Q62441|TLE4_MOUSE Transducin-like enhancer protein 4 OS=Mus musculus GN=Tle4 PE=1 SV=4		1			-1.64282			-1.30784			0.0831754			0.24959			-0.425893			0.314829			0.810772			0.879351			0.999541			0.990635			0.999016			0.996866
>sp|Q3UHQ6|DOP2_MOUSE Protein dopey-2 OS=Mus musculus GN=Dopey2 PE=1 SV=3	3	2		-0.30866	-2.17077		-1.73066	-2.0388		1.36822	-1.21206		-1.45623	-0.685572		0.588517	-1.40784		-0.91356	-0.561149		0.998945	0.599857		0.856555	0.551415		0.869075	0.913413		0.832166	0.986175		0.977735	0.837918		0.942636	0.987621
>sp|Q8R0F6|ILKAP_MOUSE Integrin-linked kinase-associated serine/threonine phosphatase 2C OS=Mus musculus GN=Ilkap PE=1 SV=1	3	3	3	-1.06307	-1.8651	-1.02372	-1.72609	-1.69991	-2.1359	0.165341	-0.743228	-2.09132	-0.526218	-1.11497	-1.25997	0.624066	-0.333672	-1.88672	-0.417903	-1.60593	-1.45659	0.958679	0.727909	0.953044	0.855984	0.707618	0.639724	0.998086	0.992493	0.522062	0.9801	0.956071	0.925529	0.978097	1.00636	0.629769	0.987638	0.771136	0.780138
>sp|Q62052|P_MOUSE P protein OS=Mus musculus GN=Oca2 PE=1 SV=1	1			0.26709			0.667587			0.686167			0.931435			1.22596			1.13575			1.00071			0.988115			0.989424			0.954629			0.851159			0.898274
>sp|Q9CR59|G45IP_MOUSE Growth arrest and DNA damage-inducible proteins-interacting protein 1 OS=Mus musculus GN=Gadd45gip1 PE=1 SV=1	3	2		-0.431671	-1.11333		-0.808369	-1.10071		-0.332418	-0.775226		-0.0240357	0.452169		-0.53057	-0.825074		-0.0418012	-0.476714		0.988625	0.934941		0.986278	0.929821		0.994389	0.993563		0.999712	0.983617		0.983929	0.98331		1.00515	0.998392
>sp|Q810A7|DDX42_MOUSE ATP-dependent RNA helicase DDX42 OS=Mus musculus GN=Ddx42 PE=1 SV=3	8	5	1	-1.11419	-0.579526	-0.662345	-0.353999	0.855641	-0.151604	-0.0877501	0.459782	-1.13326	0.324096	0.957718	-0.94083	0.883119	1.07782	0.047235	0.251254	0.110114	-0.250899	0.96148	0.989693	1.00797	0.98564	0.961493	1.00331	0.996727	1.00237	0.913082	0.989826	0.973658	0.952874	0.939731	0.936913	0.997674	0.993317	1.00123	1.00044
>sp|P28738|KIF5C_MOUSE Kinesin heavy chain isoform 5C OS=Mus musculus GN=Kif5c PE=1 SV=3	1	1		-1.94658	0.152729		0.107113	0.337283		-0.196435	0.281293		0.333416	-0.687644		2.52478	1.13397		2.59123	-0.207597		0.781349	0.999185		0.996975	0.98771		0.998747	1.00036		0.990772	0.986497		0.247327	0.926079		0.27819	0.996933
>sp|Q8BGH2|SAM50_MOUSE Sorting and assembly machinery component 50 homolog OS=Mus musculus GN=Samm50 PE=1 SV=1	12	10	7	-1.6601	0.925351	-0.956282	-2.55841	0.717946	-0.430451	-2.47564	0.660877	-0.79384	-1.24097	0.43636	-1.022	-0.713293	0.636579	1.12004	-0.0154588	1.13392	0.151344	0.872054	0.962515	0.959877	0.414753	0.976921	1.00248	0.332604	0.99684	0.956499	0.889198	0.979812	0.949167	0.976425	1.00277	0.918219	1.00234	0.899475	0.99215
>sp|Q60949|TBCD1_MOUSE TBC1 domain family member 1 OS=Mus musculus GN=Tbc1d1 PE=1 SV=3	3		1	-2.281		-0.481728	-2.31007		-0.471416	-0.650651		-0.0847141	-1.72208		-0.015474	1.58319		0.697742	-1.26443		0.297042	0.625081		1.01195	0.550386		0.997864	0.995153		0.998184	0.729492		1.00141	0.705609		0.973728	0.860627		1.00551
>tr|A3KGR9|A3KGR9_MOUSE Minor histocompatibility antigen H13 (Fragment) OS=Mus musculus GN=H13 PE=1 SV=1	1			-0.38078			-0.892063			0.00348287			0.137713			0.272678			0.232014			0.992482			0.983973			0.999261			0.994014			0.992782			0.99728
>sp|P14427|HA14_MOUSE H-2 class I histocompatibility antigen, D-P alpha chain OS=Mus musculus GN=H2-D1 PE=1 SV=1	1			-0.644538			-0.26339			-0.191246			-0.338887			0.643836			1.4099			0.98722			0.993397			0.998129			0.989984			0.979824			0.815176
>tr|A0A0R4J1Z7|A0A0R4J1Z7_MOUSE Signal-regulatory protein alpha, isoform CRA_b OS=Mus musculus GN=Sirpa PE=1 SV=1	2	1	1	-1.28478	-0.658955	-1.2597	0.0560296	1.24099	-0.140174	0.546986	0.363799	-0.844168	-0.49611	0.438419	-1.5695	1.12327	3.49279	0.733861	-0.736156	0.212784	1.48403	0.935001	0.988964	0.92496	0.998117	0.897933	0.999046	0.991756	1.00395	0.952906	0.980458	0.980994	0.837938	0.888464	0.029214	0.979167	0.971552	0.998431	0.777494
>sp|Q9CSU0|RPR1B_MOUSE Regulation of nuclear pre-mRNA domain-containing protein 1B OS=Mus musculus GN=Rprd1b PE=1 SV=2	3	1	2	-0.341671	-0.465411	-2.12371	1.00477	0.530816	-1.2691	0.378355	1.84459	-0.209945	0.174716	1.43403	-0.8658	1.30052	5.14356	1.91331	0.00582313	0.290814	-0.126807	0.998025	0.995119	0.563704	0.983158	0.986708	0.957191	0.99003	0.683963	0.996322	0.995701	0.852343	0.973894	0.825236	5.52e-05	0.618011	0.999949	0.996434	0.992688
>tr|Q0PD65|Q0PD65_MOUSE RAB2, member RAS oncogene family OS=Mus musculus GN=Rab2a PE=1 SV=1	11	12	9	0.565039	0.576643	-0.3768	0.135547	-1.30897	-0.39522	1.94005	-0.890424	0.489168	1.3586	0.617075	0.0280612	0.334505	-0.271665	0.258188	1.03052	0.748281	0.696773	0.984169	0.989049	1.00155	0.995885	0.878449	1.00347	0.605906	0.983119	0.990199	0.861104	0.989254	1.00498	0.988992	1.01408	0.99389	0.921787	0.978648	0.972593
>tr|A0A0Y7KLI8|A0A0Y7KLI8_LISMN Transcriptional regulator MraZ OS=Listeria monocytogenes GN=mraZ PE=3 SV=1		1			-0.875915			-1.21689			-0.590352			0.0162558			-0.348982			0.0396935			0.962816			0.901291			0.995113			0.999774			1.0058			0.999773
>sp|Q80UM7|MOGS_MOUSE Mannosyl-oligosaccharide glucosidase OS=Mus musculus GN=Mogs PE=1 SV=1	9	5	6	-2.03564	0.0827259	-2.13345	-2.38672	-0.796019	-1.6712	-2.90299	-0.736594	-2.34921	-1.88413	-2.02254	-1.70436	-1.38849	0.180208	0.0496967	-1.04236	-0.557892	-1.34199	0.744187	1.0022	0.561536	0.512342	0.972964	0.882776	0.15085	0.992081	0.410725	0.656355	0.60407	0.764962	0.789328	0.99975	0.997884	0.918786	0.986397	0.816667
>sp|Q8VDD8|WASH1_MOUSE WAS protein family homolog 1 OS=Mus musculus GN=Wash1 PE=1 SV=1	1	1	1	-0.736533	0.838399	-1.06697	-0.997031	0.236162	-0.878517	-0.401916	1.23884	0.0160435	-0.606839	0.845552	-0.115046	0.4466	0.497704	0.686703	-0.182015	-0.27793	0.522067	0.983921	0.961517	0.947732	0.984388	0.994606	0.99824	0.987994	0.915901	0.998757	0.977593	0.970689	1.01045	0.984422	0.999508	0.975372	1.00166	0.997958	0.983419
>sp|O08749|DLDH_MOUSE Dihydrolipoyl dehydrogenase, mitochondrial OS=Mus musculus GN=Dld PE=1 SV=2	14	11	11	0.318057	1.22385	-0.0222605	0.736701	0.686181	1.14334	0.4313	0.699586	0.461206	1.1541	0.0586029	0.225912	1.04882	0.771989	0.409601	1.93384	1.64828	1.61371	0.999172	0.923055	1.0018	0.98299	0.979579	0.970643	0.989025	0.990466	0.992949	0.914028	0.994246	1.01503	0.901348	0.985821	0.991948	0.573909	0.757512	0.736724
>sp|Q9Z0H4-9|CELF2_MOUSE Isoform 9 of CUGBP Elav-like family member 2 OS=Mus musculus GN=Celf2		1			-0.913572			-0.603888			-0.239531			0.00793042			0.0714071			-0.191697			0.964219			0.980777			1.00025			1.00005			0.997551			0.999359
>sp|Q8K4L0|DDX54_MOUSE ATP-dependent RNA helicase DDX54 OS=Mus musculus GN=Ddx54 PE=1 SV=1			1			-0.651596			-1.04997			-0.477623			0.0248762			-0.180946			-0.14601			1.01009			0.983607			0.990323			1.00436			0.996702			0.991772
>sp|Q8VDP4|CCAR2_MOUSE Cell cycle and apoptosis regulator protein 2 OS=Mus musculus GN=Ccar2 PE=1 SV=2	3	1		-2.01658	-0.720521		-2.28649	0.0109379		0.727784	0.123687		-0.882866	-0.644056		-0.463237	1.00585		0.409735	-0.408264		0.753825	0.975784		0.567909	0.998913		0.984943	1.0011		0.958775	0.98767		0.981753	0.944472		0.98827	0.996361
>sp|Q9CPV4|GLOD4_MOUSE Glyoxalase domain-containing protein 4 OS=Mus musculus GN=Glod4 PE=1 SV=1	12	11	13	-0.296636	-0.862784	-1.12808	-0.541331	-1.34896	-0.976528	-0.0868246	-1.53832	-1.93439	-0.480629	-0.918773	-0.733256	0.534441	0.782558	0.623372	-0.639502	-0.628983	-1.40386	0.998483	0.962867	0.948663	0.979687	0.865953	1.00531	0.996244	0.839618	0.616563	0.98324	0.972946	0.989021	0.986156	0.984035	0.983801	0.984034	0.988377	0.810992
>tr|A0A1D2IUN4|A0A1D2IUN4_LISMN N-acetylmuramoyl-L-alanine amidase OS=Listeria monocytogenes GN=BB718_02075 PE=4 SV=1	1			-1.44863			-0.738941			0.937041			1.62315			0.669549			0.154172			0.930728			0.98473			0.976897			0.783506			0.977183			1.0041
>tr|Q3UYM1|Q3UYM1_MOUSE Putative uncharacterized protein OS=Mus musculus GN=Nub1 PE=1 SV=1	12	8	7	-1.02868	-0.456235	-0.466106	-0.234784	0.175604	-1.50397	-0.309073	-0.180652	-0.568516	-0.53985	-0.820639	-1.25647	0.209667	0.502772	-0.343228	-0.724089	-0.0220395	-0.109059	0.961443	0.995165	1.0126	0.99379	0.998242	0.951755	0.995627	0.998813	0.988725	0.981332	0.96881	0.92718	0.994786	1.002	0.989142	0.976235	0.998539	0.992363
>sp|Q80VD1|FA98B_MOUSE Protein FAM98B OS=Mus musculus GN=Fam98b PE=1 SV=1	3	5	3	-2.51115	-1.19076	-1.0908	-1.37106	-1.10201	-0.136396	-0.39188	-0.117046	-0.095777	-0.675381	-0.934457	-0.31932	0.688882	0.0925143	1.85843	-0.965699	-1.61444	-0.879175	0.477859	0.931621	0.946538	0.95991	0.93059	0.999154	0.987761	1.0008	0.997007	0.978384	0.972711	1.0129	0.97863	0.999339	0.651329	0.932445	0.769545	0.957969
>tr|Q8Y8R2|Q8Y8R2_LISMO Lmo0833 protein OS=Listeria monocytogenes serovar 1/2a (strain ATCC BAA-679 / EGD-e) GN=lmo0833 PE=4 SV=1		1			-0.826638			-1.24336			-0.477188			0.196407			0.0128163			-0.300314			0.960308			0.896665			1.00087			0.993023			0.99933			0.997187
>sp|P23249|MOV10_MOUSE Putative helicase MOV-10 OS=Mus musculus GN=Mov10 PE=1 SV=2	4	2	2	1.06964	-0.169669	1.01845	0.851406	-0.259107	1.96788	0.608693	0.921447	1.62446	2.02555	1.09988	1.57249	1.96816	1.40188	1.20156	2.81108	1.90192	0.160987	0.956384	0.997753	0.953662	0.995592	0.997514	0.740516	0.998939	0.987964	0.735611	0.597427	0.95187	0.834396	0.530698	0.837867	0.896741	0.180205	0.599453	0.992212
>sp|Q99L43|CDS2_MOUSE Phosphatidate cytidylyltransferase 2 OS=Mus musculus GN=Cds2 PE=1 SV=1	3	3	3	0.869803	-0.214966	0.0535555	0.612338	0.899483	0.964551	1.49125	3.50567	0.684821	1.68249	2.17865	1.92051	0.698276	0.297193	0.654146	1.46323	2.13875	2.05649	0.97969	0.99817	1.00399	0.982495	0.959091	1.00286	0.825069	0.0285851	0.984541	0.750393	0.502497	0.647686	0.975155	1.01414	0.984055	0.797952	0.472967	0.513339
>sp|Q99J27|ACATN_MOUSE Acetyl-coenzyme A transporter 1 OS=Mus musculus GN=Slc33a1 PE=1 SV=1		3			-0.940119			-1.71094			-1.4727			-0.745899			-0.711469			-0.803344			0.961782			0.70316			0.847698			0.977718			0.993707			0.970807
>tr|Q0P635|Q0P635_MOUSE Colony stimulating factor 1 receptor OS=Mus musculus GN=Csf1r PE=1 SV=1	4			-2.22187			-2.14541			-3.04569			-2.47899			-1.22567			-1.85121			0.633271			0.640258			0.106587			0.366853			0.849895			0.617835
>sp|Q9QZM0|UBQL2_MOUSE Ubiquilin-2 OS=Mus musculus GN=Ubqln2 PE=1 SV=2	3	3	3	-1.53713	-1.00542	-0.6894	-0.060258	-0.91903	-0.556726	1.23669	-0.449033	-0.51918	0.433435	-0.959082	-0.510765	0.49126	0.66957	-0.522637	-0.0378482	-1.01903	-0.766814	0.900467	0.959991	1.00414	0.997968	0.958749	1.00585	0.927461	1.00313	0.989675	0.987884	0.974062	1.02136	0.984817	1.00074	0.989093	1.00416	0.926933	0.966816
>sp|P83093|STIM2_MOUSE Stromal interaction molecule 2 OS=Mus musculus GN=Stim2 PE=1 SV=2	1			-0.735024		0.344621	-0.784379		-0.130661	-1.04098		-0.192766	-0.742884		-0.985795	0.596188		0.483945	0.173985			0.98445		1.00077	0.985537		0.999646	0.962429		0.993482	0.974662		0.944695	0.977776		0.989125	1.00245
>tr|Q3UXG9|Q3UXG9_MOUSE Putative uncharacterized protein OS=Mus musculus GN=Mcm4 PE=2 SV=1	1			0.116727			0.262578			0.153176			0.515899			0.800567			0.553129			1.00431			0.993546			1.0003			0.982559			0.961861			0.985861
>sp|P35441|TSP1_MOUSE Thrombospondin-1 OS=Mus musculus GN=Thbs1 PE=1 SV=1	6	2	1	-0.406978	-2.59143	0.280551	-1.32903	-1.6054	-0.247956	0.847298	-1.63848	0.405242	0.0803635	-1.05027	1.65452	2.15796	-0.962199	-0.383593	1.88575	0.0016987	-0.462455	0.992105	0.38452	0.997931	0.96122	0.754835	1.00225	0.980313	0.780558	0.992883	0.999945	0.953068	0.786635	0.422607	0.951823	0.990338	0.599	1.00013	0.99133
>sp|Q9Z0S9|PRAF1_MOUSE Prenylated Rab acceptor protein 1 OS=Mus musculus GN=Rabac1 PE=1 SV=1	1	1	1	1.62872	-0.114648	1.36124	-0.0975293	-0.88778	1.05917	0.245701	0.140458	1.42064	1.76812	0.892766	0.679697	1.12258	0.812514	1.02119	1.40044	1.74263	3.03746	0.869128	0.999384	0.912039	0.995298	0.963146	0.983802	0.992323	1.00341	0.808898	0.705003	0.965759	0.996515	0.888955	0.984942	0.946821	0.818188	0.710842	0.0951329
>sp|Q9QYE6|GOGA5_MOUSE Golgin subfamily A member 5 OS=Mus musculus GN=Golga5 PE=1 SV=2	7	6	3	-2.0799	-1.51203	-1.68334	-0.448589	0.864259	-0.536779	-0.244487	-0.174403	0.060049	-0.346814	-0.140262	-1.2963	3.09953	1.19906	1.45054	-0.0552127	0.113725	-2.18614	0.713888	0.843942	0.797901	0.990962	0.962378	1.00114	0.992647	0.999091	0.999843	0.989895	0.98981	0.920876	0.0734672	0.902452	0.817055	1.00596	1.0023	0.431247
>tr|A0A0H3GHY5|A0A0H3GHY5_LISM4 Uncharacterized protein OS=Listeria monocytogenes serotype 1/2a (strain 10403S) GN=LMRG_01251 PE=4 SV=1		1	1		0.507673	-1.12198		1.92167	0.808856		4.96218	4.13075		5.2231	6.74929		3.05973	1.7406		1.91095	1.49161		0.99557	0.945601		0.60099	0.999288		9.65e-05	0.0040536		3.19e-05	2.57e-09		0.087609	0.692237		0.596475	0.774641
>sp|Q64133|AOFA_MOUSE Amine oxidase [flavin-containing] A OS=Mus musculus GN=Maoa PE=1 SV=3	2	3	2	0.886475	-1.41467	-0.466904	0.332127	-1.30107	0.212024	0.654664	0.00636843	-0.921966	-0.250176	0.578989	-1.12942	1.04945	2.13431	0.355487	0.421829	0.416733	-0.663723	0.976106	0.876505	1.01401	0.984994	0.880499	1.00155	0.994404	1.00044	0.936046	0.993342	0.98922	0.92617	0.901869	0.42781	0.989601	0.986392	0.998134	0.972688
>sp|P26955|IL3RB_MOUSE Cytokine receptor common subunit beta OS=Mus musculus GN=Csf2rb PE=1 SV=2	2			-1.62104			-0.439385			-0.838652			-1.04319			-0.284832			0.0690388			0.869205			0.990574			0.981123			0.933142			0.991227			1.00426
>sp|Q8VEE0|RPE_MOUSE Ribulose-phosphate 3-epimerase OS=Mus musculus GN=Rpe PE=1 SV=1	3	3	3	-0.601325	-0.278046	-0.118297	-0.760106	-1.05317	0.302625	-0.826441	-0.465963	0.031231	-0.711596	-0.854167	0.141518	0.625056	1.22176	0.841515	-0.136927	-1.07673	0.158049	0.979125	0.996222	1.00221	0.98285	0.939676	1.0004	0.986472	1.00477	0.999173	0.970443	0.971082	1.01073	0.97782	0.892887	0.957235	1.00269	0.907869	0.991853
>sp|P62996|TRA2B_MOUSE Transformer-2 protein homolog beta OS=Mus musculus GN=Tra2b PE=1 SV=1	4	5	5	-0.066449	0.707404	0.198573	-0.270587	-1.00197	-0.802267	0.316735	-1.43237	-0.643999	-0.200736	-0.237496	-0.442116	0.434429	0.17548	-0.124558	0.122076	0.614867	0.298948	1.00246	0.974994	0.992599	0.992803	0.938896	0.998025	0.99577	0.857057	0.982764	0.995229	0.991793	1.01513	0.987311	1.00061	1.00046	1.00134	0.986917	1.00582
>sp|Q8K2V1|PP4R1_MOUSE Serine/threonine-protein phosphatase 4 regulatory subunit 1 OS=Mus musculus GN=Ppp4r1 PE=1 SV=2	4	3	2	-1.70372	-0.55415	-0.824253	-0.446128	-0.423268	-1.31464	-0.962121	-0.870216	-1.54773	-0.674663	-0.363333	-0.662396	-0.222871	0.698449	1.60595	-1.15524	-0.399297	-0.807087	0.850618	0.992214	0.982799	0.990589	0.996087	0.949792	0.975115	0.990875	0.757898	0.977973	0.987665	0.99552	0.994832	0.993436	0.766672	0.897296	0.995797	0.971066
>sp|Q9D8N2|FA45A_MOUSE Protein FAM45A OS=Mus musculus GN=Fam45a PE=1 SV=2	4	2	1	-1.81892	-2.5925	-0.0192327	-1.05699	-1.05285	-0.361887	0.116462	-0.542205	-1.17858	-0.876776	-0.249059	-1.24043	0.807361	1.26158	-0.149977	-0.486192	-1.75463	0.212439	0.791144	0.386632	1.00106	0.989775	0.93822	1.00123	0.996845	1.00116	0.899611	0.958455	0.990362	0.923594	0.962249	0.890874	0.99928	0.984302	0.701827	0.997204
>sp|Q9Z1F9|SAE2_MOUSE SUMO-activating enzyme subunit 2 OS=Mus musculus GN=Uba2 PE=1 SV=1	13	12	10	-0.797142	-0.938459	-0.829912	0.049701	-1.66779	-0.367113	2.09247	-0.711272	0.12504	0.323617	-0.484561	-0.592805	1.92011	0.757724	0.12363	0.10687	-1.22743	-0.79258	0.981889	0.961312	0.981919	0.997533	0.722779	1.00354	0.51051	0.995055	1.00221	0.98919	0.982366	1.006	0.550779	0.98931	1.00021	1.00315	0.889033	0.971543
>sp|Q8BU11|TOX4_MOUSE TOX high mobility group box family member 4 OS=Mus musculus GN=Tox4 PE=1 SV=3	1			-0.613276			-0.76256			0.508297			0.0807037			0.151482			-0.21342			0.979852			0.984415			0.986893			1.00002			0.996649			1.00102
>sp|Q99MU3|DSRAD_MOUSE Double-stranded RNA-specific adenosine deaminase OS=Mus musculus GN=Adar PE=1 SV=2	3	1	2	-1.01404	-0.0359113	0.215388	0.644519	0.0477789	-0.148303	2.62965	0.733269	-0.434034	0.524511	0.260611	0.0479131	3.16703	0.35533	0.295733	1.69358	0.542376	-0.00141284	0.966212	1.00091	0.993203	0.986923	0.998374	1.00078	0.261624	0.993712	0.990071	0.980949	0.992095	1.0082	0.0632709	1.00811	0.989153	0.705946	0.988083	1.00056
>sp|Q9CUL5|IQCA1_MOUSE IQ and AAA domain-containing protein 1 OS=Mus musculus GN=Iqca1 PE=2 SV=2			1			-0.349588			2.28843			1.8981			2.4885			7.50809			5.48449			1.00128			0.562858			0.631321			0.324541			3.55e-11			7.82e-06
>tr|Q8CDT9|Q8CDT9_MOUSE MCG1612 OS=Mus musculus GN=4933402N03Rik PE=2 SV=1	1	1		-1.44184	-0.935051		-0.541175	-1.3329		-1.45617	-0.749546		-0.862628	-0.585688		0.31064	-0.241043		-0.779609	-0.761898		0.930775	0.96052		0.979035	0.873304		0.844061	0.99291		0.961445	0.989792		0.991725	1.014		0.967388	0.975333
>sp|Q62432|SMAD2_MOUSE Mothers against decapentaplegic homolog 2 OS=Mus musculus GN=Smad2 PE=1 SV=2	1	1	1	-1.45117	-2.96391	-1.00128	-1.32778	-2.43011	-1.23685	-1.02694	-1.47258	-0.215596	-0.674258	-3.23288	-0.124403	0.927879	-1.05717	-0.0832387	-0.628066	-2.52105	-0.460361	0.930249	0.25532	0.956291	0.962523	0.360648	0.969486	0.959388	0.846802	0.995643	0.9775	0.0874002	1.01033	0.934161	0.936797	0.997364	0.984524	0.286849	0.991067
>sp|O35071|KIF1C_MOUSE Kinesin-like protein KIF1C OS=Mus musculus GN=Kif1c PE=1 SV=2	1			-0.164029			-0.670455			1.57536			1.61741			0.639882			1.312			1.003			0.990141			0.784333			0.784738			0.977761			0.851397
>sp|Q8BWH0|S38A7_MOUSE Putative sodium-coupled neutral amino acid transporter 7 OS=Mus musculus GN=Slc38a7 PE=1 SV=1	1			-0.531702			-0.806857			0.0948416			1.39145			0.651893			0.0864995			0.981038			0.986745			0.997968			0.844147			0.98038			1.00293
>sp|Q99ME9|NOG1_MOUSE Nucleolar GTP-binding protein 1 OS=Mus musculus GN=Gtpbp4 PE=1 SV=3	7	3	5	-1.96576	-1.0122	-1.48696	-1.74198	-1.83937	-1.27966	-1.68876	-0.921537	-1.15821	-2.11911	-0.932468	-0.901189	-0.885422	0.558253	0.277286	-2.24102	-1.29871	-0.974338	0.768933	0.96128	0.878698	0.856976	0.630096	0.955871	0.750168	0.988997	0.904272	0.545573	0.970977	0.965615	0.939024	0.992981	0.992257	0.424983	0.882483	0.930012
>sp|Q9JIF0-3|ANM1_MOUSE Isoform 3 of Protein arginine N-methyltransferase 1 OS=Mus musculus GN=Prmt1	2			-0.177371			0.160273			1.91607			0.98068			0.896569			0.326611			1.00211			0.996242			0.612671			0.947512			0.935622			0.989704
>sp|Q6A028|SWP70_MOUSE Switch-associated protein 70 OS=Mus musculus GN=Swap70 PE=1 SV=2	11	8	6	-0.349567	-0.914151	0.17523	-1.01567	-0.47367	0.484368	-0.671455	-1.7131	-0.195068	-0.199136	-0.0975285	0.502198	0.422305	-0.102839	1.06474	-0.357315	0.261164	-0.176939	0.997338	0.965048	0.996615	0.986246	0.992177	0.996974	0.993549	0.741945	0.993616	0.995707	0.99207	1.02481	0.987192	0.998506	0.938321	0.989661	0.995259	0.992366
>sp|Q63850|NUP62_MOUSE Nuclear pore glycoprotein p62 OS=Mus musculus GN=Nup62 PE=1 SV=2	8	7	5	-0.0333083	-0.510138	-0.88334	0.150992	0.455595	-1.29053	0.663869	0.298746	-1.02882	0.332132	0.66592	-0.123936	0.5712	1.07183	0.31834	-0.610872	0.671561	-0.347496	1.0019	0.995512	0.973486	0.996082	0.995222	0.95982	0.992771	1.00013	0.921136	0.990262	0.989277	1.0102	0.978358	0.937886	0.990357	0.985617	0.987571	0.994377
>tr|Q9DCE9|Q9DCE9_MOUSE Protein Igtp OS=Mus musculus GN=Igtp PE=1 SV=1	1	1	1	-0.295315	0.649813	-0.544047	0.159501	1.23482	1.05815	0.398209	-0.336913	-0.769056	1.5379	-0.163424	-0.884912	3.22961	2.06496	0.557931	3.27123	1.48502	-0.490747	0.998028	0.990184	1.01291	0.996163	0.901088	0.982166	0.987571	0.998045	0.96111	0.80634	0.991998	0.977376	0.0543485	0.472138	0.990697	0.0588039	0.817418	0.989702
>tr|A0A0N4SUJ3|A0A0N4SUJ3_MOUSE Protein Naaladl2 OS=Mus musculus GN=Naaladl2 PE=1 SV=1			1			0.0494011			0.393295			-1.08497			-0.164385			0.832256			0.762483			1.00366			1.00307			0.918626			1.01214			0.958633			0.964327
>sp|P83626|TNR26_MOUSE Tumor necrosis factor receptor superfamily member 26 OS=Mus musculus GN=Tnfrsf26 PE=2 SV=1	1	1		-0.290745	-2.51451		-0.538965	-0.566777		0.350213	-1.31564		1.45603	-0.592096		1.05661	0.3787		0.541976	-0.647789		0.997495	0.425044		0.98046	0.987891		0.990428	0.8819		0.830873	0.988874		0.902164	1.00677		0.986328	0.987862
>sp|Q9ES97-3|RTN3_MOUSE Isoform 3 of Reticulon-3 OS=Mus musculus GN=Rtn3	1	1	1	-0.423563	-0.389299	-0.862249	0.361269	0.394384	-0.2084	0.499296	2.28882	0.560822	0.536634	2.90404	2.2757	-0.34647	2.70475	0.949298	-0.490758	1.47221	0.681054	0.989393	0.991849	0.978214	0.984388	0.992806	1.0006	0.986267	0.435054	0.986254	0.980859	0.171683	0.451721	0.987506	0.182776	0.951711	0.984486	0.822207	0.974059
>sp|P97742|CPT1A_MOUSE Carnitine O-palmitoyltransferase 1, liver isoform OS=Mus musculus GN=Cpt1a PE=1 SV=4	8	7	7	-1.15083	-4.75742	-2.75341	-1.94743	-2.29557	-0.206288	-0.531865	-1.48393	-1.44957	-0.422104	-3.93326	-0.734729	0.508212	-1.82831	1.44312	-0.516806	-3.10037	-0.545838	0.963314	0.00131853	0.284534	0.741582	0.411867	0.999687	0.988897	0.848053	0.798036	0.990871	0.0103803	0.990161	0.98584	0.612075	0.822006	0.984961	0.0866432	0.977338
>sp|Q61490|CD166_MOUSE CD166 antigen OS=Mus musculus GN=Alcam PE=1 SV=3	7	7	6	-0.403203	-0.00920059	-0.0387909	0.000809447	-0.202366	0.90036	0.279579	-0.264728	0.61499	-0.153024	0.120448	0.0610542	1.04454	0.75627	2.67245	-0.2231	-0.299401	1.24337	0.991724	1.00095	1.00465	0.999694	0.997008	1.00101	0.991538	1.00034	0.984553	0.995463	0.990396	1.00921	0.8985	0.98984	0.22476	0.999718	0.997265	0.860534
>sp|Q8BFS6-3|CPPED_MOUSE Isoform 3 of Serine/threonine-protein phosphatase CPPED1 OS=Mus musculus GN=Cpped1		1			0.585909			0.550262			0.487756			0.828867			1.63162			1.13359			0.989901			0.987435			1.00214			0.970919			0.739427			0.898614
>sp|Q6PFQ7|RASL2_MOUSE Ras GTPase-activating protein 4 OS=Mus musculus GN=Rasa4 PE=1 SV=1	7	1	1	0.616385	0.763517	-0.44893	0.563619	0.375974	-0.440358	1.84166	1.52578	0.271858	1.1803	1.03295	0.5492	1.59253	3.19272	1.95811	1.2156	0.0153567	-0.11781	0.982804	0.969618	1.00717	0.983241	0.991818	0.999636	0.668557	0.844763	0.999145	0.902224	0.956072	1.01525	0.701375	0.0643939	0.581979	0.875687	0.999641	0.993415
>sp|Q32MW3|ACO10_MOUSE Acyl-coenzyme A thioesterase 10, mitochondrial OS=Mus musculus GN=Acot10 PE=2 SV=1	5		1	0.97989		-0.477142	0.155086		0.981744	0.554351		-0.303351	1.34179		0.09421	0.78335		1.66076	1.89615		0.98241	0.962746		1.0121	0.99588		1.00334	0.996422		0.994087	0.868749		1.01336	0.966358		0.732603	0.590051		0.929504
>sp|Q8VHE0|SEC63_MOUSE Translocation protein SEC63 homolog OS=Mus musculus GN=Sec63 PE=1 SV=4	12	9	6	-0.718275	-0.733466	-2.61638	-0.804822	-0.563072	-1.28186	-0.68719	-0.345991	-3.79496	0.098276	0.641274	-2.3939	-1.0056	1.11288	-1.41125	0.209714	0.161631	-0.908985	0.983847	0.972194	0.357973	0.984386	0.987895	0.956568	0.989143	1.00206	0.0130325	0.998721	0.98553	0.373865	0.90871	0.931247	0.843514	1.00224	0.999173	0.950092
>sp|Q3U7R1|ESYT1_MOUSE Extended synaptotagmin-1 OS=Mus musculus GN=Esyt1 PE=1 SV=2	41	38	36	1.13794	0.110593	-0.204346	0.195738	-0.892962	-0.635519	0.846973	0.825808	0.0555653	0.906399	1.06804	0.341487	-0.00561015	-0.0184845	-0.116755	1.84241	1.31822	2.17483	0.966172	1.00012	0.993772	0.997986	0.961773	1.01095	0.979114	0.988574	0.998789	0.959586	0.95444	1.01135	1.00029	0.998836	1.00116	0.619973	0.870906	0.435923
>sp|Q8K0D5|EFGM_MOUSE Elongation factor G, mitochondrial OS=Mus musculus GN=Gfm1 PE=1 SV=1	9	7	4	-0.130016	-1.09689	0.15037	0.780073	-2.09974	-0.383088	-1.13093	-1.23508	-0.971727	0.227972	-0.0437903	0.200541	1.0361	1.21043	0.843998	-0.120905	0.327947	-0.810542	1.00535	0.943098	0.997565	0.984053	0.517792	1.0035	0.956349	0.917696	0.926964	0.992692	0.995309	1.01176	0.898324	0.89646	0.958889	1.00123	0.995183	0.970256
>sp|Q9JLN9|MTOR_MOUSE Serine/threonine-protein kinase mTOR OS=Mus musculus GN=Mtor PE=1 SV=2	5	1		-0.17017	-1.20243		-0.403238	-0.830129		-0.661809	-0.351415		-0.414004	-0.0974875		1.88762	0.678511		-0.341785	-0.184858		1.00215	0.930831		0.986596	0.962875		0.991719	1.00084		0.992378	0.991878		0.565276	0.997864		0.991761	0.999421
>sp|Q9CYV5|TM135_MOUSE Transmembrane protein 135 OS=Mus musculus GN=Tmem135 PE=2 SV=1	1	1	1	-0.290279	0.174003	-0.552097	-0.470828	-0.741113	-0.863979	0.329813	-0.492794	-0.458555	-0.266521	0.462443	-0.861586	1.27011	-0.61437	-0.272081	-0.036081	0.0505131	0.376263	0.997297	0.998472	1.00967	0.990522	0.973725	0.99885	0.994532	1.00154	0.991096	0.994279	0.984149	0.970301	0.827879	1.00016	0.99308	1.00367	0.99964	0.993483
>sp|Q99N57|RAF1_MOUSE RAF proto-oncogene serine/threonine-protein kinase OS=Mus musculus GN=Raf1 PE=1 SV=2	1			-1.35758			-1.1762			-1.0503			-1.71734			0.555788			-0.289831			0.931984			0.993391			0.963357			0.729433			0.980618			0.992767
>tr|A0A121XQH9|A0A121XQH9_LISMN Glutamine-binding periplasmic protein OS=Listeria monocytogenes GN=glnH PE=3 SV=1		1			-0.594201			-0.163259			0.577094			0.269058			0.32331			0.313438			0.991247			0.998919			0.997056			0.990803			1.00915			0.996863
>sp|Q9Z210|PX11B_MOUSE Peroxisomal membrane protein 11B OS=Mus musculus GN=Pex11b PE=1 SV=1	1	2	2	-0.901575	-0.628761	-2.11316	-1.14928	-0.225598	-0.888685	-1.93791	-0.303865	-0.560328	-1.34412	-0.763346	-0.304036	0.122532	0.211267	-0.359788	-0.358523	-1.38777	-0.0944238	0.969251	0.993377	0.567197	0.989139	0.994564	1.00028	0.604163	1.00087	0.985203	0.868672	0.97435	1.01635	0.994757	1.00735	0.990094	0.989345	0.856428	0.992246
>sp|O55222|ILK_MOUSE Integrin-linked protein kinase OS=Mus musculus GN=Ilk PE=1 SV=2	12	11	12	-1.56967	-1.1536	-1.56178	-1.25147	-0.625001	-0.780334	-0.706891	0.0777775	0.264485	-0.222799	-0.720408	-0.300263	-0.0356424	0.304795	-0.130209	-1.32989	-1.70409	-0.264563	0.886823	0.939375	0.835015	0.982279	0.982339	0.992099	0.986978	0.99959	0.997191	0.993265	0.979809	1.01692	0.996675	1.01159	1.00193	0.836742	0.728427	1.00297
>tr|Q8C454|Q8C454_MOUSE Putative uncharacterized protein OS=Mus musculus GN=Mtx2 PE=2 SV=1	1		1	-0.808987		-0.639261	0.108239		0.487267	-1.09121		-0.835894	-0.616621		0.182843	1.06406		0.956895	0.259925		0.100864	0.980334		1.01142	0.996371		0.999062	0.959208		0.955188	0.976414		1.012	0.900218		0.951208	0.99361		0.990603
>sp|Q9D7J4|COX20_MOUSE Cytochrome c oxidase protein 20 homolog OS=Mus musculus GN=Cox20 PE=1 SV=1	1	1		-1.03993	-1.32053		-0.379051	-2.0824		0.732464	-2.5005		0.11119	-0.76402		0.697103	0.411261		-0.203463	-1.19978		0.963485	0.896524		0.986947	0.533741		0.985274	0.317254		0.997181	0.974376		0.973963	1.0007		1.00298	0.893386
>sp|Q8BZN6|DOC10_MOUSE Dedicator of cytokinesis protein 10 OS=Mus musculus GN=Dock10 PE=1 SV=3	27	12	15	-0.267879	-1.12085	-1.04762	-0.275619	-1.00468	-0.959148	-0.168237	-0.441267	-2.40934	0.399037	-0.544055	-0.508068	1.05794	0.58104	0.314875	0.518166	-0.466716	-1.92264	1.00124	0.935521	0.951897	0.991969	0.937383	1.00016	0.999374	1.00389	0.36828	0.986602	0.985435	1.02123	0.90171	1.0023	0.989734	0.9856	1.00026	0.561077
>sp|Q78XF5|OSTC_MOUSE Oligosaccharyltransferase complex subunit OSTC OS=Mus musculus GN=Ostc PE=1 SV=1	1	1	1	0.637341	1.33853	1.37983	-0.141623	0.690702	0.77984	-0.378604	1.63604	0.225647	0.965078	0.863051	1.51876	0.524359	1.57371	0.958394	1.51614	1.76204	2.72369	0.985588	0.896378	0.908007	0.996202	0.98013	0.992217	0.990006	0.780657	0.996049	0.953991	0.969656	0.864867	0.984684	0.768081	0.951016	0.770082	0.691979	0.195416
>sp|Q99LR1|ABD12_MOUSE Monoacylglycerol lipase ABHD12 OS=Mus musculus GN=Abhd12 PE=1 SV=2	2	1	2	-0.0270705	-1.32944	0.208281	0.766347	-0.330469	-1.44967	1.19053	-0.82049	1.04204	-0.0261583	-1.0939	-0.0272219	2.20632	0.717798	1.90063	1.06362	-1.14961	0.142806	1.00106	0.893277	0.993819	0.98387	0.989252	0.956932	0.938071	0.986762	0.924729	0.999374	0.953931	1.00493	0.397894	0.994362	0.627829	0.915644	0.902135	0.991125
>sp|Q9DCZ4|MIC26_MOUSE MICOS complex subunit Mic26 OS=Mus musculus GN=Apoo PE=1 SV=2	3	2	1	-0.106278	-0.890416	-1.32837	-0.631548	-1.32271	-2.69831	-0.551444	0.0258108	-1.97474	-0.656671	-1.3242	-1.98735	0.620465	0.480187	-1.00142	-0.328088	-1.01493	-0.455261	1.00421	0.962132	0.915647	0.98513	0.872564	0.321282	0.992295	1.00328	0.598023	0.979599	0.88434	0.609778	0.979689	0.998967	0.94645	0.99091	0.923934	0.990824
>sp|Q8C522|ENDD1_MOUSE Endonuclease domain-containing 1 protein OS=Mus musculus GN=Endod1 PE=1 SV=2	1		1	-1.1666		-1.78488	-1.36877		0.483159	0.0818165		0.170613	-0.619622		-0.299937	2.31747		0.249139	1.20177		-0.784378	0.956087		0.739066	0.957514		0.997572	0.997056		0.994196	0.976747		1.01627	0.33986		0.992465	0.877211		0.969691
>tr|Q9CZ58|Q9CZ58_MOUSE Proteasome subunit alpha type OS=Mus musculus GN=Psma2 PE=2 SV=1		1			-0.341005			-0.0854048			0.402509			0.085787			0.273782			0.582321			0.995012			0.996511			1.00502			0.99168			1.01337			0.986745
>tr|Q3TG75|Q3TG75_MOUSE Ornithine aminotransferase, isoform CRA_b OS=Mus musculus GN=Oat PE=1 SV=1	15	16	13	0.750946	1.05845	1.03178	-0.196162	-0.108121	-0.247711	-0.230188	0.894443	0.753548	0.202983	0.544291	-0.261777	0.368651	0.111262	0.845157	1.36191	1.7882	2.04876	0.982796	0.955413	0.95413	0.997794	0.996001	1.00158	0.99217	0.981291	0.970564	0.996361	0.985513	1.01455	0.986861	1.00142	0.959001	0.828893	0.676633	0.51659
>sp|P70225|I11RB_MOUSE Interleukin-11 receptor subunit alpha-2 OS=Mus musculus GN=Il11ra2 PE=2 SV=4	1			0.077395			0.702472			2.67526			2.91719			1.97141			1.43496			1.00263			0.986422			0.239807			0.193928			0.53057			0.806739
>sp|P97390|VPS45_MOUSE Vacuolar protein sorting-associated protein 45 OS=Mus musculus GN=Vps45 PE=1 SV=1	2	2	2	-1.42774	-1.1944	-0.993048	-0.670162	-1.70753	-1.0622	-1.38432	0.0799993	-0.222966	-1.015	-0.663705	-1.8974	-0.0911774	2.72176	1.81556	-0.776233	-1.32592	-1.60664	0.933053	0.927508	0.954468	0.989514	0.703429	0.984774	0.871641	0.999744	0.994219	0.940076	0.988761	0.654941	0.996742	0.176637	0.668444	0.967421	0.870164	0.739977
>sp|Q9D620|RFIP1_MOUSE Rab11 family-interacting protein 1 OS=Mus musculus GN=Rab11fip1 PE=1 SV=2	2			0.0815775			0.0255145			1.47506			-0.489186			2.04664			0.696999			1.00437			1.00024			0.837337			0.980019			0.497039			0.985017
>sp|Q9R099|TBL2_MOUSE Transducin beta-like protein 2 OS=Mus musculus GN=Tbl2 PE=1 SV=2	4	1		-0.295719	-0.00509215		-1.36971	0.916511		-0.510505	1.36493		-0.263255	1.98191		2.27702	0.941785		-0.0602574	1.74837		0.99829	1.00061		0.957692	0.955218		0.989012	0.874753		0.993613	0.622655		0.35888	0.948604		1.00624	0.704733
>tr|A0A1E7EA51|A0A1E7EA51_LISMN o-succinylbenzoate synthase OS=Listeria monocytogenes GN=menC PE=3 SV=1		1			-0.927837			-0.734087			0.896508			0.607792			0.95878			0.11402			0.961785			0.977062			0.981128			0.987807			0.950972			1.00227
>sp|Q8CGZ0|CHERP_MOUSE Calcium homeostasis endoplasmic reticulum protein OS=Mus musculus GN=Cherp PE=1 SV=1	2	1		-2.16537	-1.45872		-1.11914	-0.594243		-0.190786	-0.497927		-1.69221	-0.693079		0.732082	-0.407722		-1.16501	-0.332952		0.663276	0.860719		0.989843	0.97962		0.998153	0.99981		0.744489	0.985523		0.972431	1.00107		0.896699	0.995216
>sp|Q80VI1|TRI56_MOUSE E3 ubiquitin-protein ligase TRIM56 OS=Mus musculus GN=Trim56 PE=1 SV=1	3			-0.713073			0.392786			-1.17366			-0.488103			0.95122			0.494189			0.984952			0.988004			0.940521			0.980698			0.926683			0.984096
>tr|Q3U878|Q3U878_MOUSE Putative uncharacterized protein OS=Mus musculus GN=Dazap1 PE=2 SV=1		1			-0.83603			-1.0898			-0.362939			0.136758			0.128232			-0.349157			0.960309			0.935299			1.00365			0.990083			1.00043			0.993282
>sp|P05784|K1C18_MOUSE Keratin, type I cytoskeletal 18 OS=Mus musculus GN=Krt18 PE=1 SV=5		1			-2.5166			-0.603586			-0.266799			-3.03884			1.99996			4.29869			0.432363			0.98039			1.00074			0.129984			0.513541			0.00179711
>sp|P47740|AL3A2_MOUSE Fatty aldehyde dehydrogenase OS=Mus musculus GN=Aldh3a2 PE=1 SV=2	12	12	10	0.0363483	0.613497	0.102818	-0.309223	-0.357526	1.10741	-0.488914	0.486746	0.396328	-0.163193	0.59509	-0.726301	0.269439	1.55138	0.804622	0.678273	0.922869	0.0216731	1.00239	0.99089	1.00296	0.987524	0.989593	0.972396	0.987511	1.00124	0.993714	0.993473	0.988297	0.991465	0.991452	0.770375	0.962471	0.98216	0.956102	1.00007
>sp|Q8R016|BLMH_MOUSE Bleomycin hydrolase OS=Mus musculus GN=Blmh PE=1 SV=1	11	7	8	-0.299208	0.425752	-0.906818	-0.844774	-0.862752	-1.22009	-0.469284	-1.47659	-1.19612	-0.876875	-0.345436	-1.17475	0.410473	0.282674	0.0401248	0.293548	0.317377	-1.42767	0.997917	0.994969	0.97006	0.995932	0.961898	0.977605	0.985464	0.845729	0.895511	0.95873	0.989062	0.922364	0.986102	1.01402	0.997319	0.992151	0.995426	0.80214
>tr|Q543X5|Q543X5_MOUSE CCR4-NOT transcription complex, subunit 7, isoform CRA_b OS=Mus musculus GN=Cnot7 PE=1 SV=1	2		1	0.614565		-0.932347	-1.10737		-0.119885	-0.203794		-0.851346	-0.0066314		-0.948203	2.39669		1.31423	0.0461882		0.201361	0.981641		0.965508	0.992963		0.99869	0.997358		0.951574	0.999131		0.953898	0.309544		0.876061	1.0056		0.995489
>tr|Q0PD49|Q0PD49_MOUSE RAB8B, member RAS oncogene family OS=Mus musculus GN=Rab8b PE=1 SV=1	4	5	5	1.14525	0.198571	-0.407565	1.21113	-1.07848	-1.87696	0.79469	0.0471254	-0.335126	0.661813	-0.275033	-0.0331076	0.931655	0.727462	0.540643	1.07632	0.335628	0.480468	0.965233	0.998769	1.0022	0.989786	0.936135	0.782274	0.98518	0.999356	0.994562	0.978379	0.989785	1.00408	0.935727	0.993414	0.988963	0.912775	0.994774	0.99028
>sp|Q8BWL5|RBMS3_MOUSE RNA-binding motif, single-stranded-interacting protein 3 OS=Mus musculus GN=Rbms3 PE=2 SV=2	1	2	1	0.160478	1.19701	0.152596	1.1389	1.04505	0.317824	1.27257	1.73476	1.72853	1.22544	1.59455	0.356124	0.644659	1.26673	2.12012	0.690315	1.03532	2.25326	1.00366	0.928959	0.998575	0.988864	0.939499	0.997859	0.910087	0.736592	0.693204	0.892416	0.79511	1.01475	0.981021	0.895193	0.4847	0.985696	0.923935	0.402143
>sp|P05480|SRC_MOUSE Neuronal proto-oncogene tyrosine-protein kinase Src OS=Mus musculus GN=Src PE=1 SV=4	2	1		0.537195	-0.425048		0.926536	0.845377		1.18453	1.27162		0.486488	1.05275		0.683158	1.50551		1.1446	1.56371		0.979997	0.993538		0.980426	0.963435		0.939217	0.911427		0.980922	0.956623		0.978191	0.791481		0.8993	0.781527
>tr|A0A0U1RNX8|A0A0U1RNX8_MOUSE B-cell CLL/lymphoma 7 protein family member C OS=Mus musculus GN=Bcl7c PE=1 SV=1		1			-0.0623531			-0.024114			0.109768			0.136164			0.257259			0.535003			1.00044			0.999014			1.00107			0.98967			1.01312			0.988516
>sp|Q810Q5|NMES1_MOUSE Normal mucosa of esophagus-specific gene 1 protein OS=Mus musculus GN=Nmes1 PE=1 SV=1	3	3	4	0.487499	0.149481	0.197958	0.552289	-0.51725	-1.20294	0.482116	2.03634	1.08296	1.35472	1.4066	-0.34009	0.834689	1.14273	0.870071	3.81679	3.73349	3.71446	0.980656	0.99824	0.992321	0.980485	0.986711	0.970498	0.987166	0.572468	0.920101	0.861398	0.861224	1.01112	0.953343	0.921371	0.959267	0.0120367	0.0143367	0.0140746
>tr|A2AE91|A2AE91_MOUSE Protein Gstm4 OS=Mus musculus GN=Gstm4 PE=1 SV=1		1			-2.22385			-1.60584			-0.14701			-1.4186			-0.206064			-0.84681			0.586327			0.755272			1.00262			0.856905			1.00529			0.967972
>tr|Q9ES92|Q9ES92_MOUSE Fc gamma receptor III OS=Mus musculus GN=Fcgr3 PE=2 SV=1	2	1	2	-1.40645	-1.45856	-0.845076	-1.72388	-2.35327	-0.621855	-0.598966	-2.51301	-0.574645	-0.843547	-1.34358	-0.639488	-0.109477	-0.293554	0.552488	-1.25089	-1.99487	-0.235117	0.929554	0.859894	0.983087	0.851202	0.377554	1.00532	0.99772	0.311304	0.990636	0.962888	0.869013	1.00133	0.997367	1.01383	0.991345	0.86029	0.563086	0.996795
>sp|Q8BRT1-5|CLAP2_MOUSE Isoform 2 of CLIP-associating protein 2 OS=Mus musculus GN=Clasp2	3	2		-2.38276	-1.37131		-2.67743	-0.419612		-1.45601	-0.370756		-1.91658	0.0870337		-1.69296	0.552823		-1.07061	-0.339867		0.542943	0.892543		0.357384	0.995342		0.841006	1.00445		0.648378	0.991971		0.666004	0.995006		0.914005	0.994168
>tr|Q541E2|Q541E2_MOUSE Glutathione synthetase (Fragment) OS=Mus musculus GN=Gss PE=1 SV=1	5			-0.421868			-1.5179			-0.270438			0.0153698			0.171422			-0.332872			0.988736			0.921473			0.992309			0.999132			0.996342			0.991264
>tr|Q8BIB3|Q8BIB3_MOUSE Putative uncharacterized protein OS=Mus musculus GN=Zfp944 PE=2 SV=1			1			-0.574111			-0.147298			0.412794			3.33924			3.71978			1.76018			1.00854			1.00113			0.993179			0.0484103			0.0165461			0.657964
>sp|P53702|CCHL_MOUSE Cytochrome c-type heme lyase OS=Mus musculus GN=Hccs PE=1 SV=2	2			-0.874135			0.106394			-1.00595			-0.343671			0.389093			0.216407			0.97876			0.996672			0.9655			0.991042			0.985348			1.00067
>sp|Q99JR1|SFXN1_MOUSE Sideroflexin-1 OS=Mus musculus GN=Sfxn1 PE=1 SV=3	6	7	5	-0.00478653	-0.181336	-1.96709	0.116001	0.440351	-0.664811	1.25166	2.42231	-0.460428	-0.0121004	2.1138	-0.612196	1.40204	0.504903	0.69832	0.532087	0.0239771	-0.863938	0.999241	0.998434	0.643596	0.997432	0.995871	1.00967	0.919271	0.361159	0.991232	0.999533	0.54545	1.005	0.779956	1.00199	0.974416	0.985686	0.998909	0.961404
>sp|Q8CBG9|RN170_MOUSE E3 ubiquitin-protein ligase RNF170 OS=Mus musculus GN=Rnf170 PE=1 SV=1	1			-1.26301			-0.774287			1.03422			0.559266			1.17847			0.188902			0.938984			0.985326			0.961503			0.979984			0.870167			1.00353
>sp|Q8C754|VPS52_MOUSE Vacuolar protein sorting-associated protein 52 homolog OS=Mus musculus GN=Vps52 PE=1 SV=1	6	2		-1.25135	-0.972116		-1.78195	-0.77915		-1.42512	-1.38352		-1.51327	-0.902182		-0.369347	-0.554213		-1.461	-0.182642		0.947897	0.96649		0.836855	0.974698		0.862652	0.874711		0.81642	0.966041		0.986608	0.99555		0.797586	1.00021
>sp|Q9WV27|AT1A4_MOUSE Sodium/potassium-transporting ATPase subunit alpha-4 OS=Mus musculus GN=Atp1a4 PE=1 SV=3	5	4	3	-0.0353265	-0.769468	-0.240948	-0.114605	-2.48447	-0.719342	-0.193815	-0.667312	0.913007	0.568463	-0.0741946	0.849171	0.154843	-0.079774	0.329663	-0.24231	-0.793407	0.139634	1.00252	0.969536	0.997627	0.996413	0.330114	1.0067	0.99816	0.997909	0.935343	0.979546	0.992739	0.971666	0.996721	0.998817	0.989429	0.995804	0.970315	0.992054
>sp|Q9D1B9|RM28_MOUSE 39S ribosomal protein L28, mitochondrial OS=Mus musculus GN=Mrpl28 PE=1 SV=3	1	1	1	-0.28579	-0.086633	-0.139602	0.684443	-1.08569	1.11634	0.741836	0.722165	0.0331599	0.161873	0.909184	-1.18237	1.22298	2.07858	1.14272	0.423807	1.51797	-0.61094	0.997789	1.00138	0.999554	0.990255	0.935389	0.972059	0.989259	0.993356	0.998831	0.993308	0.968744	0.923533	0.850462	0.463895	0.914133	0.987231	0.808665	0.978431
>sp|Q9DC23|DJC10_MOUSE DnaJ homolog subfamily C member 10 OS=Mus musculus GN=Dnajc10 PE=1 SV=2	6	2	1	-1.87647	-1.93525	0.803423	-1.39629	-1.44324	0.362054	-0.28418	-0.186917	0.238075	-1.39775	0.672418	0.815029	1.14016	0.172274	0.292028	-0.484912	-0.654968	0.222996	0.794847	0.712224	0.988564	0.952903	0.827767	1.00139	0.994366	0.998275	0.99658	0.845487	0.98815	0.987989	0.879063	1.00033	0.990034	0.983363	0.98864	0.995109
>tr|Q3TV21|Q3TV21_MOUSE Frataxin OS=Mus musculus GN=Fxn PE=1 SV=1	1			-0.602937			-1.15794			0.151648			0.0118603			1.27262			0.329796			0.979292			0.995854			1.00012			0.999383			0.827113			0.991439
>tr|A2ART8|A2ART8_MOUSE Protein Tgm7 OS=Mus musculus GN=Tgm7 PE=4 SV=1		1			-0.488916			-0.568032			-0.325542			0.505571			0.420221			-0.0407307			0.998442			0.987505			0.999327			0.986038			0.998542			0.999796
>sp|P53395|ODB2_MOUSE Lipoamide acyltransferase component of branched-chain alpha-keto acid dehydrogenase complex, mitochondrial OS=Mus musculus GN=Dbt PE=1 SV=2	3	1	2	-1.89531	-0.277203	-0.579341	-1.85922	0.8364	0.30948	1.06486	-0.138408	-0.457565	-1.61634	-0.0965103	-0.112571	0.627955	1.07154	1.36159	-0.677351	0.778459	-0.333093	0.795271	0.996508	1.01005	0.801355	0.964205	0.998604	0.95924	1.00284	0.989991	0.783491	0.991128	1.0102	0.976772	0.936348	0.863303	0.982653	0.970537	0.996391
>sp|Q6Q477|AT2B4_MOUSE Plasma membrane calcium-transporting ATPase 4 OS=Mus musculus GN=Atp2b4 PE=1 SV=1	4	3	2	-0.905358	-0.833954	-0.456629	-0.934757	-2.36854	-0.589335	-0.193109	-0.947219	-0.809732	-1.56471	-0.918457	-1.23909	0.71121	0.5865	-0.329081	-0.87413	-1.65656	0.0404887	0.967866	0.960663	1.01026	0.980659	0.378643	1.00626	0.99781	0.992014	0.960273	0.796312	0.972273	0.920008	0.974984	1.00144	0.989062	0.946022	0.75442	1.00027
>sp|Q9DCW4|ETFB_MOUSE Electron transfer flavoprotein subunit beta OS=Mus musculus GN=Etfb PE=1 SV=3	16	12	12	0.847224	0.741361	0.99729	0.686435	1.69417	1.0698	0.558903	1.91532	1.92825	0.655453	1.4767	1.41066	0.460035	1.38782	1.34309	1.8036	1.98867	1.74424	0.98248	0.970342	0.952428	0.988747	0.711429	0.986021	0.996613	0.641309	0.618456	0.977912	0.83587	0.897499	0.982451	0.844995	0.868779	0.645489	0.559782	0.664804
>sp|C1KZK6|EFTU_LISMC Elongation factor Tu OS=Listeria monocytogenes serotype 4b (strain CLIP80459) GN=tuf PE=3 SV=1	1	1	1	-2.45695	-0.521659	-1.84827	-1.935	0.140342	-1.5576	-0.284121	5.75322	0.160196	-2.22255	-0.197449	-2.25404	0.158863	1.54063	-0.549661	-1.33871	0.155401	-1.4116	0.502137	0.994098	0.720095	0.754057	0.996343	0.923686	0.993991	1.87e-06	0.994525	0.517439	0.993554	0.462575	0.996978	0.775368	0.990984	0.831962	0.998236	0.809263
>sp|Q6P5D4|CP135_MOUSE Centrosomal protein of 135 kDa OS=Mus musculus GN=Cep135 PE=1 SV=1		1			-0.39874			-0.435268			0.646569			0.527352			0.45067			0.0237627			0.990012			0.996322			0.998692			0.986521			1.00045			0.99822
>sp|Q14C59|TM11B_MOUSE Transmembrane protease serine 11B-like protein OS=Mus musculus GN=Tmprss11b PE=2 SV=2	1	1	1	0.295645	0.195649	-0.479521	-0.628665	-0.37754	-0.816895	-1.03081	0.105948	0.117347	0.408249	0.599278	-0.247867	-0.407273	0.334335	1.03514	-0.570305	0.805926	0.614773	0.997921	0.998211	1.01095	0.985208	0.993145	0.997467	0.961385	0.999963	1.00014	0.99017	0.987422	1.0136	0.986341	1.00685	0.942702	0.987097	0.970698	0.976829
>sp|Q640Q5|PAN3_MOUSE PAB-dependent poly(A)-specific ribonuclease subunit PAN3 OS=Mus musculus GN=Pan3 PE=1 SV=3			1			0.239551			0.171037			1.66169			1.25723			0.390144			0.550299			0.99689			1.00239			0.725715			0.926946			0.988535			0.977735
>sp|Q8BH02|TOR4A_MOUSE Torsin-4A OS=Mus musculus GN=Tor4a PE=2 SV=1	3	1	1	0.100656	-0.661642	-0.484693	-0.752214	0.363266	0.257941	-1.18841	-0.932714	-0.466162	0.0551509	-0.653139	-0.494204	1.47959	0.0175848	0.759808	0.205948	0.970796	-0.576572	1.00461	0.98684	1.01328	0.984048	0.990636	1.00136	0.938853	0.990411	0.991899	0.999752	0.987271	1.02229	0.747727	0.998274	0.973838	1.00188	0.943248	0.978201
>sp|Q3TXS7|PSMD1_MOUSE 26S proteasome non-ATPase regulatory subunit 1 OS=Mus musculus GN=Psmd1 PE=1 SV=1	26	18	18	-0.322605	-1.70879	-0.271895	-0.444741	-1.9212	0.333277	-0.72927	-0.489089	0.290566	-0.22825	-0.834782	0.12937	-0.172212	0.475439	0.672443	-0.153109	-0.736898	-0.372802	0.99752	0.781434	0.99935	0.990321	0.600235	1.00059	0.984438	1.00233	0.997101	0.993044	0.971322	1.01029	0.996603	1.00061	0.976937	1.0033	0.978717	0.994405
>sp|Q8VD04|GRAP1_MOUSE GRIP1-associated protein 1 OS=Mus musculus GN=Gripap1 PE=1 SV=1	9	5	5	-1.56991	-1.42455	-0.539468	-0.586323	-1.03785	-0.125728	0.484604	-0.870325	0.000377005	-0.996711	-1.23198	-0.794794	0.196449	0.623256	1.76695	-1.24836	-0.489158	-0.932637	0.887544	0.877087	1.01414	0.983896	0.940582	1.0005	0.985975	0.991264	0.999699	0.944814	0.900715	0.98746	0.995188	1.00074	0.689147	0.862866	0.996477	0.9446
>tr|Q0PD35|Q0PD35_MOUSE RAB21, member RAS oncogene family OS=Mus musculus GN=Rab21 PE=1 SV=1	6	5	4	0.254359	0.95908	0.253588	0.0129574	0.545214	0.371152	0.96655	0.333341	0.374399	0.744195	0.166236	-0.152377	1.05188	1.24554	0.774206	0.841618	0.336216	0.217841	1.00021	0.965188	0.998023	0.999183	0.987974	1.00305	0.975416	0.998247	0.998378	0.973678	0.991877	1.00983	0.903154	0.889928	0.968415	0.959743	0.995032	0.996765
>sp|Q8BY87|UBP47_MOUSE Ubiquitin carboxyl-terminal hydrolase 47 OS=Mus musculus GN=Usp47 PE=1 SV=2	10	5		-2.2053	-1.24607		-1.46921	-1.03787		-2.15376	0.790761		-0.754379	0.17434		0.338055	1.3354		-1.67914	-0.928055		0.62978	0.913653		0.947912	0.941185		0.484721	0.989077		0.970456	0.98964		0.987884	0.873638		0.715294	0.955952
>sp|Q8CI51-3|PDLI5_MOUSE Isoform 3 of PDZ and LIM domain protein 5 OS=Mus musculus GN=Pdlim5			1			-1.26515			-0.842691			0.391539			-0.95921			-0.189581			-0.438994			0.920193			0.993475			0.995346			0.95115			0.997212			0.990879
>sp|Q6ZQA0|NBEL2_MOUSE Neurobeachin-like protein 2 OS=Mus musculus GN=Nbeal2 PE=1 SV=2	6	4	3	0.362978	-1.25019	-0.982038	0.528305	-0.726226	0.234145	0.274711	-0.670081	0.136046	0.205908	0.390361	1.90752	0.24628	0.000374163	1.49464	-0.445211	0.0370256	0.787431	0.994706	0.915527	0.958152	0.980793	0.978429	1.00324	0.992212	0.998611	0.999223	0.996669	0.985963	0.650628	0.994767	0.999701	0.800207	0.986097	1.00043	0.969349
>tr|Q6PFZ1|Q6PFZ1_MOUSE Sec24b protein OS=Mus musculus GN=Sec24b PE=2 SV=1	3	1	1	-1.54701	0.298394	-1.77935	-1.65721	-2.13411	-0.732359	-0.248211	-0.0494238	0.343329	-0.791086	0.140585	0.611205	1.49474	1.42088	0.284428	-1.96283	-0.808758	-0.631542	0.90085	0.996335	0.739181	0.874612	0.496935	1.00361	0.992634	0.999659	0.995943	0.974382	0.990229	1.00487	0.734955	0.833622	0.991064	0.561224	0.970264	0.974317
>sp|P70445|4EBP2_MOUSE Eukaryotic translation initiation factor 4E-binding protein 2 OS=Mus musculus GN=Eif4ebp2 PE=1 SV=1	1			-0.876879			-1.53473			-0.334048			-1.57863			-0.205341			0.309371			0.978778			0.925282			0.993417			0.792724			0.994374			0.989185
>sp|Q8BJS4|SUN2_MOUSE SUN domain-containing protein 2 OS=Mus musculus GN=Sun2 PE=1 SV=3	8	6	4	-0.5296	-2.44931	0.37114	-0.0727074	-2.04143	1.12793	-0.280153	-1.02793	0.31296	-0.480246	-1.49251	0.204754	1.57578	1.3934	1.82278	0.13226	-1.46126	0.363417	0.979865	0.464632	1.00204	0.99557	0.551039	0.970275	0.991406	0.974697	0.993927	0.982883	0.833038	1.0119	0.70719	0.842749	0.662455	1.00204	0.826274	0.995466
>sp|Q9DBS1|TMM43_MOUSE Transmembrane protein 43 OS=Mus musculus GN=Tmem43 PE=1 SV=1	8	6	5	-0.864122	-1.82074	-0.725423	-0.686373	-1.37454	-1.61253	1.00743	-0.123825	-2.35241	-0.773144	-1.11491	-2.28085	0.304827	0.659252	-0.747896	-0.49528	-1.22775	-1.56759	0.981664	0.744512	0.997705	0.988488	0.854911	0.902859	0.965835	1.00121	0.411537	0.973123	0.955425	0.449956	0.992652	1.00159	0.973576	0.983937	0.890074	0.752096
>sp|Q91ZW2|OFUT1_MOUSE GDP-fucose protein O-fucosyltransferase 1 OS=Mus musculus GN=Pofut1 PE=1 SV=1	5	1	1	-0.444708	0.457923	-0.186487	-1.60591	0.975609	-1.13659	-0.783767	-0.388603	0.405118	-0.538545	-0.436867	-0.314593	0.581906	0.46248	1.15364	-0.0548392	-0.057597	0.821883	0.988581	0.996553	0.996395	0.900209	0.943861	0.971558	0.988652	1.0035	0.992321	0.981163	0.980193	1.01444	0.976779	1.00014	0.914576	1.00573	0.999289	0.96656
>sp|Q61941|NNTM_MOUSE NAD(P) transhydrogenase, mitochondrial OS=Mus musculus GN=Nnt PE=1 SV=2	17	15	8	1.54794	-0.405319	-1.95703	2.1671	0.634506	0.446208	2.88022	2.04056	-0.911344	0.15367	-0.146874	0.296536	2.14048	0.224504	1.24358	2.36746	1.52993	1.19573	0.900334	0.991528	0.65071	0.618974	0.984371	0.999063	0.157805	0.570014	0.935273	0.995269	0.990086	1.01484	0.431491	1.01257	0.888231	0.359193	0.80495	0.865245
>sp|O70566|DIAP2_MOUSE Protein diaphanous homolog 2 OS=Mus musculus GN=Diaph2 PE=1 SV=2	10	6	6	-0.913537	-2.27885	-0.961063	-0.786762	-1.29524	0.00672311	-2.09816	-1.56346	-0.706861	-1.15444	-1.48525	-0.828328	-0.436996	-0.767847	-0.294737	-0.248993	-0.941095	-0.538978	0.965573	0.555917	0.960924	0.984645	0.884488	0.998245	0.511975	0.826133	0.98349	0.914092	0.836051	0.983511	0.98729	0.983832	0.989826	0.994434	0.94592	0.979705
>sp|Q9D338|RM19_MOUSE 39S ribosomal protein L19, mitochondrial OS=Mus musculus GN=Mrpl19 PE=1 SV=1	3			-0.0215864			-0.13577			0.0868151			-0.0854267			0.288332			1.11652			1.00083			0.996067			0.996071			0.999643			0.990172			0.9031
>tr|Q8BX26|Q8BX26_MOUSE Putative uncharacterized protein OS=Mus musculus GN=Ptpn7 PE=2 SV=1		1			-0.648021			-0.502043			0.212067			0.624504			1.1549			0.296304			0.990389			0.991042			0.99783			0.989152			0.913694			0.996758
>sp|Q9CPT0|B2L14_MOUSE Apoptosis facilitator Bcl-2-like protein 14 OS=Mus musculus GN=Bcl2l14 PE=1 SV=1	1			-1.18789			-0.545803			-0.181873			-0.0261206			0.0398486			0.33038			0.953302			0.979			0.999572			0.999231			0.996018			0.9913
>sp|Q8CI75|DI3L2_MOUSE DIS3-like exonuclease 2 OS=Mus musculus GN=Dis3l2 PE=1 SV=1	2			-0.741857			-2.14364			0.545946			-0.837955			1.265			-0.444645			0.985971			0.640903			0.991537			0.961758			0.832989			0.985955
>sp|P56379|68MP_MOUSE 6.8 kDa mitochondrial proteolipid OS=Mus musculus GN=Mp68 PE=1 SV=1	1	1	1	-0.61186	-0.232173	-1.12195	-0.596187	-0.0767954	-1.56378	-0.329865	1.21856	-0.857521	0.102539	-0.0876425	-1.35398	-0.230779	1.43652	-0.856866	1.30617	0.212422	-0.8595	0.979736	0.995805	0.944838	0.987054	0.997262	0.919243	0.994706	0.916782	0.949953	0.999107	0.992579	0.906907	0.994767	0.822627	0.95779	0.852438	0.998007	0.96343
>sp|O35678|MGLL_MOUSE Monoglyceride lipase OS=Mus musculus GN=Mgll PE=1 SV=1	8	7	7	0.952535	-0.275423	0.660536	-0.578823	-0.892342	-0.489794	-0.266724	-1.0107	1.43795	0.79976	-1.35059	1.25475	-0.424351	0.645749	0.936226	0.655205	-0.121957	1.73819	0.962071	0.996092	1.0069	0.984531	0.961576	0.99851	0.992507	0.98086	0.798029	0.973082	0.868814	0.923046	0.987715	1.00279	0.951808	0.985751	1.00097	0.664304
>tr|Q3TCI7|Q3TCI7_MOUSE L-lactate dehydrogenase OS=Mus musculus GN=Ldha PE=2 SV=1	1	1		-0.604635	-0.0575485		-2.05694	-1.05674		-0.510214	-0.204281		-0.441735	0.828817		1.12905	-0.437032		-0.444335	0.467141		0.980558	0.999775		0.690143	0.940855		0.988252	0.997244		0.988442	0.970495		0.886313	0.99897		0.986039	1.00012
>sp|Q9D902|T2EB_MOUSE General transcription factor IIE subunit 2 OS=Mus musculus GN=Gtf2e2 PE=1 SV=2	1			-0.307044			-0.475717			0.82785			-0.245297			-0.0515268			0.220924			0.998551			0.989289			0.987383			0.993411			0.99305			1.00012
>sp|Q91VJ1|AIM2_MOUSE Interferon-inducible protein AIM2 OS=Mus musculus GN=Aim2 PE=1 SV=2	2			-1.44762			-2.04588			-0.0986479			-0.544749			3.41247			-0.17257			0.931515			0.686514			0.998005			0.980159			0.0326053			1.00295
>sp|Q9DB73|NB5R1_MOUSE NADH-cytochrome b5 reductase 1 OS=Mus musculus GN=Cyb5r1 PE=1 SV=1	4	2	1	-0.698753	-0.460023	-1.89802	0.613107	0.740328	1.05445	0.0926029	-0.284954	-0.604893	-0.150059	0.264737	0.283472	0.74759	2.38684	1.02318	0.512691	0.0862839	0.716493	0.983299	0.997494	0.678103	0.983092	0.974296	0.983083	0.997323	0.99976	0.988504	0.99466	0.991015	1.01161	0.972835	0.299526	0.946739	0.983648	0.999396	0.967674
>sp|P08508|FCGR3_MOUSE Low affinity immunoglobulin gamma Fc region receptor III OS=Mus musculus GN=Fcgr3 PE=1 SV=1	3	3	1	-1.75345	-1.54117	-1.26053	-2.4821	-2.49629	-0.966708	-2.21814	-2.23284	-1.04004	-2.01432	-0.533303	-1.23579	-1.15041	-0.578704	0.520111	-1.99781	-1.69862	-0.671124	0.824287	0.834896	0.924633	0.465209	0.326372	1.00397	0.447005	0.459192	0.924146	0.596672	0.9842	0.919561	0.877297	1.00283	0.987289	0.548477	0.733042	0.973531
>sp|P60330|ESPL1_MOUSE Separin OS=Mus musculus GN=Espl1 PE=1 SV=1	1			-0.658535			-0.935716			-0.854505			0.0995424			0.300174			-0.2016			0.987619			0.982084			0.97782			0.999475			0.991772			1.00268
>sp|A2AJ88|PLPL7_MOUSE Patatin-like phospholipase domain-containing protein 7 OS=Mus musculus GN=Pnpla7 PE=1 SV=1	2	3	1	-2.31693	-1.11717	-1.19767	-2.44111	-1.2293	-0.11075	-2.46435	0.46382	-0.80342	-0.647799	-1.04567	-1.2579	-1.50177	-0.293927	-0.329474	-1.05327	0.217068	-0.725209	0.599617	0.935449	0.920847	0.478071	0.902487	0.996607	0.333339	1.00416	0.958544	0.979069	0.95534	0.926867	0.735924	1.01402	0.989301	0.918216	0.997984	0.96672
>tr|Q3TQY2|Q3TQY2_MOUSE Putative uncharacterized protein OS=Mus musculus GN=Dctn4 PE=2 SV=1	1			-0.30563			-0.576626			0.270828			0.363677			0.315558			0.00881816			0.998402			0.983321			0.992144			0.990368			0.991473			1.00166
>sp|Q8BZT9|LACC1_MOUSE Laccase domain-containing protein 1 OS=Mus musculus GN=Lacc1 PE=1 SV=1	1		1	-1.16538		-1.28565	-0.0450681		-0.232817	0.190218		-0.752286	-1.91197		-1.55316	0.730693		0.790514	-0.4553		-0.250722	0.956742		0.922563	0.997841		1.00183	0.998476		0.971693	0.647521		0.84945	0.97282		0.960553	0.98652		1.0003
>tr|Q9Z0I7|Q9Z0I7_MOUSE Protein Slfn1 OS=Mus musculus GN=Slfn1 PE=1 SV=1	1			-0.503565			-0.18246			-0.559853			-0.129128			0.708718			1.71495			0.982806			0.998042			0.995785			0.996668			0.975428			0.6951
>sp|Q9D7M1|GID8_MOUSE Glucose-induced degradation protein 8 homolog OS=Mus musculus GN=Gid8 PE=1 SV=1	3	1	1	-1.25049	-2.71408	0.0597389	-1.59666	-0.193021	0.0228183	0.356751	-0.663939	-0.833782	-1.04944	-1.04999	-1.72384	3.06099	1.75482	0.727808	0.311903	-1.93285	-0.427517	0.946412	0.336371	1.00365	0.90318	1.00014	1.0011	0.990641	0.997563	0.955822	0.934577	0.952825	0.744851	0.0805009	0.645568	0.978014	0.989088	0.581598	0.990133
>sp|Q9CQN7|RM41_MOUSE 39S ribosomal protein L41, mitochondrial OS=Mus musculus GN=Mrpl41 PE=1 SV=1	2	2	1	-1.22258	-1.12699	-0.968794	-0.0714179	-0.249286	-0.243325	0.602898	-0.057567	-0.618235	0.187024	0.0285753	-0.0988416	1.0972	0.199432	0.431537	-0.680398	-0.352626	-0.687525	0.943934	0.936157	0.961112	0.995938	0.995885	1.00071	0.998207	1.0002	0.983674	0.996097	0.998415	1.01307	0.896561	1.00484	0.994443	0.982805	0.992607	0.971556
>sp|Q9CPY7|AMPL_MOUSE Cytosol aminopeptidase OS=Mus musculus GN=Lap3 PE=1 SV=3	26	20	21	0.996491	0.328876	-1.0971	-0.21737	-0.732529	-1.01963	-0.565372	-0.0569488	-1.39019	-0.0416502	-1.40696	-0.492678	-0.296773	0.0729448	-0.0712342	0.977513	0.381514	1.12761	0.969907	0.996227	0.944087	0.993402	0.977315	0.989538	0.995436	1.00005	0.824944	0.999616	0.862617	1.02083	0.990545	0.997602	0.996533	0.932872	0.992256	0.885666
>tr|Q3TBX5|Q3TBX5_MOUSE MCG133576, isoform CRA_a OS=Mus musculus GN=Aup1 PE=2 SV=1	2	1	2	-2.03384	-0.852651	-0.501955	-1.7108	-0.0312783	0.137409	-0.588609	-0.721785	0.245086	-1.03142	-0.898974	-0.661945	0.399883	0.491079	1.69639	-1.14127	0.0747064	-0.620515	0.742909	0.963048	1.0129	0.851908	0.998162	0.999336	0.999492	0.993404	0.997883	0.937341	0.965135	0.995615	0.984992	1.00054	0.713851	0.898235	0.999478	0.973797
>sp|Q9D7A6|SRP19_MOUSE Signal recognition particle 19 kDa protein OS=Mus musculus GN=Srp19 PE=1 SV=1	2	2	2	-1.62665	-0.51851	-0.0771891	-2.12645	-1.28867	-1.15442	-0.366095	-0.0908543	-1.22915	-0.973422	-0.79969	-0.0551513	-0.428032	-0.822635	0.167099	-1.80765	0.528963	-0.296106	0.867858	0.994234	1.00225	0.65126	0.885427	0.971998	0.99171	1.00006	0.883736	0.950425	0.969039	1.0075	0.986239	0.982128	0.997891	0.642737	0.988836	1.00581
>sp|Q3TTA7|CBLB_MOUSE E3 ubiquitin-protein ligase CBL-B OS=Mus musculus GN=Cblb PE=1 SV=3	2	2		-2.54046	0.210987		-1.10272	0.152612		-0.387006	0.0258562		-1.17141	0.336544		0.337027	0.631572		-0.440173	0.301149		0.454984	0.998078		0.993537	0.996641		0.988104	1.00368		0.906338	0.989022		0.987795	1.0021		0.985274	0.997462
>tr|Q920F0|Q920F0_MOUSE Small GTP-binding protein Rab3C (Fragment) OS=Mus musculus PE=4 SV=1			1			-2.36715			-2.04463			-2.38271			-1.71875			-1.20705			-0.253352			0.437497			0.692475			0.385335			0.751379			0.895199			1.00018
>sp|Q9WU40|MAN1_MOUSE Inner nuclear membrane protein Man1 OS=Mus musculus GN=Lemd3 PE=1 SV=2	1	1		-1.23636	-2.03875		-1.74019	-1.56884		-1.291	-0.776712		-1.59398	-1.66367		-1.15973	-0.555975		-0.634622	-1.73643		0.94453	0.657316		0.854163	0.779056		0.905261	0.993968		0.787174	0.768606		0.875946	0.993842		0.985914	0.711116
>tr|Q3U6L3|Q3U6L3_MOUSE Glutaredoxin, isoform CRA_a OS=Mus musculus GN=Glrx PE=1 SV=1	6	7	5	-0.0848217	-1.12767	-0.614553	-0.146472	-0.270924	-0.318119	0.85609	0.190964	0.158174	0.539535	0.690488	-0.747344	-0.0785006	0.0603093	-0.505253	0.422417	-0.53614	0.0916271	1.00582	0.935838	1.01117	0.995898	0.996184	0.998201	0.977708	0.997538	0.9947	0.981416	0.986692	0.989097	0.995553	0.999038	0.983353	0.9865	0.988256	0.992832
>tr|Q3TTA2|Q3TTA2_MOUSE Putative uncharacterized protein (Fragment) OS=Mus musculus GN=Rasa1 PE=2 SV=1	5	2	1	-2.13227	-2.92021	-0.861889	-2.27	-3.29807	-0.901911	-0.700261	-3.39767	-0.707658	-1.22363	-2.95775	-2.23906	0.447385	-1.08301	1.38842	-1.57011	-3.0713	-0.170175	0.673093	0.265559	0.978119	0.575492	0.073908	1.00073	0.989932	0.0394936	0.983934	0.892106	0.150377	0.470071	0.984073	0.937185	0.852579	0.754023	0.0903784	0.9927
>sp|Q9ES00|UBE4B_MOUSE Ubiquitin conjugation factor E4 B OS=Mus musculus GN=Ube4b PE=1 SV=3	4	3	1	-0.580566	-1.54351	-1.79993	-0.240666	-1.45905	0.142476	-2.19995	-0.415862	0.864857	-0.263898	-1.67906	2.34852	0.0562187	1.13148	1.76396	-1.54463	-0.510495	-0.0723435	0.982474	0.838291	0.725541	0.993586	0.824735	1.00025	0.457819	1.00696	0.948472	0.993841	0.759805	0.411582	0.994261	0.927004	0.689184	0.762915	0.993726	0.99512
>tr|F8WIK0|F8WIK0_MOUSE Anamorsin OS=Mus musculus GN=Ciapin1 PE=1 SV=2	1			-0.687714			-1.04537			-1.29141			-0.511886			0.685418			-0.0456023			0.986119			0.989601			0.906027			0.982768			0.979657			1.00555
>tr|Q3TJ22|Q3TJ22_MOUSE Angio-associated migratory protein OS=Mus musculus GN=Aamp PE=1 SV=1	1			-0.504809			-1.16887			0.610809			-0.0346339			0.0724678			0.317926			0.982745			0.995754			0.998547			0.99977			0.994002			0.989717
>tr|Q0VF19|Q0VF19_MOUSE Fibroblast growth factor OS=Mus musculus GN=Fgf17 PE=2 SV=1	1			-1.08486			-0.156365			9.06892			0.0877773			4.93262			2.20869			0.953711			0.996082			0			1.00038			9.53e-05			0.442672
>sp|Q9QXZ0|MACF1_MOUSE Microtubule-actin cross-linking factor 1 OS=Mus musculus GN=Macf1 PE=1 SV=2	65	28	22	-0.522558	-1.73279	-0.332975	0.409799	-1.62581	-0.163551	-0.242221	-0.725011	-1.04014	-0.496269	-1.0731	-1.23263	0.609287	0.664427	2.01764	-0.498969	-0.459462	-0.848828	0.981047	0.774871	1.00122	0.987395	0.740512	1.00277	0.992522	0.992337	0.924692	0.980546	0.955654	0.912413	0.974377	1.00176	0.54687	0.984061	1.00075	0.9688
>sp|Q99JY8|PLPP3_MOUSE Phospholipid phosphatase 3 OS=Mus musculus GN=Plpp3 PE=1 SV=1	1			0.226764			-1.11018			0.022454			0.658533			2.41642			1.46265			0.999732			0.990961			0.998913			0.979863			0.302906			0.798084
>sp|O08674|RBPJL_MOUSE Recombining binding protein suppressor of hairless-like protein OS=Mus musculus GN=Rbpjl PE=1 SV=1	1		1	-2.1323		-1.42591	-0.187856		-1.14673	-0.416151		-1.18166	-1.09885		-0.608792	1.51852		0.177848	-0.805248		-0.635288	0.675386		0.903125	0.998456		0.971543	0.989187		0.899901	0.929578		1.00604	0.730171		0.996459	0.960333		0.972833
>sp|Q8BMK4|CKAP4_MOUSE Cytoskeleton-associated protein 4 OS=Mus musculus GN=Ckap4 PE=1 SV=2	21	13	11	-0.492585	-1.7575	0.0698744	1.28224	-0.97614	1.27287	-0.0974389	-0.399388	0.738086	0.903742	0.917067	0.324328	1.33903	0.64132	1.22636	0.567318	0.131809	0.42531	0.981823	0.766655	1.00304	0.971838	0.94368	0.955228	0.997757	1.00495	0.970034	0.960279	0.971448	1.01305	0.812241	1.00217	0.894264	0.987407	0.999621	0.990746
>sp|Q0VE82|CPNE7_MOUSE Copine-7 OS=Mus musculus GN=Cpne7 PE=1 SV=1	1			-0.230121			-0.548859			-0.713624			0.422874			0.381506			0.0899522			0.99987			0.979952			0.989475			0.991534			0.987353			1.00439
>tr|Q14AR0|Q14AR0_MOUSE RIKEN cDNA 1810035L17, isoform CRA_a OS=Mus musculus GN=Slirp PE=2 SV=1	2	1		-0.518828	0.509849		-0.791341	-0.441931		-0.908601	0.617354		-0.252194	-0.679959		1.31925	1.71284		0.637589	-0.529242		0.982016	0.994808		0.984272	0.995103		0.98463	0.999472		0.993924	0.987814		0.815987	0.679211		0.983856	0.989212
>sp|Q922K7|NOP2_MOUSE Probable 28S rRNA (cytosine-C(5))-methyltransferase OS=Mus musculus GN=Nop2 PE=1 SV=1	4	4	3	-1.76045	-1.15445	-0.102965	-1.17871	-1.49159	0.781478	1.06974	-0.119526	0.637812	-0.460191	-0.563697	-0.126977	1.85797	1.03842	1.99597	-0.962256	-1.49811	-0.173649	0.819136	0.940324	1.00309	0.993436	0.810196	0.993842	0.95897	1.00169	0.982749	0.984831	0.991151	1.00996	0.587248	0.940172	0.558931	0.932391	0.814498	0.992587
>tr|Q50HX4|Q50HX4_MOUSE Putative uncharacterized protein OS=Mus musculus GN=Rab14 PE=1 SV=1	12	11	12	0.162241	-1.01075	-0.303776	-0.792434	-1.96842	-0.0187742	0.864451	-1.0723	-0.0347537	-0.145379	-0.379929	0.510458	-0.284911	-0.841674	0.255269	0.383842	-0.378712	0.439902	1.00305	0.961528	1.00497	0.983961	0.578283	1.00045	0.980783	0.958929	0.999505	0.995578	0.986813	1.02131	0.991366	0.978306	0.993713	0.988397	0.99281	0.992045
>tr|Q3TZW9|Q3TZW9_MOUSE Tyrosine-protein phosphatase non-receptor type OS=Mus musculus GN=Ptpn1 PE=1 SV=1	16	16	15	0.439506	-0.18516	-0.534874	-0.0809145	-0.444875	-0.427767	0.974443	1.01257	0.115408	0.62567	-0.0852539	-0.270603	-0.59276	0.391765	0.0843794	0.931397	0.355366	-0.0351859	0.988928	0.998398	1.01371	0.995472	0.994439	1.00106	0.974586	0.980017	0.999439	0.975249	0.991683	1.01461	0.976535	1.00115	0.999225	0.936666	0.992682	0.999157
>sp|Q8C2K5|RASL3_MOUSE RAS protein activator like-3 OS=Mus musculus GN=Rasal3 PE=1 SV=1	10	4	2	-0.637244	-1.1291	-1.29737	-1.7292	-0.811555	-1.11472	-1.57961	0.426481	-0.640055	-2.15109	-1.08309	-0.632308	0.870524	0.625631	-0.345649	-1.68292	-0.69298	-1.14276	0.985392	0.935098	0.920176	0.85623	0.966539	0.972885	0.783114	1.00817	0.982679	0.535881	0.955001	1.00335	0.940427	1.0014	0.989907	0.713386	0.985226	0.876271
>sp|P97496|SMRC1_MOUSE SWI/SNF complex subunit SMARCC1 OS=Mus musculus GN=Smarcc1 PE=1 SV=2	8	4	3	-0.977654	-1.997	-1.23089	-0.637011	-1.8438	-0.918743	0.128408	-0.440793	-0.923989	-0.466621	-1.09412	-1.30833	-0.0532744	-0.0913219	0.127457	-0.335811	-1.91051	-1.38853	0.963585	0.680437	0.916991	0.986308	0.629	0.998856	0.998207	1.00376	0.938626	0.984448	0.954303	0.91605	0.994237	0.998759	1.00194	0.99214	0.595731	0.808693
>sp|P97868|RBBP6_MOUSE E3 ubiquitin-protein ligase RBBP6 OS=Mus musculus GN=Rbbp6 PE=1 SV=5		1			-1.65734			-1.70032			-0.984733			-0.584692			0.144979			-0.793194			0.803336			0.708203			0.986846			0.988372			1.00326			0.969661
>sp|Q3B7Z2|OSBP1_MOUSE Oxysterol-binding protein 1 OS=Mus musculus GN=Osbp PE=1 SV=3	8	7	4	-0.0321414	0.0366763	-1.2408	-0.828868	-1.45823	-0.113816	-1.08024	-1.5054	-1.93267	-0.899416	-0.105238	-0.906545	1.11699	0.412055	0.157545	-0.111349	-0.180999	-1.15183	1.00128	1.00116	0.917308	0.991298	0.825022	0.997892	0.957392	0.844466	0.617291	0.962014	0.992062	0.964874	0.890348	1.00046	0.998791	1.00188	1.00023	0.875713
>tr|Q14AZ9|Q14AZ9_MOUSE Zinc binding alcohol dehydrogenase, domain containing 2 OS=Mus musculus GN=Zadh2 PE=1 SV=1	6	4	5	0.100808	-0.621481	-0.553764	-0.263749	0.160678	-1.02868	-0.336569	-0.201782	0.142725	0.0987639	-0.429756	-0.212989	-0.0186538	-0.0733053	-0.143767	0.420869	-0.599322	0.426035	1.00466	0.990887	1.00853	0.993263	0.997361	0.989605	0.99473	0.996545	0.998977	0.999223	0.978911	1.01418	0.999925	0.997747	0.999104	0.98668	0.98926	0.990318
>sp|Q9CR60|GOT1B_MOUSE Vesicle transport protein GOT1B OS=Mus musculus GN=Golt1b PE=1 SV=1	2	1	1	-1.07722	-1.30074	-1.21862	-1.72354	-0.748955	-0.00290896	0.411949	-0.016998	-0.685553	-0.323996	-1.05251	-1.25095	0.367245	0.609792	-0.402836	-1.24488	-1.32963	0.749167	0.952027	0.898403	0.914206	0.847471	0.975986	0.998642	0.988523	1.00155	0.984092	0.989479	0.955659	0.92228	0.986453	1.00301	0.988779	0.862693	0.871372	0.969963
>sp|O88441|MTX2_MOUSE Metaxin-2 OS=Mus musculus GN=Mtx2 PE=1 SV=1	1	1	2	-0.808987	0.273103	0.439266	0.108239	0.0634961	0.314024	-1.09121	-1.40465	0.772108	-0.616621	-0.777321	1.93981	1.06406	0.120971	1.13555	0.259925	-0.0258599	0.804815	0.980725	0.994864	1.00598	0.996556	0.999037	0.99722	0.959777	0.866331	0.958682	0.976716	0.971112	0.633881	0.900698	0.999736	0.916163	0.993822	0.999543	0.969768
>sp|O54910|IKBE_MOUSE NF-kappa-B inhibitor epsilon OS=Mus musculus GN=Nfkbie PE=1 SV=2	2			-1.63374			-0.0948866			0.292235			3.13042			0.69005			-0.0344153			0.873971			0.9961			0.994707			0.125062			0.978826			1.00346
>sp|A2RT67|DEND3_MOUSE DENN domain-containing protein 3 OS=Mus musculus GN=Dennd3 PE=1 SV=2	2	2		-1.17912	0.0667638		-0.904443	-0.0403624		0.282525	-0.976137		-0.868816	0.254806		1.92479	0.125369		0.164666	-0.482562		0.955519	1.0019		0.979304	0.999003		0.993393	0.985106		0.961143	0.990855		0.547683	1.00012		1.00304	0.997515
>sp|P42125|ECI1_MOUSE Enoyl-CoA delta isomerase 1, mitochondrial OS=Mus musculus GN=Eci1 PE=1 SV=2	4	3	1	-2.32338	-2.5488	0.253112	-2.26186	-2.21721	-2.1119	-2.53869	-1.72811	-1.31877	-2.01191	-1.68855	-1.31182	-1.08527	-1.69973	1.52089	-1.9694	-0.96709	0.530726	0.601378	0.410325	0.997583	0.582925	0.458778	0.634137	0.305571	0.737385	0.84608	0.597355	0.751351	0.914624	0.897242	0.688017	0.796809	0.562385	0.94168	0.982494
>tr|B9EJ54|B9EJ54_MOUSE MCG21756, isoform CRA_b OS=Mus musculus GN=Nup205 PE=1 SV=1	3			-1.03742			-1.71471			-0.842028			-0.796114			-0.301365			-0.963316			0.964074			0.85196			0.981395			0.97262			0.991469			0.931795
>tr|Q1KYL8|Q1KYL8_MOUSE Gag polyprotein pr65 OS=Mus musculus PE=4 SV=1	1			-0.627482			-0.368352			-0.161395			-0.150615			-0.150988			-0.0430629			0.984468			0.985415			0.998921			0.994546			0.996706			1.00641
>sp|P62071|RRAS2_MOUSE Ras-related protein R-Ras2 OS=Mus musculus GN=Rras2 PE=1 SV=1	6	4	4	0.0914093	-1.43117	-1.25409	0.405474	-1.50862	0.710044	-0.668417	-0.762448	-0.342433	0.951689	1.19805	0.862663	0.760468	-0.198492	0.50662	-0.179317	0.170101	-0.04043	1.00571	0.872574	0.929028	0.986405	0.799072	1.00501	0.993034	0.994949	0.995881	0.954246	0.917153	0.971158	0.968996	1.00521	0.984478	1.00135	1.00006	0.999816
>sp|P10853|H2B1F_MOUSE Histone H2B type 1-F/J/L OS=Mus musculus GN=Hist1h2bf PE=1 SV=2		1			-1.87894			-1.27041			-1.31359			-1.56687			-0.435776			0.518902			0.725348			0.888839			0.882493			0.807331			0.999063			0.990667
>sp|Q8C827|ZFP62_MOUSE Zinc finger protein 62 OS=Mus musculus GN=Zfp62 PE=1 SV=1			1			-0.26673			0.876937			0.797598			0.583535			1.95146			2.90531			0.998285			0.997335			0.955218			1.01067			0.589439			0.133465
>tr|A0A1E5Z185|A0A1E5Z185_LISMN Type I restriction endonuclease subunit S OS=Listeria monocytogenes GN=AJZ74_11150 PE=4 SV=1	1			-0.119529			-0.440212			-0.0950922			0.0136157			0.171517			0.183317			1.00469			0.99094			0.997936			0.999515			0.996451			1.00206
>sp|O09158|CP3AP_MOUSE Cytochrome P450 3A25 OS=Mus musculus GN=Cyp3a25 PE=1 SV=1	1	1		-1.4777	-0.0471099		-0.0533795	0.242427		12.6158	8.14198		7.10947	3.21639		15.7853	9.72784		1.41483	0.10603		0.92629	1.00069		0.997485	0.993569		0	1.74e-13		4.89e-10	0.0898573		0	0		0.815567	1.00129
>sp|Q80UU1|ANKZ1_MOUSE Ankyrin repeat and zinc finger domain-containing protein 1 OS=Mus musculus GN=Ankzf1 PE=1 SV=2	1			-0.447228			-1.01369			0.456084			-0.463549			0.923354			0.209086			0.987865			0.987113			0.986341			0.984738			0.933657			1.00201
>sp|P97492|RGS14_MOUSE Regulator of G-protein signaling 14 OS=Mus musculus GN=Rgs14 PE=1 SV=2	5	5	4	-1.91661	-1.58359	-1.92973	-2.87738	-2.28361	0.51644	-1.90911	2.01337	-1.24789	-2.719	-1.46834	-2.21424	1.00975	3.74744	1.51733	-1.53525	-1.40457	-2.63368	0.790572	0.822899	0.658443	0.283932	0.418292	1.00216	0.619047	0.587722	0.877916	0.259925	0.836603	0.492229	0.907424	0.0142495	0.797586	0.767398	0.854669	0.235082
>sp|Q80WG5|LRC8A_MOUSE Volume-regulated anion channel subunit LRRC8A OS=Mus musculus GN=Lrrc8a PE=1 SV=1	1	1		-0.49759	-0.939495		-0.293722	-1.18541		0.339332	-0.328833		-1.11309	-0.0863686		0.0315871	-0.507457		-0.354629	-0.308353		0.980725	0.961536		0.989109	0.911467		0.993516	0.998263		0.924654	0.991861		0.997207	1.0008		0.988957	0.997491
>sp|B2RXR6|ANR44_MOUSE Serine/threonine-protein phosphatase 6 regulatory ankyrin repeat subunit B OS=Mus musculus GN=Ankrd44 PE=1 SV=1	12	8	4	-0.402425	-0.199277	-0.31861	-1.61454	-1.02743	0.383286	-2.44293	0.751023	0.352807	-0.990442	-1.02793	0.696272	-0.524818	1.72774	2.23623	-1.29503	0.0858788	0.367247	0.991576	0.998868	1.00447	0.897244	0.939603	1.00399	0.333151	0.995129	0.995071	0.945753	0.95645	0.989449	0.984986	0.669148	0.425595	0.855814	0.998603	0.996166
>sp|Q9CQJ6|DENR_MOUSE Density-regulated protein OS=Mus musculus GN=Denr PE=1 SV=1	5	2	4	0.00600741	0.283114	-0.114938	-0.105974	-0.885348	0.114889	0.510008	0.223393	1.27379	-0.725307	-0.324977	-0.217686	0.341891	1.1356	0.455018	0.0975402	0.429499	-0.5504	0.999288	0.996393	1.00275	0.995928	0.964407	0.99828	0.988214	0.999985	0.859879	0.972102	0.989743	1.01418	0.987389	0.926452	0.986123	1.00378	1.00134	0.978014
>sp|P60469|LIPA3_MOUSE Liprin-alpha-3 OS=Mus musculus GN=Ppfia3 PE=1 SV=2	1		1	-0.770663		0.181222	-0.644866		0.770538	-0.357189		0.327371	-0.377301		2.11584	0.30432		2.35008	0.174277		1.55203	0.980775		0.995892	0.987454		0.993824	0.990422		0.995021	0.988666		0.537941	0.992053		0.376207	1.00238		0.75926
>tr|Q3UUE0|Q3UUE0_MOUSE Putative uncharacterized protein (Fragment) OS=Mus musculus GN=Ahnak2 PE=2 SV=1	1	1	1	-0.489401	-0.944877	-1.67472	-0.322869	-1.90931	-0.63478	0.390489	-1.41268	-1.15597	0.885416	-1.14338	-0.692923	1.06424	0.655532	0.907397	-0.72111	-1.72788	-0.534643	0.981162	0.96297	0.799105	0.987603	0.600082	1.00814	0.988028	0.86441	0.902042	0.95901	0.932114	0.992261	0.901401	1.00252	0.955758	0.977275	0.716367	0.981533
>sp|Q8VC30|TKFC_MOUSE Triokinase/FMN cyclase OS=Mus musculus GN=Tkfc PE=1 SV=1	3	4	1	0.0846592	-0.647339	-0.970261	-0.536805	-1.08191	-1.23968	-0.666468	-0.425659	-0.680465	0.0205496	-0.0794495	-0.431153	0.357499	0.491306	-0.987348	0.220502	-0.516469	-0.5883	1.00523	0.990427	0.961006	0.980166	0.932367	0.97003	0.994153	1.0081	0.985766	0.999253	0.991662	1.01383	0.986998	1.00096	0.941815	0.999901	0.991379	0.983001
>sp|Q921L3|TMCO1_MOUSE Calcium load-activated calcium channel OS=Mus musculus GN=Tmco1 PE=1 SV=1	1	2	1	0.177738	-1.25989	-2.01981	-0.102083	-0.509921	0.0472182	0.745345	-0.7922	-0.481012	2.31597	-0.636051	-1.23915	0.197065	-0.333577	-0.44869	0.368794	0.546811	0.140406	1.00257	0.911176	0.616707	0.995785	0.988903	0.999186	0.987941	0.988595	0.992542	0.45927	0.987987	0.920867	0.99502	1.00617	0.989426	0.989448	0.987184	0.99164
>sp|A8C756|THADA_MOUSE Thyroid adenoma-associated protein homolog OS=Mus musculus GN=Thada PE=1 SV=1	1	1	1	-1.54407	-1.7646	-2.30183	-1.71779	-0.187728	-5.41282	-1.91454	-0.0101456	-0.976684	-0.454403	-2.49346	-1.63106	-0.0685978	-0.266644	-1.40624	-0.918004	-0.107376	-1.87801	0.90383	0.762865	0.481305	0.853549	1.00027	6.44e-05	0.61368	1.00062	0.929484	0.986311	0.365313	0.802323	0.993505	1.01351	0.845975	0.943678	1.00105	0.578283
>tr|A4QPF0|A4QPF0_MOUSE Pira11 protein OS=Mus musculus GN=Pira11 PE=2 SV=1	1			-0.252653			-0.628019			0.0896462			0.0624382			0.195853			0.0548606			0.999948			0.98506			0.997842			0.999733			0.99474			1.00589
>tr|L8DXT1|L8DXT1_LISMN Phosphate import ATP-binding protein PstB OS=Listeria monocytogenes GN=pstB PE=3 SV=1	1	1	1	0.566841	0.244804	1.21937	-0.223529	-0.260024	0.939677	-0.234157	1.49542	0.225348	0.164426	2.25361	0.723358	0.747249	1.3588	-0.318823	1.44502	3.26711	1.77635	0.98379	0.992083	0.913942	0.994347	0.99769	1.0002	0.993352	0.844907	0.996039	0.993909	0.461572	0.991242	0.972213	0.862988	0.990504	0.804712	0.0616176	0.651086
>tr|A0A0Y7G1I7|A0A0Y7G1I7_LISMN ABC-2 family transporter protein OS=Listeria monocytogenes GN=yhaP PE=4 SV=1	1			-2.32084			-1.51875			-1.92644			0.632773			0.705491			-0.48805			0.602401			0.922185			0.606203			0.974326			0.975792			0.984867
[truncated: 6,067 more rows]
