# Supplementary material for: Extracellular vesicles from Listeria monocytogenes-infected dendritic cells alert the innate immune response
Source: Front Immunol. 2022 Sep 5;13:946358. doi: 10.3389/fimmu.2022.946358 (PMC9483171; doi:10.3389/fimmu.2022.946358)
Supplement: Supplementary file 2 [file DataSheet_2.zip › Supplementary Material/Table S4.XLS]

## Sheet: WT_InfectvsBsal_12h CP
© 2000-2020 QIAGEN. All rights reserved.
Ingenuity Canonical Pathways	-log(p-value)	Ratio	z-score	Molecules
Systemic Lupus Erythematosus In B Cell Signaling Pathway	7.22	0.04	2.111	IFIT2,IFIT3,IFNAR2,IL11,IL1A,IL1B,ISG15,PDPK1,PRKCB,PRKCD,TYK2
Role of Pattern Recognition Receptors in Recognition of Bacteria and Viruses	5.13	0.0455	#NUM!	IL11,IL1A,IL1B,OAS3,PRKCB,PRKCD,PTX3
Interferon Signaling	4.65	0.111	2	IFIT3,IFNAR2,ISG15,TYK2
Glucocorticoid Receptor Signaling	4.58	0.0268	#NUM!	FCGR1A,HSPA1L,IL1B,KRT13,KRT15,KRT17,KRT77,NOS2,POLR2C
Huntington's Disease Signaling	3.93	0.0295	#NUM!	CTSD,HSPA1L,PDPK1,POLR2C,PRKCB,PRKCD,VTI1A
Role of PKR in Interferon Induction and Antiviral Response	3.67	0.0427	1.342	FCGR1A,HSPA1L,IFNAR2,IL1B,TYK2
Hepatic Cholestasis	3.66	0.0324	#NUM!	CD14,IL11,IL1A,IL1B,PRKCB,PRKCD
IL-10 Signaling	3.53	0.058	#NUM!	CD14,IL1A,IL1B,TYK2
iNOS Signaling	2.93	0.0667	#NUM!	CD14,NOS2,TYK2
Airway Pathology in Chronic Obstructive Pulmonary Disease	2.66	0.0339	#NUM!	FGF17,IL11,IL1A,IL1B
Cholecystokinin/Gastrin-mediated Signaling	2.64	0.0336	0	IL1A,IL1B,PRKCB,PRKCD
GP6 Signaling Pathway	2.64	0.0336	0	LAMA3,PDPK1,PRKCB,PRKCD
LXR/RXR Activation	2.62	0.0331	-2	CD14,IL1A,IL1B,NOS2
Activation of IRF by Cytosolic Pattern Recognition Receptors	2.51	0.0476	#NUM!	DHX58,IFIT2,ISG15
Role of Macrophages, Fibroblasts and Endothelial Cells in Rheumatoid Arthritis	2.48	0.0192	#NUM!	FCGR1A,IL1A,IL1B,NOS2,PRKCB,PRKCD
ErbB4 Signaling	2.43	0.0448	#NUM!	PDPK1,PRKCB,PRKCD
Inflammasome pathway	2.42	0.1	#NUM!	AIM2,IL1B
Growth Hormone Signaling	2.36	0.0423	#NUM!	PDPK1,PRKCB,PRKCD
Pyrimidine Deoxyribonucleotides De Novo Biosynthesis I	2.34	0.0909	#NUM!	CMPK2,NME2
Differential Regulation of Cytokine Production in Intestinal Epithelial Cells by IL-17A and IL-17F	2.3	0.087	#NUM!	IL1A,IL1B
Erythropoietin Signaling	2.28	0.0395	#NUM!	PDPK1,PRKCB,PRKCD
Toll-like Receptor Signaling	2.28	0.0395	#NUM!	CD14,IL1A,IL1B
Macropinocytosis Signaling	2.28	0.0395	#NUM!	CD14,PRKCB,PRKCD
Insulin Secretion Signaling Pathway	2.27	0.0206	-0.447	PRKCB,PRKCD,SRP14,TYK2,VTI1A
Role of JAK1, JAK2 and TYK2 in Interferon Signaling	2.26	0.0833	#NUM!	IFNAR2,TYK2
VDR/RXR Activation	2.25	0.0385	#NUM!	CD14,PRKCB,PRKCD
Aldosterone Signaling in Epithelial Cells	2.21	0.0253	#NUM!	HSPA1L,PDPK1,PRKCB,PRKCD
Prolactin Signaling	2.2	0.037	#NUM!	PDPK1,PRKCB,PRKCD
eNOS Signaling	2.2	0.0252	-1	HSPA1L,PDPK1,PRKCB,PRKCD
LPS-stimulated MAPK Signaling	2.19	0.0366	#NUM!	CD14,PRKCB,PRKCD
Fcγ Receptor-mediated Phagocytosis in Macrophages and Monocytes	2.02	0.0319	#NUM!	FCGR1A,PRKCB,PRKCD
ErbB Signaling	2.02	0.0319	#NUM!	PDPK1,PRKCB,PRKCD
Neuregulin Signaling	2	0.0312	#NUM!	PDPK1,PRKCB,PRKCD
Dendritic Cell Maturation	1.99	0.0219	#NUM!	FCGR1A,IL1A,IL1B,LY75
Salvage Pathways of Pyrimidine Ribonucleotides	1.97	0.0306	#NUM!	CMPK2,NME2,PRKCD
Xenobiotic Metabolism Signaling	1.97	0.0174	#NUM!	IL1A,IL1B,NOS2,PRKCB,PRKCD
Hepatic Fibrosis / Hepatic Stellate Cell Activation	1.96	0.0215	#NUM!	CD14,IFNAR2,IL1A,IL1B
Production of Nitric Oxide and Reactive Oxygen Species in Macrophages	1.95	0.0213	0	NOS2,PRKCB,PRKCD,TYK2
Synaptic Long Term Depression	1.94	0.0212	0	GRIA3,NOS2,PRKCB,PRKCD
Neuropathic Pain Signaling In Dorsal Horn Neurons	1.94	0.0297	#NUM!	GRIA3,PRKCB,PRKCD
Docosahexaenoic Acid (DHA) Signaling	1.88	0.0526	#NUM!	IL1B,PDPK1
Thyroid Hormone Biosynthesis	1.86	0.333	#NUM!	CTSD
HIF1α Signaling	1.82	0.0195	-1	HSPA1L,NOS2,PRKCB,PRKCD
Mechanisms of Viral Exit from Host Cells	1.81	0.0488	#NUM!	PRKCB,PRKCD
CREB Signaling in Neurons	1.81	0.0193	#NUM!	GRIA3,POLR2C,PRKCB,PRKCD
MIF Regulation of Innate Immunity	1.79	0.0476	#NUM!	CD14,NOS2
Role of IL-17F in Allergic Inflammatory Airway Diseases	1.79	0.0476	#NUM!	IL11,IL1B
Pyrimidine Ribonucleotides Interconversion	1.79	0.0476	#NUM!	CMPK2,NME2
Role of Hypercytokinemia/hyperchemokinemia in the Pathogenesis of Influenza	1.77	0.0465	#NUM!	IL1A,IL1B
Fc Epsilon RI Signaling	1.77	0.0256	#NUM!	PDPK1,PRKCB,PRKCD
Pyrimidine Ribonucleotides De Novo Biosynthesis	1.75	0.0455	#NUM!	CMPK2,NME2
IL-23 Signaling Pathway	1.75	0.0455	#NUM!	IL1B,TYK2
Heme Biosynthesis from Uroporphyrinogen-III I	1.74	0.25	#NUM!	UROD
G Beta Gamma Signaling	1.72	0.0246	#NUM!	PDPK1,PRKCB,PRKCD
nNOS Signaling in Neurons	1.7	0.0426	#NUM!	PRKCB,PRKCD
IL-6 Signaling	1.69	0.024	#NUM!	CD14,IL1A,IL1B
Phagosome Formation	1.69	0.024	#NUM!	FCGR1A,PRKCB,PRKCD
Graft-versus-Host Disease Signaling	1.68	0.0417	#NUM!	IL1A,IL1B
Hematopoiesis from Pluripotent Stem Cells	1.67	0.0408	#NUM!	IL11,IL1A
Synaptic Long Term Potentiation	1.66	0.0233	#NUM!	GRIA3,PRKCB,PRKCD
p70S6K Signaling	1.66	0.0233	#NUM!	PDPK1,PRKCB,PRKCD
Citrulline-Nitric Oxide Cycle	1.64	0.2	#NUM!	NOS2
IL-12 Signaling and Production in Macrophages	1.63	0.0227	#NUM!	NOS2,PRKCB,PRKCD
UVC-Induced MAPK Signaling	1.63	0.0392	#NUM!	PRKCB,PRKCD
UVB-Induced MAPK Signaling	1.62	0.0385	#NUM!	PRKCB,PRKCD
STAT3 Pathway	1.61	0.0222	#NUM!	IL1A,IL1B,TYK2
Androgen Signaling	1.6	0.0221	#NUM!	POLR2C,PRKCB,PRKCD
Cardiac Hypertrophy Signaling (Enhanced)	1.59	0.0123	0.816	FGF17,IL11,IL1A,IL1B,PRKCB,PRKCD
Role of Cytokines in Mediating Communication between Immune Cells	1.59	0.037	#NUM!	IL1A,IL1B
Type II Diabetes Mellitus Signaling	1.55	0.0211	#NUM!	PDPK1,PRKCB,PRKCD
Aryl Hydrocarbon Receptor Signaling	1.54	0.021	#NUM!	CTSD,IL1A,IL1B
Corticotropin Releasing Hormone Signaling	1.53	0.0207	#NUM!	NOS2,PRKCB,PRKCD
Coronavirus Pathogenesis Pathway	1.49	0.02	#NUM!	IFNAR2,IL1B,TYK2
Thrombopoietin Signaling	1.46	0.0317	#NUM!	PRKCB,PRKCD
ErbB2-ErbB3 Signaling	1.44	0.0308	#NUM!	PDPK1,TYK2
Calcium-induced T Lymphocyte Apoptosis	1.43	0.0303	#NUM!	PRKCB,PRKCD
Nur77 Signaling in T Lymphocytes	1.4	0.0294	#NUM!	PRKCB,PRKCD
Tec Kinase Signaling	1.39	0.0183	#NUM!	PRKCB,PRKCD,TYK2
Heme Biosynthesis II	1.39	0.111	#NUM!	UROD
HMGB1 Signaling	1.39	0.0182	#NUM!	IL11,IL1A,IL1B
Melatonin Signaling	1.36	0.0278	#NUM!	PRKCB,PRKCD
Acute Phase Response Signaling	1.3	0.0168	#NUM!	IL1A,IL1B,PDPK1
NF-κB Signaling	1.3	0.0168	#NUM!	IL1A,IL1B,PRKCB
IL-3 Signaling	1.29	0.0253	#NUM!	PRKCB,PRKCD
NF-κB Activation by Viruses	1.26	0.0244	#NUM!	PRKCB,PRKCD
Endothelin-1 Signaling	1.25	0.016	#NUM!	NOS2,PRKCB,PRKCD
Xenobiotic Metabolism CAR Signaling Pathway	1.24	0.0159	#NUM!	NOS2,PRKCB,PRKCD
HER-2 Signaling in Breast Cancer	1.24	0.0238	#NUM!	PRKCB,PRKCD
VEGF Family Ligand-Receptor Interactions	1.24	0.0238	#NUM!	PRKCB,PRKCD
Xenobiotic Metabolism AHR Signaling Pathway	1.23	0.0235	#NUM!	IL1A,IL1B
Xenobiotic Metabolism PXR Signaling Pathway	1.23	0.0156	#NUM!	NOS2,PRKCB,PRKCD
PDGF Signaling	1.22	0.0233	#NUM!	PRKCB,TYK2
RAR Activation	1.21	0.0155	#NUM!	PDPK1,PRKCB,PRKCD
Leukocyte Extravasation Signaling	1.2	0.0152	#NUM!	PRKCB,PRKCD,SPN
Gap Junction Signaling	1.19	0.0152	#NUM!	GRIA3,PRKCB,PRKCD
Altered T Cell and B Cell Signaling in Rheumatoid Arthritis	1.19	0.0222	#NUM!	IL1A,IL1B
Th17 Activation Pathway	1.18	0.022	#NUM!	IL1B,TYK2
Superpathway of Citrulline Metabolism	1.17	0.0667	#NUM!	NOS2
CCR5 Signaling in Macrophages	1.15	0.0213	#NUM!	PRKCB,PRKCD
Thrombin Signaling	1.14	0.0144	#NUM!	PDPK1,PRKCB,PRKCD
α-Adrenergic Signaling	1.14	0.0208	#NUM!	PRKCB,PRKCD
Communication between Innate and Adaptive Immune Cells	1.14	0.0208	#NUM!	IL1A,IL1B
mTOR Signaling	1.13	0.0143	#NUM!	PDPK1,PRKCB,PRKCD
Amyotrophic Lateral Sclerosis Signaling	1.13	0.0206	#NUM!	ALS2,GRIA3
Nitric Oxide Signaling in the Cardiovascular System	1.11	0.0202	#NUM!	PRKCB,PRKCD
Apelin Cardiomyocyte Signaling Pathway	1.11	0.0202	#NUM!	PRKCB,PRKCD
Role of NFAT in Cardiac Hypertrophy	1.11	0.014	#NUM!	IL11,PRKCB,PRKCD
Differential Regulation of Cytokine Production in Macrophages and T Helper Cells by IL-17A and IL-17F	1.1	0.0556	#NUM!	IL1B
Actin Cytoskeleton Signaling	1.1	0.0138	#NUM!	CD14,FGF17,IQGAP3
Role of Osteoblasts, Osteoclasts and Chondrocytes in Rheumatoid Arthritis	1.09	0.0136	#NUM!	IL11,IL1A,IL1B
PPAR Signaling	1.08	0.0192	#NUM!	IL1A,IL1B
Methylglyoxal Degradation III	1.07	0.0526	#NUM!	Akr1b7
Sperm Motility	1.07	0.0135	#NUM!	PRKCB,PRKCD,TYK2
LPS/IL-1 Mediated Inhibition of RXR Function	1.07	0.0134	#NUM!	CD14,IL1A,IL1B
Virus Entry via Endocytic Pathways	1.06	0.0187	#NUM!	PRKCB,PRKCD
CDP-diacylglycerol Biosynthesis I	1.05	0.05	#NUM!	GPAT4
Systemic Lupus Erythematosus Signaling	1.05	0.0131	#NUM!	FCGR1A,IL1A,IL1B
Hepatic Fibrosis Signaling Pathway	1.04	0.0109	0	IL1A,IL1B,PRKCB,PRKCD
Glioma Signaling	1.04	0.0182	#NUM!	PRKCB,PRKCD
HGF Signaling	1.03	0.018	#NUM!	PRKCB,PRKCD
Type I Diabetes Mellitus Signaling	1.03	0.018	#NUM!	IL1B,NOS2
GPCR-Mediated Nutrient Sensing in Enteroendocrine Cells	1.02	0.0179	#NUM!	PRKCB,PRKCD
Phosphatidylglycerol Biosynthesis II (Non-plastidic)	1.01	0.0455	#NUM!	GPAT4
NGF Signaling	1.01	0.0175	#NUM!	PDPK1,PRKCD
Apelin Endothelial Signaling Pathway	1	0.0174	#NUM!	PRKCB,PRKCD
fMLP Signaling in Neutrophils	1	0.0172	#NUM!	PRKCB,PRKCD
Role of Lipids/Lipid Rafts in the Pathogenesis of Influenza	0.996	0.0435	#NUM!	RSAD2
Renin-Angiotensin Signaling	0.987	0.0169	#NUM!	PRKCB,PRKCD
p38 MAPK Signaling	0.987	0.0169	#NUM!	IL1A,IL1B
IL-22 Signaling	0.979	0.0417	#NUM!	TYK2
Role of JAK family kinases in IL-6-type Cytokine Signaling	0.963	0.04	#NUM!	TYK2
CCR3 Signaling in Eosinophils	0.951	0.0161	#NUM!	PRKCB,PRKCD
FXR/RXR Activation	0.939	0.0159	#NUM!	IL1A,IL1B
14-3-3-mediated Signaling	0.932	0.0157	#NUM!	PRKCB,PRKCD
Atherosclerosis Signaling	0.932	0.0157	#NUM!	IL1A,IL1B
P2Y Purigenic Receptor Signaling Pathway	0.932	0.0157	#NUM!	PRKCB,PRKCD
Iron homeostasis signaling pathway	0.879	0.0146	#NUM!	Hbb-b1,TYK2
PI3K Signaling in B Lymphocytes	0.873	0.0145	#NUM!	PDPK1,PRKCB
Xenobiotic Metabolism General Signaling Pathway	0.848	0.014	#NUM!	PRKCB,PRKCD
MIF-mediated Glucocorticoid Regulation	0.836	0.0294	#NUM!	CD14
Role of JAK2 in Hormone-like Cytokine Signaling	0.836	0.0294	#NUM!	TYK2
Nucleotide Excision Repair Pathway	0.824	0.0286	#NUM!	POLR2C
Factors Promoting Cardiogenesis in Vertebrates	0.815	0.0133	#NUM!	PRKCB,PRKCD
B Cell Development	0.812	0.0278	#NUM!	SPN
Phagosome Maturation	0.812	0.0132	#NUM!	CTSD,VTI1A
Neuroinflammation Signaling Pathway	0.793	0.01	#NUM!	IL1B,NOS2,TYK2
Gαq Signaling	0.78	0.0127	#NUM!	PRKCB,PRKCD
Estrogen Biosynthesis	0.762	0.0244	#NUM!	Akr1b7
Dopamine-DARPP32 Feedback in cAMP Signaling	0.759	0.0123	#NUM!	PRKCB,PRKCD
Synaptogenesis Signaling Pathway	0.757	0.00962	#NUM!	GRIA3,PRKCD,VTI1A
Triacylglycerol Biosynthesis	0.752	0.0238	#NUM!	GPAT4
CXCR4 Signaling	0.745	0.012	#NUM!	PRKCB,PRKCD
Cdc42 Signaling	0.745	0.012	#NUM!	H2-M2,IQGAP3
Oncostatin M Signaling	0.742	0.0233	#NUM!	TYK2
BAG2 Signaling Pathway	0.742	0.0233	#NUM!	HSPA1L
Role of RIG1-like Receptors in Antiviral Innate Immunity	0.735	0.0227	#NUM!	DHX58
GNRH Signaling	0.721	0.0116	#NUM!	PRKCB,PRKCD
Estrogen Receptor Signaling	0.712	0.00915	#NUM!	PRKCB,PRKCD,TYK2
PI3K/AKT Signaling	0.712	0.0114	#NUM!	PDPK1,TYK2
T Cell Exhaustion Signaling Pathway	0.712	0.0114	#NUM!	IFNAR2,TYK2
Granulocyte Adhesion and Diapedesis	0.695	0.0111	#NUM!	IL1A,IL1B
Assembly of RNA Polymerase II Complex	0.684	0.02	#NUM!	POLR2C
Sertoli Cell-Sertoli Cell Junction Signaling	0.676	0.0108	#NUM!	NOS2,SPTA1
B Cell Receptor Signaling	0.676	0.0108	#NUM!	PDPK1,PRKCB
Regulation Of The Epithelial Mesenchymal Transition By Growth Factors Pathway	0.666	0.0106	#NUM!	FGF17,TYK2
NRF2-mediated Oxidative Stress Response	0.664	0.0106	#NUM!	PRKCB,PRKCD
Lymphotoxin β Receptor Signaling	0.662	0.0189	#NUM!	PDPK1
PPARα/RXRα Activation	0.66	0.0105	#NUM!	IL1B,PRKCB
ILK Signaling	0.66	0.0105	#NUM!	NOS2,PDPK1
Role of IL-17A in Arthritis	0.656	0.0185	#NUM!	NOS2
Regulation of the Epithelial-Mesenchymal Transition Pathway	0.654	0.0104	#NUM!	FGF17,TYK2
Agranulocyte Adhesion and Diapedesis	0.65	0.0104	#NUM!	IL1A,IL1B
ERK/MAPK Signaling	0.65	0.0104	#NUM!	PRKCB,PRKCD
Unfolded protein response	0.64	0.0179	#NUM!	HSPA1L
Natural Killer Cell Signaling	0.636	0.0102	#NUM!	HSPA1L,TYK2
Adrenomedullin signaling pathway	0.636	0.0102	#NUM!	IL1A,IL1B
CNTF Signaling	0.635	0.0175	#NUM!	TYK2
Glutamate Receptor Signaling	0.635	0.0175	#NUM!	GRIA3
IL-8 Signaling	0.627	0.01	#NUM!	PRKCB,PRKCD
MSP-RON Signaling Pathway	0.627	0.0172	#NUM!	NOS2
Endometrial Cancer Signaling	0.614	0.0167	#NUM!	PDPK1
Autophagy	0.609	0.0164	#NUM!	CTSD
Osteoarthritis Pathway	0.593	0.00948	#NUM!	IL1B,NOS2
IL-17A Signaling in Airway Cells	0.59	0.0156	#NUM!	TYK2
Pyridoxal 5'-phosphate Salvage Pathway	0.578	0.0152	#NUM!	PRKCD
Molecular Mechanisms of Cancer	0.569	0.00767	#NUM!	PRKCB,PRKCD,TYK2
SPINK1 General Cancer Pathway	0.562	0.0145	#NUM!	TYK2
GM-CSF Signaling	0.558	0.0143	#NUM!	PRKCB
Non-Small Cell Lung Cancer Signaling	0.542	0.0137	#NUM!	PDPK1
Estrogen-Dependent Breast Cancer Signaling	0.538	0.0135	#NUM!	Akr1b7
TREM1 Signaling	0.532	0.0133	#NUM!	IL1B
FcγRIIB Signaling in B Lymphocytes	0.532	0.0133	#NUM!	PDPK1
IL-15 Signaling	0.532	0.0133	#NUM!	TYK2
Neurotrophin/TRK Signaling	0.527	0.0132	#NUM!	PDPK1
IL-7 Signaling Pathway	0.519	0.0128	#NUM!	PDPK1
IL-17 Signaling	0.509	0.0125	#NUM!	NOS2
FLT3 Signaling in Hematopoietic Progenitor Cells	0.509	0.0125	#NUM!	PDPK1
JAK/Stat Signaling	0.509	0.0125	#NUM!	TYK2
Chemokine Signaling	0.509	0.0125	#NUM!	PRKCB
Opioid Signaling Pathway	0.5	0.0081	#NUM!	PRKCB,PRKCD
FGF Signaling	0.491	0.0119	#NUM!	FGF17
Regulation Of The Epithelial Mesenchymal Transition In Development Pathway	0.491	0.0119	#NUM!	S100A4
Colorectal Cancer Metastasis Signaling	0.487	0.00791	#NUM!	NOS2,TYK2
IL-4 Signaling	0.487	0.0118	#NUM!	TYK2
Allograft Rejection Signaling	0.483	0.0116	#NUM!	H2-M2
Phospholipase C Signaling	0.478	0.00778	#NUM!	PRKCB,PRKCD
Ceramide Signaling	0.475	0.0114	#NUM!	CTSD
OX40 Signaling Pathway	0.467	0.0111	#NUM!	H2-M2
Prostate Cancer Signaling	0.463	0.011	#NUM!	PDPK1
IL-1 Signaling	0.463	0.011	#NUM!	IL1A
FAK Signaling	0.449	0.0105	#NUM!	PDPK1
G-Protein Coupled Receptor Signaling	0.446	0.00735	#NUM!	PDPK1,PRKCB
Bladder Cancer Signaling	0.441	0.0103	#NUM!	FGF17
VEGF Signaling	0.434	0.0101	#NUM!	PRKCB
Mouse Embryonic Stem Cell Pluripotency	0.42	0.00971	#NUM!	TYK2
NER Pathway	0.42	0.00971	#NUM!	POLR2C
IGF-1 Signaling	0.417	0.00962	#NUM!	PDPK1
Axonal Guidance Signaling	0.412	0.0062	#NUM!	ADAMTS2,PRKCB,PRKCD
PD-1, PD-L1 cancer immunotherapy pathway	0.411	0.00943	#NUM!	TYK2
Telomerase Signaling	0.408	0.00935	#NUM!	PDPK1
Pancreatic Adenocarcinoma Signaling	0.401	0.00917	#NUM!	TYK2
iCOS-iCOSL Signaling in T Helper Cells	0.395	0.00901	#NUM!	PDPK1
Rac Signaling	0.393	0.00893	#NUM!	IQGAP3
Role of Tissue Factor in Cancer	0.378	0.00855	#NUM!	IL1B
Role of NANOG in Mammalian Embryonic Stem Cell Pluripotency	0.373	0.0084	#NUM!	TYK2
CD28 Signaling in T Helper Cells	0.37	0.00833	#NUM!	PDPK1
IL-15 Production	0.367	0.00826	#NUM!	TYK2
Th1 Pathway	0.367	0.00826	#NUM!	TYK2
Inhibition of ARE-Mediated mRNA Degradation Pathway	0.365	0.0082	#NUM!	EXOSC3
PTEN Signaling	0.354	0.00794	#NUM!	PDPK1
Endocannabinoid Neuronal Synapse Pathway	0.349	0.00781	#NUM!	GRIA3
Systemic Lupus Erythematosus In T Cell Signaling Pathway	0.339	0.00599	#NUM!	H2-M2,NOS2
Human Embryonic Stem Cell Pluripotency	0.332	0.00741	#NUM!	PDPK1
Th2 Pathway	0.33	0.00735	#NUM!	TYK2
Hereditary Breast Cancer Signaling	0.321	0.00714	#NUM!	POLR2C
Insulin Receptor Signaling	0.321	0.00714	#NUM!	PDPK1
Endocannabinoid Cancer Inhibition Pathway	0.314	0.00699	#NUM!	NOS2
Relaxin Signaling	0.299	0.00667	#NUM!	NOS2
Regulation of eIF4 and p70S6K Signaling	0.286	0.00637	#NUM!	PDPK1
Glioblastoma Multiforme Signaling	0.272	0.00606	#NUM!	PRKCD
Tight Junction Signaling	0.266	0.00595	#NUM!	VTI1A
Germ Cell-Sertoli Cell Junction Signaling	0.261	0.00585	#NUM!	PDPK1
Th1 and Th2 Activation Pathway	0.261	0.00585	#NUM!	TYK2
Protein Kinase A Signaling	0.258	0.00501	#NUM!	PRKCB,PRKCD
Role of NFAT in Regulation of the Immune Response	0.245	0.00552	#NUM!	FCGR1A
Clathrin-mediated Endocytosis Signaling	0.228	0.00518	#NUM!	FGF17
Calcium Signaling	0.21	0.00485	#NUM!	GRIA3
EIF2 Signaling	0	0.00446	#NUM!	PDPK1
Breast Cancer Regulation by Stathmin1	0	0.00338	#NUM!	PRKCB,PRKCD
Protein Ubiquitination Pathway	0	0.00366	#NUM!	HSPA1L
Sirtuin Signaling Pathway	0	0.00344	#NUM!	NOS2
Senescence Pathway	0	0.00364	#NUM!	IL1A

## Sheet: KO_InfectvsBsal_12h CP
© 2000-2020 QIAGEN. All rights reserved.
Ingenuity Canonical Pathways	-log(p-value)	Ratio	z-score	Molecules
Role of Pattern Recognition Receptors in Recognition of Bacteria and Viruses	8	0.0649	2.236	DDX58,IFIH1,IL11,IL1A,IL1B,OAS1,OAS3,PRKD1,PTX3,TLR2
Activation of IRF by Cytosolic Pattern Recognition Receptors	5.97	0.0952	0.816	DDX58,DHX58,IFIH1,IFIT2,ISG15,STAT1
Interferon Signaling	5.89	0.139	2.236	IFIT3,ISG15,OAS1,STAT1,TYK2
Systemic Lupus Erythematosus In B Cell Signaling Pathway	5.66	0.0364	3.162	IFIH1,IFIT2,IFIT3,IL11,IL1A,IL1B,ISG15,PRKD1,STAT1,TYK2
Role of PKR in Interferon Induction and Antiviral Response	5.51	0.0598	1.89	DDX58,HSPA1L,IFIH1,IL1B,METAP2,STAT1,TYK2
LXR/RXR Activation	5.41	0.0579	-1.134	ALB,CD14,IL1A,IL1B,LYZ,NOS2,PTGS2
Production of Nitric Oxide and Reactive Oxygen Species in Macrophages	5.12	0.0426	1.89	ALB,LYZ,MPO,NOS2,PRKD1,STAT1,TLR2,TYK2
Glucocorticoid Receptor Signaling	4.89	0.0298	#NUM!	HSPA1L,IL1B,KRT16,KRT18,KRT78,KRT79,NOS2,PLAU,PTGS2,STAT1
IL-12 Signaling and Production in Macrophages	4.12	0.0455	#NUM!	ALB,LYZ,NOS2,PRKD1,STAT1,TLR2
iNOS Signaling	4.02	0.0889	2	CD14,NOS2,STAT1,TYK2
Communication between Innate and Adaptive Immune Cells	3.79	0.0521	#NUM!	B2M,HLA-A,IL1A,IL1B,TLR2
Neuroinflammation Signaling Pathway	3.69	0.0268	2.121	B2M,HLA-A,IL1B,NOS2,PTGS2,STAT1,TLR2,TYK2
Differential Regulation of Cytokine Production in Intestinal Epithelial Cells by IL-17A and IL-17F	3.62	0.13	#NUM!	IL1A,IL1B,LCN2
Airway Pathology in Chronic Obstructive Pulmonary Disease	3.37	0.0424	#NUM!	IL11,IL1A,IL1B,LCN2,MPO
Dendritic Cell Maturation	3.35	0.0328	2.449	B2M,HLA-A,IL1A,IL1B,STAT1,TLR2
Hepatic Cholestasis	3.32	0.0324	#NUM!	CD14,IL11,IL1A,IL1B,PRKD1,RARA
IL-10 Signaling	3.3	0.058	#NUM!	CD14,IL1A,IL1B,TYK2
Caveolar-mediated Endocytosis Signaling	3.2	0.0548	#NUM!	ALB,B2M,COPG2,HLA-A
Toll-like Receptor Signaling	3.14	0.0526	2	CD14,IL1A,IL1B,TLR2
Antigen Presentation Pathway	2.93	0.0769	#NUM!	B2M,HLA-A,TAPBP
Coronavirus Pathogenesis Pathway	2.9	0.0333	-0.447	DDX58,IL1B,PTGS2,STAT1,TYK2
LPS/IL-1 Mediated Inhibition of RXR Function	2.89	0.0268	#NUM!	ACSL1,CD14,IL1A,IL1B,IL4I1,RARA
Phagosome Maturation	2.89	0.0331	#NUM!	B2M,HLA-A,LAMP2,MPO,PRDX5
Altered T Cell and B Cell Signaling in Rheumatoid Arthritis	2.86	0.0444	#NUM!	HLA-A,IL1A,IL1B,TLR2
MIF Regulation of Innate Immunity	2.84	0.0714	#NUM!	CD14,NOS2,PTGS2
Oncostatin M Signaling	2.81	0.0698	#NUM!	PLAU,STAT1,TYK2
Role of RIG1-like Receptors in Antiviral Innate Immunity	2.78	0.0682	#NUM!	DDX58,DHX58,IFIH1
Graft-versus-Host Disease Signaling	2.67	0.0625	#NUM!	HLA-A,IL1A,IL1B
Type I Diabetes Mellitus Signaling	2.53	0.036	#NUM!	HLA-A,IL1B,NOS2,STAT1
Hepatic Fibrosis / Hepatic Stellate Cell Activation	2.49	0.0269	#NUM!	CD14,IL1A,IL1B,MYH6,STAT1
Cholecystokinin/Gastrin-mediated Signaling	2.42	0.0336	2	IL1A,IL1B,PRKD1,PTGS2
Natural Killer Cell Signaling	2.39	0.0254	0.447	B2M,HLA-A,HSPA1L,Klra7 (includes others),TYK2
FXR/RXR Activation	2.33	0.0317	#NUM!	ALB,IL1A,IL1B,RARA
Atherosclerosis Signaling	2.32	0.0315	#NUM!	ALB,IL1A,IL1B,LYZ
Melatonin Degradation III	2.27	1	#NUM!	MPO
Osteoarthritis Pathway	2.26	0.0237	2	IL1B,NOS2,PTGS2,S100A9,TLR2
IL-22 Signaling	2.14	0.0833	#NUM!	STAT1,TYK2
Role of JAK1, JAK2 and TYK2 in Interferon Signaling	2.14	0.0833	#NUM!	STAT1,TYK2
Aryl Hydrocarbon Receptor Signaling	2.14	0.028	0	IL1A,IL1B,RARA,TGM2
TREM1 Signaling	2.12	0.04	#NUM!	IL1B,MPO,TLR2
Role of JAK family kinases in IL-6-type Cytokine Signaling	2.11	0.08	#NUM!	STAT1,TYK2
Allograft Rejection Signaling	1.96	0.0349	#NUM!	B2M,H2-M2,HLA-A
Colorectal Cancer Metastasis Signaling	1.94	0.0198	2.236	NOS2,PTGS2,STAT1,TLR2,TYK2
OX40 Signaling Pathway	1.91	0.0333	#NUM!	B2M,H2-M2,HLA-A
Cytotoxic T Lymphocyte-mediated Apoptosis of Target Cells	1.85	0.0588	#NUM!	B2M,HLA-A
MIF-mediated Glucocorticoid Regulation	1.85	0.0588	#NUM!	CD14,PTGS2
Role of JAK2 in Hormone-like Cytokine Signaling	1.85	0.0588	#NUM!	STAT1,TYK2
PPAR Signaling	1.74	0.0288	#NUM!	IL1A,IL1B,PTGS2
ILK Signaling	1.73	0.0211	#NUM!	KRT18,MYH6,NOS2,PTGS2
Xenobiotic Metabolism Signaling	1.73	0.0174	#NUM!	IL1A,IL1B,IL4I1,NOS2,PRKD1
PD-1, PD-L1 cancer immunotherapy pathway	1.72	0.0283	#NUM!	B2M,HLA-A,TYK2
Virus Entry via Endocytic Pathways	1.71	0.028	#NUM!	B2M,HLA-A,PRKD1
Agranulocyte Adhesion and Diapedesis	1.7	0.0207	#NUM!	CCL22,IL1A,IL1B,MYH6
Pancreatic Adenocarcinoma Signaling	1.69	0.0275	#NUM!	PTGS2,STAT1,TYK2
Role of IL-17F in Allergic Inflammatory Airway Diseases	1.68	0.0476	#NUM!	IL11,IL1B
Melatonin Degradation II	1.68	0.25	#NUM!	IL4I1
Phenylalanine Degradation I (Aerobic)	1.68	0.25	#NUM!	QDPR
Acetate Conversion to Acetyl-CoA	1.68	0.25	#NUM!	ACSL1
Role of Hypercytokinemia/hyperchemokinemia in the Pathogenesis of Influenza	1.66	0.0465	#NUM!	IL1A,IL1B
Serotonin Receptor Signaling	1.66	0.0465	#NUM!	IL4I1,QDPR
IL-23 Signaling Pathway	1.64	0.0455	#NUM!	IL1B,TYK2
p38 MAPK Signaling	1.6	0.0254	#NUM!	IL1A,IL1B,STAT1
Role of Macrophages, Fibroblasts and Endothelial Cells in Rheumatoid Arthritis	1.59	0.016	#NUM!	IL1A,IL1B,NOS2,PRKD1,TLR2
Citrulline-Nitric Oxide Cycle	1.58	0.2	#NUM!	NOS2
Th1 Pathway	1.57	0.0248	#NUM!	HLA-A,STAT1,TYK2
Hematopoiesis from Pluripotent Stem Cells	1.55	0.0408	#NUM!	IL11,IL1A
IL-6 Signaling	1.53	0.024	#NUM!	CD14,IL1A,IL1B
Rapoport-Luebering Glycolytic Shunt	1.5	0.167	#NUM!	TIGAR
Systemic Lupus Erythematosus In T Cell Signaling Pathway	1.48	0.015	2	B2M,H2-M2,HLA-A,NOS2,Trav18
Role of Cytokines in Mediating Communication between Immune Cells	1.47	0.037	#NUM!	IL1A,IL1B
Role of IL-17A in Arthritis	1.47	0.037	#NUM!	NOS2,PTGS2
STAT3 Pathway	1.45	0.0222	#NUM!	IL1A,IL1B,TYK2
Iron homeostasis signaling pathway	1.43	0.0219	#NUM!	Hbb-b1,HBZ,TYK2
CNTF Signaling	1.43	0.0351	#NUM!	STAT1,TYK2
MSP-RON Signaling Pathway	1.42	0.0345	#NUM!	NOS2,TLR2
Retinoic acid Mediated Apoptosis Signaling	1.39	0.0333	#NUM!	PARP14,RARA
Corticotropin Releasing Hormone Signaling	1.37	0.0207	#NUM!	NOS2,PRKD1,PTGS2
Thrombopoietin Signaling	1.35	0.0317	#NUM!	PRKD1,STAT1
Superpathway of Melatonin Degradation	1.33	0.0308	#NUM!	IL4I1,MPO
Calcium-induced T Lymphocyte Apoptosis	1.32	0.0303	#NUM!	HLA-A,PRKD1
Mitotic Roles of Polo-Like Kinase	1.32	0.0303	#NUM!	CDK1,KIF11
Prostanoid Biosynthesis	1.28	0.1	#NUM!	PTGS2
Growth Hormone Signaling	1.26	0.0282	#NUM!	PRKD1,STAT1
Tec Kinase Signaling	1.24	0.0183	#NUM!	PRKD1,STAT1,TYK2
T Helper Cell Differentiation	1.24	0.0274	#NUM!	HLA-A,STAT1
HMGB1 Signaling	1.24	0.0182	#NUM!	IL11,IL1A,IL1B
Cdc42 Signaling	1.22	0.018	#NUM!	B2M,H2-M2,HLA-A
Macropinocytosis Signaling	1.21	0.0263	#NUM!	CD14,PRKD1
Th1 and Th2 Activation Pathway	1.2	0.0175	#NUM!	HLA-A,STAT1,TYK2
Dopamine Receptor Signaling	1.2	0.026	#NUM!	IL4I1,QDPR
VDR/RXR Activation	1.19	0.0256	#NUM!	CD14,PRKD1
IL-3 Signaling	1.18	0.0253	#NUM!	PRKD1,STAT1
T Cell Exhaustion Signaling Pathway	1.17	0.0171	#NUM!	HLA-A,STAT1,TYK2
Role of IL-17A in Psoriasis	1.17	0.0769	#NUM!	S100A9
Fatty Acid Activation	1.17	0.0769	#NUM!	ACSL1
IL-17 Signaling	1.17	0.025	#NUM!	NOS2,PTGS2
JAK/Stat Signaling	1.17	0.025	#NUM!	STAT1,TYK2
Prolactin Signaling	1.16	0.0247	#NUM!	PRKD1,STAT1
Acute Phase Response Signaling	1.15	0.0168	#NUM!	ALB,IL1A,IL1B
NF-κB Signaling	1.15	0.0168	#NUM!	IL1A,IL1B,TLR2
LPS-stimulated MAPK Signaling	1.15	0.0244	#NUM!	CD14,PRKD1
Granulocyte Adhesion and Diapedesis	1.15	0.0167	#NUM!	CCL22,IL1A,IL1B
Phenylalanine Degradation IV (Mammalian, via Side Chain)	1.14	0.0714	#NUM!	IL4I1
IL-4 Signaling	1.12	0.0235	#NUM!	HLA-A,TYK2
Xenobiotic Metabolism AHR Signaling Pathway	1.12	0.0235	#NUM!	IL1A,IL1B
Superpathway of Citrulline Metabolism	1.11	0.0667	#NUM!	NOS2
PDGF Signaling	1.11	0.0233	#NUM!	STAT1,TYK2
Endothelin-1 Signaling	1.1	0.016	#NUM!	NOS2,PRKD1,PTGS2
CTLA4 Signaling in Cytotoxic T Lymphocytes	1.09	0.0225	#NUM!	B2M,HLA-A
Chondroitin Sulfate Degradation (Metazoa)	1.09	0.0625	#NUM!	Chil3/Chil4
Xenobiotic Metabolism PXR Signaling Pathway	1.08	0.0156	#NUM!	IL4I1,NOS2,PRKD1
Th17 Activation Pathway	1.07	0.022	#NUM!	IL1B,TYK2
γ-linolenate Biosynthesis II (Animals)	1.06	0.0588	#NUM!	ACSL1
Dermatan Sulfate Degradation (Metazoa)	1.06	0.0588	#NUM!	Chil3/Chil4
Mitochondrial L-carnitine Shuttle Pathway	1.06	0.0588	#NUM!	ACSL1
IL-8 Signaling	1.04	0.015	#NUM!	MPO,PRKD1,PTGS2
Differential Regulation of Cytokine Production in Macrophages and T Helper Cells by IL-17A and IL-17F	1.04	0.0556	#NUM!	IL1B
Salvage Pathways of Pyrimidine Ribonucleotides	1.02	0.0204	#NUM!	CDK1,CMPK2
UVA-Induced MAPK Signaling	1.02	0.0204	#NUM!	PARP14,STAT1
GADD45 Signaling	1.02	0.0526	#NUM!	CDK1
Oxidative Ethanol Degradation III	1.02	0.0526	#NUM!	ACSL1
DNA damage-induced 14-3-3σ Signaling	1.02	0.0526	#NUM!	CDK1
HIF1α Signaling	1.02	0.0146	#NUM!	HSPA1L,NOS2,PRKD1
Fatty Acid α-oxidation	0.996	0.05	#NUM!	PTGS2
Inflammasome pathway	0.996	0.05	#NUM!	IL1B
Putrescine Degradation III	0.975	0.0476	#NUM!	IL4I1
Pyrimidine Deoxyribonucleotides De Novo Biosynthesis I	0.955	0.0455	#NUM!	CMPK2
Role of Osteoblasts, Osteoclasts and Chondrocytes in Rheumatoid Arthritis	0.947	0.0136	#NUM!	IL11,IL1A,IL1B
Role of Lipids/Lipid Rafts in the Pathogenesis of Influenza	0.936	0.0435	#NUM!	RSAD2
Ethanol Degradation IV	0.936	0.0435	#NUM!	ACSL1
HGF Signaling	0.928	0.018	#NUM!	PRKD1,PTGS2
Cardiac Hypertrophy Signaling (Enhanced)	0.924	0.0103	2.236	IL11,IL1A,IL1B,PRKD1,PTGS2
Systemic Lupus Erythematosus Signaling	0.91	0.0131	#NUM!	HLA-A,IL1A,IL1B
Tryptophan Degradation X (Mammalian, via Tryptamine)	0.903	0.04	#NUM!	IL4I1
Lipid Antigen Presentation by CD1	0.886	0.0385	#NUM!	B2M
Estrogen-mediated S-phase Entry	0.886	0.0385	#NUM!	CDK1
Renin-Angiotensin Signaling	0.883	0.0169	#NUM!	PRKD1,STAT1
Huntington's Disease Signaling	0.876	0.0127	#NUM!	HSPA1L,PRKD1,TGM2
IL-15 Production	0.866	0.0165	#NUM!	STAT1,TYK2
Insulin Secretion Signaling Pathway	0.854	0.0123	#NUM!	PRKD1,STAT1,TYK2
Sonic Hedgehog Signaling	0.845	0.0345	#NUM!	CDK1
Phagosome Formation	0.845	0.016	#NUM!	PRKD1,TLR2
Dopamine Degradation	0.83	0.0333	#NUM!	IL4I1
Ethanol Degradation II	0.804	0.0312	#NUM!	ACSL1
Fatty Acid β-oxidation I	0.804	0.0312	#NUM!	ACSL1
IL-9 Signaling	0.79	0.0303	#NUM!	STAT1
Th2 Pathway	0.785	0.0147	#NUM!	HLA-A,TYK2
Coagulation System	0.77	0.0286	#NUM!	PLAU
IL-17A Signaling in Fibroblasts	0.77	0.0286	#NUM!	LCN2
Noradrenaline and Adrenaline Degradation	0.77	0.0286	#NUM!	IL4I1
Type II Diabetes Mellitus Signaling	0.757	0.0141	#NUM!	ACSL1,PRKD1
B Cell Development	0.757	0.0278	#NUM!	HLA-A
Protein Ubiquitination Pathway	0.75	0.011	#NUM!	B2M,HLA-A,HSPA1L
Senescence Pathway	0.742	0.0109	#NUM!	CDK1,IL1A,TLR2
Docosahexaenoic Acid (DHA) Signaling	0.735	0.0263	#NUM!	IL1B
Factors Promoting Cardiogenesis in Vertebrates	0.721	0.0133	#NUM!	MYH6,PRKD1
Mechanisms of Viral Exit from Host Cells	0.706	0.0244	#NUM!	PRKD1
Pyrimidine Ribonucleotides Interconversion	0.697	0.0238	#NUM!	CMPK2
BAG2 Signaling Pathway	0.688	0.0233	#NUM!	HSPA1L
Aldosterone Signaling in Epithelial Cells	0.686	0.0127	#NUM!	HSPA1L,PRKD1
eNOS Signaling	0.682	0.0126	#NUM!	HSPA1L,PRKD1
Pyrimidine Ribonucleotides De Novo Biosynthesis	0.68	0.0227	#NUM!	CMPK2
Role of Oct4 in Mammalian Embryonic Stem Cell Pluripotency	0.662	0.0217	#NUM!	RARA
nNOS Signaling in Neurons	0.654	0.0213	#NUM!	PRKD1
Stearate Biosynthesis I (Animals)	0.646	0.0208	#NUM!	ACSL1
Autoimmune Thyroid Disease Signaling	0.638	0.0204	#NUM!	HLA-A
Cell Cycle: G2/M DNA Damage Checkpoint Regulation	0.638	0.0204	#NUM!	CDK1
UVC-Induced MAPK Signaling	0.623	0.0196	#NUM!	PRKD1
PI3K/AKT Signaling	0.622	0.0114	#NUM!	PTGS2,TYK2
UVB-Induced MAPK Signaling	0.614	0.0192	#NUM!	PRKD1
EGF Signaling	0.593	0.0182	#NUM!	STAT1
Cell Cycle Control of Chromosomal Replication	0.587	0.0179	#NUM!	CDK1
Unfolded protein response	0.587	0.0179	#NUM!	HSPA1L
Role of CHK Proteins in Cell Cycle Checkpoint Control	0.58	0.0175	#NUM!	CDK1
Synaptic Long Term Depression	0.575	0.0106	#NUM!	NOS2,PRKD1
Cancer Drug Resistance By Drug Efflux	0.575	0.0172	#NUM!	PTGS2
Xenobiotic Metabolism CAR Signaling Pathway	0.575	0.0106	#NUM!	NOS2,PRKD1
Clathrin-mediated Endocytosis Signaling	0.562	0.0104	#NUM!	ALB,LYZ
RAR Activation	0.559	0.0103	#NUM!	PRKD1,RARA
Autophagy	0.556	0.0164	#NUM!	LAMP2
Adrenomedullin signaling pathway	0.55	0.0102	#NUM!	IL1A,IL1B
Gap Junction Signaling	0.547	0.0101	#NUM!	GJB6,PRKD1
IL-17A Signaling in Airway Cells	0.538	0.0156	#NUM!	TYK2
CD40 Signaling	0.533	0.0154	#NUM!	PTGS2
ErbB2-ErbB3 Signaling	0.533	0.0154	#NUM!	TYK2
Regulation of Cellular Mechanics by Calpain Protease	0.533	0.0154	#NUM!	CDK1
Pyridoxal 5'-phosphate Salvage Pathway	0.527	0.0152	#NUM!	CDK1
Eicosanoid Signaling	0.527	0.0152	#NUM!	PTGS2
ErbB4 Signaling	0.521	0.0149	#NUM!	PRKD1
Serotonin Degradation	0.521	0.0149	#NUM!	IL4I1
Nur77 Signaling in T Lymphocytes	0.516	0.0147	#NUM!	PRKD1
Role of JAK1 and JAK3 in γc Cytokine Signaling	0.511	0.0145	#NUM!	STAT1
SPINK1 General Cancer Pathway	0.511	0.0145	#NUM!	TYK2
Hepatic Fibrosis Signaling Pathway	0.506	0.00815	#NUM!	IL1A,IL1B,PRKD1
GM-CSF Signaling	0.506	0.0143	#NUM!	STAT1
Small Cell Lung Cancer Signaling	0.5	0.0141	#NUM!	PTGS2
Role of NFAT in Cardiac Hypertrophy	0.5	0.00935	#NUM!	IL11,PRKD1
Melatonin Signaling	0.496	0.0139	#NUM!	PRKD1
Actin Cytoskeleton Signaling	0.491	0.00917	#NUM!	CD14,MYH6
Glioma Invasiveness Signaling	0.485	0.0135	#NUM!	PLAU
IL-15 Signaling	0.481	0.0133	#NUM!	TYK2
Sperm Motility	0.478	0.00897	#NUM!	PRKD1,TYK2
Erythropoietin Signaling	0.476	0.0132	#NUM!	PRKD1
IL-7 Signaling Pathway	0.467	0.0128	#NUM!	STAT1
BEX2 Signaling Pathway	0.463	0.0127	#NUM!	LGALS1
Molecular Mechanisms of Cancer	0.462	0.00767	#NUM!	CDK1,PRKD1,TYK2
Role of BRCA1 in DNA Damage Response	0.458	0.0125	#NUM!	STAT1
FLT3 Signaling in Hematopoietic Progenitor Cells	0.458	0.0125	#NUM!	STAT1
Role of MAPK Signaling in the Pathogenesis of Influenza	0.458	0.0125	#NUM!	PTGS2
Cyclins and Cell Cycle Regulation	0.455	0.0123	#NUM!	CDK1
NF-κB Activation by Viruses	0.45	0.0122	#NUM!	PRKD1
HER-2 Signaling in Breast Cancer	0.441	0.0119	#NUM!	PRKD1
VEGF Family Ligand-Receptor Interactions	0.441	0.0119	#NUM!	PRKD1
Regulation Of The Epithelial Mesenchymal Transition In Development Pathway	0.441	0.0119	#NUM!	S100A4
Acute Myeloid Leukemia Signaling	0.421	0.0112	#NUM!	RARA
Crosstalk between Dendritic Cells and Natural Killer Cells	0.421	0.0112	#NUM!	HLA-A
IL-1 Signaling	0.415	0.011	#NUM!	IL1A
Death Receptor Signaling	0.415	0.011	#NUM!	PARP14
Fcγ Receptor-mediated Phagocytosis in Macrophages and Monocytes	0.403	0.0106	#NUM!	PRKD1
CCR5 Signaling in Macrophages	0.403	0.0106	#NUM!	PRKD1
ErbB Signaling	0.403	0.0106	#NUM!	PRKD1
Phospholipase C Signaling	0.4	0.00778	#NUM!	PRKD1,TGM2
Neuregulin Signaling	0.397	0.0104	#NUM!	PRKD1
α-Adrenergic Signaling	0.397	0.0104	#NUM!	PRKD1
Amyotrophic Lateral Sclerosis Signaling	0.393	0.0103	#NUM!	CCS
ATM Signaling	0.393	0.0103	#NUM!	CDK1
p53 Signaling	0.389	0.0102	#NUM!	TIGAR
Nitric Oxide Signaling in the Cardiovascular System	0.386	0.0101	#NUM!	PRKD1
Apoptosis Signaling	0.386	0.0101	#NUM!	CDK1
Apelin Cardiomyocyte Signaling Pathway	0.386	0.0101	#NUM!	PRKD1
Neuropathic Pain Signaling In Dorsal Horn Neurons	0.38	0.0099	#NUM!	PRKD1
Kinetochore Metaphase Signaling Pathway	0.38	0.0099	#NUM!	CDK1
SAPK/JNK Signaling	0.377	0.0098	#NUM!	MAP4K5
Mouse Embryonic Stem Cell Pluripotency	0.373	0.00971	#NUM!	TYK2
Glioma Signaling	0.352	0.00909	#NUM!	PRKD1
iCOS-iCOSL Signaling in T Helper Cells	0.349	0.00901	#NUM!	HLA-A
GPCR-Mediated Nutrient Sensing in Enteroendocrine Cells	0.346	0.00893	#NUM!	PRKD1
Apelin Endothelial Signaling Pathway	0.338	0.0087	#NUM!	PRKD1
fMLP Signaling in Neutrophils	0.335	0.00862	#NUM!	PRKD1
Neuroprotective Role of THOP1 in Alzheimer's Disease	0.335	0.00862	#NUM!	HLA-A
Fc Epsilon RI Signaling	0.333	0.00855	#NUM!	PRKD1
Role of Tissue Factor in Cancer	0.333	0.00855	#NUM!	IL1B
Role of NANOG in Mammalian Embryonic Stem Cell Pluripotency	0.327	0.0084	#NUM!	TYK2
GP6 Signaling Pathway	0.327	0.0084	#NUM!	PRKD1
CD28 Signaling in T Helper Cells	0.324	0.00833	#NUM!	HLA-A
G Beta Gamma Signaling	0.32	0.0082	#NUM!	PRKD1
CCR3 Signaling in Eosinophils	0.314	0.00806	#NUM!	PRKD1
14-3-3-mediated Signaling	0.307	0.00787	#NUM!	PRKD1
P2Y Purigenic Receptor Signaling Pathway	0.307	0.00787	#NUM!	PRKD1
Endocannabinoid Neuronal Synapse Pathway	0.305	0.00781	#NUM!	PTGS2
Synaptic Long Term Potentiation	0.302	0.00775	#NUM!	PRKD1
p70S6K Signaling	0.302	0.00775	#NUM!	PRKD1
White Adipose Tissue Browning Pathway	0.302	0.00775	#NUM!	RARA
Cellular Effects of Sildenafil (Viagra)	0.298	0.00763	#NUM!	MYH6
Androgen Signaling	0.287	0.00735	#NUM!	PRKD1
Estrogen Receptor Signaling	0.281	0.0061	#NUM!	PRKD1,TYK2
Ovarian Cancer Signaling	0.28	0.00719	#NUM!	PTGS2
Hereditary Breast Cancer Signaling	0.278	0.00714	#NUM!	CDK1
Endocannabinoid Cancer Inhibition Pathway	0.272	0.00699	#NUM!	NOS2
Xenobiotic Metabolism General Signaling Pathway	0.272	0.00699	#NUM!	PRKD1
Relaxin Signaling	0.258	0.00667	#NUM!	NOS2
Epithelial Adherens Junction Signaling	0.254	0.00658	#NUM!	MYH6
PKCθ Signaling in T Lymphocytes	0.249	0.00645	#NUM!	HLA-A
Necroptosis Signaling Pathway	0.245	0.00637	#NUM!	STAT1
Gαq Signaling	0.243	0.00633	#NUM!	PRKD1
Dopamine-DARPP32 Feedback in cAMP Signaling	0.235	0.00613	#NUM!	PRKD1
CXCR4 Signaling	0.228	0.00599	#NUM!	PRKD1
Tight Junction Signaling	0.227	0.00595	#NUM!	MYH6
Mitochondrial Dysfunction	0.222	0.00585	#NUM!	PRDX5
GNRH Signaling	0.219	0.00578	#NUM!	PRKD1
Wnt/β-catenin Signaling	0.219	0.00578	#NUM!	RARA
Role of NFAT in Regulation of the Immune Response	0.207	0.00552	#NUM!	HLA-A
Sertoli Cell-Sertoli Cell Junction Signaling	0.201	0.00541	#NUM!	NOS2
Leukocyte Extravasation Signaling	0	0.00508	#NUM!	PRKD1
Axonal Guidance Signaling	0	0.00207	#NUM!	PRKD1
NRF2-mediated Oxidative Stress Response	0	0.00529	#NUM!	PRKD1
PPARα/RXRα Activation	0	0.00526	#NUM!	IL1B
Thrombin Signaling	0	0.00481	#NUM!	PRKD1
CREB Signaling in Neurons	0	0.00483	#NUM!	PRKD1
mTOR Signaling	0	0.00476	#NUM!	PRKD1
Protein Kinase A Signaling	0	0.00501	#NUM!	PRKD1,PTGS2
Breast Cancer Regulation by Stathmin1	0	0.00338	#NUM!	CDK1,PRKD1
Regulation of the Epithelial-Mesenchymal Transition Pathway	0	0.00521	#NUM!	TYK2
ERK/MAPK Signaling	0	0.00518	#NUM!	STAT1
Sirtuin Signaling Pathway	0	0.00344	#NUM!	NOS2
Opioid Signaling Pathway	0	0.00405	#NUM!	PRKD1
Regulation Of The Epithelial Mesenchymal Transition By Growth Factors Pathway	0	0.00532	#NUM!	TYK2
Calcium Signaling	0	0.00485	#NUM!	MYH6

## Sheet: WT_InfectvsBsal_12h D&F
© 2000-2020 QIAGEN. All rights reserved.
Categories	Diseases or Functions Annotation	p-value	Predicted Activation State	Activation z-score	Molecules	# Molecules
Antimicrobial Response,Inflammatory Response	Antiviral response	1.28e-10			AIM2,Bst2,DHX58,FCGR1A,IFI16,IFIT1B,IFIT2,IFIT3,IFNAR2,IL1B,ISG15,OAS3,RSAD2,SPN	14
Antimicrobial Response,Inflammatory Response	Antimicrobial response	2.08e-09			AIM2,Bst2,DHX58,FCGR1A,IFI16,IFIT1B,IFIT2,IFIT3,IFNAR2,IL1B,ISG15,NOS2,OAS3,PRKCD,RSAD2,SPN	16
Infectious Diseases	Infection of mammalia	1.51e-08	Decreased	-2.584	AIM2,Bst2,CD14,DHX58,FCGR1A,IFIT2,Igtp,IL1B,ISG15,LGALS3,NOS2,PRKCD,PTX3,TYK2	14
Inflammatory Response	Immune response of cells	4.86e-08		0.821	ALS2,ASAP2,CD14,CTSD,DHX58,FCGR1A,Hbb-b1,IFNAR2,IL11,IL1B,ISG15,LGALS3,LY75,NOS2,PRKCB,PRKCD,PTX3,SNX3,TYK2	19
Immunological Disease	Systemic autoimmune syndrome	1.25e-07			ADAMTS2,AIM2,BORCS6,CD14,DHX58,FCGR1A,GRIA3,HERC6,HSPA1L,IFI16,IFIT1B,IFIT2,IFIT3,IFNAR2,IL1B,ISG15,ITFG1,LBH,PRKCB,PRKCD,RSAD2,S100A4,SLFN5,SPN,SPTA1,SRP14,Trim30a/Trim30d,TYK2	28
Cellular Function and Maintenance	Engulfment of blood cells	5.22e-07		0.688	CD14,FCGR1A,Hbb-b1,IL1A,IL1B,ISG15,LGALS3,LY75,PRKCB,PRKCD,PTX3	11
Connective Tissue Development and Function,Skeletal and Muscular System Development and Function	Resorption of calvaria	9.51e-07			IL11,IL1A,IL1B	3
Endocrine System Disorders,Gastrointestinal Disease,Immunological Disease,Metabolic Disease,Organismal Injury and Abnormalities	Insulin-dependent diabetes mellitus	9.97e-07			AIM2,FCGR1A,HERC6,HSPA1L,IFI16,IFIT1B,IFIT2,IFIT3,IL1B,PRKCB,S100A4,SPN,Trim30a/Trim30d,TYK2	14
Protein Synthesis	Quantity of interleukin	1.14e-06		0.61	AIM2,CD14,DHX58,IFI16,IFIT2,IFNAR2,Igtp,IL1B	8
Cell Death and Survival	Cell death of immune cells	1.7e-06		1.743	AIM2,CD14,CTSD,DHX58,FCGR1A,IL11,IL1A,IL1B,ISG15,LGALS3,NOS2,PDPK1,PRKCB,PRKCD,SLC46A2,SPN,TYK2	17
Gastrointestinal Disease,Inflammatory Disease,Inflammatory Response,Organismal Injury and Abnormalities	Dextran sodium sulfate-induced colitis	2.26e-06			ACOD1,GBP5,IFI16,Igtp,IL1A,IL1B,NOS2,TYK2	8
Connective Tissue Disorders,Inflammatory Disease,Organismal Injury and Abnormalities,Skeletal and Muscular Disorders	Rheumatic Disease	2.49e-06		0.605	ADAMTS2,AIM2,BORCS6,DHX58,FCGR1A,GRIA3,HERC6,HSPA1L,IFI16,IFIT3,IFNAR2,IL11,IL1A,IL1B,ISG15,ITFG1,LBH,NOS2,PRKCB,PTX3,RSAD2,SLFN5,SPTA1,SRP14,TYK2	25
Protein Synthesis	Quantity of cytokine	3.34e-06		0.917	AIM2,Akr1b7,CD14,DHX58,IFI16,IFIT2,IFNAR2,Igtp,IL1B,NOS2	10
Cellular Growth and Proliferation,Lymphoid Tissue Structure and Development	Proliferation of lymphatic system cells	3.36e-06		-0.04	CD14,Clec2d (includes others),CTSD,Hbb-b1,IFI16,IFNAR2,IL11,IL1A,IL1B,ISG15,LGALS3,LY75,NOS2,PRKCB,PRKCD,SPN,SPTA1,Trim30a/Trim30d,TYK2	19
Cellular Function and Maintenance	Engulfment of leukocytes	3.36e-06		1.427	CD14,FCGR1A,Hbb-b1,IL1A,IL1B,ISG15,LGALS3,LY75,PTX3	9
Dermatological Diseases and Conditions,Organismal Injury and Abnormalities	Psoriasis	3.46e-06			FCGR1A,HERC6,IFI16,IFIT3,IFNAR2,IL1A,IL1B,ISG15,KRT15,KRT17,LGALS3,NOS2,OAS3,PRKCB,RSAD2	15
Cell-To-Cell Signaling and Interaction,Cellular Function and Maintenance,Inflammatory Response	Phagocytosis of cells	3.8e-06		1.326	ASAP2,CD14,FCGR1A,Hbb-b1,IL1B,ISG15,LGALS3,LY75,PRKCB,PRKCD,PTX3,SNX3	12
Cell Death and Survival	Apoptosis of blood cells	5.32e-06		1.861	CD14,CTSD,DHX58,IL11,IL1A,IL1B,ISG15,LGALS3,NOS2,PDPK1,PRKCB,PRKCD,SLC46A2,SPN	14
Protein Synthesis	Quantity of protein in blood	6.95e-06		1.393	AIM2,Akr1b7,CD14,Clec2d (includes others),DHX58,IFI16,IFIT2,IFNAR2,Igtp,IL1B,LGALS3,NOS2,SRXN1,TYK2	14
Cell Death and Survival	Apoptosis of leukocytes	8.86e-06		1.861	CD14,DHX58,IL11,IL1A,IL1B,ISG15,LGALS3,NOS2,PDPK1,PRKCB,PRKCD,SLC46A2,SPN	13
Cell Signaling	Replication of viral replicon	9.24e-06	Decreased	-2.204	Bst2,IFI16,ISG15,OAS3,RSAD2	5
Cellular Development,Cellular Growth and Proliferation,Hematological System Development and Function,Lymphoid Tissue Structure and Development	Proliferation of immune cells	9.45e-06		-0.408	CD14,Clec2d (includes others),CTSD,Hbb-b1,IFI16,IFNAR2,IL1A,IL1B,ISG15,LGALS3,LY75,NOS2,PRKCB,PRKCD,SPN,SPTA1,Trim30a/Trim30d,TYK2	18
Lymphoid Tissue Structure and Development,Tissue Morphology	Quantity of lymphatic system cells	1.05e-05		-1.563	AIM2,Bst2,CTSD,FCGR1A,Hbb-b1,IFNAR2,IL11,IL1A,IL1B,ISG15,LAMA3,LGALS3,NOS2,PRKCB,PRKCD,SPN,Trim30a/Trim30d,TYK2	18
Carbohydrate Metabolism	Release of polysaccharide	1.12e-05			CD14,IL1A,IL1B	3
Cell-To-Cell Signaling and Interaction,Cellular Function and Maintenance,Inflammatory Response	Phagocytosis of blood cells	1.13e-05		0.467	CD14,FCGR1A,Hbb-b1,IL1B,ISG15,LGALS3,PRKCB,PRKCD,PTX3	9
Cellular Development,Cellular Growth and Proliferation	Proliferation of blood cells	1.15e-05		-0.074	CD14,Clec2d (includes others),CTSD,Hbb-b1,IFI16,IFNAR2,IL11,IL1A,IL1B,ISG15,LGALS3,LY75,NOS2,PRKCB,PRKCD,SPN,SPTA1,Trim30a/Trim30d,TYK2	19
Cellular Function and Maintenance,Hematological System Development and Function	Engulfment of myeloid cells	1.2e-05		1.427	CD14,FCGR1A,Hbb-b1,IL1A,IL1B,ISG15,LGALS3,PTX3	8
Cell-To-Cell Signaling and Interaction,Cellular Growth and Proliferation,Hematological System Development and Function	Stimulation of leukocytes	1.32e-05		1.71	IL11,IL1B,KRT17,LGALS3,NOS2,PDPK1,S100A4,SPN	8
Cellular Development,Cellular Growth and Proliferation,Hematological System Development and Function,Lymphoid Tissue Structure and Development	Proliferation of lymphocytes	1.56e-05		0.186	CD14,Clec2d (includes others),CTSD,IFI16,IFNAR2,IL1A,IL1B,ISG15,LGALS3,LY75,NOS2,PRKCB,PRKCD,SPN,SPTA1,Trim30a/Trim30d,TYK2	17
Small Molecule Biochemistry	Synthesis of porphyrin	1.58e-05			IL1B,SNX3,SPTA1,UROD	4
Cellular Function and Maintenance	Engulfment of phagocytes	1.63e-05		1.201	CD14,FCGR1A,Hbb-b1,IL1B,ISG15,LGALS3,LY75,PTX3	8
Cell-To-Cell Signaling and Interaction,Cellular Growth and Proliferation,Hematological System Development and Function	Stimulation of lymphocytes	1.65e-05	Increased	2.186	IL11,IL1B,KRT17,NOS2,PDPK1,S100A4,SPN	7
Cancer,Organismal Injury and Abnormalities,Reproductive System Disease	TNM stage III breast cancer	1.7e-05			CMPK2,KRT15,KRT17,LAMA3,NME2	5
Cellular Function and Maintenance	Internalization of cells	1.92e-05		0.981	CD14,FCGR1A,Hbb-b1,IL1B,ISG15,LGALS3,LY75,PRKCB,PRKCD,PTX3	10
Cell Death and Survival	Cell death of lymphatic system cells	1.97e-05		0.14	CTSD,DHX58,IL11,IL1A,IL1B,LGALS3,NOS2,PDPK1,PRKCB,PRKCD,SLC46A2,SPN	12
Connective Tissue Development and Function,Skeletal and Muscular System Development and Function,Tissue Development	Activation of cartilage tissue	2.11e-05			IL1A,IL1B	2
Organismal Injury and Abnormalities	Chills	2.11e-05			CD14,IL1B	2
Dermatological Diseases and Conditions,Immunological Disease,Organismal Injury and Abnormalities	Pemphigus foliaceus	2.39e-05			AIM2,GRIA3,IFIT3,ISG15,RSAD2	5
Cardiovascular System Development and Function,Cell-To-Cell Signaling and Interaction	Activation of endothelial cells	2.55e-05		1.921	CD14,IFI16,IL11,IL1A,IL1B	5
Inflammatory Response	Acute phase response	2.65e-05			IL11,IL1A,IL1B	3
Endocrine System Disorders,Gastrointestinal Disease,Metabolic Disease,Organismal Injury and Abnormalities	Experimentally-induced diabetes	3.02e-05			IL1B,LGALS3,NOS2,PRKCB,PRKCD,RSAD2	6
Cell Death and Survival	Apoptosis of lymphatic system cells	3.16e-05		0.865	DHX58,IL11,IL1A,IL1B,LGALS3,NOS2,PDPK1,PRKCB,PRKCD,SLC46A2,SPN	11
Cardiovascular Disease,Organismal Injury and Abnormalities	Interstitial fibrosis of heart	3.45e-05		0.152	IL1B,NOS2,PRKCB,PTX3	4
Infectious Diseases	Viral Infection	3.6e-05	Decreased	-2.27	Bst2,CD14,CLDND1,DHX58,EXOSC3,FCGR1A,IFIT2,IFIT3,IFNAR2,Igtp,IL1A,IL1B,IQCA1,ISG15,LGALS3,MON2,NOS2,OAS3,POLR2C,PRKCB,PRKCD,PTX3,RSAD2,S100A4,SPN,TYK2	26
Connective Tissue Disorders,Immunological Disease,Inflammatory Disease,Organismal Injury and Abnormalities,Skeletal and Muscular Disorders	Lupus erythematosus	3.81e-05			AIM2,DHX58,GRIA3,HERC6,IFI16,IFIT3,IL1B,ISG15,NOS2,RSAD2,TYK2	11
Cell Death and Survival	Cell death of lymphocytes	4.07e-05		-0.115	CTSD,DHX58,IL1A,IL1B,LGALS3,NOS2,PDPK1,PRKCB,PRKCD,SLC46A2,SPN	11
Cell Death and Survival	Killing of cells	4.41e-05		-0.943	Clec2d (includes others),CTSD,IL1A,IL1B,LGALS3,NOS2,PRKCB,PRKCD	8
Cellular Function and Maintenance	Engulfment of cells	4.52e-05		1.355	ASAP2,CD14,FCGR1A,Hbb-b1,IL1A,IL1B,ISG15,LGALS3,LY75,PRKCB,PRKCD,PTX3,SNX3	13
Cellular Movement,Hematological System Development and Function,Immune Cell Trafficking,Inflammatory Response	Cell movement of neutrophils	4.76e-05		0.442	AIM2,CD14,Hbb-b1,IL1A,IL1B,LGALS3,NOS2,PRKCB,PTX3,SPN	10
Gastrointestinal Disease,Inflammatory Disease,Inflammatory Response,Organismal Injury and Abnormalities	Chronic colitis	4.94e-05			IFI16,Igtp,IL1A,IL1B,NOS2	5
Dermatological Diseases and Conditions,Immunological Disease,Organismal Injury and Abnormalities	Pemphigus	4.97e-05			AIM2,FCGR1A,GRIA3,IFIT3,ISG15,RSAD2	6
Hematological System Development and Function,Lymphoid Tissue Structure and Development,Organ Morphology,Organismal Development,Tissue Morphology	Size of spleen	5.06e-05			Hbb-b1,PDPK1,PRKCB,SPN	4
Nucleic Acid Metabolism,Small Molecule Biochemistry	Phosphorylation of nucleotide	5.13e-05			CMPK2,GUK1,NME2	3
Molecular Transport,Small Molecule Biochemistry	Quantity of nitrite	5.13e-05			IL1A,IL1B,NOS2	3
Cellular Function and Maintenance	Engulfment of antigen presenting cells	5.33e-05		0.73	CD14,FCGR1A,IL1B,ISG15,LGALS3,LY75,PTX3	7
Infectious Diseases	Replication of virus	5.45e-05	Decreased	-2.632	Bst2,FCGR1A,IFNAR2,Igtp,IL1A,IL1B,ISG15,NOS2,OAS3,PRKCD,PTX3,RSAD2,TYK2	13
Lymphoid Tissue Structure and Development,Tissue Morphology	Quantity of lymphoid cells	5.66e-05		-1.633	AIM2,Bst2,CTSD,FCGR1A,IFNAR2,IL11,IL1B,ISG15,LAMA3,LGALS3,NOS2,PRKCB,PRKCD,SPN,Trim30a/Trim30d,TYK2	16
Cell-To-Cell Signaling and Interaction,Inflammatory Response	Immune response of phagocytes	5.66e-05		0.337	CD14,FCGR1A,Hbb-b1,IL1B,ISG15,LGALS3,NOS2,PTX3	8
Cell-To-Cell Signaling and Interaction,Cellular Function and Maintenance,Hematological System Development and Function	Phagocytosis of myeloid cells	5.66e-05		1.201	CD14,FCGR1A,Hbb-b1,IL1B,ISG15,LGALS3,PTX3	7
Cellular Function and Maintenance	Function of leukocytes	5.71e-05			AIM2,CD14,FCGR1A,IFNAR2,IL1B,LGALS3,LY75,NOS2,S100A4,SPN,Trim30a/Trim30d,TYK2	12
Cell-To-Cell Signaling and Interaction,Cellular Function and Maintenance,Inflammatory Response	Phagocytosis of phagocytes	5.83e-05		1.201	CD14,FCGR1A,Hbb-b1,IL1B,ISG15,LGALS3,PTX3	7
Cell Death and Survival	Cell death of phagocytes	5.94e-05	Increased	2.554	AIM2,CD14,IL11,IL1B,ISG15,LGALS3,NOS2,PRKCD	8
Antimicrobial Response	Clearance of Murine cytomegalovirus	6.32e-05			Clec2d (includes others),TYK2	2
Connective Tissue Disorders,Organismal Injury and Abnormalities,Skeletal and Muscular Disorders	Erosion of knee joint	6.32e-05			IL1A,IL1B	2
Cell Death and Survival,Connective Tissue Development and Function,Skeletal and Muscular System Development and Function	Survival of osteoclast-like cells	6.32e-05			IL1A,IL1B	2
Cell-To-Cell Signaling and Interaction,Inflammatory Response	Immune response of macrophages	6.56e-05		-0.26	CD14,FCGR1A,IL1B,ISG15,LGALS3,NOS2,PTX3	7
Cell Death and Survival	Cell death of antigen presenting cells	6.56e-05	Increased	2.567	AIM2,CD14,IL11,IL1B,ISG15,LGALS3,NOS2	7
Inflammatory Response	Inflammatory response	6.67e-05		0.524	ACOD1,ALS2,AOAH,CD14,FCGR1A,Hbb-b1,IL11,IL1A,IL1B,ISG15,LGALS3,LY75,NOS2,PRKCB,PRKCD,PTX3,S100A4	17
Cell Signaling,Molecular Transport,Small Molecule Biochemistry	Release of nitric oxide	7.18e-05		0.298	IL1A,IL1B,NOS2,PRKCB,PRKCD	5
Cell Death and Survival	Apoptosis of lymphocytes	7.32e-05		0.647	DHX58,IL1A,IL1B,LGALS3,NOS2,PDPK1,PRKCB,PRKCD,SLC46A2,SPN	10
Cell Death and Survival	Cell viability of blood cells	7.95e-05		0.761	FCGR1A,Hbb-b1,IL11,IL1B,LGALS3,PDPK1,PRKCB,SPN,TYK2	9
Cellular Growth and Proliferation,Organismal Development	Growth of bacteria	8.78e-05		-0.555	CTSD,IFNAR2,IL1B,NOS2,PRKCD	5
Cancer,Organismal Injury and Abnormalities,Reproductive System Disease	TNM stage II breast cancer	8.79e-05			CMPK2,LAMA3,NME2	3
Hematological System Development and Function,Tissue Morphology	Quantity of mononuclear leukocytes	9.06e-05		-1.556	AIM2,Bst2,CTSD,FCGR1A,IFNAR2,IL11,IL1A,ISG15,LAMA3,LGALS3,NOS2,PRKCB,PRKCD,SPN,Trim30a/Trim30d,TYK2	16
Gastrointestinal Disease,Inflammatory Disease,Inflammatory Response,Organismal Injury and Abnormalities	Acute colitis	9.8e-05			ACOD1,GBP5,IFI16,NOS2	4
Cell-To-Cell Signaling and Interaction	Response of myeloid cells	9.9e-05		0.511	CD14,FCGR1A,Hbb-b1,IL1B,ISG15,LGALS3,NOS2,PTX3	8
Cell Death and Survival	Cell death of macrophages	0.000107	Increased	2.386	AIM2,CD14,IL1B,ISG15,LGALS3,NOS2	6
Organismal Survival	Survival of organism	0.000115		0.699	AIM2,CD14,CLPTM1L,DHX58,IFI16,IFNAR2,IL11,IL1A,IL1B,LAMA3,NOS2,PDPK1,PRKCB,PTX3,RSAD2,TYK2	16
Cellular Development,Cellular Growth and Proliferation,Hematological System Development and Function,Hematopoiesis,Lymphoid Tissue Structure and Development,Tissue Development	Hematopoiesis of mononuclear leukocytes	0.000122	Increased	2.909	CD14,IFI16,IFNAR2,IL11,IL1A,IL1B,LAMA3,LGALS3,NOS2,PDPK1,PRKCD,RSAD2,SLC46A2,SPN,TYK2	15
Cell-To-Cell Signaling and Interaction	Response of leukemia cell lines	0.000122		-0.152	CTSD,IL1B,PRKCB,PTX3	4
Cell Death and Survival	Apoptosis of lung cell lines	0.000122			CTSD,IFNAR2,IL1B,LGALS3	4
Carbohydrate Metabolism,Drug Metabolism,Small Molecule Biochemistry	Stimulation of hyaluronic acid	0.000126			IL1A,IL1B	2
Carbohydrate Metabolism,Molecular Transport,Small Molecule Biochemistry	Release of proteoglycan	0.000126			IL1A,IL1B	2
Drug Metabolism,Lipid Metabolism,Small Molecule Biochemistry	Induction of prostaglandin E2	0.000126			IL1A,IL1B	2
Cellular Movement,Hematological System Development and Function,Immune Cell Trafficking,Inflammatory Response	Infiltration by neutrophils	0.000133		0.314	AIM2,CD14,IL1A,IL1B,LGALS3,NOS2,PTX3	7
Connective Tissue Disorders,Immunological Disease,Inflammatory Disease,Organismal Injury and Abnormalities,Skeletal and Muscular Disorders	Systemic lupus erythematosus	0.000135			AIM2,DHX58,GRIA3,HERC6,IFI16,IFIT3,IL1B,ISG15,RSAD2,TYK2	10
Cell Death and Survival	Apoptosis of phagocytes	0.000137	Increased	2.395	CD14,IL11,IL1B,ISG15,LGALS3,NOS2,PRKCD	7
Inflammatory Response	Acute phase reaction	0.000138			CD14,IL11,IL1B	3
Cell Death and Survival	Apoptosis of antigen presenting cells	0.000149	Increased	2.376	CD14,IL11,IL1B,ISG15,LGALS3,NOS2	6
Cell-To-Cell Signaling and Interaction,Connective Tissue Development and Function	Activation of fibroblasts	0.00015			FCGR1A,IFNAR2,IL1B,LGALS3	4
Cellular Function and Maintenance,Hematological System Development and Function	Function of myeloid cells	0.000151			AIM2,CD14,FCGR1A,IL1B,LGALS3,NOS2,S100A4	7
Cell-To-Cell Signaling and Interaction,Cellular Function and Maintenance,Hematological System Development and Function,Inflammatory Response	Phagocytosis by macrophages	0.000159		0.73	CD14,FCGR1A,IL1B,ISG15,LGALS3,PTX3	6
Cell Death and Survival	Cell death of T lymphocytes	0.000164		-0.666	CTSD,DHX58,IL1A,IL1B,LGALS3,NOS2,PDPK1,SLC46A2,SPN	9
Cell-To-Cell Signaling and Interaction,Cellular Growth and Proliferation	Stimulation of cells	0.000167		1.785	IL11,IL1A,IL1B,KRT17,LGALS3,NOS2,PDPK1,S100A4,SPN	9
Infectious Diseases	Production of HIV-1	0.000172			CD14,MON2,RSAD2,SPN	4
Cell Signaling	Protein kinase cascade	0.000173		1.031	CD14,FGF17,IFNAR2,IL11,IL1A,IL1B,LBH,PDPK1,PRKCB,PRKCD,S100A4,SPTA1	12
Hematological System Development and Function,Lymphoid Tissue Structure and Development,Organ Morphology,Organismal Development,Tissue Morphology	Morphology of spleen	0.000173			AIM2,AOAH,Bst2,CTSD,Hbb-b1,PDPK1,PRKCB,PRKCD,SPN,TYK2	10
Hematological System Development and Function,Tissue Morphology	Quantity of blood cells	0.000175		-0.949	AIM2,Bst2,CTSD,FCGR1A,Hbb-b1,IFNAR2,IL11,IL1A,IL1B,ISG15,LAMA3,LGALS3,NOS2,PRKCB,PRKCD,SPN,SPTA1,Trim30a/Trim30d,TYK2	19
Inflammatory Response,Organismal Injury and Abnormalities	Inflammation of organ	0.000179		1.512	ACOD1,CD14,CTSD,FCGR1A,GBP5,GRIA3,IFI16,IFNAR2,Igtp,IL11,IL1A,IL1B,ISG15,KRT15,KRT17,LGALS3,LY75,NOS2,PRKCB,PRKCD,S100A4,SPN,TYK2	23
Drug Metabolism,Protein Synthesis	Synthesis of aldesleukin	0.00018			Clec2d (includes others),IL1A,IL1B	3
Cell Cycle,Gene Expression	Binding of AP1 consensus site	0.000183		1.222	IL1A,IL1B,NOS2,PRKCD	4
Inflammatory Disease	Chronic inflammatory disorder	0.000191			ADAMTS2,AIM2,ARMC4,BORCS6,CTSD,FCGR1A,HSPA1L,IFI16,IFNAR2,Igtp,IL1A,IL1B,ITFG1,LBH,NOS2,PRKCD,S100A4,SLFN5,SPTA1,SRP14	20
Hematological System Development and Function,Lymphoid Tissue Structure and Development,Tissue Morphology	Quantity of lymphocytes	0.000193		-1.999	AIM2,Bst2,CTSD,FCGR1A,IFNAR2,IL11,ISG15,LAMA3,LGALS3,NOS2,PRKCB,PRKCD,SPN,Trim30a/Trim30d,TYK2	15
Cellular Function and Maintenance	Endocytosis by eukaryotic cells	0.000195		0.48	CD14,FCGR1A,Hbb-b1,IL1B,ISG15,LGALS3,LY75,PRKCB,PRKCD,PTX3	10
Free Radical Scavenging	Production of reactive oxygen species	0.000198		0.203	ACOD1,ALS2,CD14,Hbb-b1,IL11,IL1B,NOS2,PRKCB,PRKCD,Trim30a/Trim30d	10
Cellular Development,Cellular Growth and Proliferation,Hematological System Development and Function,Hematopoiesis,Lymphoid Tissue Structure and Development,Tissue Development	Leukopoiesis	0.000199	Increased	2.904	CD14,FCGR1A,IFI16,IFNAR2,IL11,IL1A,IL1B,LAMA3,LGALS3,NOS2,PDPK1,PRKCD,RSAD2,SLC46A2,SPN,TYK2	16
Cellular Compromise,Inflammatory Response	Degranulation of phagocytes	0.000201			CD14,CTSD,FCGR1A,GOLGA7,IL1B,LGALS3,NME2,PDPK1,PRKCD,PTX3,SRP14	11
Infectious Diseases	Sepsis	0.000202			ACOD1,Bst2,CD14,FCGR1A,IL1A,IL1B,LGALS3	7
Cell-To-Cell Signaling and Interaction,Cellular Growth and Proliferation,Connective Tissue Development and Function	Stimulation of fibroblasts	0.000204			IL1A,IL1B,LGALS3	3
Connective Tissue Disorders,Dermatological Diseases and Conditions,Developmental Disorder,Hereditary Disorder,Organismal Injury and Abnormalities	Epidermolysis bullosa	0.000204			IL1A,IL1B,LAMA3	3
Cellular Development,Cellular Growth and Proliferation,Embryonic Development,Hematological System Development and Function,Hematopoiesis,Lymphoid Tissue Structure and Development,Organ Development,Organismal Development,Tissue Development	Lymphopoiesis	0.000208	Increased	2.909	CD14,IFNAR2,IL11,IL1A,IL1B,LAMA3,LGALS3,NOS2,PDPK1,PRKCD,RSAD2,SLC46A2,SPN,TYK2	14
Cell Morphology,Cell-To-Cell Signaling and Interaction,Cellular Assembly and Organization	Area of gap junction plaques	0.000209			IL1B,PRKCD	2
Inflammatory Disease,Inflammatory Response,Organismal Injury and Abnormalities,Respiratory Disease	Inflammation of lung cells	0.000209			IL11,IL1B	2
Connective Tissue Disorders,Organismal Injury and Abnormalities,Skeletal and Muscular Disorders	Erosion of ankle joint	0.000209			IL1A,IL1B	2
Connective Tissue Disorders,Dermatological Diseases and Conditions,Developmental Disorder,Hereditary Disorder,Immunological Disease,Organismal Injury and Abnormalities	Immunization-induced epidermolysis bullosa acquisita	0.000209			IL1A,IL1B	2
Metabolic Disease,Organismal Injury and Abnormalities	Glucose metabolism disorder	0.000223		0.939	ADAMTS2,AIM2,Akr1b7,CTSD,FCGR1A,HERC6,HSPA1L,IFI16,IFIT1B,IFIT2,IFIT3,IFNAR2,IL1A,IL1B,LGALS3,NOS2,PDPK1,PRKCB,PRKCD,RSAD2,S100A4,SPN,Trim30a/Trim30d,TYK2	24
Behavior	Mechanical allodynia behavior	0.000234		0	IL1B,NOS2,PRKCB,PRKCD	4
Cell Death and Survival	Apoptosis of macrophages	0.000248	Increased	2.219	CD14,IL1B,ISG15,LGALS3,NOS2	5
Dermatological Diseases and Conditions,Organismal Injury and Abnormalities	Exanthem of skin	0.000255			FCGR1A,IL1A,KRT15,KRT17,LGALS3,NOS2	6
Drug Metabolism,Lipid Metabolism,Molecular Transport,Small Molecule Biochemistry	Secretion of prostaglandin E2	0.000258			IL1A,IL1B,PRKCB	3
Cell-To-Cell Signaling and Interaction,Inflammatory Response	Immune response of leukocytes	0.000271		0.803	CD14,FCGR1A,Hbb-b1,IL1B,ISG15,LGALS3,NOS2,PTX3,TYK2	9
Cell-To-Cell Signaling and Interaction	Activation of connective tissue cells	0.000278		1.127	FCGR1A,IFNAR2,IL11,IL1A,IL1B,LGALS3	6
Cell-To-Cell Signaling and Interaction,Cellular Function and Maintenance,Inflammatory Response	Phagocytosis of bacteria	0.000279		1.961	CD14,Hbb-b1,LY75,PTX3	4
Endocrine System Disorders,Gastrointestinal Disease,Metabolic Disease,Organismal Injury and Abnormalities	Diabetes mellitus	0.00028			ADAMTS2,AIM2,CTSD,FCGR1A,HERC6,HSPA1L,IFI16,IFIT1B,IFIT2,IFIT3,IL1A,IL1B,LGALS3,NOS2,PRKCB,PRKCD,RSAD2,S100A4,SPN,Trim30a/Trim30d,TYK2	21
Infectious Diseases,Organismal Injury and Abnormalities	Septic shock	0.000297		1.452	CD14,FCGR1A,IFI16,IFNAR2,IL1B,NOS2,Trim30a/Trim30d	7
Cell-To-Cell Signaling and Interaction,Cellular Growth and Proliferation,Hematological System Development and Function	Induction of PBMCs	0.000313			IL1B,S100A4	2
Cellular Development,Cellular Growth and Proliferation,Hematological System Development and Function,Inflammatory Response,Lymphoid Tissue Structure and Development	Expansion of neutrophils	0.000313			Hbb-b1,IL1B	2
Small Molecule Biochemistry	Synthesis of heme	0.00032			IL1B,SNX3,UROD	3
Infectious Diseases	Replication of RNA virus	0.000328		-1.693	Bst2,FCGR1A,IFNAR2,Igtp,IL1A,IL1B,ISG15,OAS3,PRKCD,PTX3,RSAD2	11
Humoral Immune Response,Protein Synthesis	Quantity of IgG	0.000332		0.558	FCGR1A,IFIT2,IFNAR2,LGALS3,NOS2,PRKCD,RSAD2	7
Inflammatory Disease,Neurological Disease,Skeletal and Muscular Disorders	Relapsed multiple sclerosis	0.000334			FCGR1A,IFNAR2,ISG15,OAS3,RSAD2	5
Cell Death and Survival	Apoptosis of T lymphocytes	0.000346		-0.179	DHX58,IL1A,IL1B,LGALS3,NOS2,PDPK1,SLC46A2,SPN	8
Cell Death and Survival,Cellular Compromise	Cytotoxicity of natural killer cells	0.000358			FCGR1A,IL1A,LGALS3,NOS2,SPN	5
Cell Death and Survival,Cellular Compromise	Cytotoxicity of cells	0.000361		0.842	FCGR1A,IL1A,LGALS3,NOS2,PDPK1,PRKCD,SPN	7
Hematological System Development and Function,Tissue Morphology	Quantity of leukocytes	0.000369		-1.008	AIM2,Bst2,CTSD,FCGR1A,IFNAR2,IL11,IL1A,IL1B,ISG15,LAMA3,LGALS3,NOS2,PRKCB,PRKCD,SPN,Trim30a/Trim30d,TYK2	17
Infectious Diseases	Replication of Herpesviridae	0.000385	Decreased	-2	IL1B,NOS2,RSAD2,TYK2	4
Cancer,Neurological Disease,Organismal Injury and Abnormalities	High grade astrocytoma	0.000388			AOAH,C7orf25,CAP2,CD14,COBL,ICE1,IL1A,IL1B,MON2,NOS2,PDPK1,PRKCB,PTX3,RTTN,S100A4,SPTA1	16
Connective Tissue Disorders,Organismal Injury and Abnormalities,Skeletal and Muscular Disorders	Abnormality of knee joint	0.000392			FCGR1A,IL1A,IL1B	3
Cancer,Organismal Injury and Abnormalities	Anogenital cancer	0.0004			ADAMTS2,AIM2,ALS2,AOAH,ARMC4,ASAP2,ASB14,C7orf25,CAP2,CD14,CLDND1,CLPTM1L,CMPK2,COBL,CTSD,DHX58,DOCK7,GCNT7,GPAT4,GRIA3,GUK1,HCN3,HERC6,HSPA1L,ICE1,IFI16,IFIT2,IFIT3,IFNAR2,IL1A,IL1B,ISG15,ITFG1,KCNK6,KRT13,KRT15,KRT17,KRT77,LAMA3,LGALS3,LRRCC1,LY75,MAGEB2,MCM3AP,MON2,MRNIP,MTG1,MTIF2,NEXN,NME2,NOS2,OAS3,PDPK1,PRKCB,PRKCD,RTTN,S100A4,SLC7A8,SLFN5,SMG6,SPN,SPTA1,TDRD1,TYK2,UROD	65
Cell Signaling,Small Molecule Biochemistry	Synthesis of nitric oxide	0.00042	Increased	2.328	CD14,IL1A,IL1B,NOS2,PDPK1,PRKCD,PTX3,TYK2	8
Cell Death and Survival,Endocrine System Disorders,Gastrointestinal Disease,Organismal Injury and Abnormalities	Necrosis of pancreas	0.000425		0.782	AIM2,IL1B,LGALS3,NOS2,PRKCD	5
Hematological System Development and Function,Lymphoid Tissue Structure and Development,Organ Morphology,Tissue Morphology	Morphology of lymphoid organ	0.000428			AIM2,AOAH,Bst2,CTSD,Hbb-b1,NOS2,PDPK1,PRKCB,PRKCD,SPN,TYK2	11
Small Molecule Biochemistry	Production of nitrite	0.000431			IL1A,IL1B,NOS2	3
Humoral Immune Response,Protein Synthesis	Quantity of immunoglobulin	0.000435		0.202	AIM2,FCGR1A,IFIT2,IFNAR2,LGALS3,NOS2,PRKCD,RSAD2	8
Cellular Function and Maintenance,Hematological System Development and Function	Function of macrophages	0.000435			AIM2,CD14,FCGR1A,IL1B,LGALS3,NOS2	6
Cardiovascular Disease,Neurological Disease	Breakdown of blood-brain barrier	0.000437			IL1B,LGALS3	2
Infectious Diseases	Replication of Human cytomegalovirus	0.000437			IL1B,RSAD2	2
Carbohydrate Metabolism,Molecular Transport,Small Molecule Biochemistry	Depletion of proteoglycan	0.000437			IL11,IL1B	2
Cell-To-Cell Signaling and Interaction	Binding of testicular cells	0.000437			IL1B,LAMA3	2
Cell-To-Cell Signaling and Interaction,Cellular Growth and Proliferation	Stimulation of hepatoma cell lines	0.000437			IL1A,IL1B	2
Infectious Diseases	Tuberculosis	0.000469			CD14,GBP5,IFI16,IFIT2,IFIT3,OAS3	6
Cell-To-Cell Signaling and Interaction,Cellular Growth and Proliferation	Co-stimulation of cells	0.000471			IL11,IL1A,PDPK1,SPN	4
Cardiovascular System Development and Function,Ophthalmic Disease,Organismal Development,Organismal Injury and Abnormalities,Visual System Development and Function	Corneal neovascularization	0.000472			IL1B,LGALS3,S100A4	3
Cell-To-Cell Signaling and Interaction	Response of myeloid leukocytes	0.000486		0.507	CD14,Hbb-b1,IL1B,NOS2,PTX3	5
Connective Tissue Development and Function,Skeletal and Muscular System Development and Function,Tissue Development	Morphology of bone	0.000505			ADAMTS2,CD14,Clec2d (includes others),Hbb-b1,IL11,IL1B,ISG15,LGALS3,NOS2,PRKCB,S100A4,SLC7A8	12
Endocrine System Disorders,Hematological Disease,Organismal Injury and Abnormalities	Hypercalcemia	0.000516			Clec2d (includes others),IL1A,IL1B	3
Protein Synthesis	Quantity of IL-1b in blood	0.000516			IFI16,IFIT2,IL1B	3
Cell-To-Cell Signaling and Interaction	Response of microglia	0.000516			CD14,IL1B,NOS2	3
Free Radical Scavenging	Synthesis of reactive oxygen species	0.000521		0.353	ACOD1,ALS2,CD14,Hbb-b1,IL11,IL1B,LGALS3,NOS2,PRKCB,PRKCD,Trim30a/Trim30d	11
Cell Signaling	I-kappaB kinase/NF-kappaB cascade	0.000543		0.975	CD14,IL1A,IL1B,PDPK1,PRKCB,S100A4	6
Cardiovascular Disease,Organismal Injury and Abnormalities	Fibrosis of heart ventricle	0.000563			IL1B,NOS2,PTX3	3
Cellular Movement,Hematological System Development and Function,Immune Cell Trafficking	Cell rolling of leukocytes	0.00057		-0.391	CD14,IL1B,LGALS3,SPN	4
Cell-To-Cell Signaling and Interaction,Connective Tissue Development and Function	Activation of synovial fibroblasts	0.000581			FCGR1A,IL1B	2
Lipid Metabolism,Small Molecule Biochemistry	Stimulation of steroid	0.000581			IL1A,IL1B	2
Cellular Compromise,Endocrine System Disorders,Gastrointestinal Disease,Organismal Injury and Abnormalities	Damage of islet cells	0.000581			IL1B,NOS2	2
Infectious Diseases	Replication of Murine cytomegalovirus	0.000581			NOS2,TYK2	2
Cell Cycle	Replication of Francisella novicida U112	0.000581			AIM2,PRKCB	2
Cellular Growth and Proliferation,Organismal Development	Growth of Chlamydia pneumoniae	0.000581			IFNAR2,NOS2	2
Cell Morphology	Shape of cells	0.000612			IL1B,PDPK1,PRKCD	3
Protein Synthesis	Quantity of IL-12 in blood	0.000612			DHX58,IFIT2,Igtp	3
Cell-To-Cell Signaling and Interaction,Cellular Growth and Proliferation,Hematological System Development and Function	Stimulation of T lymphocytes	0.000625			IL1B,KRT17,NOS2,PDPK1,SPN	5
Protein Synthesis	Quantity of TNF in blood	0.000652		1	AIM2,CD14,IFI16,IFIT2	4
Cellular Movement,Hematological System Development and Function,Immune Cell Trafficking,Inflammatory Response	Cell movement of macrophages	0.000687		0.718	AIM2,IL1A,IL1B,LGALS3,NOS2,PRKCD,PTX3,S100A4	8
Cell Death and Survival	Cell death of myeloid cells	0.000705	Increased	2.366	AIM2,CD14,IL1B,ISG15,LGALS3,NOS2,PRKCD	7
Cancer,Organismal Injury and Abnormalities	Genitourinary adenocarcinoma	0.000707			ADAMTS2,ALS2,AOAH,ARMC4,ASAP2,ASB14,CAP2,CD14,CLDND1,COBL,CTSD,DHX58,DOCK7,FCGR1A,GCNT7,GRIA3,GUK1,HCN3,HERC6,ICE1,IFI16,IFIT2,IFIT3,IFNAR2,IL1B,ISG15,ITFG1,KCNK6,KRT13,KRT15,KRT77,LAMA3,LGALS3,LRRCC1,LY75,MAGEB2,MCM3AP,MON2,MRNIP,MTG1,MTIF2,NEXN,NOS2,PDPK1,PRKCB,PRKCD,RTTN,S100A4,SEC31B,SLC7A8,SLFN5,SMG6,SPN,SPTA1,TDRD1,TYK2	56
Cell Death and Survival,Endocrine System Disorders,Gastrointestinal Disease,Organismal Injury and Abnormalities	Apoptosis of beta islet cells	0.000712		0.463	IL1B,LGALS3,NOS2,PRKCD	4
Cellular Movement,Hematological System Development and Function,Immune Cell Trafficking,Inflammatory Response	Cellular infiltration by phagocytes	0.000742		0.044	AIM2,CD14,IL1A,IL1B,LGALS3,NOS2,PRKCD,PTX3	8
Cell Death and Survival,Skeletal and Muscular Disorders	Apoptosis of myofibroblasts	0.000745			IL1A,IL1B	2
Cell-To-Cell Signaling and Interaction	Attachment of epithelial cells	0.000745			LGALS3,PRKCD	2
Cellular Movement,Hematological System Development and Function,Immune Cell Trafficking,Inflammatory Response	Cellular infiltration by M1 macrophages	0.000745			IL1A,IL1B	2
Cell Morphology,Connective Tissue Development and Function,Hematological System Development and Function,Hematopoiesis,Organismal Development,Tissue Morphology	Volume of red blood cells	0.000745			Hbb-b1,SPTA1	2
Cell-To-Cell Signaling and Interaction,Hematological System Development and Function,Immune Cell Trafficking,Inflammatory Response	Activation of peripheral blood monocytes	0.000745			CD14,IL1B	2
Nucleic Acid Metabolism,Small Molecule Biochemistry	Phosphorylation of nucleoside diphosphates	0.000745			CMPK2,NME2	2
Cell-To-Cell Signaling and Interaction,Hematological System Development and Function,Immune Cell Trafficking,Inflammatory Response	Priming of neutrophils	0.000745			IL1A,IL1B	2
Cancer,Organismal Injury and Abnormalities	Transformation of endocrine cells	0.000745			LGALS3,PRKCD	2
Cellular Movement	Cell movement of myeloid cells	0.000745		0.249	AIM2,CD14,Hbb-b1,IL1A,IL1B,LGALS3,NOS2,PRKCB,PRKCD,PTX3,S100A4,SPN	12
Cell-To-Cell Signaling and Interaction	Adhesion of blood cells	0.000746		0.082	CD14,FCGR1A,IL11,IL1A,IL1B,LGALS3,NOS2,PTX3,SPN	9
Neurological Disease	Progressive neurological disorder	0.000763			ALS2,CD14,CTSD,FCGR1A,GRIA3,IFNAR2,IL1A,IL1B,ISG15,LGALS3,LY75,NOS2,OAS3,PRKCB,PRKCD,RSAD2,S100A4,SLC25A19	18
Cell-To-Cell Signaling and Interaction	Response of connective tissue cells	0.000775			CD14,IL1B,LGALS3	3
Cellular Movement,Hematological System Development and Function,Immune Cell Trafficking,Inflammatory Response	Cell movement of phagocytes	0.000863		-0.078	AIM2,CD14,Hbb-b1,IL1A,IL1B,LGALS3,NOS2,PRKCB,PRKCD,PTX3,S100A4,SPN	12
Lymphoid Tissue Structure and Development,Tissue Morphology	Quantity of innate lymphoid cells	0.000864		0.555	IFNAR2,IL11,IL1B,ISG15,PRKCD	5
Inflammatory Disease,Neurological Disease,Skeletal and Muscular Disorders	Multiple Sclerosis	0.000875			FCGR1A,IFNAR2,IL1B,ISG15,NOS2,OAS3,RSAD2	7
Cell Morphology,Embryonic Development,Hair and Skin Development and Function,Organ Development,Organismal Development,Tissue Development	Keratinization of epidermis	0.000889			IL1A,KRT13,KRT15,KRT17,KRT77	5
Cellular Compromise	Damage of mitochondria	0.000898			IL1B,LGALS3,NOS2	3
Inflammatory Response	Inflammation of cells	0.000898			IL11,IL1B,NOS2	3
Cardiovascular Disease,Organismal Injury and Abnormalities	Atherosclerosis	0.000898		0.447	ANKRD29,CD14,IL1A,IL1B,LGALS3,NOS2,PRKCB,PTX3,RSAD2,SMG6	10
Protein Synthesis	Quantity of IL-6 in blood	0.000915		1	CD14,IFI16,IFIT2,IFNAR2	4
Cancer,Hematological Disease,Organismal Injury and Abnormalities	High-risk essential thrombocythemia	0.000928			IFNAR2,TYK2	2
Protein Synthesis	Quantity of IFNB1 in blood	0.000928			DHX58,IFI16	2
Cell-To-Cell Signaling and Interaction	Binding of fibrosarcoma cell lines	0.000928			LAMA3,TYK2	2
Drug Metabolism,Endocrine System Development and Function,Lipid Metabolism,Molecular Transport,Small Molecule Biochemistry	Concentration of hydrocortisone	0.000928			IL1A,IL1B	2
Cardiovascular Disease,Organismal Injury and Abnormalities	Interstitial fibrosis of left ventricle	0.000928			IL1B,PTX3	2
Cellular Growth and Proliferation,Organismal Development	Growth of Listeria monocytogenes	0.000928			CTSD,PRKCD	2
Molecular Transport,Small Molecule Biochemistry	Quantity of porphyrin	0.000928			IL1B,UROD	2
Cell-To-Cell Signaling and Interaction,Cellular Growth and Proliferation,Connective Tissue Development and Function	Stimulation of synovial cells	0.000928			IL1A,IL1B	2
Lipid Metabolism,Molecular Transport,Small Molecule Biochemistry	Release of arachidonic acid	0.000952		0.308	IL1A,IL1B,PRKCB,PRKCD	4
Cellular Movement,Hematological System Development and Function,Immune Cell Trafficking	Cell rolling of granulocytes	0.000964			IL1B,LGALS3,SPN	3
Cell-To-Cell Signaling and Interaction,Hematological System Development and Function,Immune Cell Trafficking,Inflammatory Response	Activation of natural killer cells	0.00102			IL1A,IL1B,LGALS3,SPN,TYK2	5
Hematological Disease,Infectious Diseases,Organismal Injury and Abnormalities	Endotoxin shock response	0.00103		1.165	CD14,IFI16,NOS2,Trim30a/Trim30d	4
Dermatological Diseases and Conditions,Organismal Injury and Abnormalities	Plaque psoriasis	0.00105			IL1A,KRT15,KRT17,LGALS3,NOS2	5
Organismal Injury and Abnormalities	Cytosis of blood cells	0.00108			IFNAR2,IL1A,IL1B,LGALS3,SPTA1	5
Connective Tissue Development and Function,Tissue Morphology	Size of connective tissue	0.00108			Akr1b7,GPAT4,Hbb-b1,PDPK1,S100A4,SPTA1	6
Cell Death and Survival	Cell viability of leukocytes	0.00109		0.168	FCGR1A,IL1B,LGALS3,PDPK1,PRKCB,SPN,TYK2	7
Cellular Development,Cellular Growth and Proliferation,Hematological System Development and Function,Lymphoid Tissue Structure and Development	Proliferation of granulocytes	0.0011			Hbb-b1,IL1B,LGALS3	3
Cell-To-Cell Signaling and Interaction,Skeletal and Muscular System Development and Function	Activation of vascular smooth muscle cells	0.00113			IL1A,IL1B	2
Cell Death and Survival	Apoptosis of thyroid cells	0.00113			IL1B,PRKCD	2
Cell Signaling,Small Molecule Biochemistry	Induction of nitric oxide	0.00113			IL1B,NOS2	2
Cancer,Organismal Injury and Abnormalities	Stage III cancer	0.00115			CMPK2,IFNAR2,KRT15,KRT17,LAMA3,NME2	6
Infectious Diseases	Infection by Influenza virus	0.00118			FCGR1A,NOS2,PTX3	3
Cancer,Dermatological Diseases and Conditions,Organismal Injury and Abnormalities	Actinic keratosis	0.00118			PRKCB,PRKCD,SRXN1	3
Inflammatory Response	Inflammation of absolute anatomical region	0.00126		1.221	ACOD1,CD14,CTSD,FCGR1A,GBP5,GRIA3,IFI16,IFNAR2,Igtp,IL11,IL1A,IL1B,ISG15,LGALS3,NOS2,PRKCD,S100A4,SPN,TYK2	19
Cell-To-Cell Signaling and Interaction,Skeletal and Muscular System Development and Function	Activation of muscle cells	0.00134			IL1A,IL1B,LGALS3	3
Cell-To-Cell Signaling and Interaction,Hematological System Development and Function,Inflammatory Response	Binding of professional phagocytic cells	0.00135		0.219	CD14,FCGR1A,IL1A,IL1B,LGALS3,NOS2	6
Cell-To-Cell Signaling and Interaction,Cellular Growth and Proliferation,Connective Tissue Development and Function	Stimulation of fibroblast cell lines	0.00135			IL11,IL1A	2
Cellular Movement,Hematological System Development and Function,Hypersensitivity Response,Immune Cell Trafficking	Cell rolling of eosinophils	0.00135			IL1B,LGALS3	2
Cellular Assembly and Organization,Digestive System Development and Function,Embryonic Development,Gastrointestinal Disease,Hepatic System Development and Function,Hepatic System Disease,Organ Development,Organismal Development,Organismal Injury and Abnormalities,Tissue Development	Fibrogenesis of liver	0.00135			CD14,IL1A	2
Cellular Development,Cellular Growth and Proliferation,Hematological System Development and Function,Lymphoid Tissue Structure and Development	Expansion of granulocytes	0.00135			Hbb-b1,IL1B	2
Cell Death and Survival,Skeletal and Muscular Disorders	Cell death of muscle cells	0.00137		-0.63	ALS2,IL11,IL1A,IL1B,NOS2,PDPK1,PRKCB,PRKCD	8
Cellular Movement	Cellular infiltration by myeloid cells	0.00137		0.042	AIM2,CD14,IL1A,IL1B,LGALS3,NOS2,PRKCD,PTX3	8
Cell Cycle,Gene Expression	Binding of protein binding site	0.00138		1.553	IFI16,IL11,IL1A,IL1B,NOS2,PRKCD,SPN	7
Cell-To-Cell Signaling and Interaction,Hematological System Development and Function,Immune Cell Trafficking,Inflammatory Response	Activation of neutrophils	0.00139			CD14,IL1A,IL1B,PRKCD	4
Organismal Survival	Organismal death	0.00141		-1.877	AIM2,C7orf25,CAP2,CD14,CLPTM1L,CTSD,DHX58,GRIA3,Hbb-b1,IFIT2,IFNAR2,Igtp,IL1A,IL1B,ISG15,LAMA3,LGALS3,MCM3AP,NEXN,NOS2,PDPK1,PRKCD,PTX3,S100A4,SLC25A19,SMG6,SRXN1,STARD13,TYK2,UROD,VTI1A	31
Cellular Development,Cellular Growth and Proliferation,Hematological System Development and Function,Hematopoiesis	Proliferation of hematopoietic progenitor cells	0.00142		0.586	Hbb-b1,IFNAR2,IL11,IL1A,IL1B,LGALS3,TYK2	7
Cell Cycle	Cell cycle progression	0.00142	Increased	2.173	CD14,IFI16,Igtp,IL11,IL1A,IL1B,LBH,LGALS3,MAGEB2,NOS2,PDPK1,PRKCB,PRKCD,PTX3,S100A4,SPN,TYK2	17
Cardiovascular Disease,Organismal Injury and Abnormalities	Fibrosis of heart	0.00143		0.915	IL11,IL1B,NEXN,NOS2,PRKCB,PTX3	6
Cell-To-Cell Signaling and Interaction,Cellular Function and Maintenance,Hematological System Development and Function,Inflammatory Response	Phagocytosis of red blood cells	0.00144		-0.831	FCGR1A,IL1B,PRKCB,PRKCD	4
Cell Death and Survival	Apoptosis of myeloid cells	0.00148	Increased	2.2	CD14,IL1B,ISG15,LGALS3,NOS2,PRKCD	6
Cell-To-Cell Signaling and Interaction,Hematological System Development and Function,Immune Cell Trafficking	Adhesion of mononuclear leukocytes	0.0015		1.091	IL11,IL1A,IL1B,LGALS3,SPN	5
Immunological Disease	Allergy	0.00153		1.715	FCGR1A,IL1A,IL1B,KRT15,KRT17,LY75,NOS2,PRKCB,TYK2	9
Cancer,Organismal Injury and Abnormalities	Malignant genitourinary solid tumor	0.00153			ADAMTS2,AIM2,ALS2,AOAH,ARMC4,ASAP2,ASB14,C7orf25,CAP2,CD14,CLDND1,CLPTM1L,CMPK2,COBL,CTSD,DHX58,DOCK7,FCGR1A,GCNT7,GPAT4,GRIA3,GUK1,HCN3,HERC6,HSPA1L,ICE1,IFI16,IFIT2,IFIT3,IFNAR2,IL1A,IL1B,ISG15,ITFG1,KCNK6,KRT13,KRT15,KRT17,KRT77,LAMA3,LGALS3,LRRCC1,LY75,MAGEB2,MCM3AP,MON2,MRNIP,MTG1,MTIF2,NEXN,NME2,NOS2,OAS3,PDPK1,PRKCB,PRKCD,RTTN,S100A4,SEC31B,SLC7A8,SLFN5,SMG6,SPN,SPTA1,TDRD1,TYK2,UROD	67
Cell-To-Cell Signaling and Interaction,Inflammatory Response	Immune response of tumor cell lines	0.00157		-0.53	CTSD,FCGR1A,IL1B,PRKCB,PRKCD,PTX3	6
Cell-To-Cell Signaling and Interaction,Cellular Growth and Proliferation,Skeletal and Muscular System Development and Function	Stimulation of muscle cells	0.00159			IL1B,LGALS3	2
Protein Synthesis	Quantity of IL-12b in blood	0.00159			IFIT2,Igtp	2
Cell Death and Survival,Endocrine System Development and Function	Survival of beta islet cells	0.00159			IL1B,LGALS3	2
Nucleic Acid Metabolism,Small Molecule Biochemistry	Synthesis of deoxyribonucleotide	0.00159			CMPK2,GUK1	2
Cancer,Connective Tissue Disorders,Organismal Injury and Abnormalities,Skeletal and Muscular Disorders	Hyperplasia of joint	0.00159			IL1A,IL1B	2
Connective Tissue Disorders,Inflammatory Disease,Inflammatory Response,Organismal Injury and Abnormalities,Skeletal and Muscular Disorders	Inflammation of joint	0.0016		0.605	ADAMTS2,AIM2,BORCS6,FCGR1A,HSPA1L,IFNAR2,IL11,IL1A,IL1B,ITFG1,LBH,PRKCB,PTX3,SLFN5,SPTA1,SRP14	16
Cell-To-Cell Signaling and Interaction,Hematological System Development and Function,Immune Cell Trafficking,Inflammatory Response	Adhesion of monocytes	0.0016			IL1A,IL1B,LGALS3	3
Cell Cycle	Cell cycle progression of carcinoma cell lines	0.0016			IFI16,PRKCD,S100A4	3
Cell Death and Survival	Cytolysis	0.00161		1.522	FCGR1A,IFNAR2,IL11,IL1B,ISG15,LGALS3,SPTA1	7
Connective Tissue Development and Function,Tissue Morphology	Quantity of adipose tissue	0.00169		1.633	Akr1b7,CD14,GPAT4,LGALS3,NOS2,PRKCB,STARD13	7
Cell-To-Cell Signaling and Interaction,Hematological System Development and Function	Interaction of mononuclear leukocytes	0.00172		1.53	CD14,IL11,IL1A,IL1B,LGALS3,SPN	6
Metabolic Disease,Neurological Disease,Organismal Injury and Abnormalities,Psychological Disorders	Alzheimer disease	0.00177			CD14,CTSD,FCGR1A,GRIA3,IL1A,IL1B,LGALS3,LY75,NOS2,PRKCB,PRKCD	11
Hematological Disease	Polycythemia	0.00179			IFNAR2,IL1A,IL1B,LGALS3,SPTA1,TYK2	6
Immunological Disease	Hypersensitive reaction	0.00184			FCGR1A,HSPA1L,IL1A,IL1B,KRT15,KRT17,NOS2,PRKCB,TYK2	9
Lipid Metabolism,Small Molecule Biochemistry	Synthesis of 6-keto-prostaglandin F1 alpha	0.00185			IL1A,IL1B	2
Cardiovascular Disease,Organismal Injury and Abnormalities	Dysfunction of endothelial tissue	0.00185			IL1B,NOS2	2
Cell-To-Cell Signaling and Interaction	Binding of myeloid cells	0.00189		0.208	CD14,FCGR1A,IL1A,IL1B,LGALS3,NOS2	6
Drug Metabolism,Lipid Metabolism,Molecular Transport,Small Molecule Biochemistry	Concentration of prostaglandin E2	0.0019			IL1A,IL1B,NOS2	3
Cellular Function and Maintenance	Lymphocyte homeostasis	0.00194	Increased	2.362	IFNAR2,IL1A,IL1B,LAMA3,NOS2,PDPK1,RSAD2,SLC46A2,SPN,SPTA1,TYK2	11
Inflammatory Disease,Neurological Disease,Skeletal and Muscular Disorders	Relapsing-remitting multiple sclerosis	0.00194			IFNAR2,ISG15,OAS3,RSAD2	4
Inflammatory Response	Cytotoxic reaction	0.00194			ALS2,CTSD,FCGR1A,NOS2	4
Cellular Movement,Skeletal and Muscular System Development and Function	Migration of smooth muscle cells	0.00195		1.213	IL1A,IL1B,PRKCD,S100A4,TYK2	5
Inflammatory Disease,Inflammatory Response,Organismal Injury and Abnormalities,Respiratory Disease	Inflammation of lung	0.00195		1.446	CD14,FCGR1A,IFNAR2,IL11,IL1B,LGALS3,NOS2,S100A4	8
Cell Cycle	Cell cycle progression of tumor cell lines	0.00196			CD14,IFI16,LGALS3,MAGEB2,PDPK1,PRKCD,S100A4	7
Cell-To-Cell Signaling and Interaction,Hematological System Development and Function,Immune Cell Trafficking	Adhesion of immune cells	0.00198		0.629	CD14,FCGR1A,IL11,IL1A,IL1B,LGALS3,NOS2,SPN	8
Cancer,Organismal Injury and Abnormalities,Reproductive System Disease	Genital tract cancer	0.00204			ADAMTS2,ALS2,AOAH,ARMC4,ASAP2,ASB14,CAP2,CD14,CLDND1,CLPTM1L,COBL,CTSD,DHX58,DOCK7,GCNT7,GRIA3,HCN3,HERC6,HSPA1L,ICE1,IFI16,IFIT2,IFIT3,IFNAR2,IL1B,ISG15,ITFG1,KCNK6,KRT13,KRT15,KRT77,LAMA3,LGALS3,LRRCC1,LY75,MAGEB2,MCM3AP,MON2,MRNIP,MTG1,MTIF2,NEXN,NOS2,OAS3,PDPK1,PRKCB,PRKCD,RTTN,S100A4,SLC7A8,SLFN5,SMG6,SPN,SPTA1,TDRD1,TYK2,UROD	57
Cancer,Neurological Disease,Organismal Injury and Abnormalities	Glioblastoma	0.00205			C7orf25,CAP2,CD14,IL1A,IL1B,NOS2,PRKCB,PTX3,S100A4	9
Infectious Diseases	Release of virus	0.00211			Bst2,ISG15,RSAD2	3
Inflammatory Disease,Inflammatory Response,Neurological Disease,Organismal Injury and Abnormalities	Rasmussen encephalitis	0.00213			FCGR1A,GRIA3	2
Cell-To-Cell Signaling and Interaction	Signaling of phagocytes	0.00213			CD14,TYK2	2
Cell Cycle,Gene Expression	Binding of GATA site	0.00213			IFI16,IL1B	2
Cell-To-Cell Signaling and Interaction	Signaling of antigen presenting cells	0.00213			CD14,TYK2	2
Cellular Movement	Invasion of skin cancer cell lines	0.00213			KRT17,NOS2	2
Infectious Diseases	Anthrax	0.00213			IL1B,NOS2	2
Cardiovascular System Development and Function,Cell-To-Cell Signaling and Interaction,Cellular Growth and Proliferation	Stimulation of endothelial cells	0.00213			IL1A,IL1B	2
Inflammatory Disease,Neurological Disease	Neuritis	0.00213			FCGR1A,IFNAR2	2
Cancer,Hematological Disease,Immunological Disease,Organismal Injury and Abnormalities	Mature T-cell neoplasm	0.00214			AIM2,IFIT2,IFIT3,IFNAR2,ISG15,PDPK1,PRKCB,RSAD2,SPN,TYK2	10
Cardiovascular Disease,Hematological Disease,Organismal Injury and Abnormalities	Thrombus	0.00214		-0.283	CTSD,IL1B,LGALS3,NOS2,PDPK1,SPTA1	6
Cancer,Neurological Disease,Organismal Injury and Abnormalities	Glioma	0.00218			AOAH,C7orf25,CAP2,CD14,COBL,ICE1,IL1A,IL1B,MON2,NOS2,PDPK1,PRKCB,PRKCD,PTX3,RTTN,S100A4,SPTA1	17
Cancer,Dermatological Diseases and Conditions,Organismal Injury and Abnormalities	Skin carcinoma	0.00223			AIM2,ALS2,AOAH,CAP2,CMPK2,COBL,DHX58,HERC6,ISG15,LAMA3,LY75,NEXN,RSAD2,RTTN,SEC31B,SPTA1,SWI5,TDRD1	18
Antimicrobial Response,Inflammatory Response	Antibacterial response	0.00227			FCGR1A,ISG15,NOS2,PRKCD,SPN	5
Cancer,Hematological Disease,Immunological Disease,Organismal Injury and Abnormalities	T-cell non-Hodgkin lymphoma	0.00229			AIM2,IFIT2,IFIT3,IFNAR2,ISG15,PDPK1,PRKCB,RSAD2,SPN,TYK2	10
Cellular Compromise,Inflammatory Response	Degranulation of neutrophils	0.0023			CD14,CTSD,GOLGA7,LGALS3,NME2,PRKCD,PTX3,SRP14	8
Immunological Disease	Contact hypersensitivity	0.00234			IL1B,NOS2,PRKCB	3
Inflammatory Response	Acute inflammation	0.00234			IL1B,NOS2,PRKCD	3
Cancer,Cellular Development,Cellular Growth and Proliferation,Organismal Injury and Abnormalities,Tumor Morphology	Proliferation of cancer cells	0.00235		1.067	IL1A,IL1B,LAMA3,LGALS3,NOS2,PDPK1,PRKCD,SPN	8
Cell Cycle,Gene Expression	Binding of NFkB binding site	0.00241		0.743	IL1A,IL1B,NOS2,PRKCD	4
Cellular Development,Cellular Growth and Proliferation,Tissue Development	Development of stem cells	0.00241			IL11,IL1A,IL1B,NOS2	4
Cell Death and Survival	Pyroptosis of macrophages	0.00243			AIM2,IL1B	2
Cell Cycle,Cell-To-Cell Signaling and Interaction,Cellular Growth and Proliferation	Contact growth inhibition of carcinoma cell lines	0.00243			IFI16,SPN	2
Endocrine System Disorders,Gastrointestinal Disease,Metabolic Disease,Ophthalmic Disease,Organismal Injury and Abnormalities	Diabetic macular edema	0.00243			CTSD,PRKCB	2
Cell-To-Cell Signaling and Interaction	Response of smooth muscle cells	0.00243			CD14,IL1B	2
Cell Cycle,Connective Tissue Development and Function	Mitogenesis of fibroblasts	0.00243			IL11,IL1B	2
Cell Morphology,Nervous System Development and Function,Organ Morphology,Organismal Development,Tissue Morphology	Morphology of hippocampal neurons	0.00243			IL1B,S100A4	2
Cell-To-Cell Signaling and Interaction,Skeletal and Muscular System Development and Function	Binding of vascular smooth muscle cells	0.00243			IL1A,IL1B	2
Hematological System Development and Function,Lymphoid Tissue Structure and Development,Organ Morphology,Tissue Morphology	Morphology of inguinal lymph node	0.00243			Bst2,NOS2	2
Lipid Metabolism,Molecular Transport,Small Molecule Biochemistry	Concentration of 6-keto-prostaglandin F1 alpha	0.00243			IL1B,NOS2	2
Cell-To-Cell Signaling and Interaction,Cellular Growth and Proliferation,Hematological System Development and Function	Induction of CD4+ T-lymphocytes	0.00243			IL1B,NOS2	2
Hereditary Disorder,Neurological Disease,Organismal Injury and Abnormalities	Peroxisomal acyl CoA oxidase deficiency	0.00243			IL1A,IL1B	2
Cellular Development,Cellular Growth and Proliferation	Expansion of myeloid cells	0.00246			Hbb-b1,IL1A,IL1B	3
Cellular Function and Maintenance,Hematological System Development and Function	Function of lymphocytes	0.0025			IFNAR2,IL1B,LY75,NOS2,SPN,Trim30a/Trim30d,TYK2	7
Cancer,Hematological Disease,Immunological Disease,Organismal Injury and Abnormalities	Non-Hodgkin lymphoma	0.0025			AIM2,ASAP2,IFIT2,IFIT3,IFNAR2,IL1B,ISG15,LAMA3,NEXN,NOS2,PDPK1,PRKCB,RSAD2,RTTN,SPN,TDRD1,TYK2	17
Cancer,Organismal Injury and Abnormalities	Pelvic adenocarcinoma	0.00256			ADAMTS2,ALS2,AOAH,ARMC4,ASAP2,ASB14,CAP2,CD14,CLDND1,COBL,CTSD,DHX58,DOCK7,GCNT7,GRIA3,HCN3,HERC6,ICE1,IFI16,IFIT2,IFIT3,IFNAR2,IL1B,ISG15,ITFG1,KCNK6,KRT13,KRT15,KRT77,LAMA3,LRRCC1,LY75,MAGEB2,MCM3AP,MON2,MRNIP,MTG1,MTIF2,NEXN,NOS2,PDPK1,PRKCB,RTTN,SLC7A8,SLFN5,SMG6,SPN,SPTA1,TDRD1,TYK2	50
Connective Tissue Development and Function,Skeletal and Muscular System Development and Function,Tissue Development	Thickness of bone	0.00256			Clec2d (includes others),Hbb-b1,IL11,ISG15	4
Cell Death and Survival,Cellular Function and Maintenance	Clearance of cells	0.00264		1.067	CD14,IL1B,LGALS3,PTX3	4
Inflammatory Response	Innate immune response	0.00267			Bst2,GBP5,IFIT2,ISG15,PTX3,TYK2	6
Cellular Development,Cellular Growth and Proliferation,Hematological System Development and Function,Humoral Immune Response,Lymphoid Tissue Structure and Development	Proliferation of B lymphocytes	0.00268		-0.218	CD14,IFI16,IL1B,LY75,PRKCB,PRKCD,TYK2	7
Nucleic Acid Metabolism,Small Molecule Biochemistry	Metabolism of nucleoside triphosphate	0.0027			CMPK2,GUK1,IL1B,NME2,PRKCD	5
Hematological System Development and Function,Immunological Disease,Inflammatory Disease,Lymphoid Tissue Structure and Development,Organ Morphology,Organismal Development,Organismal Injury and Abnormalities,Tissue Morphology	Enlargement of spleen	0.00271			AIM2,AOAH,Bst2,Hbb-b1,PRKCD,TYK2	6
Cellular Growth and Proliferation,Cellular Movement	Colonization by tumor cell lines	0.00275			IFIT2,S100A4	2
Cellular Development,Cellular Growth and Proliferation,Endocrine System Development and Function,Nervous System Development and Function,Organ Development	Proliferation of pituitary cells	0.00275			IL1A,IL1B	2
Cell Cycle	Arrest in cell cycle progression of tumor cell lines	0.00276			IFI16,LGALS3,MAGEB2,PDPK1,S100A4	5
Cardiovascular System Development and Function,Organismal Development,Visual System Development and Function	Neovascularization of eye	0.00279		1.21	IL1B,LGALS3,NOS2,S100A4	4
Cellular Growth and Proliferation	Colony formation	0.00281		-0.909	CTSD,IFI16,IL11,IL1A,IL1B,LGALS3,NME2,PDPK1,PRKCB,PRKCD,SLFN5	11
Protein Synthesis	Quantity of interferon	0.00284			DHX58,IFI16,Igtp	3
Hematological Disease,Immunological Disease,Organismal Injury and Abnormalities	Neutrophilia	0.00284			IL1A,IL1B,LGALS3	3
Cellular Development,Cellular Growth and Proliferation,Hematological System Development and Function,Lymphoid Tissue Structure and Development	Cell proliferation of T lymphocytes	0.00286		0.34	CD14,Clec2d (includes others),CTSD,IFNAR2,IL1A,IL1B,LGALS3,NOS2,SPN,SPTA1,Trim30a/Trim30d	11
Cell-To-Cell Signaling and Interaction,Hematological System Development and Function,Immune Cell Trafficking,Inflammatory Response,Nervous System Development and Function	Activation of microglia	0.00287		0.919	ALS2,IL1B,LGALS3,NOS2	4
Gastrointestinal Disease,Immunological Disease,Ophthalmic Disease,Organismal Injury and Abnormalities	Sjögren syndrome	0.00287			IFIT3,IL11,IL1A,PRKCD	4
Connective Tissue Development and Function,Tissue Morphology	Quantity of connective tissue	0.00289		1.194	Akr1b7,CD14,Clec2d (includes others),GPAT4,Hbb-b1,IL1A,LGALS3,NOS2,PRKCB,SPTA1,STARD13	11
Cell Death and Survival	Cell death of sarcoma cell lines	0.00289		1.097	IFNAR2,IL1B,PDPK1,PRKCB,PRKCD,TYK2	6
Organismal Injury and Abnormalities,Respiratory Disease	Damage of lung	0.00289		-0.152	AIM2,CD14,IFNAR2,IL11,NOS2,PTX3	6
Cellular Movement,Skeletal and Muscular System Development and Function	Migration of vascular smooth muscle cells	0.00296		0.911	IL1A,IL1B,PRKCD,S100A4	4
Inflammatory Response	Inflammation of body cavity	0.00297		1.797	ACOD1,CD14,CTSD,FCGR1A,GBP5,IFI16,IFNAR2,Igtp,IL11,IL1A,IL1B,LGALS3,NOS2,PRKCD,S100A4,TYK2	16
Cancer,Organismal Injury and Abnormalities	Tumor burden	0.00297			AIM2,NOS2,PRKCB	3
Dermatological Diseases and Conditions,Neurological Disease,Organismal Injury and Abnormalities	Thermal hyperalgesia	0.00297			NOS2,PRKCB,PRKCD	3
Infectious Diseases	Infection by RNA virus	0.00301		0	CD14,CLDND1,EXOSC3,FCGR1A,IFNAR2,IL1A,IQCA1,ISG15,NOS2,POLR2C,PRKCB,PTX3,RSAD2,S100A4	14
Carbohydrate Metabolism,Small Molecule Biochemistry	Loss of proteoglycan	0.00308			IL1A,IL1B	2
Lipid Metabolism,Small Molecule Biochemistry	Synthesis of arachidonic acid	0.00308			FCGR1A,IL1B	2
Cell Morphology	Polarization of Th17 cells	0.00308			IL1A,IL1B	2
Cellular Growth and Proliferation,Hematological System Development and Function,Lymphoid Tissue Structure and Development,Organ Development,Tissue Development	Proliferation of lymph node cells	0.00308			IL1B,NOS2	2
Inflammatory Response	Fever	0.00311			CD14,IL1A,IL1B	3
Cancer,Organismal Injury and Abnormalities	Growth of malignant tumor	0.00314		1.383	IL11,IL1A,IL1B,LAMA3,LGALS3,NOS2,PDPK1,PRKCD,SPN	9
Hematological System Development and Function,Immune Cell Trafficking,Inflammatory Response,Tissue Development	Accumulation of granulocytes	0.00321		0.283	IL11,IL1B,NOS2,PTX3	4
Cancer,Hematological Disease,Immunological Disease,Organismal Injury and Abnormalities	Lymphoma	0.00329			AIM2,ASAP2,IFIT2,IFIT3,IFNAR2,IL1B,ISG15,LAMA3,MCM3AP,NEXN,NOS2,PDPK1,PRKCB,RSAD2,RTTN,S100A4,SPN,TDRD1,TYK2	19
Cell Death and Survival,Hematological System Development and Function	Cell viability of B lymphocytes	0.0033		-0.849	LGALS3,PDPK1,PRKCB,SPN	4
Organismal Injury and Abnormalities	Visceromegaly	0.00332			AIM2,AOAH,Bst2,CTSD,Hbb-b1,IL11,IL1B,NEXN,NOS2,PDPK1,PRKCB,PRKCD,TYK2	13
Cancer,Organismal Injury and Abnormalities,Reproductive System Disease	Genital tumor	0.00334			ADAMTS2,ALS2,AOAH,ARMC4,ASAP2,ASB14,CAP2,CD14,CLDND1,CLPTM1L,COBL,CTSD,DHX58,DOCK7,GCNT7,GRIA3,HCN3,HERC6,HSPA1L,ICE1,IFI16,IFIT2,IFIT3,IFNAR2,IL1B,ISG15,ITFG1,KCNK6,KRT13,KRT15,KRT77,LAMA3,LGALS3,LRRCC1,LY75,MAGEB2,MCM3AP,MON2,MRNIP,MTG1,MTIF2,NEXN,NOS2,OAS3,PDPK1,PRKCB,PRKCD,RTTN,S100A4,SLC7A8,SLFN5,SMG6,SPN,SPTA1,TDRD1,TYK2,UROD	57
Cell-mediated Immune Response,Cellular Development,Cellular Function and Maintenance,Cellular Growth and Proliferation,Embryonic Development,Hematological System Development and Function,Hematopoiesis,Lymphoid Tissue Structure and Development,Organ Development,Organismal Development,Tissue Development	T cell development	0.0034	Increased	2.362	IFNAR2,IL1A,IL1B,LAMA3,NOS2,PDPK1,RSAD2,SLC46A2,SPN,TYK2	10
Cell-To-Cell Signaling and Interaction,Cellular Growth and Proliferation,Hematological System Development and Function,Inflammatory Response	Stimulation of phagocytes	0.0034			IL11,IL1B,LGALS3	3
Organ Morphology,Organismal Development,Reproductive System Development and Function,Tissue Morphology	Quantity of sperm	0.0034			IL1A,IL1B,NOS2	3
Cellular Movement,Hematological System Development and Function,Immune Cell Trafficking,Inflammatory Response	Influx of phagocytes	0.0034			IL1B,LGALS3,PTX3	3
Cancer,Organismal Injury and Abnormalities,Reproductive System Disease	Prostate cancer	0.0034			ADAMTS2,ALS2,AOAH,ARMC4,ASAP2,ASB14,CD14,CLDND1,CLPTM1L,COBL,CTSD,DHX58,DOCK7,HERC6,IFIT2,IL1B,ISG15,ITFG1,KRT13,KRT15,KRT77,LAMA3,LGALS3,LRRCC1,LY75,MAGEB2,MON2,MRNIP,NEXN,NOS2,PDPK1,PRKCB,PRKCD,SLC7A8,SLFN5,SMG6,SPTA1,TDRD1	38
Inflammatory Response	Inflammation of lesion	0.00343			CD14,IL1B	2
Lipid Metabolism,Molecular Transport,Small Molecule Biochemistry	Concentration of cholesterol	0.00346		0.73	Akr1b7,GBP5,IL1B,LGALS3,NOS2,PRKCB,TYK2	7
Cancer,Hematological Disease,Immunological Disease,Organismal Injury and Abnormalities	T-cell malignant neoplasm	0.00347			AIM2,CD14,IFIT2,IFIT3,IFNAR2,ISG15,PDPK1,PRKCB,RSAD2,SPN,TYK2	11
Cellular Function and Maintenance,Hematological System Development and Function	Engulfment of granulocytes	0.00355			Hbb-b1,IL1A,PTX3	3
Drug Metabolism,Endocrine System Development and Function,Lipid Metabolism,Molecular Transport,Small Molecule Biochemistry	Concentration of progesterone	0.00355			Akr1b7,IL1B,PRKCD	3
Cancer,Organismal Injury and Abnormalities	Precancerous condition	0.00358			IL1B,PRKCB,PRKCD,SRXN1	4
Cellular Assembly and Organization,Cellular Function and Maintenance	Organization of actin cytoskeleton	0.00378			Bst2,CAP2,COBL,IL1A,PDPK1,PRKCD,SPTA1	7
Carbohydrate Metabolism,Small Molecule Biochemistry	Catabolism of proteoglycan	0.0038			IL1A,IL1B	2
Reproductive System Development and Function	Acrosome reaction of sperm	0.0038			IL1A,IL1B	2
Post-Translational Modification	Phosphorylation of protein fragment	0.0038			PRKCB,PRKCD	2
Endocrine System Development and Function,Lipid Metabolism,Small Molecule Biochemistry,Vitamin and Mineral Metabolism	Synthesis of corticosterone	0.0038			IL1A,IL1B	2
Infectious Diseases	Toxoplasmosis	0.0038			Igtp,TYK2	2
Cellular Function and Maintenance,Hematological System Development and Function	Function of T lymphocytes	0.00384			IFNAR2,LY75,NOS2,SPN,Trim30a/Trim30d,TYK2	6
Cellular Development,Cellular Growth and Proliferation,Connective Tissue Development and Function,Skeletal and Muscular System Development and Function,Tissue Development	Osteoclastogenesis of bone cells	0.00386			IL11,IL1A,IL1B	3
Cell-To-Cell Signaling and Interaction,Connective Tissue Development and Function,Skeletal and Muscular System Development and Function,Tissue Development	Activation of osteoclasts	0.00386			IL11,IL1A,IL1B	3
Cancer,Gastrointestinal Disease,Organismal Injury and Abnormalities	Malignant neoplasm of large intestine	0.00389			ADAMTS2,AIM2,ALS2,ANKRD29,AOAH,ARMC4,ASAP2,ASB14,BORCS6,C11orf16,C7orf25,CAP2,CLDND1,CLPTM1L,CMPK2,COBL,CTSD,DOCK7,EXOSC3,FCGR1A,FGF17,GBP5,GCNT7,GRIA3,HCN3,HERC6,HSPA1L,ICE1,IFI16,IFIT1B,IFIT3,IFNAR2,IL11,IL1A,IL1B,IQCA1,IQGAP3,KCNK6,KRT13,KRT15,KRT17,KRT77,LAMA3,LGALS3,LRRCC1,LY75,MAGEB2,MCM3AP,MON2,MRNIP,MTG1,MTIF2,MYG1,NEXN,NME2,NOS2,PDPK1,POLR2C,PRKCB,PRKCD,PTX3,RTTN,S100A4,SEC31B,SLC46A2,SL…	75
Hematological System Development and Function,Immunological Disease,Lymphoid Tissue Structure and Development,Organ Morphology,Organismal Development,Organismal Injury and Abnormalities,Tissue Morphology	Abnormal morphology of spleen	0.00393			AIM2,AOAH,Bst2,CTSD,Hbb-b1,PRKCD,TYK2	7
Carbohydrate Metabolism,Molecular Transport,Small Molecule Biochemistry	Uptake of 2-deoxyglucose	0.00397		-0.083	IL1B,PRKCB,PRKCD,VTI1A	4
Infectious Diseases	Parasitic Infection	0.00401		-1.195	Igtp,LGALS3,NOS2,PRKCD,TYK2	5
Cell-To-Cell Signaling and Interaction,Hepatic System Development and Function	Activation of liver cells	0.00402			IL1A,IL1B,LGALS3	3
Immunological Disease	Immediate hypersensitivity	0.00403			FCGR1A,IL1A,KRT15,KRT17,NOS2,PRKCB,TYK2	7
Cancer,Organismal Injury and Abnormalities,Reproductive System Disease	Breast or gynecological cancer	0.00404			ADAMTS2,AIM2,ALS2,AOAH,ARMC4,C7orf25,CAP2,CMPK2,CTSD,DHX58,DOCK7,GCNT7,GPAT4,GRIA3,GUK1,HCN3,HSPA1L,ICE1,IFI16,IFIT3,IFNAR2,IL1A,IL1B,ISG15,KCNK6,KRT15,KRT17,KRT77,LAMA3,LGALS3,LRRCC1,LY75,MCM3AP,MRNIP,MTG1,MTIF2,NME2,NOS2,OAS3,PRKCB,PRKCD,RTTN,S100A4,SLFN5,SMG6,SPN,SPTA1,TDRD1,TYK2,UROD	50
Cellular Development,Cellular Growth and Proliferation	Colony formation of cells	0.00405		-0.688	CTSD,IFI16,IL11,IL1A,IL1B,NME2,PDPK1,PRKCB,PRKCD,SLFN5	10
Cancer,Gastrointestinal Disease,Organismal Injury and Abnormalities	Large intestine carcinoma	0.0041			ADAMTS2,AIM2,ALS2,ANKRD29,AOAH,ARMC4,ASAP2,ASB14,BORCS6,C11orf16,C7orf25,CAP2,CLDND1,CLPTM1L,CMPK2,COBL,CTSD,DOCK7,EXOSC3,FCGR1A,FGF17,GBP5,GCNT7,GRIA3,HCN3,HERC6,HSPA1L,ICE1,IFI16,IFIT1B,IFIT3,IFNAR2,IL11,IL1A,IL1B,IQCA1,IQGAP3,KCNK6,KRT13,KRT15,KRT17,KRT77,LAMA3,LRRCC1,LY75,MAGEB2,MCM3AP,MON2,MRNIP,MTG1,MTIF2,MYG1,NEXN,NOS2,PDPK1,POLR2C,PRKCB,PRKCD,PTX3,RTTN,S100A4,SEC31B,SLC46A2,SLC7A8,SLFN5,S…	72
Endocrine System Development and Function,Molecular Transport,Small Molecule Biochemistry	Concentration of hormone	0.00413		-0.7	Akr1b7,Clec2d (includes others),Hbb-b1,IL1A,IL1B,NOS2,PRKCD,TYK2	8
Cellular Movement	Invasion of cells	0.00414		-0.191	CD14,CTSD,IFIT2,IL11,IL1B,KRT17,LAMA3,LGALS3,NME2,NOS2,PDPK1,PRKCB,PRKCD,PTX3,S100A4,SLFN5	16
Inflammatory Disease,Inflammatory Response,Skeletal and Muscular Disorders	Inflammation of muscle	0.00419			FCGR1A,IL1A,IL1B	3
Nucleic Acid Metabolism,Small Molecule Biochemistry	Synthesis of nucleoside diphosphates	0.00419			CMPK2,GUK1	2
Inflammatory Response	Inflammatory response of lung	0.00419			IL1B,ISG15	2
Dermatological Diseases and Conditions,Neurological Disease,Organismal Injury and Abnormalities	Heat hyperalgesia	0.00419			PRKCB,PRKCD	2
Gastrointestinal Disease,Inflammatory Response	Inflammation of gastrointestinal tract	0.00434	Increased	2.183	ACOD1,GBP5,IFI16,Igtp,IL1A,IL1B,LGALS3,LY75,NOS2,TYK2	10
Hematological System Development and Function,Inflammatory Response,Tissue Morphology	Quantity of blood platelets	0.00436			IL11,IL1A,IL1B	3
Cell-To-Cell Signaling and Interaction,Hematological System Development and Function,Immune Cell Trafficking,Inflammatory Response	Activation of antigen presenting cells	0.00439		1.306	ALS2,CD14,FCGR1A,IL1B,LGALS3,NOS2,PRKCD	7
Cell Morphology	Size of cells	0.0045			Akr1b7,ALS2,GPAT4,Hbb-b1,IL1B,IQGAP3,PDPK1,PRKCB,PRKCD,SPTA1	10
Cell-To-Cell Signaling and Interaction,Cellular Growth and Proliferation,Hematological System Development and Function	Induction of lymphocytes	0.00453			IL1B,NOS2,S100A4	3
Infectious Diseases	Release of HIV-1	0.00459			Bst2,ISG15	2
Cell-mediated Immune Response,Cell-To-Cell Signaling and Interaction,Hematological System Development and Function,Inflammatory Response	TH1 immune response of T lymphocytes	0.00459			IL1B,NOS2	2
Gastrointestinal Disease,Organismal Injury and Abnormalities	Bleeding of duodenum	0.00462			PTX3	1
Cell Death and Survival	Apoptosis of tenocyte	0.00462			IL1B	1
Cell Morphology,Cellular Movement	Cell spreading of RPE cells	0.00462			LGALS3	1
Cell Cycle	Arrest in S phase of fibroblast-like synoviocytes	0.00462			LBH	1
Cellular Movement	Locomotion of neocortical neurons	0.00462			PDPK1	1
Drug Metabolism	Hepatotoxicity property of acetaminophen	0.00462			LGALS3	1
Organ Morphology,Organismal Development,Reproductive System Development and Function	Morphology of cumulus oocyte complex	0.00462			PTX3	1
Cell Cycle	Arrest in S phase of thyroid cells	0.00462			PRKCD	1
Drug Metabolism,Endocrine System Development and Function,Lipid Metabolism,Molecular Transport,Small Molecule Biochemistry	Abnormal quantity of beta-estradiol	0.00462			NOS2	1
Drug Metabolism,Lipid Metabolism,Small Molecule Biochemistry	Activation of prostaglandin E2	0.00462			IL1B	1
Cellular Compromise	Destabilization of myosin filaments	0.00462			S100A4	1
Embryonic Development,Organismal Development,Tissue Development	Formation of lateral mammary primordia	0.00462			IL1B	1
Tissue Morphology	Area of mucosa	0.00462			IL11	1
Carbohydrate Metabolism,Lipid Metabolism,Molecular Transport,Small Molecule Biochemistry	Accumulation of 1-palmitoyl-2-(epoxyisoprostane)-sn-glycero-3-phosphorylcholine	0.00462			IL1B	1
Cellular Assembly and Organization	Generation of post-Golgi vesicle	0.00462			ASAP2	1
Cellular Growth and Proliferation,Cellular Movement	Colonization by squamous cell carcinoma cell lines	0.00462			IFIT2	1
Carbohydrate Metabolism,Lipid Metabolism,Small Molecule Biochemistry	Inactivation of lipopolysaccharide	0.00462			AOAH	1
Connective Tissue Disorders,Developmental Disorder,Hereditary Disorder,Metabolic Disease,Organismal Injury and Abnormalities,Skeletal and Muscular Disorders	Amish lethal microcephaly	0.00462			SLC25A19	1
Connective Tissue Disorders,Dermatological Diseases and Conditions,Developmental Disorder,Hereditary Disorder,Organismal Injury and Abnormalities,Skeletal and Muscular Disorders	Laryngo-onychocutaneous syndrome	0.00462			LAMA3	1
Inflammatory Disease,Ophthalmic Disease,Organismal Injury and Abnormalities	Behcet uveitis	0.00462			IL1B	1
Cell-To-Cell Signaling and Interaction,Cellular Function and Maintenance,Inflammatory Response	Phagocytosis of Yersinia pestis	0.00462			LY75	1
Hereditary Disorder,Neurological Disease,Organismal Injury and Abnormalities	Familial juvenile primary lateral sclerosis	0.00462			ALS2	1
Tissue Morphology	Electrical resistance of extracellular matrix	0.00462			IL11	1
Connective Tissue Disorders,Developmental Disorder,Neurological Disease,Organismal Injury and Abnormalities,Skeletal and Muscular Disorders	Polymicrogyria with seizures	0.00462			RTTN	1
Cellular Assembly and Organization,Cellular Compromise	Disruption of filamentous network	0.00462			PRKCD	1
Hereditary Disorder,Neurological Disease,Organismal Injury and Abnormalities,Psychological Disorders	Juvenile amyotrophic lateral sclerosis 2	0.00462			ALS2	1
Drug Metabolism,Nucleic Acid Metabolism,Small Molecule Biochemistry	Phosphorylation of floxuridine	0.00462			CMPK2	1
Post-Translational Modification,Protein Degradation,Protein Synthesis	Proteolysis of peptide	0.00462			CTSD	1
Inflammatory Response	Immunostimulatory potential of bone marrow-derived dendritic cells	0.00462			NOS2	1
Cell Death and Survival	Delay in initiation of killing of leukocyte cell lines	0.00462			PRKCD	1
Cardiovascular Disease,Cell Death and Survival,Connective Tissue Disorders,Developmental Disorder,Hematological Disease,Hereditary Disorder,Organismal Injury and Abnormalities	Autosomal recessive spherocytosis type 3	0.00462			SPTA1	1
Lipid Metabolism,Small Molecule Biochemistry	Composition of lysophosphatidylcholine	0.00462			GPAT4	1
Hematological System Development and Function,Lymphoid Tissue Structure and Development,Organ Morphology,Organismal Development,Tissue Morphology	Mass of axillary lymph node	0.00462			Bst2	1
RNA Damage and Repair,RNA Post-Transcriptional Modification	Mutagenesis of RNA	0.00462			NOS2	1
Cancer,Connective Tissue Disorders,Organismal Injury and Abnormalities,Skeletal and Muscular Disorders	Hyperplasia of synovial lining cells	0.00462			IL1A	1
Cell-To-Cell Signaling and Interaction	Modification of focal adhesions	0.00462			S100A4	1
Hereditary Disorder,Neurological Disease,Organismal Injury and Abnormalities,Psychological Disorders	Autosomal recessive juvenile amyotrophic lateral sclerosis	0.00462			ALS2	1
Cardiovascular Disease,Cardiovascular System Development and Function,Organ Morphology,Organismal Development,Skeletal and Muscular System Development and Function	Mass of cardiac muscle	0.00462			PDPK1	1
Cardiovascular Disease,Hereditary Disorder,Immunological Disease,Neurological Disease,Organismal Injury and Abnormalities,Psychological Disorders	Immunodeficiency 38 with basal ganglia calcification	0.00462			ISG15	1
Lipid Metabolism,Small Molecule Biochemistry	Composition of diacylglycerol	0.00462			GPAT4	1
Cell Morphology,Organismal Injury and Abnormalities	Hypertrophy of luteal cells	0.00462			IL1B	1
Cellular Function and Maintenance	Clathrin mediated endocytosis by synovial cells	0.00462			IL1B	1
Embryonic Development,Organ Development,Organ Morphology,Organismal Development,Organismal Injury and Abnormalities,Respiratory Disease,Respiratory System Development and Function,Tissue Development	Abnormal morphology of respiratory bronchiole	0.00462			NOS2	1
Nervous System Development and Function,Neurological Disease	Lack of dorsal root ganglion	0.00462			PDPK1	1
Hereditary Disorder,Neurological Disease,Organismal Injury and Abnormalities,Skeletal and Muscular Disorders	Infantile ascending hereditary spastic paralysis	0.00462			ALS2	1
Cancer,Cell-To-Cell Signaling and Interaction,Organismal Injury and Abnormalities	Activation of astrocytoma cells	0.00462			IL1B	1
Cellular Function and Maintenance	Caveolin-mediated endocytosis by synovial cells	0.00462			IL1B	1
Cell Cycle	Initiation of G1 phase of thyroid cells	0.00462			PRKCD	1
Carbohydrate Metabolism,Drug Metabolism,Small Molecule Biochemistry	Organization of hyaluronic acid	0.00462			PTX3	1
Metabolic Disease,Neurological Disease,Organismal Injury and Abnormalities,Psychological Disorders	Preclinical stage Alzheimer disease	0.00462			NOS2	1
Hereditary Disorder,Neurological Disease,Organismal Injury and Abnormalities	Autosomal recessive peripheral neuropathy with or without impaired intellectual development	0.00462			MCM3AP	1
Cell-To-Cell Signaling and Interaction	Attachment of RPE cells	0.00462			LGALS3	1
Cell-To-Cell Signaling and Interaction,Nervous System Development and Function	Excitatory postsynaptic potential of pyramidal neurons	0.00462			IL1B	1
Cancer,Organismal Injury and Abnormalities,Respiratory Disease	Completely resected non-small cell lung cancer	0.00462			IL1B	1
Hereditary Disorder,Immunological Disease,Organismal Injury and Abnormalities	Immunodeficiency 45	0.00462			IFNAR2	1
Cellular Development,Cellular Growth and Proliferation,Embryonic Development,Organismal Development,Tissue Development	Outgrowth of mesenchymal cells	0.00462			PDPK1	1
Cellular Development	Dedifferentiation of articular chondrocytes	0.00462			IL1B	1
Hereditary Disorder,Immunological Disease,Organismal Injury and Abnormalities	Familial CD64 phagocytic deficiency	0.00462			FCGR1A	1
Lipid Metabolism,Molecular Transport,Small Molecule Biochemistry	Accumulation of sulfoglucuronosyl paragloboside	0.00462			IL1B	1
Drug Metabolism,Endocrine System Development and Function,Energy Production,Lipid Metabolism,Small Molecule Biochemistry	Oxidation of hydrocortisone	0.00462			IL1B	1
Lipid Metabolism,Small Molecule Biochemistry	Composition of phosphatidylserine	0.00462			GPAT4	1
Developmental Disorder,Hereditary Disorder,Organismal Injury and Abnormalities,Respiratory Disease	Primary ciliary dyskinesia type 23	0.00462			ARMC4	1
Developmental Disorder,Hereditary Disorder,Metabolic Disease,Neurological Disease,Organismal Injury and Abnormalities	Neuronal ceroid lipofuscinosis 10	0.00462			CTSD	1
Lipid Metabolism,Small Molecule Biochemistry	Composition of phosphatidylcholine	0.00462			GPAT4	1
Lipid Metabolism,Molecular Transport,Small Molecule Biochemistry	Depletion of diacylglycerol	0.00462			GPAT4	1
Cell Cycle,Gene Expression	Binding of peroxisome proliferator response element-like binding site	0.00462			IL1B	1
Cellular Development,Cellular Growth and Proliferation,Embryonic Development,Hematological System Development and Function,Hematopoiesis,Lymphoid Tissue Structure and Development,Organ Development,Organismal Development,Tissue Development	Formation of megakaryoblasts	0.00462			IL11	1
Nucleic Acid Metabolism,Small Molecule Biochemistry	Phosphorylation of dUMP	0.00462			CMPK2	1
Dermatological Diseases and Conditions,Developmental Disorder,Hereditary Disorder,Organismal Injury and Abnormalities	Autosomal dominant steatocystoma multiplex	0.00462			KRT17	1
Cell-To-Cell Signaling and Interaction,Connective Tissue Development and Function	Activation of articular chondrocytes	0.00462			IL1B	1
Endocrine System Disorders,Gastrointestinal Disease,Inflammatory Disease,Inflammatory Response,Organismal Injury and Abnormalities	Ceruletide-induced acute pancreatitis	0.00462			CTSD	1
Hematological System Development and Function,Lymphoid Tissue Structure and Development,Organ Morphology,Organismal Development,Tissue Morphology	Mass of cervical lymph node	0.00462			Bst2	1
Cell Death and Survival	Onset of apoptosis of ovarian follicle	0.00462			IL1B	1
Hematological System Development and Function,Lymphoid Tissue Structure and Development,Organ Morphology,Tissue Morphology	Mass of inguinal lymph node	0.00462			Bst2	1
Cardiovascular Disease,Hereditary Disorder,Organismal Injury and Abnormalities,Skeletal and Muscular Disorders	Familial hypertrophic cardiomyopathy type 20	0.00462			NEXN	1
Inflammatory Disease,Inflammatory Response,Organismal Injury and Abnormalities,Respiratory Disease	Inflammation of bronchoalveolar lavage cells	0.00462			IL11	1
Cardiovascular Disease,Cardiovascular System Development and Function,Hereditary Disorder,Organ Morphology,Organismal Development,Organismal Injury and Abnormalities,Skeletal and Muscular Disorders	Dilated cardiomyopathy type 1CC	0.00462			NEXN	1
Reproductive System Development and Function	Decidualization of fibroblasts	0.00462			IL1B	1
Hematological System Development and Function,Hypersensitivity Response,Inflammatory Response,Tissue Morphology	Quantity of mucosal mast cells	0.00462			IL11	1
Antigen Presentation,Cell-To-Cell Signaling and Interaction,Inflammatory Response	Antigen presentation of macrophages	0.00462			FCGR1A	1
Cellular Movement,Hematological System Development and Function,Immune Cell Trafficking,Inflammatory Response	Influx of dendritic cells	0.00462			LGALS3	1
Cell-To-Cell Signaling and Interaction,Cellular Growth and Proliferation,Skeletal and Muscular System Development and Function	Induction of vascular smooth muscle cells	0.00462			IL1B	1
Cell Cycle,DNA Replication, Recombination, and Repair	DNA damage checkpoint of thyroid cells	0.00462			PRKCD	1
Cell Death and Survival,Neurological Disease,Organismal Injury and Abnormalities	Cell death of corticostriatal neurons	0.00462			PRKCD	1
Developmental Disorder,Hematological Disease,Hereditary Disorder,Immunological Disease,Organismal Injury and Abnormalities	Autoimmune lymphoproliferative syndrome type III	0.00462			PRKCD	1
Cell-To-Cell Signaling and Interaction,Cellular Function and Maintenance,Digestive System Development and Function,Hepatic System Development and Function,Inflammatory Response,Organ Development	Phagocytosis of hepatic stellate cells	0.00462			LGALS3	1
Carbohydrate Metabolism,Lipid Metabolism,Small Molecule Biochemistry	Deacylation of lipopolysaccharide	0.00462			AOAH	1
Cell Morphology,Cellular Function and Maintenance,Nervous System Development and Function,Organ Morphology,Organismal Development,Tissue Morphology	Length of hippocampal neurons	0.00462			S100A4	1
Connective Tissue Disorders,Hematological Disease,Hereditary Disorder,Organismal Injury and Abnormalities	Elliptocytosis type 2	0.00462			SPTA1	1
Cell-To-Cell Signaling and Interaction,Nervous System Development and Function	Activation of noradrenergic neurons	0.00462			IL1B	1
Lipid Metabolism,Small Molecule Biochemistry	Production of carbaprostacyclin	0.00462			IL1B	1
Cardiovascular Disease	Hydropericardium	0.00462			PDPK1	1
Cell Death and Survival,Cellular Function and Maintenance	Clearance of Trypanosoma cruzi Tulahuen strain	0.00462			LGALS3	1
Molecular Transport	Accumulation of nitrate	0.00462			IL1B	1
Cardiovascular System Development and Function,Cellular Development,Cellular Growth and Proliferation,Embryonic Development,Organ Development,Organismal Development,Skeletal and Muscular System Development and Function,Tissue Development	Cardiomyogenesis of embryonic stem cells	0.00462			NOS2	1
Small Molecule Biochemistry	Metabolism of uroporphyrinogen III	0.00462			UROD	1
Gastrointestinal Disease,Inflammatory Disease,Inflammatory Response,Organismal Injury and Abnormalities	Inflammation of Peyer's patches	0.00462			IL1A	1
Nucleic Acid Metabolism,Small Molecule Biochemistry	Biosynthesis of dGDP	0.00462			GUK1	1
Cell Signaling,Small Molecule Biochemistry	Conversion of nitric oxide	0.00462			NOS2	1
Cancer,Cell Cycle,Organismal Injury and Abnormalities	Arrest in G0/G1 phase transition of melanoma cells	0.00462			IL1B	1
Infectious Diseases,Organismal Development	Growth of vaccinia virus	0.00462			ISG15	1
Dermatological Diseases and Conditions,Developmental Disorder,Hereditary Disorder,Organismal Injury and Abnormalities,Skeletal and Muscular Disorders	Pachyonychia congenita 2	0.00462			KRT17	1
Cellular Compromise,Organismal Injury and Abnormalities	Permeability transition of stromal vascular cells	0.00462			PTX3	1
Lipid Metabolism,Small Molecule Biochemistry	Composition of triacylglycerol	0.00462			GPAT4	1
Cell Cycle	Arrest in G2/M phase of keratinocyte cancer cell lines	0.00462			PRKCD	1
Carbohydrate Metabolism,Lipid Metabolism,Molecular Transport,Small Molecule Biochemistry	Accumulation of 1-palmitoyl-2-(epoxycyclopentenone)-sn-glycero-3-phosphorylcholine	0.00462			IL1B	1
Cell Cycle,Gene Expression	Binding of Bcl6 binding site	0.00462			IL1B	1
Carbohydrate Metabolism,Lipid Metabolism,Small Molecule Biochemistry	Catabolism of lipopolysaccharide	0.00462			AOAH	1
Hereditary Disorder,Neurological Disease,Organismal Injury and Abnormalities,Skeletal and Muscular Disorders	Complicated hereditary spastic paraplegia	0.00462			ALS2	1
Infectious Diseases,Organismal Injury and Abnormalities,Respiratory Disease	Invasive bronchopulmonary aspergillosis	0.00462			PTX3	1
Developmental Disorder,Endocrine System Disorders,Hereditary Disorder,Neurological Disease,Organismal Injury and Abnormalities,Reproductive System Disease	Hypogonadotropic hypogonadism 20 without anosmia	0.00462			FGF17	1
Lipid Metabolism,Small Molecule Biochemistry	Composition of phosphatidylethanolamine	0.00462			GPAT4	1
Cellular Assembly and Organization,Cellular Function and Maintenance	Organization of cytoplasmic matrix	0.00462			PTX3	1
Cell Death and Survival,Cellular Function and Maintenance	Clearance of Staphylococcus aureus V8	0.00462			IL1B	1
Connective Tissue Disorders,Dermatological Diseases and Conditions,Developmental Disorder,Hereditary Disorder,Organismal Injury and Abnormalities	Non-Herlitz type generalized junctional epidermolysis bullosa	0.00462			LAMA3	1
Cellular Growth and Proliferation,Connective Tissue Development and Function,Hematological System Development and Function,Lymphoid Tissue Structure and Development,Organ Development,Tissue Development	Proliferation of fibroblastic reticular cells	0.00462			IL1B	1
Developmental Disorder,Hereditary Disorder,Neurological Disease,Organismal Injury and Abnormalities	Early infantile epileptic encephalopathy type 23	0.00462			DOCK7	1
Cell-To-Cell Signaling and Interaction	Binding of Leydig cells	0.00462			IL1B	1
Drug Metabolism,Endocrine System Development and Function,Lipid Metabolism,Small Molecule Biochemistry	Induction of progesterone	0.00462			IL1A	1

## Sheet: KO_InfectvsBsal_12h D&F
© 2000-2020 QIAGEN. All rights reserved.
Categories	Diseases or Functions Annotation	p-value	Predicted Activation State	Activation z-score	Molecules	# Molecules
Immunological Disease	Systemic autoimmune syndrome	9.77e-20			9930111J21Rik1/Gm12185,ACSL1,ALB,B2M,CCL22,CD14,CEACAM1,DDX58,DHX58,GBP2,GBP4,HLA-A,HSPA1L,IFI16,Ifi47,IFIH1,IFIT1B,IFIT2,IFIT3,IL1B,Irgm1,ISG15,LCN2,LGALS1,LGALS3BP,LTF,LYZ,MPO,OAS1,PARP14,PRDX5,PTGS2,RARA,RSAD2,S100A4,S100A9,SLC7A2,SLFN5,SORL1,STAT1,SYNE1,TAPBP,TENM1,TGM2,TLR2,TREX1,Trim30a/Trim30d,TYK2	48
Antimicrobial Response,Inflammatory Response	Antimicrobial response	2.28e-19		0.813	B2M,Bst2,CCL22,DDX58,DHX58,HLA-A,IFI16,IFIH1,IFIT1B,IFIT2,IFIT3,IL1B,Irgm1,ISG15,Klra7 (includes others),LCN2,LTF,LYZ,MPO,NOS2,OAS1,OAS3,RSAD2,S100A9,STAT1,TLR2,TREX1	27
Infectious Diseases	Infection of mammalia	6.76e-19	Decreased	-2.23	B2M,Bst2,CD14,CEACAM1,DDX58,DHX58,GBP2,Ifi47,IFIH1,IFIT2,Igtp,IL1B,Irgm1,ISG15,Klra7 (includes others),Krt10,LCN2,LGALS3,MPO,NOS2,PLAU,PTX3,STAT1,TLR2,TYK2	25
Infectious Diseases	Tuberculosis	8.17e-17			CD14,GBP2,GBP5,IFI16,IFIH1,IFIT2,IFIT3,Irgm1,LCN2,LTF,MPO,OAS1,OAS3,PTGS2,STAT1,SYNE1,TLR2,TMOD2	18
Endocrine System Disorders,Gastrointestinal Disease,Immunological Disease,Metabolic Disease,Organismal Injury and Abnormalities	Insulin-dependent diabetes mellitus	2.1e-16			9930111J21Rik1/Gm12185,ACSL1,ALB,B2M,CCL22,GBP2,GBP4,HLA-A,HSPA1L,IFI16,Ifi47,IFIH1,IFIT1B,IFIT2,IFIT3,IL1B,Irgm1,LYZ,OAS1,PARP14,PTGS2,S100A4,STAT1,TLR2,Trim30a/Trim30d,TYK2	26
Inflammatory Response	Inflammatory response	1.73e-15		-0.097	ACOD1,CCL22,CD14,Chil3/Chil4,EPX,GJB6,Hbb-b1,HLA-A,IL11,IL1A,IL1B,ISG15,KRT16,LCN2,LGALS1,LGALS3,LGALS3BP,LTF,LYZ,MPO,NOS2,OTULIN,PLAU,PRDX5,PRG2,PTGS2,PTX3,S100A4,S100A9,SLC7A2,STAT1,TGM2,TLR2,TREX1	34
Inflammatory Response	Inflammation of body cavity	1.76e-15		-0.323	ACOD1,ALB,B2M,CCL22,CD14,CEACAM1,Chil3/Chil4,DDX58,EPX,GBP2,GBP5,HLA-A,IFI16,IFIH1,Igtp,IL11,IL1A,IL1B,KRT18,LCN2,LGALS1,LGALS3,LTF,LYZ,MPO,MYH6,NOS2,PLAU,PRKD1,PTGS2,RARA,S100A4,S100A9,STAT1,TGM2,TLR2,TREX1,TYK2	38
Organismal Survival	Survival of organism	2.2e-15		0.284	ACSL1,B2M,CD14,CEACAM1,DDX58,DHX58,HLA-A,IFI16,IL11,IL1A,IL1B,Irgm1,Klra7 (includes others),KRT18,LCN2,LGALS1,LTF,LYZ,MARCKSL1,NOS2,PCLO,PTGS2,PTX3,RARA,RSAD2,S100A9,SPINT1,STAT1,SYNE1,TGM2,TLR2,TREX1,TYK2	33
Antimicrobial Response,Inflammatory Response	Antiviral response	2.71e-15		1.968	Bst2,CCL22,DDX58,DHX58,HLA-A,IFI16,IFIH1,IFIT1B,IFIT2,IFIT3,IL1B,ISG15,Klra7 (includes others),LCN2,OAS1,OAS3,RSAD2,STAT1,TREX1	19
Inflammatory Response	Inflammation of absolute anatomical region	3.2e-15		-0.223	ACOD1,ALB,B2M,CCL22,CD14,CEACAM1,Chil3/Chil4,DDX58,EPX,GBP2,GBP5,HLA-A,IFI16,IFIH1,Igtp,IL11,IL1A,IL1B,Irgm1,ISG15,KRT18,LCN2,LGALS1,LGALS3,LTF,LYZ,MPO,MYH6,NOS2,PLAU,PRKD1,PTGS2,RARA,S100A4,S100A9,STAT1,TAPBP,TGM2,TLR2,TREX1,TYK2	41
Dermatological Diseases and Conditions,Organismal Injury and Abnormalities	Psoriasis	8.06e-15			DDX58,GBP2,IFI16,IFIT3,IL1A,IL1B,ISG15,KRT16,KRT18,KRT79,LCN2,LGALS1,LGALS3,LGALS3BP,LTF,METAP2,NOS2,OAS1,OAS3,PLAU,PRKD1,PTGS2,RARA,RSAD2,S100A9,STAT1,TLR2	27
Cell-To-Cell Signaling and Interaction,Hematological System Development and Function	Activation of myeloid cells	8.8e-15		0.923	CCL22,CD14,Chil3/Chil4,EPX,GJB6,HLA-A,IL1A,IL1B,LCN2,LGALS3,LGALS3BP,LTF,MPO,NOS2,PRG2,PTGS2,S100A9,SLC7A2,STAT1,TGM2,TLR2,TREX1	22
Connective Tissue Disorders,Immunological Disease,Inflammatory Disease,Organismal Injury and Abnormalities,Skeletal and Muscular Disorders	Lupus erythematosus	8.97e-15			CEACAM1,DDX58,DHX58,GBP2,HLA-A,IFI16,IFIH1,IFIT3,IL1B,ISG15,LCN2,LTF,MPO,NOS2,OAS1,PTGS2,RSAD2,S100A9,STAT1,TGM2,TLR2,TREX1,TYK2	23
Connective Tissue Disorders,Inflammatory Disease,Organismal Injury and Abnormalities,Skeletal and Muscular Disorders	Rheumatic Disease	3.41e-14		0.237	ACSL1,ALB,B2M,CCL22,CEACAM1,DDX58,DHX58,GBP2,HLA-A,HSPA1L,IFI16,IFIH1,IFIT3,IL11,IL1A,IL1B,ISG15,LCN2,LGALS1,LTF,LYZ,MPO,NOS2,OAS1,PLAU,PRDX5,PTGS2,PTX3,RSAD2,S100A9,SLC7A2,SLFN5,SORL1,STAT1,SYNE1,TAPBP,TGM2,TLR2,TREX1,TYK2	40
Cell-To-Cell Signaling and Interaction,Hematological System Development and Function,Immune Cell Trafficking,Inflammatory Response	Activation of phagocytes	5.28e-14		1.096	CCL22,CD14,Chil3/Chil4,EPX,GJB6,HLA-A,IL1A,IL1B,LCN2,LGALS3,LGALS3BP,LTF,MPO,NOS2,PRG2,PTGS2,S100A9,SLC7A2,STAT1,TGM2,TLR2,TREX1	22
Inflammatory Response,Organismal Injury and Abnormalities	Inflammation of organ	8.17e-14		-0.071	ACOD1,ALB,B2M,CCL22,CD14,CEACAM1,Chil3/Chil4,DDX58,EPX,GBP2,GBP5,HLA-A,IFI16,IFIH1,Igtp,IL11,IL1A,IL1B,Irgm1,ISG15,KRT16,KRT18,LCN2,LGALS1,LGALS3,LTF,LYZ,MPO,MYH6,NOS2,PLAU,PRKD1,PTGS2,RARA,S100A4,S100A9,STAT1,TAPBP,TGM2,TLR2,TREX1,TYK2	42
Cell-To-Cell Signaling and Interaction,Hematological System Development and Function,Immune Cell Trafficking,Inflammatory Response	Activation of macrophages	1e-13		1.402	CCL22,CD14,Chil3/Chil4,GJB6,HLA-A,IL1B,LCN2,LGALS3,LTF,MPO,NOS2,PTGS2,S100A9,SLC7A2,STAT1,TGM2,TLR2,TREX1	18
Gastrointestinal Disease,Inflammatory Disease,Inflammatory Response,Organismal Injury and Abnormalities	Colitis	2.75e-13		-1.315	ACOD1,ALB,B2M,CEACAM1,DDX58,EPX,GBP2,GBP5,IFI16,Igtp,IL1A,IL1B,LCN2,LTF,LYZ,MPO,NOS2,PTGS2,S100A9,STAT1,TLR2,TREX1,TYK2	23
Gastrointestinal Disease,Organismal Injury and Abnormalities	Abnormality of large intestine	4.07e-13		-1.049	ACOD1,ALB,B2M,CEACAM1,DDX58,EPX,GBP2,GBP5,IFI16,Igtp,IL1A,IL1B,LCN2,LTF,LYZ,MPO,NOS2,PLAU,PTGS2,S100A9,STAT1,TLR2,TREX1,TYK2	24
Gastrointestinal Disease,Inflammatory Disease,Inflammatory Response,Organismal Injury and Abnormalities	Enteritis	4.19e-13		-0.569	ACOD1,ALB,B2M,CEACAM1,DDX58,EPX,GBP2,GBP5,IFI16,Igtp,IL1A,IL1B,LCN2,LGALS3,LTF,LYZ,MPO,NOS2,PTGS2,S100A9,STAT1,TLR2,TREX1,TYK2	24
Inflammatory Response	Innate immune response	4.31e-13		1.982	B2M,Bst2,DDX58,GBP5,IFIH1,IFIT2,Irgm1,ISG15,KRT16,LCN2,LTF,OTULIN,PTX3,STAT1,TLR2,TREX1,TYK2	17
Cell-To-Cell Signaling and Interaction,Hematological System Development and Function,Immune Cell Trafficking,Inflammatory Response	Activation of leukocytes	6.94e-13		1.176	B2M,CCL22,CD14,CEACAM1,Chil3/Chil4,DDX58,EPX,GJB6,HLA-A,IL1A,IL1B,Klra7 (includes others),LCN2,LGALS1,LGALS3,LGALS3BP,LTF,MPO,NOS2,PRG2,PTGS2,S100A9,SLC7A2,STAT1,TGM2,TLR2,TREX1,TYK2	28
Gastrointestinal Disease,Inflammatory Response	Inflammation of gastrointestinal tract	9.41e-13		-0.434	ACOD1,ALB,B2M,CEACAM1,DDX58,EPX,GBP2,GBP5,IFI16,Igtp,IL1A,IL1B,KRT16,LCN2,LGALS3,LTF,LYZ,MPO,NOS2,PTGS2,S100A9,STAT1,TLR2,TREX1,TYK2	25
Infectious Diseases	Viral Infection	1.8e-12	Decreased	-3.535	ACSL1,ALB,B2M,Bst2,CCL22,CD14,CEACAM1,DDX58,DHX58,HBZ,HLA-A,IFIH1,IFIT2,IFIT3,IGHMBP2,Igtp,IL1A,IL1B,ISG15,KIF11,Klra7 (includes others),KRT18,LAMP2,LCN2,LGALS1,LGALS3,LTF,NOS2,OAS1,OAS3,PLAU,PRKD1,PTGS2,PTX3,RARA,RSAD2,S100A4,S100A9,SPINT1,STAT1,TLR2,TYK2	42
Infectious Diseases	Replication of virus	2.16e-12	Decreased	-2.611	B2M,Bst2,CCL22,DDX58,HBZ,IFIH1,Igtp,IL1A,IL1B,ISG15,KIF11,Klra7 (includes others),LAMP2,NOS2,OAS1,OAS3,PLAU,PTGS2,PTX3,RSAD2,S100A9,STAT1,TLR2,TYK2	24
Cell-To-Cell Signaling and Interaction	Activation of cells	3.42e-12		0.857	ALB,B2M,CCL22,CD14,CEACAM1,Chil3/Chil4,DDX58,EPX,GJB6,HLA-A,IFI16,IL11,IL1A,IL1B,Klra7 (includes others),KRT18,LCN2,LGALS1,LGALS3,LGALS3BP,LTF,MPO,NOS2,PLAU,PRG2,PTGS2,S100A9,SLC7A2,STAT1,TGM2,TLR2,TREX1,TYK2	33
Connective Tissue Disorders,Immunological Disease,Inflammatory Disease,Organismal Injury and Abnormalities,Skeletal and Muscular Disorders	Systemic lupus erythematosus	3.6e-12			CEACAM1,DDX58,DHX58,GBP2,IFI16,IFIH1,IFIT3,IL1B,ISG15,LCN2,LTF,MPO,OAS1,PTGS2,RSAD2,STAT1,TGM2,TLR2,TREX1,TYK2	20
Cellular Function and Maintenance	Function of leukocytes	6.33e-12		0	B2M,CD14,CEACAM1,DDX58,HLA-A,IFIH1,IL1B,LCN2,LGALS1,LGALS3,MARCKSL1,MPO,NOS2,PLAU,PTGS2,S100A4,STAT1,TAPBP,TGM2,TLR2,Trim30a/Trim30d,TYK2	22
Gastrointestinal Disease,Inflammatory Disease,Inflammatory Response,Organismal Injury and Abnormalities	Experimental colitis	8.72e-12			ACOD1,GBP2,GBP5,IFI16,Igtp,IL1A,IL1B,LCN2,LYZ,NOS2,S100A9,STAT1,TLR2,TYK2	14
Cell-To-Cell Signaling and Interaction,Hematological System Development and Function,Immune Cell Trafficking,Inflammatory Response	Activation of neutrophils	8.97e-12		0.508	CCL22,CD14,EPX,IL1A,IL1B,LCN2,LGALS3BP,LTF,MPO,PRG2,TLR2	11
Cellular Development,Cellular Growth and Proliferation	Proliferation of blood cells	1.27e-11		0.966	ALB,B2M,CCL22,CD14,CEACAM1,Hbb-b1,IFI16,IL11,IL1A,IL1B,IL4I1,Irgm1,ISG15,Klra7 (includes others),LGALS1,LGALS3,LTF,MYH6,NOS2,PARP14,PLAU,PRKD1,PTGS2,RARA,S100A9,STAT1,TAPBP,TLR2,Trim30a/Trim30d,TYK2	30
Gastrointestinal Disease,Inflammatory Disease,Inflammatory Response,Organismal Injury and Abnormalities	Dextran sodium sulfate-induced colitis	1.91e-11			ACOD1,GBP2,GBP5,IFI16,Igtp,IL1A,IL1B,LCN2,LYZ,NOS2,S100A9,TLR2,TYK2	13
Inflammatory Response	Immune response of cells	1.92e-11	Increased	2.041	CCL22,CD14,CEACAM1,DDX58,DHX58,Hbb-b1,IFIH1,IL11,IL1B,ISG15,LCN2,LGALS1,LGALS3,LTF,MPO,NOS2,PLAU,PTX3,S100A9,STAT1,TAPBP,TGM2,TLR2,TREX1,TYK2	25
Cellular Development,Cellular Growth and Proliferation,Hematological System Development and Function,Lymphoid Tissue Structure and Development	Proliferation of immune cells	2.7e-11		0.611	ALB,B2M,CCL22,CD14,CEACAM1,Hbb-b1,IFI16,IL1A,IL1B,IL4I1,Irgm1,ISG15,Klra7 (includes others),LGALS1,LGALS3,LTF,MYH6,NOS2,PARP14,PLAU,PRKD1,PTGS2,S100A9,STAT1,TAPBP,TLR2,Trim30a/Trim30d,TYK2	28
Cell-To-Cell Signaling and Interaction,Inflammatory Response	Immune response of leukocytes	3.92e-11		1.269	CCL22,CD14,DDX58,Hbb-b1,IL1B,ISG15,LCN2,LGALS1,LGALS3,NOS2,PLAU,PTX3,S100A9,TAPBP,TGM2,TLR2,TREX1,TYK2	18
Cell-To-Cell Signaling and Interaction	Adhesion of blood cells	4.71e-11		1.256	CCL22,CD14,CEACAM1,IL11,IL1A,IL1B,Irgm1,LGALS1,LGALS3,LTF,MPO,NOS2,PLAU,PTGS2,PTX3,S100A9,STAT1,TGM2,TLR2	19
Cellular Growth and Proliferation,Lymphoid Tissue Structure and Development	Proliferation of lymphatic system cells	4.78e-11		0.953	B2M,CCL22,CD14,CEACAM1,Hbb-b1,IFI16,IL11,IL1A,IL1B,IL4I1,Irgm1,ISG15,Klra7 (includes others),LCN2,LGALS1,LGALS3,LTF,MYH6,NOS2,PARP14,PLAU,PRKD1,PTGS2,STAT1,TAPBP,TLR2,Trim30a/Trim30d,TYK2	28
Inflammatory Response,Respiratory Disease	Inflammation of respiratory system	7.67e-11		1.081	ALB,ARMC4,CCL22,CD14,Chil3/Chil4,EPX,HLA-A,IL11,IL1B,LCN2,LGALS1,LGALS3,LTF,LYZ,MPO,NOS2,PLAU,PRG2,PRKD1,PTGS2,S100A4,STAT1,TLR2	23
Infectious Diseases	Replication of RNA virus	8.51e-11		-1.858	B2M,Bst2,CCL22,DDX58,HBZ,IFIH1,Igtp,IL1A,IL1B,ISG15,KIF11,LAMP2,OAS1,OAS3,PLAU,PTGS2,PTX3,RSAD2,S100A9,STAT1,TLR2	21
Cellular Movement,Hematological System Development and Function,Immune Cell Trafficking	Cell movement of granulocytes	1.17e-10		0.327	ALB,CD14,CEACAM1,Chil3/Chil4,Hbb-b1,IL1A,IL1B,LCN2,LGALS1,LGALS3,LTF,MPO,NOS2,PLAU,PTGS2,PTX3,S100A9,TGM2,TLR2	19
Cellular Movement	Cellular infiltration	1.44e-10		0.962	ALB,CCL22,CD14,Chil3/Chil4,HLA-A,IL1A,IL1B,LCN2,LGALS1,LGALS3,LTF,MPO,MYH6,NOS2,PLAU,PTGS2,PTX3,S100A9,STAT1,TGM2,TLR2	21
Infectious Diseases	Replication of Herpesviridae	2.09e-10	Decreased	-2.132	DDX58,IFIH1,IL1B,Klra7 (includes others),NOS2,OAS1,RSAD2,STAT1,TYK2	9
Organismal Survival	Morbidity or mortality	2.11e-10		-1.854	B2M,CCL22,CCS,CD14,CDK1,CEACAM1,DDX58,DHX58,EPX,ERO1A,FBLN1,GJB6,Hbb-b1,HBZ,HLA-A,Ifi47,IFIH1,IFIT2,Igtp,IL1A,IL1B,Irgm1,ISG15,Klra7 (includes others),Krt10,LAMP2,LCN2,LGALS3,LYZ,MARCKSL1,METAP2,MPO,MYH6,NOS2,PCLO,PLAU,PRKD1,PTGS2,PTX3,QDPR,RARA,S100A4,S100A9,SPINT1,STAT1,SYNE1,TGM2,TLR2,TREX1,TYK2,WAPL	51
Cellular Movement	Cell movement of myeloid cells	2.21e-10		0.534	ALB,CCL22,CD14,CEACAM1,Chil3/Chil4,Hbb-b1,IL1A,IL1B,Irgm1,LCN2,LGALS1,LGALS3,LTF,MPO,NOS2,PLAU,PTGS2,PTX3,S100A4,S100A9,STAT1,TGM2,TLR2	23
Cell-To-Cell Signaling and Interaction	Binding of myeloid cells	2.97e-10		0.535	CD14,IL1A,IL1B,Irgm1,LGALS1,LGALS3,LTF,MPO,NOS2,PLAU,PTGS2,S100A9,STAT1,TLR2	14
Cell Death and Survival	Necrosis	3.81e-10		0.205	ACSL1,ALB,B2M,CD14,CDK1,CEACAM1,DDX58,DHX58,EPX,FAM162A,FBLN1,HLA-A,IFI16,IFIH1,IL11,IL1A,IL1B,Irgm1,ISG15,KIF11,Klra7 (includes others),KRT18,LAMP2,LCN2,LGALS1,LGALS3,LGALS3BP,LTF,LYZ,METAP2,MPO,MYH6,Ngp,NOS2,OAS1,OAS3,PARP14,PLAU,PRG2,PRKD1,PTGS2,RARA,S100A4,S100A9,SLC46A2,SRCAP,STAT1,SYNE1,TGM2,TLR2,TREX1,TYK2,WAPL	53
Cell-To-Cell Signaling and Interaction,Inflammatory Response	Immune response of phagocytes	4.3e-10		0.938	CCL22,CD14,DDX58,Hbb-b1,IL1B,ISG15,LCN2,LGALS3,NOS2,PLAU,PTX3,S100A9,TGM2,TLR2	14
Inflammatory Response,Respiratory Disease	Inflammation of respiratory system component	4.52e-10		0.869	ALB,ARMC4,CCL22,CD14,Chil3/Chil4,EPX,HLA-A,IL11,IL1B,LCN2,LGALS1,LGALS3,LTF,LYZ,MPO,NOS2,PLAU,PRKD1,PTGS2,S100A4,STAT1,TLR2	22
Organismal Survival	Organismal death	4.55e-10		-1.513	B2M,CCL22,CCS,CD14,CDK1,CEACAM1,DDX58,DHX58,EPX,ERO1A,FBLN1,GJB6,Hbb-b1,HBZ,Ifi47,IFIH1,IFIT2,Igtp,IL1A,IL1B,Irgm1,ISG15,Klra7 (includes others),Krt10,LAMP2,LCN2,LGALS3,LYZ,MARCKSL1,METAP2,MPO,MYH6,NOS2,PCLO,PLAU,PRKD1,PTGS2,PTX3,QDPR,RARA,S100A4,S100A9,SPINT1,STAT1,SYNE1,TGM2,TLR2,TREX1,TYK2,WAPL	50
Cellular Movement,Hematological System Development and Function,Immune Cell Trafficking	Cellular infiltration by leukocytes	7.89e-10		1.217	CCL22,CD14,HLA-A,IL1A,IL1B,LCN2,LGALS1,LGALS3,LTF,MPO,MYH6,NOS2,PLAU,PTGS2,PTX3,S100A9,STAT1,TGM2,TLR2	19
Free Radical Scavenging	Metabolism of reactive oxygen species	8.57e-10		1.384	ACOD1,ALB,CCS,CD14,ERO1A,Hbb-b1,IL11,IL1B,IL4I1,LGALS3,LTF,MPO,NOS2,PLAU,PRDX5,PRG2,PTGS2,TGM2,TIGAR,TLR2,Trim30a/Trim30d	21
Cell-To-Cell Signaling and Interaction,Hematological System Development and Function,Immune Cell Trafficking	Adhesion of immune cells	9.96e-10		1.531	CCL22,CD14,IL11,IL1A,IL1B,Irgm1,LGALS1,LGALS3,LTF,MPO,NOS2,PLAU,PTGS2,S100A9,STAT1,TGM2,TLR2	17
Cellular Development,Cellular Growth and Proliferation,Hematological System Development and Function,Lymphoid Tissue Structure and Development	Proliferation of lymphocytes	1.02e-09		1.003	B2M,CCL22,CD14,CEACAM1,IFI16,IL1A,IL1B,IL4I1,Irgm1,ISG15,Klra7 (includes others),LGALS1,LGALS3,LTF,MYH6,NOS2,PARP14,PLAU,PRKD1,PTGS2,STAT1,TAPBP,TLR2,Trim30a/Trim30d,TYK2	25
Cell-To-Cell Signaling and Interaction	Adhesion of myeloid cells	1.03e-09		-0.151	IL1A,IL1B,Irgm1,LGALS1,LGALS3,LTF,NOS2,PLAU,PTGS2,S100A9,STAT1,TLR2	12
Cell Death and Survival	Cell death of immune cells	1.08e-09		-0.004	CD14,CDK1,DHX58,IFIH1,IL11,IL1A,IL1B,Irgm1,ISG15,Klra7 (includes others),LCN2,LGALS1,LGALS3,LTF,LYZ,MPO,NOS2,PARP14,SLC46A2,STAT1,TGM2,TLR2,TYK2	23
Cell-To-Cell Signaling and Interaction,Cellular Growth and Proliferation	Stimulation of cells	1.11e-09		0.505	CCL22,EPX,IL11,IL1A,IL1B,LCN2,LGALS1,LGALS3,LTF,MPO,NOS2,PLAU,PTGS2,RARA,S100A4,TLR2	16
Cell Signaling	Replication of viral replicon	1.18e-09		-1.497	Bst2,IFI16,ISG15,LTF,OAS1,OAS3,PTGS2,RSAD2	8
Cell-To-Cell Signaling and Interaction	Response of myeloid cells	1.22e-09		0.866	CCL22,CD14,DDX58,Hbb-b1,IL1B,ISG15,LCN2,LGALS3,NOS2,PLAU,PTX3,S100A9,TGM2,TLR2	14
Gastrointestinal Disease,Immunological Disease,Ophthalmic Disease,Organismal Injury and Abnormalities	Sjögren syndrome	1.55e-09			B2M,CCL22,GBP2,IFIH1,IFIT3,IL11,IL1A,MPO,STAT1,TLR2	10
Cardiovascular Disease,Organismal Injury and Abnormalities	Fibrosis of heart	1.67e-09		-1.064	ACSL1,IL11,IL1B,KRT18,LCN2,MPO,MYH6,NOS2,PLAU,PTGS2,PTX3,TLR2,TREX1	13
Protein Synthesis	Quantity of protein in blood	1.85e-09		0.582	CD14,CEACAM1,DHX58,HBZ,IFI16,IFIT2,Igtp,IL1B,Irgm1,LCN2,LGALS3,LGALS3BP,NOS2,PHPT1,PTGS2,S100A9,STAT1,TGM2,TLR2,TYK2	20
Cellular Movement,Hematological System Development and Function,Immune Cell Trafficking	Cell movement of leukocytes	2.12e-09		1.049	ALB,CCL22,CD14,CEACAM1,Chil3/Chil4,DDX58,Hbb-b1,HLA-A,IL1A,IL1B,Irgm1,LCN2,LGALS1,LGALS3,LTF,MPO,MYH6,NOS2,PLAU,PTGS2,PTX3,S100A4,S100A9,STAT1,TGM2,TLR2	26
Cell-To-Cell Signaling and Interaction,Nervous System Development and Function	Activation of neuroglia	2.23e-09		0.61	ALB,CCL22,Chil3/Chil4,GJB6,IL1B,LCN2,LGALS3,NOS2,PTGS2,STAT1,TLR2	11
Hematological Disease,Infectious Diseases,Organismal Injury and Abnormalities	Endotoxin shock response	2.23e-09		1.168	B2M,CD14,IFI16,NOS2,PTGS2,S100A9,STAT1,TGM2,Trim30a/Trim30d	9
Endocrine System Disorders,Gastrointestinal Disease,Metabolic Disease,Organismal Injury and Abnormalities	Diabetes mellitus	2.5e-09		1.987	9930111J21Rik1/Gm12185,ACSL1,ALB,B2M,CCL22,GBP2,GBP4,HLA-A,HSPA1L,IFI16,Ifi47,IFIH1,IFIT1B,IFIT2,IFIT3,IL1A,IL1B,Irgm1,KIF11,LCN2,LGALS3,LYZ,NOS2,OAS1,PARP14,PTGS2,RSAD2,S100A4,STAT1,TGM2,TLR2,Trim30a/Trim30d,TYK2	33
Protein Synthesis	Quantity of cytokine	2.94e-09		0.188	CD14,CEACAM1,DHX58,IFI16,IFIT2,Igtp,IL1B,Irgm1,LGALS3BP,NOS2,PTGS2,S100A9,STAT1,TLR2	14
Cell Death and Survival	Killing of cells	2.99e-09		-1.32	ALB,HLA-A,IL1A,IL1B,Klra7 (includes others),LGALS1,LGALS3,LTF,LYZ,MPO,NOS2,STAT1,TLR2	13
Infectious Diseases	Parasitic Infection	3.13e-09		-1.165	B2M,GBP2,Ifi47,Igtp,Irgm1,KRT18,LGALS3,NOS2,PLAU,PTGS2,TLR2,TYK2	12
Infectious Diseases	Protozoan infection	3.21e-09	Decreased	-2.213	GBP2,Ifi47,Igtp,Irgm1,KRT18,NOS2,PTGS2,TLR2,TYK2	9
Cellular Function and Maintenance,Hematological System Development and Function	Engulfment of myeloid cells	4.01e-09		1.403	CD14,Hbb-b1,IL1A,IL1B,ISG15,LCN2,LGALS3,PLAU,PTX3,S100A9,TGM2,TLR2	12
Cellular Movement,Hematological System Development and Function,Immune Cell Trafficking	Migration of mononuclear leukocytes	5.78e-09		1.41	CCL22,CEACAM1,Chil3/Chil4,DDX58,HLA-A,IL1B,LGALS1,LGALS3,MPO,MYH6,NOS2,PLAU,PTGS2,S100A4,STAT1,TGM2,TLR2	17
Cellular Movement,Immune Cell Trafficking	Leukocyte migration	6.17e-09		0.854	ALB,CCL22,CD14,CEACAM1,Chil3/Chil4,DDX58,Hbb-b1,HLA-A,IL1A,IL1B,Irgm1,LCN2,LGALS1,LGALS3,LTF,LYZ,MPO,MYH6,NOS2,PLAU,PTGS2,PTX3,S100A4,S100A9,SLC7A8,STAT1,TGM2,TLR2	28
Cardiovascular System Development and Function,Cell-To-Cell Signaling and Interaction	Activation of endothelial cells	6.38e-09		1.981	ALB,CD14,IFI16,IL11,IL1A,IL1B,PLAU,TLR2	8
Hematological System Development and Function,Tissue Morphology	Quantity of blood cells	7.08e-09		1.697	B2M,Bst2,CCL22,DDX58,Hbb-b1,HBZ,HLA-A,IL11,IL1A,IL1B,Irgm1,ISG15,Klra7 (includes others),LCN2,LGALS1,LGALS3,MPO,NOS2,PLAU,PTGS2,RARA,S100A9,SLC7A2,STAT1,TAPBP,TGM2,TLR2,Trim30a/Trim30d,TYK2	29
Inflammatory Disease,Inflammatory Response,Organismal Injury and Abnormalities,Respiratory Disease	Inflammation of lung	7.39e-09		0.701	ALB,CCL22,CD14,Chil3/Chil4,HLA-A,IL11,IL1B,LGALS1,LGALS3,NOS2,PLAU,PRKD1,PTGS2,S100A4,STAT1,TLR2	16
Organismal Injury and Abnormalities	Benign lesion	7.52e-09		-1.291	ACSL1,ALB,CDK1,CEACAM1,CETN3,FBLN1,HLA-A,IFIH1,IFIT1B,IFIT3,IL1A,KIF11,Krt10,KRT16,KRT18,LCN2,LGALS1,LGALS3,Ngp,PLAU,PTGS2,RARA,S100A4,S100A9,SPINT1,SYNE1,TGM2,TLR2	28
Cellular Function and Maintenance,Hematological System Development and Function	Function of myeloid cells	8.51e-09			CD14,DDX58,IL1B,LGALS3,MARCKSL1,MPO,NOS2,PLAU,PTGS2,S100A4,STAT1,TLR2	12
Cellular Development,Cellular Growth and Proliferation,Hematological System Development and Function,Hematopoiesis,Lymphoid Tissue Structure and Development,Tissue Development	Leukopoiesis	8.56e-09	Increased	3.146	B2M,CD14,CEACAM1,DDX58,HLA-A,IFI16,IL11,IL1A,IL1B,IL4I1,Klra7 (includes others),LGALS1,LGALS3,LTF,NOS2,PRKD1,PTGS2,RARA,RSAD2,S100A9,SLC46A2,STAT1,TAPBP,TLR2,TYK2	25
Antimicrobial Response,Inflammatory Response	Antibacterial response	9.17e-09			B2M,HLA-A,Irgm1,ISG15,LCN2,LTF,LYZ,NOS2,S100A9,STAT1,TLR2	11
Free Radical Scavenging	Synthesis of reactive oxygen species	9.43e-09		1.278	ACOD1,ALB,CD14,ERO1A,Hbb-b1,IL11,IL1B,IL4I1,LGALS3,LTF,MPO,NOS2,PLAU,PRG2,PTGS2,TGM2,TIGAR,TLR2,Trim30a/Trim30d	19
Cellular Development,Cellular Growth and Proliferation,Hematological System Development and Function,Hematopoiesis,Lymphoid Tissue Structure and Development,Tissue Development	Hematopoiesis of mononuclear leukocytes	1.01e-08	Increased	3.223	B2M,CD14,DDX58,HLA-A,IFI16,IL11,IL1A,IL1B,IL4I1,Klra7 (includes others),LGALS1,LGALS3,LTF,NOS2,PRKD1,PTGS2,RARA,RSAD2,SLC46A2,STAT1,TAPBP,TLR2,TYK2	23
Cell Death and Survival	Cytolysis	1.05e-08		0.062	ALB,B2M,CEACAM1,HLA-A,IL11,IL1B,ISG15,Klra7 (includes others),KRT18,LGALS1,LGALS3,LYZ,STAT1,TAPBP	14
Gastrointestinal Disease,Inflammatory Disease,Inflammatory Response,Organismal Injury and Abnormalities	Acute colitis	1.11e-08			ACOD1,GBP2,GBP5,IFI16,NOS2,PTGS2,S100A9	7
Cell-mediated Immune Response,Cellular Movement,Hematological System Development and Function,Immune Cell Trafficking	T cell migration	1.16e-08		1.514	CCL22,CEACAM1,Chil3/Chil4,HLA-A,IL1B,LGALS1,MPO,MYH6,NOS2,PLAU,PTGS2,S100A4,STAT1,TGM2	14
Cell Death and Survival	Apoptosis	1.17e-08		0.238	ACSL1,ALB,B2M,CD14,CDK1,CEACAM1,DDX58,DHX58,FAM162A,FBLN1,IFI16,IFIH1,IFIT2,IFIT3,IL11,IL1A,IL1B,Irgm1,ISG15,KIF11,Klra7 (includes others),KRT18,LCN2,LGALS1,LGALS3,LGALS3BP,LTF,MPO,Ngp,NOS2,OAS1,OAS3,PARP14,PLAU,PRDX5,PRKD1,PTGS2,RARA,S100A4,S100A9,SLC46A2,SPINT1,SRCAP,STAT1,SYNE1,TGM2,TIGAR,TLR2,TREX1,WAPL	50
Inflammatory Disease	Chronic inflammatory disorder	1.29e-08			ACSL1,ALB,ARMC4,B2M,CCL22,GBP2,HLA-A,HSPA1L,IFI16,Igtp,IL1A,IL1B,LCN2,LGALS1,LTF,LYZ,MPO,NOS2,PRDX5,PRKD1,PTGS2,S100A4,S100A9,SLC7A2,SLFN5,SORL1,STAT1,SYNE1,TAPBP,TLR2	30
Cellular Movement,Hematological System Development and Function,Immune Cell Trafficking	Lymphocyte migration	1.3e-08		1.945	CCL22,CEACAM1,Chil3/Chil4,DDX58,HLA-A,IL1B,LGALS1,MPO,MYH6,NOS2,PLAU,PTGS2,S100A4,STAT1,TGM2,TLR2	16
Gastrointestinal Disease,Hepatic System Disease,Organismal Injury and Abnormalities	Liver Damage	1.32e-08		0.841	ALB,CD14,HLA-A,IL11,IL1A,IL1B,KRT18,NOS2,PLAU,PTGS2,STAT1,TLR2	12
Metabolic Disease,Organismal Injury and Abnormalities	Amyloidosis	1.33e-08			ALB,B2M,CD14,CDK1,GBP2,IL1A,IL1B,LCN2,LGALS1,LGALS3,LGALS3BP,LYZ,MPO,NOS2,PLAU,PTGS2,S100A9,SLC7A2,SORL1,TGM2,TLR2	21
Cellular Function and Maintenance	Engulfment of leukocytes	1.51e-08		1.435	CD14,Hbb-b1,IL1A,IL1B,ISG15,LCN2,LGALS3,PLAU,PTX3,S100A9,TGM2,TLR2	12
Cell-To-Cell Signaling and Interaction,Inflammatory Response	Immune response of antigen presenting cells	1.57e-08		0.898	CCL22,CD14,DDX58,IL1B,ISG15,LGALS3,NOS2,PTX3,S100A9,TAPBP,TGM2,TLR2	12
Cell-To-Cell Signaling and Interaction,Cellular Function and Maintenance,Hematological System Development and Function	Phagocytosis of myeloid cells	1.77e-08		1.2	CD14,Hbb-b1,IL1B,ISG15,LCN2,LGALS3,PLAU,PTX3,S100A9,TGM2,TLR2	11
Cell-To-Cell Signaling and Interaction,Cellular Function and Maintenance,Inflammatory Response	Phagocytosis of phagocytes	1.86e-08		1.2	CD14,Hbb-b1,IL1B,ISG15,LCN2,LGALS3,PLAU,PTX3,S100A9,TGM2,TLR2	11
Cellular Movement,Hematological System Development and Function,Immune Cell Trafficking,Inflammatory Response	Cell movement of neutrophils	1.93e-08		0.277	ALB,CD14,Hbb-b1,IL1A,IL1B,LCN2,LGALS1,LGALS3,MPO,NOS2,PLAU,PTGS2,PTX3,S100A9,TLR2	15
Hematological System Development and Function,Tissue Development	Accumulation of blood cells	2.04e-08		-0.702	B2M,CCL22,IL11,IL1B,IL4I1,KRT18,LCN2,NOS2,PLAU,PTGS2,PTX3,S100A9,STAT1,TLR2	14
Metabolic Disease,Organismal Injury and Abnormalities	Glucose metabolism disorder	2.16e-08	Increased	2.247	9930111J21Rik1/Gm12185,ACSL1,ALB,B2M,CCL22,CEACAM1,GBP2,GBP4,HLA-A,HSPA1L,IFI16,Ifi47,IFIH1,IFIT1B,IFIT2,IFIT3,IL1A,IL1B,Irgm1,KIF11,LCN2,LGALS3,LTF,LYZ,NOS2,OAS1,PARP14,PTGS2,RSAD2,S100A4,STAT1,TGM2,TLR2,Trim30a/Trim30d,TYK2	35
Cell-To-Cell Signaling and Interaction,Inflammatory Response	Immune response of macrophages	2.26e-08		0.67	CCL22,CD14,DDX58,IL1B,ISG15,LGALS3,NOS2,PTX3,S100A9,TGM2,TLR2	11
Protein Synthesis	Quantity of interleukin	2.32e-08		0.24	CD14,DHX58,IFI16,IFIT2,Igtp,IL1B,Irgm1,LGALS3BP,STAT1,TLR2	10
Tissue Development	Accumulation of cells	2.65e-08		-0.476	B2M,CCL22,IFI16,IL11,IL1B,IL4I1,KRT18,LCN2,NOS2,PLAU,PTGS2,PTX3,S100A9,STAT1,TLR2	15
Cellular Movement	Migration of cells	2.71e-08		0.24	ALB,Bst2,CCL22,CD14,CDK1,CEACAM1,Chil3/Chil4,DDX58,DOCK7,GJB6,Hbb-b1,HLA-A,IFI16,IFIT2,IL11,IL1A,IL1B,Irgm1,Klra7 (includes others),KRT16,KRT18,LCN2,LGALS1,LGALS3,LGALS3BP,LTF,LYZ,MARCKSL1,MPO,MYH6,NOS2,PLAU,PRKD1,PTGS2,PTX3,S100A4,S100A9,SLC7A8,SPINT1,STAT1,TGM2,TLR2,TYK2	43
Infectious Diseases,Organismal Injury and Abnormalities	Septic shock	2.92e-08		0.626	ALB,B2M,CD14,IFI16,IL1B,NOS2,PTGS2,S100A9,STAT1,TGM2,TLR2,Trim30a/Trim30d	12
Cell-To-Cell Signaling and Interaction,Cellular Movement,Hematological System Development and Function,Immune Cell Trafficking	Recruitment of granulocytes	3.16e-08		0.206	CCL22,CD14,IL1A,IL1B,LCN2,LGALS1,LGALS3,LTF,LYZ,MPO,PTX3,TLR2	12
Cell Death and Survival	Cell death of tumor cell lines	3.41e-08		1.393	ALB,B2M,CD14,CDK1,CEACAM1,DDX58,FBLN1,IFI16,IFIH1,IL11,IL1A,IL1B,Irgm1,KIF11,KRT18,LAMP2,LCN2,LGALS1,LGALS3,LGALS3BP,NOS2,OAS3,PARP14,PLAU,PRKD1,PTGS2,RARA,S100A4,S100A9,SRCAP,STAT1,SYNE1,TGM2,TLR2,TYK2,WAPL	36
Cellular Function and Maintenance	Function of phagocytes	3.42e-08			CD14,DDX58,IFIH1,IL1B,LCN2,LGALS3,MARCKSL1,MPO,NOS2,PLAU,PTGS2,STAT1,TLR2	13
Protein Synthesis	Quantity of IL-12 in blood	3.43e-08		-1.633	DHX58,IFIT2,Igtp,Irgm1,LGALS3BP,STAT1	6
Hematological System Development and Function,Tissue Morphology	Quantity of leukocytes	4.18e-08		1.391	B2M,Bst2,CCL22,DDX58,HLA-A,IL11,IL1A,IL1B,ISG15,Klra7 (includes others),LCN2,LGALS1,LGALS3,MPO,NOS2,PLAU,PTGS2,RARA,S100A9,SLC7A2,STAT1,TAPBP,TGM2,TLR2,Trim30a/Trim30d,TYK2	26
Cell Death and Survival	Cell death of phagocytes	4.83e-08		1.689	CD14,IL11,IL1B,ISG15,LCN2,LGALS3,LTF,LYZ,MPO,NOS2,STAT1,TLR2	12
Cellular Movement,Hematological System Development and Function,Immune Cell Trafficking,Inflammatory Response	Cell movement of phagocytes	5.22e-08		0	ALB,CCL22,CD14,CEACAM1,Hbb-b1,IL1A,IL1B,Irgm1,LCN2,LGALS1,LGALS3,MPO,NOS2,PLAU,PTGS2,PTX3,S100A4,S100A9,STAT1,TLR2	20
Infectious Diseases	Replication of Murine cytomegalovirus	5.25e-08		-0.762	Klra7 (includes others),NOS2,STAT1,TYK2	4
Cell-To-Cell Signaling and Interaction,Hematological System Development and Function,Immune Cell Trafficking,Inflammatory Response	Adhesion of phagocytes	5.49e-08		-0.164	IL1A,IL1B,Irgm1,LGALS3,NOS2,PLAU,PTGS2,S100A9,STAT1,TLR2	10
Cell-To-Cell Signaling and Interaction	Response of connective tissue cells	5.67e-08		1.934	CD14,DDX58,IL1B,LGALS3,STAT1,TLR2	6
Infectious Diseases	Toxoplasmosis	5.71e-08		-1.982	GBP2,Ifi47,Igtp,Irgm1,TYK2	5
Neurological Disease,Organismal Injury and Abnormalities,Psychological Disorders	Tauopathy	5.72e-08			ALB,CD14,CDK1,GBP2,IL1A,IL1B,LCN2,LGALS1,LGALS3,LGALS3BP,LYZ,MPO,NOS2,PLAU,PTGS2,S100A9,SLC7A2,SORL1,TGM2,TLR2	20
Cell-To-Cell Signaling and Interaction,Cellular Movement,Hematological System Development and Function,Immune Cell Trafficking,Inflammatory Response	Recruitment of neutrophils	5.84e-08		-0.034	CCL22,CD14,IL1A,IL1B,LCN2,LGALS3,LTF,LYZ,MPO,PTX3,TLR2	11
Cell Death and Survival	Apoptosis of leukocytes	5.9e-08		0.152	CD14,DHX58,IL11,IL1A,IL1B,Irgm1,ISG15,LCN2,LGALS1,LGALS3,LTF,MPO,NOS2,PARP14,SLC46A2,STAT1,TLR2	17
Cellular Compromise,Inflammatory Response	Degranulation of phagocytes	6.03e-08		0.294	ALB,B2M,CD14,CEACAM1,EPX,IL1B,LAMP2,LCN2,LGALS3,LTF,LYZ,MPO,PLAU,PRG2,PTX3,S100A9,TLR2	17
Tissue Morphology	Quantity of bacteria	6.09e-08	Decreased	-2.524	CCL22,IL11,IL1B,Irgm1,RARA,STAT1,TLR2	7
Cell-To-Cell Signaling and Interaction	Response of myeloid leukocytes	6.19e-08		0.755	CD14,Hbb-b1,IL1B,LCN2,NOS2,PLAU,PTX3,S100A9,TLR2	9
Hematological System Development and Function,Immune Cell Trafficking,Inflammatory Response,Tissue Development	Accumulation of leukocytes	6.46e-08		-0.519	B2M,CCL22,IL11,IL1B,IL4I1,LCN2,NOS2,PLAU,PTGS2,PTX3,S100A9,STAT1,TLR2	13
Connective Tissue Disorders,Organismal Injury and Abnormalities,Skeletal and Muscular Disorders	Non-traumatic arthropathy	6.62e-08			ACSL1,ALB,B2M,CCL22,GBP2,HLA-A,HSPA1L,IL11,IL1B,LGALS1,LTF,LYZ,MPO,PRDX5,PTGS2,PTX3,S100A9,SLC7A2,SLFN5,SORL1,STAT1,SYNE1,TAPBP,TLR2	24
Cardiovascular Disease,Organismal Injury and Abnormalities	Fibrosis of heart chamber	6.64e-08		-0.618	IL1B,LCN2,MPO,NOS2,PTX3,TLR2	6
Cellular Compromise,Inflammatory Response	Degranulation of neutrophils	7.41e-08			B2M,CD14,CEACAM1,EPX,LAMP2,LCN2,LGALS3,LTF,LYZ,MPO,PLAU,PRG2,PTX3,S100A9,TLR2	15
Dermatological Diseases and Conditions,Organismal Injury and Abnormalities	Exanthem of skin	7.43e-08			HLA-A,IL1A,KRT16,KRT18,LCN2,LGALS3,NOS2,RARA,S100A9,STAT1	10
Cell Death and Survival	Apoptosis of phagocytes	7.53e-08		1.978	CD14,IL11,IL1B,ISG15,LCN2,LGALS3,LTF,MPO,NOS2,STAT1,TLR2	11
Organismal Injury and Abnormalities	Blood clot	7.54e-08		0.263	ALB,CEACAM1,IL1B,LGALS1,LGALS3,LGALS3BP,NOS2,PLAU,PTGS2,TGM2,TLR2,TREX1	12
Cellular Movement,Hematological System Development and Function,Immune Cell Trafficking	Migration of granulocytes	7.8e-08		-0.207	ALB,CEACAM1,IL1B,LGALS1,LGALS3,LTF,NOS2,PLAU,S100A9,TLR2	10
Connective Tissue Disorders,Immunological Disease,Inflammatory Disease,Inflammatory Response,Organismal Injury and Abnormalities,Skeletal and Muscular Disorders	Rheumatoid arthritis	7.92e-08			ACSL1,ALB,B2M,CCL22,GBP2,HLA-A,HSPA1L,IL1B,LGALS1,LTF,LYZ,MPO,PRDX5,PTGS2,S100A9,SLC7A2,SLFN5,SORL1,STAT1,SYNE1,TAPBP,TLR2	22
Cell-To-Cell Signaling and Interaction,Cellular Movement	Recruitment of cells	8.01e-08		0.936	CCL22,CD14,DDX58,IL1A,IL1B,LCN2,LGALS1,LGALS3,LTF,LYZ,MPO,PTGS2,PTX3,S100A4,TLR2	15
Hematological System Development and Function,Tissue Morphology	Quantity of myeloid cells	8.2e-08		1.221	B2M,CCL22,DDX58,Hbb-b1,HBZ,IL11,IL1A,IL1B,LCN2,LGALS1,LGALS3,MPO,NOS2,PLAU,PTGS2,S100A9,SLC7A2,TGM2,TLR2	19
Cellular Compromise,Inflammatory Response	Degranulation of cells	8.2e-08		0.463	ALB,B2M,CD14,CEACAM1,EPX,IL1B,Klra7 (includes others),LAMP2,LCN2,LGALS3,LGALS3BP,LTF,LYZ,MPO,PLAU,PRG2,PTX3,S100A9,TLR2	19
Dermatological Diseases and Conditions,Inflammatory Disease,Organismal Injury and Abnormalities	Acne	8.56e-08			CD14,IL1A,IL1B,LYZ,PTGS2,RARA,S100A9,TLR2	8
Cellular Movement	Migration of myeloid cells	8.88e-08		0.102	ALB,CEACAM1,IL1B,LGALS1,LGALS3,LTF,NOS2,PLAU,S100A9,TGM2,TLR2	11
Connective Tissue Disorders,Inflammatory Disease,Inflammatory Response,Organismal Injury and Abnormalities,Skeletal and Muscular Disorders	Inflammation of joint	9.06e-08		0.547	ACSL1,ALB,B2M,CCL22,GBP2,HLA-A,HSPA1L,IL11,IL1A,IL1B,LGALS1,LTF,LYZ,MPO,PLAU,PRDX5,PTGS2,PTX3,S100A9,SLC7A2,SLFN5,SORL1,STAT1,SYNE1,TAPBP,TLR2	26
Cell-To-Cell Signaling and Interaction,Cellular Movement	Recruitment of myeloid cells	9.45e-08		0.24	CCL22,CD14,IL1A,IL1B,LCN2,LGALS1,LGALS3,LTF,LYZ,MPO,PTX3,S100A4,TLR2	13
Cell Cycle,Cell-To-Cell Signaling and Interaction,Cellular Growth and Proliferation	Contact growth inhibition	9.48e-08	Increased	2.122	DDX58,GBP2,IFI16,IFIH1,Igtp,Irgm1,METAP2,NOS2,RARA,STAT1	10
Cell-To-Cell Signaling and Interaction,Cellular Movement,Hematological System Development and Function,Immune Cell Trafficking	Recruitment of leukocytes	1.27e-07		0.519	CCL22,CD14,DDX58,IL1A,IL1B,LCN2,LGALS1,LGALS3,LTF,LYZ,MPO,PTX3,S100A4,TLR2	14
Cell Death and Survival	Cell death of myeloid cells	1.41e-07		0.923	CD14,IL1B,ISG15,LCN2,LGALS1,LGALS3,LTF,LYZ,MPO,NOS2,STAT1,TLR2	12
Cell-To-Cell Signaling and Interaction,Hematological System Development and Function,Immune Cell Trafficking,Inflammatory Response	Activation of mononuclear leukocytes	1.42e-07		1.657	B2M,CCL22,CD14,CEACAM1,DDX58,HLA-A,IL1A,IL1B,Klra7 (includes others),LGALS1,LGALS3,LTF,S100A9,STAT1,TLR2,TREX1,TYK2	17
Infectious Diseases	Sepsis	1.43e-07		0.894	ACOD1,ALB,Bst2,CD14,CEACAM1,IL1A,IL1B,LCN2,LGALS3,LTF,MPO	11
Cellular Function and Maintenance	Cellular homeostasis	1.43e-07		1.576	ACSL1,ALB,B2M,CCL22,CEACAM1,DDX58,ERO1A,HLA-A,Igtp,IL11,IL1A,IL1B,IL4I1,Irgm1,Klra7 (includes others),KRT18,LAMP2,LCN2,LGALS1,LTF,NOS2,OAS1,PLAU,PRKD1,PTGS2,RSAD2,S100A9,SLC46A2,SORL1,STAT1,TAPBP,TGM2,TIGAR,TLR2,TYK2	35
Cell Signaling,Small Molecule Biochemistry	Synthesis of nitric oxide	1.45e-07	Increased	2.741	ALB,CD14,IL1A,IL1B,NOS2,PLAU,PTGS2,PTX3,S100A9,SLC7A2,STAT1,TLR2,TYK2	13
Cell-To-Cell Signaling and Interaction,Hematological System Development and Function,Inflammatory Response	Binding of professional phagocytic cells	1.55e-07		0.192	CD14,IL1A,IL1B,Irgm1,LGALS3,NOS2,PLAU,PTGS2,S100A9,STAT1,TLR2	11
Cell Death and Survival	Apoptosis of myeloid cells	1.87e-07		1.324	CD14,IL1B,ISG15,LCN2,LGALS1,LGALS3,LTF,MPO,NOS2,STAT1,TLR2	11
Cell Death and Survival	Cell viability	1.96e-07		0.445	ALB,B2M,CDK1,CEACAM1,Hbb-b1,HBZ,HLA-A,IFIH1,Igtp,IL11,IL1A,IL1B,KIF11,LAMP2,LCN2,LGALS3,LGALS3BP,LTF,LYZ,METAP2,NOS2,PARP14,PLAU,PRKD1,PTGS2,RARA,S100A4,S100A9,STAT1,TGM2,TLR2,TYK2	32
Cellular Movement,Hematological System Development and Function,Immune Cell Trafficking	Cell movement of antigen presenting cells	2.14e-07		0.222	CCL22,CEACAM1,IL1A,IL1B,Irgm1,LGALS1,LGALS3,MPO,NOS2,PLAU,PTGS2,PTX3,S100A4,STAT1,TLR2	15
Cell Death and Survival	Cell death of macrophages	2.16e-07		1.795	CD14,IL1B,ISG15,LCN2,LGALS3,LYZ,NOS2,STAT1,TLR2	9
Neurological Disease	Progressive neurological disorder	2.29e-07		1.172	ALB,CCS,CD14,CDK1,FBLN1,GBP2,GJB6,IL1A,IL1B,ISG15,LCN2,LGALS1,LGALS3,LTF,MPO,NOS2,OAS1,OAS3,PLAU,PTGS2,RSAD2,S100A4,S100A9,SLC7A2,SORL1,TGM2,TLR2	27
Cellular Movement	Cell movement	2.39e-07		0.062	ALB,Bst2,CCL22,CD14,CDK1,CEACAM1,Chil3/Chil4,DDX58,DOCK7,GBP2,GJB6,Hbb-b1,HLA-A,IFI16,IFIT2,IL11,IL1A,IL1B,Irgm1,Klra7 (includes others),KRT16,KRT18,LCN2,LGALS1,LGALS3,LGALS3BP,LTF,LYZ,MARCKSL1,MPO,MYH6,NOS2,PLAU,PRKD1,PTGS2,PTX3,S100A4,S100A9,SLC7A8,SPINT1,STAT1,TGM2,TLR2,TYK2	44
Cell Death and Survival	Cell death of antigen presenting cells	2.46e-07		1.863	CD14,IL11,IL1B,ISG15,LCN2,LGALS3,LYZ,NOS2,STAT1,TLR2	10
Cancer,Organismal Injury and Abnormalities	Benign solid tumor	2.49e-07	Decreased	-2.2	ACSL1,ALB,CDK1,CEACAM1,CETN3,FBLN1,HLA-A,IFIH1,IFIT1B,IFIT3,IL1A,KIF11,KRT16,LCN2,LGALS1,LGALS3,Ngp,PTGS2,RARA,S100A4,S100A9,TGM2,TLR2	23
Cell-To-Cell Signaling and Interaction,Hematological System Development and Function,Immune Cell Trafficking,Inflammatory Response	Activation of natural killer cells	2.53e-07		0.707	DDX58,HLA-A,IL1A,IL1B,Klra7 (includes others),LGALS3,LTF,S100A9,TYK2	9
Cardiovascular System Development and Function,Organismal Development	Angiogenesis	2.56e-07		0.073	CEACAM1,ERO1A,FBLN1,IFI16,IL1A,IL1B,LCN2,LGALS1,LGALS3,METAP2,Ngp,NOS2,OTULIN,PLAU,PRKD1,PTGS2,PTX3,RARA,RNF213,S100A4,S100A9,SPINT1,STAT1,TGM2,TLR2,TREX1	26
Dermatological Diseases and Conditions,Organismal Injury and Abnormalities	Plaque psoriasis	2.66e-07			IL1A,KRT16,KRT18,LCN2,LGALS3,NOS2,RARA,S100A9,STAT1	9
Cellular Development,Cellular Growth and Proliferation,Hematological System Development and Function,Lymphoid Tissue Structure and Development	Cell proliferation of T lymphocytes	2.67e-07		0.802	B2M,CCL22,CD14,CEACAM1,IL1A,IL1B,IL4I1,Irgm1,LGALS1,LGALS3,LTF,MYH6,NOS2,PLAU,PRKD1,PTGS2,STAT1,TLR2,Trim30a/Trim30d	19
Gastrointestinal Disease,Inflammatory Disease	Inflammatory Bowel Disease	2.74e-07			ACSL1,ALB,B2M,GBP2,HSPA1L,IFI16,Igtp,IL1A,IL1B,LCN2,LTF,LYZ,MPO,NOS2,PTGS2,TLR2	16
Cell Death and Survival	Apoptosis of macrophages	2.78e-07	Increased	2.157	CD14,IL1B,ISG15,LCN2,LGALS3,NOS2,STAT1,TLR2	8
Cell-To-Cell Signaling and Interaction,Cellular Movement,Hematological System Development and Function,Immune Cell Trafficking,Inflammatory Response	Recruitment of phagocytes	2.89e-07		0.018	CCL22,CD14,IL1A,IL1B,LCN2,LGALS3,LTF,LYZ,MPO,PTX3,S100A4,TLR2	12
Cell-To-Cell Signaling and Interaction,Hematological System Development and Function,Immune Cell Trafficking	Binding of granulocytes	2.95e-07		-0.222	IL1B,LGALS1,LGALS3,LTF,MPO,NOS2,PLAU,S100A9,TLR2	9
Cellular Development,Cellular Growth and Proliferation,Embryonic Development,Hematological System Development and Function,Hematopoiesis,Lymphoid Tissue Structure and Development,Organ Development,Organismal Development,Tissue Development	Lymphopoiesis	3.26e-07	Increased	2.923	B2M,CD14,DDX58,HLA-A,IL11,IL1A,IL1B,IL4I1,Klra7 (includes others),LGALS1,LGALS3,NOS2,PRKD1,PTGS2,RSAD2,SLC46A2,STAT1,TAPBP,TLR2,TYK2	20
Cell Death and Survival	Killing of bacteria	3.27e-07		-0.954	ALB,IL1B,LTF,LYZ,MPO,NOS2,TLR2	7
Cellular Function and Maintenance,Inflammatory Response	Phagocytosis	3.38e-07	Increased	2.02	CD14,Hbb-b1,IL1B,ISG15,LAMP2,LCN2,LGALS3,MPO,PLAU,PTX3,RARA,S100A9,TGM2,TLR2,TREX1	15
Organismal Injury and Abnormalities	Interstitial fibrosis	3.56e-07		-0.198	ACSL1,IL1B,LCN2,NOS2,PLAU,PTGS2,PTX3,TLR2	8
Cell Death and Survival	Apoptosis of antigen presenting cells	3.6e-07	Increased	2.133	CD14,IL11,IL1B,ISG15,LCN2,LGALS3,NOS2,STAT1,TLR2	9
Hematological Disease,Immunological Disease	Antiphospholipid syndrome	3.75e-07			CD14,ISG15,LGALS3BP,PTGS2,STAT1,TENM1	6
Cell Death and Survival,Organismal Injury and Abnormalities	Cell death of epithelial cells	3.81e-07		0.444	CEACAM1,EPX,IFIH1,IL11,IL1B,KRT18,LCN2,MPO,NOS2,OAS1,OAS3,PLAU,PRG2,PTGS2,STAT1,TGM2,TLR2	17
Gastrointestinal Disease,Inflammatory Disease,Inflammatory Response,Organismal Injury and Abnormalities	Chronic colitis	3.85e-07			IFI16,Igtp,IL1A,IL1B,LCN2,LYZ,NOS2	7
Cell-To-Cell Signaling and Interaction,Hematological System Development and Function,Immune Cell Trafficking,Inflammatory Response	Activation of lymphocytes	3.9e-07		1.435	B2M,CCL22,CEACAM1,DDX58,HLA-A,IL1A,IL1B,Klra7 (includes others),LGALS1,LGALS3,LTF,S100A9,STAT1,TLR2,TREX1,TYK2	16
Lymphoid Tissue Structure and Development,Tissue Morphology	Quantity of lymphatic system cells	3.99e-07		0.553	B2M,Bst2,DDX58,Hbb-b1,HLA-A,IL11,IL1A,IL1B,ISG15,Klra7 (includes others),LCN2,LGALS1,LGALS3,NOS2,PLAU,RARA,STAT1,TAPBP,TLR2,TREX1,Trim30a/Trim30d,TYK2	22
Cell-To-Cell Signaling and Interaction,Hematological System Development and Function,Immune Cell Trafficking,Inflammatory Response,Nervous System Development and Function	Activation of microglia	4.03e-07		0.87	Chil3/Chil4,GJB6,IL1B,LCN2,LGALS3,NOS2,PTGS2,TLR2	8
Hematological System Development and Function,Tissue Morphology	Quantity of antigen presenting cells	4.13e-07		0.744	B2M,CCL22,IL11,IL1A,IL1B,LCN2,LGALS1,LGALS3,NOS2,PLAU,SLC7A2,TGM2,TLR2	13
Cellular Function and Maintenance	Internalization of bacteria	4.51e-07		0.663	CD14,CEACAM1,Hbb-b1,LCN2,PTX3,S100A9,TLR2	7
Cancer,Organismal Injury and Abnormalities	Development of benign tumor	4.51e-07	Decreased	-2.2	ACSL1,CDK1,CEACAM1,FBLN1,HLA-A,IFIT1B,IL1A,KIF11,LGALS1,LGALS3,Ngp,PTGS2,RARA,S100A4,S100A9,TGM2,TLR2	17
Cellular Movement,Hematological System Development and Function,Immune Cell Trafficking	Migration of antigen presenting cells	4.74e-07		0.558	CCL22,CEACAM1,IL1B,LGALS1,LGALS3,MPO,NOS2,PLAU,PTGS2,TLR2	10
Cell-To-Cell Signaling and Interaction,Cellular Growth and Proliferation,Hematological System Development and Function	Stimulation of leukocytes	5.13e-07		0.674	IL11,IL1B,LCN2,LGALS1,LGALS3,MPO,NOS2,RARA,S100A4,TLR2	10
Cellular Development,Cellular Growth and Proliferation,Hematological System Development and Function,Hematopoiesis	Proliferation of hematopoietic progenitor cells	5.15e-07		0.46	CEACAM1,Hbb-b1,IL11,IL1A,IL1B,LGALS3,PRKD1,PTGS2,RARA,S100A9,STAT1,TYK2	12
Drug Metabolism,Lipid Metabolism,Small Molecule Biochemistry	Induction of prostaglandin E2	5.86e-07			IL1A,IL1B,PTGS2	3
Cancer,Hematological Disease,Immunological Disease,Organismal Injury and Abnormalities	Mixed phenotype acute myeloid leukemia	5.86e-07			CD14,LYZ,MPO	3
Lipid Metabolism,Small Molecule Biochemistry	Stimulation of lipid	5.97e-07		1.549	IL1A,IL1B,LGALS1,PTGS2,RARA	5
Cell Death and Survival	Removal of cells	6.07e-07		1.441	CCL22,CD14,IL1B,LGALS3,PLAU,PTX3,TGM2,TLR2	8
Hematological System Development and Function,Inflammatory Response,Tissue Morphology	Quantity of macrophages	6.2e-07		0.852	B2M,CCL22,IL11,IL1A,IL1B,LCN2,LGALS3,PLAU,SLC7A2,TGM2,TLR2	11
Cell-To-Cell Signaling and Interaction	Aggregation of cells	6.28e-07		-0.323	ALB,CCL22,CEACAM1,LGALS1,LTF,LYZ,MPO,NOS2,PRKD1,PTGS2,PTX3,SPINT1,TLR2	13
Cell Death and Survival	Cell death of lymphatic system cells	6.5e-07		-1.907	CDK1,DHX58,IL11,IL1A,IL1B,Irgm1,LCN2,LGALS1,LGALS3,NOS2,PARP14,SLC46A2,STAT1,TGM2,TLR2	15
Cellular Function and Maintenance	Function of antigen presenting cells	6.62e-07			CD14,DDX58,IFIH1,IL1B,LGALS3,MARCKSL1,NOS2,PLAU,PTGS2,STAT1,TLR2	11
Cellular Movement,Hematological System Development and Function,Immune Cell Trafficking,Inflammatory Response	Infiltration by neutrophils	6.98e-07		0.648	CD14,IL1A,IL1B,LCN2,LGALS1,LGALS3,NOS2,PTGS2,PTX3,TLR2	10
Immunological Disease	Hypersensitive reaction	7.07e-07		1.067	ALB,CCL22,HLA-A,HSPA1L,IL1A,IL1B,KRT16,LGALS1,LGALS3BP,NOS2,PTGS2,S100A9,STAT1,TLR2,TYK2	15
Cell Death and Survival	Apoptosis of tumor cell lines	7.78e-07		1.279	ALB,B2M,CD14,CDK1,CEACAM1,DDX58,FBLN1,IFI16,IL11,IL1A,IL1B,Irgm1,KIF11,KRT18,LCN2,LGALS1,LGALS3,LGALS3BP,NOS2,OAS3,PARP14,PLAU,PRKD1,PTGS2,S100A4,S100A9,STAT1,TGM2,TLR2	29
Cellular Movement,Hematological System Development and Function,Immune Cell Trafficking	Cellular infiltration by granulocytes	8.03e-07		0.941	CD14,IL1A,IL1B,LCN2,LGALS1,LGALS3,NOS2,PTGS2,PTX3,TGM2,TLR2	11
Protein Synthesis	Quantity of interferon	8.77e-07		-1.213	DHX58,IFI16,Igtp,Irgm1,LGALS3BP,STAT1	6
Cellular Growth and Proliferation,Organismal Development	Growth of bacteria	8.77e-07		0.388	Gm12250,IL1B,LCN2,LTF,LYZ,NOS2,TLR2	7
Cell-To-Cell Signaling and Interaction,Hematological System Development and Function,Immune Cell Trafficking	Adhesion of granulocytes	8.94e-07		-0.8	IL1B,LGALS1,LGALS3,LTF,NOS2,PLAU,S100A9,TLR2	8
Dermatological Diseases and Conditions,Immunological Disease,Organismal Injury and Abnormalities	Pemphigus	8.94e-07			IFIH1,IFIT3,ISG15,LCN2,OAS1,PTGS2,RSAD2,STAT1	8
Cell-mediated Immune Response,Cellular Development,Cellular Function and Maintenance,Cellular Growth and Proliferation,Embryonic Development,Hematological System Development and Function,Hematopoiesis,Lymphoid Tissue Structure and Development,Organ Development,Organismal Development,Tissue Development	T cell development	8.95e-07	Increased	2.952	B2M,DDX58,HLA-A,IL1A,IL1B,IL4I1,Klra7 (includes others),LGALS1,NOS2,PRKD1,PTGS2,RSAD2,SLC46A2,STAT1,TAPBP,TLR2,TYK2	17
Protein Trafficking	Interaction of protein	9.38e-07		1.032	ALB,B2M,DDX58,GBP5,IFIH1,IL1A,IL1B,ISG15,STAT1,TGM2	10
Cell-To-Cell Signaling and Interaction	Activation of connective tissue cells	9.46e-07		0.621	IL11,IL1A,IL1B,LGALS3,LTF,PLAU,PTGS2,STAT1,TLR2	9
Cell-To-Cell Signaling and Interaction	Response of microglia	9.66e-07		0.314	CD14,IL1B,NOS2,S100A9,TLR2	5
Developmental Disorder,Hereditary Disorder,Metabolic Disease,Organismal Injury and Abnormalities	Familial amyloidosis	9.66e-07			B2M,LCN2,LYZ,MPO,PLAU,SORL1	6
Connective Tissue Disorders,Dermatological Diseases and Conditions,Immunological Disease,Inflammatory Disease,Organismal Injury and Abnormalities,Skeletal and Muscular Disorders	Cutaneous lupus erythematosus	9.95e-07			HLA-A,NOS2,S100A9,TREX1	4
Molecular Transport	Quantity of metal	1.09e-06		-1.557	B2M,CCL22,Hbb-b1,HLA-A,IL1B,LCN2,LGALS1,LTF,LYZ,MARCKSL1,NOS2,PLAU,PTGS2,S100A4,S100A9,TGM2	16
Cardiovascular System Development and Function	Vascularization	1.1e-06		0.121	CEACAM1,IL1B,LGALS1,LGALS3,LTF,NOS2,PLAU,PTGS2,RNF213,S100A4,TLR2	11
Free Radical Scavenging,Small Molecule Biochemistry	Metabolism of hydrogen peroxide	1.1e-06		1.299	ALB,ERO1A,IL1B,IL4I1,MPO,PRDX5,PTGS2,TLR2	8
Free Radical Scavenging	Production of reactive oxygen species	1.11e-06		0.924	ACOD1,CD14,Hbb-b1,IL11,IL1B,IL4I1,LTF,NOS2,PRG2,PTGS2,TGM2,TIGAR,TLR2,Trim30a/Trim30d	14
Cardiovascular Disease,Organismal Injury and Abnormalities	Fibrosis of heart ventricle	1.12e-06		-0.246	IL1B,LCN2,NOS2,PTX3,TLR2	5
Cell Death and Survival	Cell death of lymphocytes	1.13e-06		-1.901	CDK1,DHX58,IL1A,IL1B,Irgm1,LCN2,LGALS1,LGALS3,NOS2,PARP14,SLC46A2,STAT1,TGM2,TLR2	14
Cellular Movement	Cellular infiltration by myeloid cells	1.14e-06		0.65	CD14,IL1A,IL1B,LCN2,LGALS1,LGALS3,NOS2,PLAU,PTGS2,PTX3,STAT1,TGM2,TLR2	13
Cell Death and Survival,Organismal Injury and Abnormalities	Necrosis of epithelial tissue	1.14e-06		-0.034	CEACAM1,EPX,IFIH1,IL11,IL1B,KRT18,LCN2,LGALS1,MPO,NOS2,OAS1,OAS3,PLAU,PRG2,PTGS2,STAT1,TGM2,TLR2	18
Cellular Movement,Hematological System Development and Function,Immune Cell Trafficking,Inflammatory Response	Influx of phagocytes	1.28e-06		-0.728	IL1B,LCN2,LGALS3,MPO,PTX3,TLR2	6
Cell-To-Cell Signaling and Interaction,Nervous System Development and Function	Activation of astrocytes	1.28e-06		1.71	ALB,IL1B,LCN2,NOS2,PTGS2,TLR2	6
Cellular Movement,Hematological System Development and Function,Immune Cell Trafficking,Inflammatory Response	Migration of phagocytes	1.29e-06		-0.252	ALB,CCL22,CEACAM1,IL1B,LGALS1,LGALS3,MPO,NOS2,PLAU,PTGS2,S100A9,TLR2	12
Cell Death and Survival,Cellular Compromise	Cytotoxicity of lymphocytes	1.38e-06	Increased	2.787	B2M,CEACAM1,HLA-A,IL1A,Klra7 (includes others),LGALS3,NOS2,STAT1,TLR2	9
Connective Tissue Development and Function,Skeletal and Muscular System Development and Function	Resorption of calvaria	1.46e-06			IL11,IL1A,IL1B	3
Cellular Function and Maintenance,Hematological System Development and Function	Function of lymphocytes	1.48e-06		-0.152	B2M,CEACAM1,HLA-A,IL1B,LGALS1,NOS2,STAT1,TAPBP,TGM2,TLR2,Trim30a/Trim30d,TYK2	12
Cancer,Organismal Injury and Abnormalities	Lymphohematopoietic neoplasia	1.5e-06		0.527	ACSL1,B2M,CCL22,CD14,CDK1,DDX58,EFCAB7,FAM151A,GBP2,GJB6,HLA-A,IFIT2,IFIT3,IGHMBP2,IL1A,IL1B,IL4I1,ISG15,KIF11,KRT18,LCN2,LGALS1,LYZ,MAP4K5,MPO,NOS2,OAS1,PARP14,PCLO,PLAU,PTGS2,RARA,RNF213,RSAD2,S100A4,S100A9,SLC7A8,SORL1,SRCAP,STAT1,SYNE1,TENM1,TIGAR,TLR2,TYK2,XPOT	46
Cell Cycle	Cell cycle progression	1.6e-06	Increased	2.604	CD14,CDK1,CEACAM1,DDX58,GBP2,IFI16,IFIH1,Igtp,IL11,IL1A,IL1B,Irgm1,KIF11,KRT18,LGALS3,METAP2,NOS2,PTGS2,PTX3,RARA,S100A4,STAT1,TLR2,TYK2,WAPL	25
Cell Cycle,Gene Expression	Binding of DNA	1.62e-06		1	ALB,CDK1,DDX58,GBP2,IFI16,IL11,IL1A,IL1B,LGALS1,LTF,NOS2,OAS1,PLAU,RARA,STAT1,TGM2	16
Cell-mediated Immune Response,Cellular Movement,Hematological System Development and Function,Immune Cell Trafficking	Cell movement of T lymphocytes	1.67e-06		1.349	CCL22,Chil3/Chil4,HLA-A,IL1B,LGALS1,MPO,MYH6,PTGS2,S100A4,STAT1,TGM2	11
Cell-To-Cell Signaling and Interaction,Cellular Function and Maintenance,Inflammatory Response	Phagocytosis of bacteria	1.68e-06		0.993	CD14,Hbb-b1,LCN2,PTX3,S100A9,TLR2	6
Organismal Injury and Abnormalities	Fibrosis	1.72e-06		-1.069	ACSL1,ALB,GBP4,IL11,IL1B,KRT18,LCN2,LGALS3,MPO,MYH6,NOS2,PLAU,PTGS2,PTX3,STAT1,TLR2,TREX1,TYK2	18
Cellular Development	Maturation of blood cells	1.77e-06		1.774	CDK1,DDX58,HBZ,IFIH1,IL1A,IL1B,Klra7 (includes others),PARP14,PTGS2,STAT1,TLR2	11
Digestive System Development and Function,Gastrointestinal Disease,Hepatic System Development and Function,Hepatic System Disease,Inflammatory Disease,Inflammatory Response,Organ Development,Organismal Injury and Abnormalities	Inflammation of liver	1.82e-06		0.06	ALB,CCL22,CD14,DDX58,GBP2,HLA-A,KRT18,LGALS3,NOS2,PLAU,RARA,S100A4,STAT1	13
Cellular Function and Maintenance	Internalization of cells	1.86e-06		1.039	CD14,CEACAM1,Hbb-b1,IL1B,ISG15,LCN2,LGALS3,PLAU,PTX3,S100A9,TGM2,TLR2	12
Cancer,Organismal Injury and Abnormalities	Lymphoreticular neoplasm	1.9e-06		-1.067	ACSL1,B2M,CCL22,CD14,CDK1,DDX58,EFCAB7,FAM151A,GBP2,HLA-A,IFIT2,IFIT3,IGHMBP2,IL1B,IL4I1,ISG15,KIF11,KRT18,LCN2,LGALS1,LYZ,MAP4K5,MPO,NOS2,OAS1,PARP14,PCLO,PTGS2,RARA,RNF213,RSAD2,S100A4,SLC7A8,SORL1,SRCAP,STAT1,SYNE1,TENM1,TLR2,TYK2,XPOT	41
Organismal Development	Morphology of body cavity	1.9e-06			ACSL1,ALB,B2M,Bst2,CCS,CD14,CEACAM1,DDX58,DHX58,FBLN1,GBP2,Hbb-b1,IL11,IL1B,KRT18,LAMP2,LCN2,LGALS3,MARCKSL1,MYH6,NOS2,PLAU,PRKD1,PTGS2,PTX3,RARA,SPINT1,STAT1,SYNE1,TGM2,TLR2,TREX1,TYK2	33
Cellular Function and Maintenance,Hematological System Development and Function	Function of macrophages	1.9e-06			CD14,IL1B,LGALS3,MARCKSL1,NOS2,PLAU,PTGS2,STAT1,TLR2	9
Gastrointestinal Disease,Hepatic System Disease,Organismal Injury and Abnormalities	Hepatic injury	1.92e-06		0.074	CD14,HLA-A,IL11,IL1A,KRT18,NOS2,STAT1,TLR2	8
Cell-To-Cell Signaling and Interaction,Hematological System Development and Function,Immune Cell Trafficking,Inflammatory Response	Activation of T lymphocytes	2.04e-06		1.681	B2M,CCL22,CEACAM1,DDX58,HLA-A,IL1A,IL1B,Klra7 (includes others),LGALS1,STAT1,TLR2,TREX1,TYK2	13
Hematological System Development and Function,Inflammatory Response,Tissue Morphology	Quantity of phagocytes	2.1e-06		1.66	B2M,CCL22,IL11,IL1A,IL1B,LCN2,LGALS1,LGALS3,MPO,NOS2,PLAU,S100A9,SLC7A2,TGM2,TLR2	15
Cardiovascular System Development and Function	Neovascularization	2.14e-06		0.162	IL1B,LGALS1,LGALS3,LTF,NOS2,PLAU,PTGS2,RNF213,S100A4	9
Gastrointestinal Disease,Organismal Injury and Abnormalities	Benign oral disorder	2.15e-06			B2M,C15orf48,CCL22,GBP2,HLA-A,IFIH1,IFIT3,IL11,IL1A,IL1B,MPO,PTGS2,RARA,STAT1,TLR2,TREX1	16
Cell Cycle,Gene Expression	Binding of interferon-stimulated response element	2.2e-06			DDX58,IL1B,PLAU,STAT1	4
Cardiovascular Disease,Organismal Injury and Abnormalities	Interstitial fibrosis of heart	2.23e-06		0.555	ACSL1,IL1B,LCN2,NOS2,PTX3	5
Cellular Movement,Hematological System Development and Function,Immune Cell Trafficking,Inflammatory Response	Cell movement of macrophages	2.28e-06		0.823	CCL22,IL1A,IL1B,Irgm1,LGALS3,NOS2,PLAU,PTGS2,PTX3,S100A4,STAT1,TLR2	12
Metabolic Disease,Neurological Disease,Organismal Injury and Abnormalities,Psychological Disorders	Alzheimer disease	2.36e-06			ALB,CD14,CDK1,GBP2,IL1A,IL1B,LCN2,LGALS1,LGALS3,MPO,NOS2,PLAU,PTGS2,S100A9,SLC7A2,SORL1,TGM2	17
Cancer,Organismal Injury and Abnormalities	Lymphohematopoietic cancer	2.38e-06		-0.6	ACSL1,B2M,CCL22,CD14,CDK1,DDX58,EFCAB7,FAM151A,GBP2,GJB6,HLA-A,IFIT2,IFIT3,IGHMBP2,IL1B,IL4I1,ISG15,KIF11,KRT18,LCN2,LGALS1,LYZ,MAP4K5,MPO,NOS2,OAS1,PARP14,PCLO,PLAU,PTGS2,RARA,RNF213,RSAD2,S100A4,S100A9,SLC7A8,SORL1,SRCAP,STAT1,SYNE1,TENM1,TIGAR,TLR2,TYK2,XPOT	45
Inflammatory Response	Inflammation of cells	2.53e-06		0.313	IL11,IL1B,NOS2,S100A9,TLR2	5
Cellular Movement,Hematological System Development and Function,Immune Cell Trafficking,Inflammatory Response	Cellular infiltration by phagocytes	2.57e-06		0.378	CD14,IL1A,IL1B,LCN2,LGALS1,LGALS3,NOS2,PLAU,PTGS2,PTX3,STAT1,TLR2	12
Dermatological Diseases and Conditions,Immunological Disease,Organismal Injury and Abnormalities	Pemphigus foliaceus	2.76e-06			IFIH1,IFIT3,ISG15,OAS1,RSAD2,STAT1	6
Immunological Disease	Allergy	2.77e-06		1.346	ALB,CCL22,Chil3/Chil4,IL1A,IL1B,KRT16,LGALS1,NOS2,PTGS2,S100A9,STAT1,TGM2,TLR2,TYK2	14
Cell-To-Cell Signaling and Interaction,Hematological System Development and Function,Immune Cell Trafficking,Inflammatory Response	Activation of natural killer T lymphocytes	2.78e-06		1.982	B2M,DDX58,STAT1,TYK2	4
Antigen Presentation,Protein Synthesis	Quantity of MHC Class I on cell surface	2.91e-06			B2M,STAT1,TAPBP	3
Cell Death and Survival	Cell death of T lymphocytes	3.05e-06		-1.572	CDK1,DHX58,IL1A,IL1B,Irgm1,LCN2,LGALS1,LGALS3,NOS2,SLC46A2,STAT1,TGM2	12
Cellular Growth and Proliferation	Cytostasis	3.1e-06	Increased	2.043	CEACAM1,DDX58,GBP2,IFI16,IFIH1,Igtp,Irgm1,METAP2,NOS2,RARA,STAT1	11
Cardiovascular Disease,Hematological Disease,Organismal Injury and Abnormalities	Thrombus	3.14e-06		0.263	ALB,CEACAM1,IL1B,LGALS3,LGALS3BP,NOS2,PLAU,PTGS2,TLR2,TREX1	10
Dermatological Diseases and Conditions,Inflammatory Disease,Inflammatory Response,Organismal Injury and Abnormalities	Dermatitis	3.18e-06		0.228	CCL22,HLA-A,IL1A,IL1B,KRT16,LGALS1,NOS2,PTGS2,RARA,S100A9,STAT1,TLR2,TREX1,TYK2	14
Cell Death and Survival	Apoptosis of breast cancer cell lines	3.2e-06		1.199	B2M,CDK1,CEACAM1,FBLN1,IFI16,KIF11,KRT18,LGALS3,NOS2,OAS3,PTGS2,STAT1	12
Cell-To-Cell Signaling and Interaction,Cellular Growth and Proliferation	Stimulation of myeloid cells	3.23e-06		1	IL11,IL1B,LGALS3,MPO,RARA,TLR2	6
Cancer,Hematological Disease,Organismal Injury and Abnormalities	Hematopoietic neoplasm	3.26e-06		0.527	ACSL1,B2M,CCL22,CD14,CDK1,DDX58,EFCAB7,FAM151A,GBP2,GJB6,HLA-A,IFIT2,IFIT3,IGHMBP2,IL1A,IL1B,IL4I1,ISG15,KIF11,KRT18,LCN2,LGALS1,LYZ,MAP4K5,MPO,NOS2,OAS1,PARP14,PCLO,PTGS2,RARA,RNF213,RSAD2,S100A4,S100A9,SLC7A8,SORL1,SRCAP,STAT1,SYNE1,TENM1,TIGAR,TLR2,TYK2,XPOT	45
Cardiovascular Disease	Occlusion of blood vessel	3.45e-06		0.108	ALB,CD14,IL1A,IL1B,LAMP2,LCN2,LGALS3,MPO,NOS2,PLAU,PTGS2,PTX3,RNF213,RSAD2,S100A9,TLR2	16
Hematological System Development and Function,Tissue Morphology	Quantity of mononuclear leukocytes	3.57e-06		1.099	B2M,Bst2,DDX58,HLA-A,IL11,IL1A,ISG15,Klra7 (includes others),LCN2,LGALS1,LGALS3,MPO,NOS2,PLAU,RARA,STAT1,TAPBP,TLR2,Trim30a/Trim30d,TYK2	20
Inflammatory Disease,Inflammatory Response,Organismal Injury and Abnormalities,Respiratory Disease	Inflammation of airway	3.68e-06			ALB,ARMC4,Chil3/Chil4,EPX,IL11,IL1B,LCN2,LTF,LYZ,MPO,NOS2,PTGS2,TLR2	13
Cell Death and Survival,Cellular Compromise	Toxicity of cells	3.77e-06	Increased	2.498	B2M,CEACAM1,HLA-A,IL1A,Klra7 (includes others),LCN2,LGALS3,NOS2,STAT1,TLR2	10
Tissue Development	Growth of epithelial tissue	3.84e-06		-1.029	B2M,CEACAM1,DOCK7,IL11,IL1A,IL1B,KRT16,LCN2,LGALS1,LTF,METAP2,PLAU,PRKD1,PTGS2,RARA,S100A9,STAT1,TGM2,TLR2	19
Organismal Injury and Abnormalities,Tissue Morphology	Morphology of lesion	3.86e-06			HLA-A,IL1A,IL1B,LCN2,LGALS1,LGALS3,MPO,NOS2,PLAU,PTGS2,PTX3,SPINT1,TGM2,TLR2	14
Cardiovascular Disease,Organismal Injury and Abnormalities	Vaso-occlusion	4e-06		0.108	ALB,CD14,IL1A,IL1B,LAMP2,LCN2,LGALS3,MPO,NOS2,PLAU,PTGS2,PTX3,RNF213,RSAD2,S100A9,TLR2	16
Cancer,Hematological Disease,Immunological Disease,Organismal Injury and Abnormalities	Lymphoma	4.13e-06		-1.067	B2M,CCL22,CDK1,DDX58,FAM151A,GBP2,HLA-A,IFIT2,IFIT3,IL1B,IL4I1,ISG15,KIF11,LGALS1,MAP4K5,NOS2,OAS1,PARP14,PCLO,PTGS2,RARA,RNF213,RSAD2,S100A4,SORL1,STAT1,TLR2,TYK2	28
Hematological System Development and Function,Tissue Development	Accumulation of myeloid cells	4.16e-06		-0.489	IL11,IL1B,LCN2,NOS2,PLAU,PTGS2,PTX3,S100A9,TLR2	9
Cell-To-Cell Signaling and Interaction,Cellular Function and Maintenance,Hematological System Development and Function,Inflammatory Response	Phagocytosis by macrophages	4.32e-06		1.239	CD14,IL1B,ISG15,LGALS3,PTX3,S100A9,TGM2,TLR2	8
Cellular Development,Connective Tissue Development and Function,Tissue Development	Differentiation of connective tissue cells	4.36e-06		-0.098	CDK1,CEACAM1,ERO1A,IFI16,IL11,IL1A,IL1B,LGALS3,LGALS3BP,LTF,NOS2,PLAU,PRKD1,PTGS2,RARA,STAT1,TLR2,TYK2	18
Tissue Morphology	Quantity of cells	4.39e-06		-0.258	B2M,Bst2,CCL22,CDK1,DDX58,GJB6,Hbb-b1,HBZ,HLA-A,IL11,IL1A,IL1B,Irgm1,ISG15,Klra7 (includes others),KRT18,LCN2,LGALS1,LGALS3,MPO,NOS2,PCLO,PLAU,PRKD1,PTGS2,RARA,S100A9,SLC7A2,STAT1,TAPBP,TGM2,TLR2,TREX1,Trim30a/Trim30d,TYK2	35
Cardiovascular System Development and Function,Organismal Development	Vasculogenesis	4.48e-06		-0.555	CEACAM1,ERO1A,FBLN1,IFI16,IL1A,IL1B,LCN2,LGALS1,LGALS3,METAP2,NOS2,PLAU,PRKD1,PTGS2,PTX3,RARA,S100A4,S100A9,STAT1,TGM2,TLR2	21
Hematological Disease,Immunological Disease	Primary antiphospholipid antibody syndrome	4.52e-06			CD14,ISG15,LGALS3BP,STAT1,TENM1	5
Cell Death and Survival,Cellular Function and Maintenance	Clearance of cells	4.57e-06		1.97	CCL22,CD14,IL1B,LGALS3,PTX3,TGM2,TLR2	7
Cell Death and Survival	Apoptosis of lymphatic system cells	4.63e-06		-1.272	DHX58,IL11,IL1A,IL1B,Irgm1,LCN2,LGALS1,LGALS3,NOS2,PARP14,SLC46A2,STAT1,TLR2	13
Organismal Injury and Abnormalities	Visceromegaly	4.66e-06			ACSL1,Bst2,DDX58,GBP2,Hbb-b1,IL11,IL1B,KRT18,LAMP2,MYH6,NOS2,PLAU,PRKD1,PTGS2,RARA,STAT1,SYNE1,TGM2,TREX1,TYK2	20
Connective Tissue Development and Function,Tissue Development	Growth of connective tissue	4.87e-06		-1.043	ALB,CDK1,CEACAM1,ERO1A,FBLN1,IFI16,IL1A,IL1B,IL4I1,LGALS1,LGALS3,LTF,PLAU,PRKD1,PTGS2,S100A9,STAT1,WAPL	18
Cancer,Hematological Disease,Organismal Injury and Abnormalities	Hematologic cancer	5.04e-06		-0.6	ACSL1,B2M,CCL22,CD14,CDK1,DDX58,EFCAB7,FAM151A,GBP2,GJB6,HLA-A,IFIT2,IFIT3,IGHMBP2,IL1B,IL4I1,ISG15,KIF11,KRT18,LCN2,LGALS1,LYZ,MAP4K5,MPO,NOS2,OAS1,PARP14,PCLO,PTGS2,RARA,RNF213,RSAD2,S100A4,S100A9,SLC7A8,SORL1,SRCAP,STAT1,SYNE1,TENM1,TIGAR,TLR2,TYK2,XPOT	44
Infectious Diseases	Fungal Infection	5.05e-06			MPO,PLAU,PTX3,STAT1,TLR2,TYK2	6
Cardiovascular Disease,Organismal Injury and Abnormalities	Damage of heart	5.05e-06		-0.391	IL11,IL1A,MPO,MYH6,PLAU,TREX1	6
Cardiovascular System Development and Function,Organismal Development,Visual System Development and Function	Neovascularization of eye	5.08e-06		0.248	IL1B,LGALS1,LGALS3,NOS2,PLAU,PTGS2,S100A4	7
Lipid Metabolism,Small Molecule Biochemistry	Induction of lipid	5.18e-06		1.285	IL1A,IL1B,LGALS1,PTGS2	4
Cardiovascular Disease,Hereditary Disorder,Organismal Injury and Abnormalities	Familial cardiovascular disease	5.22e-06			ALB,ARMC4,DDX58,FBLN1,IFIH1,ISG15,LAMP2,MYH6,PRKD1,PTGS2,RARA,RNF213,S100A9,SYNE1,TREX1	15
Cell Morphology,Cellular Function and Maintenance	Autophagy	5.22e-06		0.988	ACSL1,ALB,ERO1A,Igtp,IL11,IL1B,Irgm1,KRT18,LAMP2,NOS2,PRKD1,S100A9,STAT1,TGM2,TIGAR	15
Cellular Function and Maintenance	Endocytosis	5.56e-06		1.043	ALB,B2M,CD14,Hbb-b1,IL1B,ISG15,LCN2,LGALS3,PLAU,PTX3,RARA,S100A9,SORL1,SYNE1,TGM2,TLR2,TREX1	17
Cellular Growth and Proliferation,Connective Tissue Development and Function,Tissue Development	Proliferation of connective tissue cells	5.64e-06		-0.948	ALB,CDK1,CEACAM1,ERO1A,FBLN1,IFI16,IL1A,IL1B,LGALS1,LGALS3,LTF,PLAU,PRKD1,PTGS2,S100A9,STAT1,WAPL	17
Cancer,Hematological Disease,Organismal Injury and Abnormalities	Myeloid or lymphoid neoplasm	5.78e-06		-0.625	ACSL1,B2M,CCL22,CD14,CDK1,DDX58,EFCAB7,FAM151A,GBP2,GJB6,HLA-A,IFIT2,IFIT3,IGHMBP2,IL1B,IL4I1,ISG15,KIF11,KRT18,LCN2,LGALS1,LYZ,MAP4K5,MPO,NOS2,OAS1,PARP14,PCLO,PTGS2,RARA,RNF213,RSAD2,S100A4,S100A9,SLC7A8,SORL1,SRCAP,STAT1,SYNE1,TENM1,TIGAR,TLR2,TYK2,XPOT	44
Cancer,Hematological Disease,Organismal Injury and Abnormalities	Neoplasia of blood cells	5.92e-06		-0.422	ACSL1,B2M,CCL22,CD14,CDK1,DDX58,EFCAB7,FAM151A,GBP2,GJB6,HLA-A,IFIT2,IFIT3,IGHMBP2,IL1B,IL4I1,ISG15,KIF11,KRT18,LCN2,LGALS1,LYZ,MAP4K5,MPO,NOS2,OAS1,PARP14,PCLO,PTGS2,RARA,RNF213,RSAD2,S100A4,S100A9,SLC7A8,SORL1,SRCAP,STAT1,SYNE1,TENM1,TIGAR,TLR2,TYK2,XPOT	44
Cell Morphology,Organ Morphology,Skeletal and Muscular System Development and Function,Tissue Morphology	Morphology of muscle cells	6.15e-06			IL11,IL1A,IL1B,LAMP2,MARCKSL1,MPO,MYH6,NOS2,PLAU,PRKD1,PTGS2,SYNE1,TREX1	13
Lymphoid Tissue Structure and Development,Tissue Morphology	Quantity of lymphoid cells	7.56e-06		0.748	B2M,Bst2,DDX58,HLA-A,IL11,IL1B,ISG15,Klra7 (includes others),LCN2,LGALS1,LGALS3,NOS2,PLAU,RARA,STAT1,TAPBP,TLR2,Trim30a/Trim30d,TYK2	19
Cellular Development	Maturation of cells	7.92e-06		1.647	CDK1,DDX58,HBZ,IFIH1,IL11,IL1A,IL1B,Klra7 (includes others),LCN2,PARP14,PLAU,PTGS2,STAT1,TLR2	14
Cell Death and Survival,Gastrointestinal Disease,Hepatic System Disease,Organismal Injury and Abnormalities	Necrosis of liver	7.99e-06		1.246	CD14,IL1B,KRT18,LAMP2,LGALS3,NOS2,PRKD1,PTGS2,STAT1,TREX1	10
Cell-To-Cell Signaling and Interaction,Cellular Growth and Proliferation,Connective Tissue Development and Function	Stimulation of connective tissue cells	8.36e-06		-0.049	IL1A,IL1B,LGALS3,LTF,PLAU	5
Cancer,Hematological Disease,Immunological Disease,Organismal Injury and Abnormalities	Mature T-cell neoplasm	8.59e-06			B2M,CCL22,GBP2,HLA-A,IFIT2,IFIT3,IL4I1,ISG15,OAS1,PCLO,RARA,RSAD2,STAT1,TLR2,TYK2	15
Cell-To-Cell Signaling and Interaction,Connective Tissue Development and Function	Response of fibroblasts	8.85e-06			CD14,DDX58,IL1B,STAT1	4
Embryonic Development,Organismal Development	Development of body trunk	8.87e-06	Increased	3.117	ALB,ARMC4,B2M,CD14,FBLN1,Hbb-b1,IFI16,IL11,IL1A,IL1B,Klra7 (includes others),KRT18,LAMP2,LCN2,LGALS3,MARCKSL1,MYH6,NOS2,PLAU,PTGS2,RARA,SLC46A2,SYNE1,TGM2,TLR2,TREX1	26
Cellular Function and Maintenance,Hematological System Development and Function	Function of T lymphocytes	8.91e-06		-0.152	B2M,CEACAM1,HLA-A,LGALS1,NOS2,TAPBP,TGM2,TLR2,Trim30a/Trim30d,TYK2	10
Cell Death and Survival	Apoptosis of lymphocytes	9.37e-06		-1.248	DHX58,IL1A,IL1B,Irgm1,LCN2,LGALS1,LGALS3,NOS2,PARP14,SLC46A2,STAT1,TLR2	12
Cardiovascular Disease,Organismal Injury and Abnormalities	Atherosclerosis	1.03e-05		0.108	CD14,IL1A,IL1B,LAMP2,LCN2,LGALS3,MPO,NOS2,PLAU,PTGS2,PTX3,RSAD2,S100A9,TLR2	14
Organismal Development	Abnormal morphology of body cavity	1.08e-05			ACSL1,B2M,Bst2,CCS,CEACAM1,DDX58,DHX58,FBLN1,GBP2,Hbb-b1,IL11,IL1B,KRT18,LAMP2,LGALS3,MYH6,NOS2,PLAU,PRKD1,PTGS2,PTX3,RARA,SPINT1,STAT1,SYNE1,TGM2,TLR2,TREX1,TYK2	29
Protein Synthesis	Quantity of IFNG in blood	1.1e-05	Decreased	-2.183	DHX58,Igtp,Irgm1,LGALS3BP,STAT1	5
Cellular Movement	Chemotaxis of myeloid cells	1.11e-05		0.104	CCL22,Chil3/Chil4,Hbb-b1,IL1B,LCN2,LGALS1,LGALS3,PLAU,S100A4,S100A9,TLR2	11
Cardiovascular Disease,Organismal Injury and Abnormalities	Occlusion of artery	1.18e-05		0.108	CD14,IL1A,IL1B,LAMP2,LCN2,LGALS3,MPO,NOS2,PLAU,PTGS2,PTX3,RNF213,RSAD2,S100A9,TLR2	15
Infectious Diseases	Infection by chlamydia	1.21e-05			Irgm1,STAT1,TLR2	3
Cellular Movement,Hematological System Development and Function,Immune Cell Trafficking,Inflammatory Response	Influx of neutrophils	1.21e-05		-0.277	IL1B,LCN2,MPO,PTX3,TLR2	5
Drug Metabolism,Lipid Metabolism,Molecular Transport,Small Molecule Biochemistry	Secretion of prostaglandin E2	1.22e-05		1.962	IL1A,IL1B,LGALS1,PTGS2	4
Cancer,Organismal Injury and Abnormalities	Neoplasia of cells	1.28e-05		-0.476	ACSL1,ALB,B2M,CCL22,CD14,CDK1,CEACAM1,CEP162,CMPK2,CYTH4,DDX58,DHX58,DOCK7,EFCAB7,EPX,FAM151A,FBLN1,GBP2,GJB6,HLA-A,HSPA1L,IFIT2,IFIT3,IGHMBP2,IL1A,IL1B,IL4I1,ISG15,KIF11,KRT16,KRT18,LCN2,LGALS1,LGALS3,LTF,LYZ,MAP4K5,MPO,MYH6,NOS2,OAS1,PARP14,PCLO,PHPT1,PLAU,PRKD1,PTGS2,RARA,RNF213,RSAD2,S100A4,S100A9,SLC7A2,SLC7A8,SORL1,SRCAP,STAT1,SYNE1,TENM1,TGM2,TIGAR,TLR2,TYK2,WAPL,XPOT	65
Cellular Development,Cellular Growth and Proliferation	Cell proliferation of carcinoma cell lines	1.32e-05		1.083	CDK1,CEACAM1,DDX58,IL1A,IL1B,LCN2,LGALS3BP,NOS2,PLAU,PTGS2,RARA,S100A9,SLFN5,TGM2,TLR2	15
Cancer,Hematological Disease,Immunological Disease,Organismal Injury and Abnormalities	Non-Hodgkin lymphoma	1.32e-05			B2M,CCL22,CDK1,DDX58,GBP2,HLA-A,IFIT2,IFIT3,IL1B,IL4I1,ISG15,KIF11,MAP4K5,NOS2,OAS1,PCLO,PTGS2,RARA,RNF213,RSAD2,SORL1,STAT1,TLR2,TYK2	24
Cellular Movement,Hematological System Development and Function,Immune Cell Trafficking,Inflammatory Response	Chemotaxis of phagocytes	1.55e-05		-0.616	CCL22,Hbb-b1,IL1A,IL1B,LCN2,LGALS1,LGALS3,PLAU,S100A4,S100A9,TLR2	11
Inflammatory Response	Inflammatory response of cells	1.56e-05		0.106	CD14,IL1B,S100A9,TGM2,TLR2	5
Cardiovascular System Development and Function,Cellular Development,Cellular Growth and Proliferation,Connective Tissue Development and Function,Digestive System Development and Function,Hepatic System Development and Function,Organ Development,Organismal Development,Tissue Development	Proliferation of hepatic stellate cells	1.56e-05		-0.659	ERO1A,LGALS1,LGALS3,PTGS2,STAT1	5
Cellular Movement,Hematological System Development and Function,Immune Cell Trafficking,Inflammatory Response	Migration of neutrophils	1.59e-05		-0.796	ALB,IL1B,LGALS3,NOS2,PLAU,S100A9,TLR2	7
Cell-To-Cell Signaling and Interaction,Cellular Function and Maintenance,Hematological System Development and Function,Inflammatory Response	Phagocytosis by microglia	1.64e-05		1.067	CD14,IL1B,S100A9,TLR2	4
Cell Signaling,Cell-To-Cell Signaling and Interaction	Cytokine and chemokine mediated signaling pathway	1.64e-05			CCL22,IL11,IL1A,IL1B,LCN2,NOS2,PTGS2,STAT1,TYK2	9
Cell-To-Cell Signaling and Interaction,Cellular Function and Maintenance,Inflammatory Response	Phagocytosis of cells	1.65e-05		1.789	CD14,Hbb-b1,IL1B,ISG15,LCN2,LGALS3,MPO,PLAU,PTX3,S100A9,TGM2,TLR2	12
Cancer,Organismal Injury and Abnormalities	Lymphoid cancer	1.66e-05		-0.6	B2M,CCL22,CD14,CDK1,DDX58,FAM151A,GBP2,GJB6,HLA-A,IFIT2,IFIT3,IL1B,IL4I1,ISG15,KIF11,LGALS1,MAP4K5,NOS2,OAS1,PARP14,PCLO,PLAU,PTGS2,RARA,RNF213,RSAD2,S100A4,S100A9,SORL1,STAT1,TIGAR,TLR2,TYK2	33
Cell-mediated Immune Response,Cellular Movement,Hematological System Development and Function,Immune Cell Trafficking	Infiltration by T lymphocytes	1.66e-05		1.988	CCL22,HLA-A,IL1B,LGALS1,MYH6,PTGS2,STAT1	7
Developmental Disorder,Hereditary Disorder,Metabolic Disease,Organismal Injury and Abnormalities,Respiratory Disease	Cystic Fibrosis	1.7e-05			ALB,IL1A,IL1B,LTF,MPO	5
Carbohydrate Metabolism	Stimulation of carbohydrate	1.72e-05			IL1A,IL1B,LGALS1	3
Carbohydrate Metabolism	Release of polysaccharide	1.72e-05			CD14,IL1A,IL1B	3
Cardiovascular Disease,Organismal Injury and Abnormalities	Interstitial fibrosis of left ventricle	1.72e-05			IL1B,LCN2,PTX3	3
Hematological Disease	Polycythemia	1.73e-05		0.494	HBZ,IL1A,IL1B,LCN2,LGALS3,PTGS2,S100A9,TLR2,TYK2	9
Free Radical Scavenging	Production of superoxide	1.81e-05		0.202	IL11,IL1B,LTF,NOS2,PRG2,TGM2,TLR2	7
Hematological Disease,Immunological Disease,Organismal Injury and Abnormalities	Neutrophilia	1.84e-05		1.213	IL1A,IL1B,LGALS3,S100A9,TLR2	5
Cardiovascular System Development and Function,Cell-To-Cell Signaling and Interaction	Activation of vascular endothelial cells	1.88e-05		1.951	ALB,CD14,IL1B,TLR2	4
Inflammatory Response	Acute inflammatory response	1.88e-05			IL11,IL1A,IL1B,LCN2	4
Cellular Development,Cellular Growth and Proliferation,Hematological System Development and Function,Hematopoiesis,Lymphoid Tissue Structure and Development,Tissue Development	Hematopoiesis of phagocytes	1.89e-05		1.519	IFI16,IL11,IL1A,IL1B,LTF,RARA,S100A9,STAT1,TLR2	9
Connective Tissue Disorders,Inflammatory Disease,Inflammatory Response,Organismal Injury and Abnormalities,Skeletal and Muscular Disorders	Polyarthritis	1.96e-05		1.103	IL1A,IL1B,LGALS1,PTGS2,S100A9,SORL1,STAT1,TLR2	8
Infectious Diseases	Replication of Influenza A virus	1.97e-05		-1.044	B2M,DDX58,IL1A,ISG15,KIF11,OAS3,PLAU,PTX3,RSAD2,STAT1	10
Lipid Metabolism,Small Molecule Biochemistry	Metabolism of polyunsaturated fatty acids	1.97e-05	Increased	2.308	ACSL1,ALB,CD14,IL1A,IL1B,LTF,NOS2,PRKD1,PTGS2,TLR2	10
Ophthalmic Disease,Organismal Injury and Abnormalities	Age-related macular degeneration	1.99e-05			FBLN1,LAMP2,LCN2,PLAU,PTGS2	5
Cellular Movement	Migration of tumor cell lines	2e-05		-0.177	CCL22,CEACAM1,DDX58,IFIT2,IL1A,IL1B,Klra7 (includes others),LCN2,LGALS1,LGALS3,LGALS3BP,NOS2,PLAU,PRKD1,PTGS2,S100A4,S100A9,SPINT1,STAT1,TGM2,TLR2	21
Inflammatory Response,Neurological Disease	Inflammation of central nervous system	2.02e-05		0.006	B2M,HLA-A,IL1B,Irgm1,ISG15,LGALS1,LGALS3,MPO,NOS2,PTGS2,STAT1,TAPBP,TLR2	13
Cellular Movement,Hematological System Development and Function,Immune Cell Trafficking,Inflammatory Response	Chemotaxis of leukocytes	2.08e-05		-1.18	CCL22,Chil3/Chil4,Hbb-b1,IL1A,IL1B,LCN2,LGALS1,LGALS3,PLAU,S100A4,S100A9,TLR2	12
Cellular Development,Hematological System Development and Function,Lymphoid Tissue Structure and Development	Maturation of leukocytes	2.11e-05		1.509	DDX58,IFIH1,IL1A,IL1B,Klra7 (includes others),PARP14,PTGS2,STAT1,TLR2	9
Immunological Disease,Inflammatory Disease	Atopic disease	2.12e-05			CCL22,IL1A,KRT16,LGALS1,NOS2,PTGS2,S100A9,STAT1,TLR2,TYK2	10
Infectious Diseases	Infection by RNA virus	2.12e-05		-1.071	ALB,B2M,CD14,DDX58,HLA-A,IFIH1,IGHMBP2,IL1A,ISG15,KRT18,LCN2,LTF,NOS2,PTGS2,PTX3,RARA,RSAD2,S100A4,STAT1,TLR2	20
Cell Death and Survival	Cell death of colorectal cancer cell lines	2.14e-05		-0.996	CD14,CDK1,CEACAM1,IL1A,IL1B,KRT18,LGALS3,PRKD1,PTGS2,STAT1,TGM2	11
Cell-To-Cell Signaling and Interaction,Hematological System Development and Function,Hypersensitivity Response,Immune Cell Trafficking	Adhesion of eosinophils	2.15e-05		0	IL1B,LGALS1,LGALS3,LTF	4
Cardiovascular System Development and Function	Morphology of cardiovascular system	2.15e-05			ACSL1,CEACAM1,FBLN1,GBP2,IL11,IL1A,IL1B,LAMP2,LCN2,MARCKSL1,MYH6,NOS2,PLAU,PRKD1,PTGS2,RARA,SPINT1,SYNE1,TGM2,TLR2,TREX1	21
Cellular Movement	Invasion of cells	2.16e-05		-0.835	CD14,CDK1,CEACAM1,DDX58,FBLN1,IFIT2,IL11,IL1B,LCN2,LGALS1,LGALS3,LTF,Ngp,NOS2,PLAU,PTGS2,PTX3,S100A4,S100A9,SLFN5,STAT1,TGM2,TLR2	23
Cell Morphology,Cellular Function and Maintenance	Autophagy of cells	2.2e-05		0.402	ALB,ERO1A,Igtp,IL11,IL1B,Irgm1,KRT18,LAMP2,PRKD1,S100A9,STAT1,TGM2,TIGAR	13
Cell Cycle,Gene Expression	Binding of protein binding site	2.22e-05		1.05	ALB,GBP2,IFI16,IL11,IL1A,IL1B,LTF,NOS2,RARA,STAT1	10
Cell Death and Survival	Apoptosis of colorectal cancer cell lines	2.28e-05		-0.787	CD14,CEACAM1,IL1A,IL1B,KRT18,LGALS3,PRKD1,PTGS2,STAT1,TGM2	10
Cell Signaling	I-kappaB kinase/NF-kappaB cascade	2.31e-05		0.273	CD14,IL1A,IL1B,LTF,PRKD1,S100A4,STAT1,TGM2	8
Cell Signaling,Small Molecule Biochemistry	Induction of nitric oxide	2.35e-05			IL1B,NOS2,STAT1	3
Cancer,Hematological Disease,Organismal Injury and Abnormalities	Hematologic cancer of cells	2.38e-05		-1.067	B2M,CCL22,CD14,CDK1,DDX58,FAM151A,GBP2,HLA-A,IFIT2,IFIT3,IL1B,IL4I1,ISG15,KIF11,LGALS1,MAP4K5,NOS2,OAS1,PARP14,PCLO,PTGS2,RARA,RNF213,RSAD2,S100A4,S100A9,SORL1,STAT1,TIGAR,TLR2,TYK2	31
Cancer,Organismal Injury and Abnormalities	Metastatic solid tumor	2.41e-05			B2M,IL1A,IL1B,KRT18,LCN2,LGALS1,LGALS3,LTF,MAP4K5,PLAU,PTGS2,PTX3,RARA,S100A4,STAT1,TLR2,TYK2	17
Small Molecule Biochemistry	Production of nitrite	2.45e-05		1.911	IL1A,IL1B,NOS2,TLR2	4
Molecular Transport	Quantity of heavy metal	2.46e-05		-1.778	B2M,Hbb-b1,HLA-A,LCN2,LTF,NOS2	6
Cell-To-Cell Signaling and Interaction,Cellular Growth and Proliferation,Hematological System Development and Function,Inflammatory Response	Stimulation of phagocytes	2.51e-05		0.651	IL11,IL1B,LGALS3,MPO,TLR2	5
Neurological Disease,Organismal Injury and Abnormalities	Progressive encephalopathy	2.56e-05			ALB,CCS,CD14,CDK1,FBLN1,GBP2,IL1A,IL1B,LCN2,LGALS1,LGALS3,LTF,MPO,NOS2,PLAU,PTGS2,S100A4,S100A9,SLC7A2,SORL1,TGM2	21
Carbohydrate Metabolism	Quantity of carbohydrate	2.64e-05		-0.13	ACSL1,ALB,CD14,GBP5,IL1A,IL1B,LGALS3,LTF,MPO,NOS2,PHPT1,PLAU,PTGS2,RNF213,TLR2	15
Hematological System Development and Function,Lymphoid Tissue Structure and Development,Tissue Morphology	Quantity of lymphocytes	2.65e-05		0.508	B2M,Bst2,DDX58,HLA-A,IL11,ISG15,Klra7 (includes others),LCN2,LGALS1,LGALS3,NOS2,PLAU,RARA,STAT1,TAPBP,TLR2,Trim30a/Trim30d,TYK2	18
Cellular Function and Maintenance,Hematological System Development and Function	Engulfment of granulocytes	2.71e-05		0.988	Hbb-b1,IL1A,LCN2,PLAU,PTX3	5
Cell-To-Cell Signaling and Interaction,Hematological System Development and Function,Immune Cell Trafficking,Inflammatory Response	Adhesion of neutrophils	2.74e-05		-0.97	IL1B,LGALS3,NOS2,PLAU,S100A9,TLR2	6
Cellular Movement	Movement of bacteria	2.77e-05		0.192	CD14,LYZ,PLAU,S100A9	4
Cardiovascular System Development and Function,Ophthalmic Disease,Organismal Development,Organismal Injury and Abnormalities,Visual System Development and Function	Corneal neovascularization	2.77e-05		0.277	IL1B,LGALS1,LGALS3,S100A4	4
Cell Death and Survival,Neurological Disease,Organismal Injury and Abnormalities	Cell death of cortical neurons	2.8e-05		0.723	CDK1,IL1B,LCN2,PRKD1,PTGS2,TGM2,TLR2,TYK2	8
Infectious Diseases	Infection by Streptococcus sp group B	2.81e-05			LYZ,TLR2	2
Cancer,Cell Cycle,Cell-To-Cell Signaling and Interaction,Cellular Growth and Proliferation,Organismal Injury and Abnormalities,Tumor Morphology	Contact growth inhibition of cancer cells	2.81e-05			DDX58,RARA	2
Connective Tissue Development and Function,Skeletal and Muscular System Development and Function,Tissue Development	Activation of cartilage tissue	2.81e-05			IL1A,IL1B	2
Organismal Injury and Abnormalities	Chills	2.81e-05			CD14,IL1B	2
Cardiovascular Disease,Connective Tissue Disorders,Developmental Disorder,Hereditary Disorder,Organismal Injury and Abnormalities,Skeletal and Muscular Disorders	Singleton-Merten syndrome	2.81e-05			DDX58,IFIH1	2
Tissue Morphology	Quantity of Listeria monocytogenes strain EGD	2.81e-05			Irgm1,TLR2	2
Nucleic Acid Metabolism,Small Molecule Biochemistry	Conversion of GDP	2.81e-05			GBP2,Igtp	2
Cell Death and Survival	Neuronal cell death	2.84e-05		1.284	CDK1,FAM162A,HLA-A,IL11,IL1B,LCN2,LGALS1,LGALS3,NOS2,PLAU,PRKD1,PTGS2,RARA,STAT1,TGM2,TLR2,TYK2	17
Cell Death and Survival	Cytolysis of tumor cell lines	2.91e-05		0.651	B2M,CEACAM1,ISG15,LGALS1,LGALS3	5
Cancer,Organismal Injury and Abnormalities	Breast or colorectal cancer	2.93e-05		-0.218	ALB,ARFGAP2,ARMC4,B2M,C15orf48,CCS,CDK1,CEACAM1,CEP162,CETN3,CMPK2,CYTH4,DHX58,FAM151A,FBLN1,GBP2,GBP3,GBP4,GJB6,HLA-A,HSPA1L,IFI16,IFIH1,IL1A,IL1B,KIF11,KRT18,KRT78,KRT79,LCN2,LGALS1,LGALS3,LGALS3BP,LTF,MAP4K5,MARCKSL1,METAP2,MPO,MYH6,NAA20,OAS1,PARP14,PCLO,PLAU,PRDX5,PRG2,PRKD1,PTGS2,PTX3,QDPR,RARA,RNF213,Rrbp1,S100A4,S100A9,SLC7A2,SORL1,SPINT1,SRCAP,STAT1,SYNE1,TAPBP,TENM1,TGM2,TLR2,TMOD2,TREX…	70
Cancer,Hematological Disease,Immunological Disease,Organismal Injury and Abnormalities	T-cell malignant neoplasm	2.99e-05			B2M,CCL22,CD14,GBP2,HLA-A,IFIT2,IFIT3,IL4I1,ISG15,OAS1,PCLO,RARA,RSAD2,STAT1,TLR2,TYK2	16
Connective Tissue Development and Function,Skeletal and Muscular System Development and Function	Resorption of bone	3.08e-05		1.964	CEACAM1,IL11,IL1A,IL1B,LTF,NOS2,PTGS2,STAT1	8
Cell-To-Cell Signaling and Interaction,Hematological System Development and Function,Immune Cell Trafficking,Inflammatory Response	Adhesion of bone marrow-derived macrophages	3.12e-05			Irgm1,PLAU,STAT1	3
Protein Synthesis	Quantity of IL-1b in blood	3.13e-05	Increased	2	IFI16,IFIT2,IL1B,TLR2	4
Cell-To-Cell Signaling and Interaction,Hematological System Development and Function,Immune Cell Trafficking,Inflammatory Response	Adhesion of macrophages	3.13e-05		0	Irgm1,PLAU,PTGS2,STAT1	4
Cell-To-Cell Signaling and Interaction,Hematological System Development and Function	Aggregation of blood cells	3.17e-05		-0.366	ALB,CCL22,CEACAM1,LGALS1,MPO,NOS2,PTGS2,PTX3,TLR2	9
Lipid Metabolism,Small Molecule Biochemistry	Synthesis of eicosanoid	3.17e-05	Increased	2.308	ALB,CD14,IL1A,IL1B,LTF,NOS2,PRKD1,PTGS2,TLR2	9
Organismal Injury and Abnormalities	Injury of mice	3.18e-05		1.664	IL1B,LGALS3,NOS2,PTGS2,RNF213,TGM2	6
Cell Death and Survival	Apoptosis of T lymphocytes	3.22e-05		-0.838	DHX58,IL1A,IL1B,Irgm1,LCN2,LGALS1,LGALS3,NOS2,SLC46A2,STAT1	10
Lipid Metabolism,Small Molecule Biochemistry	Synthesis of fatty acid	3.23e-05	Increased	2.652	ACSL1,ALB,CD14,CEACAM1,IL1A,IL1B,LTF,NOS2,PRKD1,PTGS2,TLR2	11
Dermatological Diseases and Conditions,Organismal Injury and Abnormalities	Hyperkeratosis	3.35e-05		-1.091	IL1A,Krt10,KRT16,PTGS2,RARA,STAT1	6
Cardiovascular Disease,Hematological Disease,Organismal Injury and Abnormalities	Thrombosis of vein	3.36e-05			ALB,LGALS3,LGALS3BP,PLAU,PTGS2	5
Cell-To-Cell Signaling and Interaction,Hepatic System Development and Function	Activation of liver cells	3.36e-05			IL1A,IL1B,LGALS3,PLAU,STAT1	5
Organismal Injury and Abnormalities,Tissue Morphology	Size of lesion	3.36e-05			HLA-A,IL1A,IL1B,LCN2,LGALS1,LGALS3,MPO,NOS2,PTGS2,PTX3,TGM2,TLR2	12
Reproductive System Development and Function	Litter size	3.38e-05		0.707	CCS,HBZ,IL1A,LAMP2,NOS2,PLAU,PTGS2,PTX3	8
Cancer,Hematological Disease,Immunological Disease,Organismal Injury and Abnormalities	Lymphocytic cancer	3.39e-05		-0.6	B2M,CCL22,CD14,CDK1,DDX58,FAM151A,GBP2,GJB6,HLA-A,IFIT2,IFIT3,IL1B,IL4I1,ISG15,KIF11,LGALS1,MAP4K5,NOS2,OAS1,PARP14,PCLO,PTGS2,RARA,RNF213,RSAD2,S100A4,S100A9,SORL1,STAT1,TIGAR,TLR2,TYK2	32
Cancer,Hematological Disease,Organismal Injury and Abnormalities	Lymphocytic neoplasm	3.48e-05		-0.6	B2M,CCL22,CD14,CDK1,DDX58,FAM151A,GBP2,GJB6,HLA-A,IFIT2,IFIT3,IL1B,IL4I1,ISG15,KIF11,LGALS1,MAP4K5,NOS2,OAS1,PARP14,PCLO,PTGS2,RARA,RNF213,RSAD2,S100A4,S100A9,SORL1,STAT1,TIGAR,TLR2,TYK2	32
Immunological Disease	Abnormal quantity of INTERLEUKIN	3.52e-05			B2M,CD14,IFIH1,TLR2	4
Cell Morphology,Hematological System Development and Function	Morphology of granulocytes	3.52e-05			DDX58,EPX,Hbb-b1,PRG2	4
Inflammatory Disease,Inflammatory Response,Skeletal and Muscular Disorders	Inflammation of muscle	3.61e-05		0.555	IL1A,IL1B,PTGS2,TLR2,TREX1	5
Cellular Development,Cellular Growth and Proliferation,Hematological System Development and Function,Hematopoiesis,Lymphoid Tissue Structure and Development,Tissue Development	Differentiation of phagocytes	3.77e-05		1.151	IFI16,IL11,IL1A,IL1B,LGALS3,LTF,RARA,S100A9,STAT1,TLR2	10
Cancer,Hematological Disease,Immunological Disease,Organismal Injury and Abnormalities	Neoplasia of leukocytes	3.83e-05		-0.625	B2M,CCL22,CD14,CDK1,DDX58,FAM151A,GBP2,GJB6,HLA-A,IFIT2,IFIT3,IL1B,IL4I1,ISG15,KIF11,LGALS1,MAP4K5,NOS2,OAS1,PARP14,PCLO,PTGS2,RARA,RNF213,RSAD2,S100A4,S100A9,SORL1,STAT1,TIGAR,TLR2,TYK2	32
Cellular Development,Cellular Growth and Proliferation,Digestive System Development and Function,Hepatic System Development and Function,Organ Development	Proliferation of liver cells	3.93e-05		-1.246	CEACAM1,ERO1A,IL1B,LGALS1,LGALS3,PTGS2,RARA,STAT1	8
Hematological System Development and Function,Tissue Morphology	Quantity of granulocytes	3.94e-05		1.961	CCL22,DDX58,IL1A,IL1B,LCN2,LGALS1,LGALS3,NOS2,PTGS2,S100A9,TLR2	11
Cardiovascular System Development and Function,Organ Morphology	Dilation of heart ventricle	3.94e-05			MARCKSL1,MPO,MYH6,NOS2	4
Cancer,Organismal Injury and Abnormalities,Tumor Morphology	Progression of tumor	4.03e-05		0.152	IL11,LGALS1,MAP4K5,PLAU,PTGS2,RARA,S100A4,S100A9,STAT1,TLR2	10
Lymphoid Tissue Structure and Development,Tissue Morphology	Quantity of type 3 innate lymphoid cells	4.04e-05			IL1B,RARA,STAT1	3
Protein Synthesis	Quantity of IL-12b in blood	4.04e-05			IFIT2,Igtp,STAT1	3
Inflammatory Response	Acute phase response	4.04e-05			IL11,IL1A,IL1B	3
Inflammatory Response	Type I interferon response	4.04e-05			DDX58,IFIH1,TREX1	3
Cancer,Hematological Disease,Immunological Disease,Organismal Injury and Abnormalities	T-cell non-Hodgkin lymphoma	4.14e-05			B2M,CCL22,HLA-A,IFIT2,IFIT3,IL4I1,ISG15,OAS1,PCLO,RARA,RSAD2,STAT1,TLR2,TYK2	14
Cellular Movement,Hematological System Development and Function,Immune Cell Trafficking,Inflammatory Response	Migration of macrophages	4.26e-05		0.914	CCL22,LGALS3,NOS2,PLAU,PTGS2,TLR2	6
Cancer,Organismal Injury and Abnormalities	Growth of malignant tumor	4.31e-05		-0.42	CEACAM1,IL11,IL1A,IL1B,LCN2,LGALS1,LGALS3,NOS2,PTGS2,RARA,S100A9,STAT1,TIGAR	13
Cancer,Cell Death and Survival,Organismal Injury and Abnormalities,Tumor Morphology	Necrosis of tumor	4.31e-05		0.135	ALB,B2M,CD14,CDK1,CEACAM1,IL1A,IL1B,LGALS1,Ngp,PARP14,PLAU,PTGS2,RARA	13
Cellular Growth and Proliferation,Tissue Development	Proliferation of epithelial cells	4.38e-05		0.347	B2M,CEACAM1,DOCK7,IL11,IL1B,KRT16,LCN2,LTF,METAP2,PRKD1,PTGS2,RARA,TGM2,TLR2	14
Cell-To-Cell Signaling and Interaction,Skeletal and Muscular System Development and Function	Binding of smooth muscle cells	4.4e-05		0.456	IL1A,IL1B,PLAU,STAT1	4
Respiratory Disease	Chronic respiratory disorder	4.42e-05			ARMC4,IL1B,LCN2,LGALS3,LTF,LYZ,MPO,NOS2,PTGS2	9
Cell Death and Survival,Organismal Injury and Abnormalities	Apoptosis of epithelial cells	4.49e-05		0.714	CEACAM1,IL11,IL1B,KRT18,LCN2,PLAU,PTGS2,STAT1,TGM2,TLR2	10
Cancer,Gastrointestinal Disease,Organismal Injury and Abnormalities	Metastatic colorectal cancer	4.59e-05			IL1A,KRT18,LCN2,LGALS3,LTF,MAP4K5,PLAU,PTGS2,PTX3,S100A4	10
Free Radical Scavenging,Small Molecule Biochemistry	Biosynthesis of hydrogen peroxide	4.68e-05		1.671	ALB,ERO1A,IL1B,IL4I1,PTGS2,TLR2	6
Organ Development,Renal and Urological System Development and Function	Function of kidney	4.68e-05		-0.391	IL1B,LGALS3,MPO,NOS2,PTGS2,TLR2	6
Cell-To-Cell Signaling and Interaction,Hematological System Development and Function,Inflammatory Response	Aggregation of blood platelets	4.69e-05		0.154	ALB,CCL22,CEACAM1,LGALS1,MPO,NOS2,PTGS2,TLR2	8
Cellular Movement,Hematological System Development and Function,Hypersensitivity Response,Immune Cell Trafficking	Migration of eosinophils	4.9e-05			ALB,IL1B,LGALS1,LTF	4
Cardiovascular System Development and Function,Organ Morphology,Organismal Development,Skeletal and Muscular System Development and Function	Morphology of cardiac muscle	5e-05			IL11,IL1B,LAMP2,MARCKSL1,MYH6,NOS2,PLAU,PTGS2,TGM2,TREX1	10
Cell Death and Survival	Cell death of brain	5e-05		0.472	CDK1,IL1B,LCN2,NOS2,PRKD1,PTGS2,STAT1,TGM2,TLR2,TYK2	10
Cell Death and Survival	Apoptosis of dendritic cells	5.03e-05		1.067	IL11,IL1B,LCN2,STAT1,TLR2	5
Dermatological Diseases and Conditions,Organismal Injury and Abnormalities	Chronic small plaque psoriasis	5.13e-05			KRT16,NOS2,STAT1	3
Dermatological Diseases and Conditions,Organismal Injury and Abnormalities	Chronic large plaque psoriasis	5.13e-05			KRT16,NOS2,STAT1	3
Lipid Metabolism,Small Molecule Biochemistry	Synthesis of 6-keto-prostaglandin F1 alpha	5.13e-05			IL1A,IL1B,PTGS2	3
Free Radical Scavenging	Modification of hydrogen peroxide	5.13e-05			MPO,PRDX5,PTGS2	3
Cellular Movement,Hematological System Development and Function,Immune Cell Trafficking,Inflammatory Response	Chemotaxis of mononuclear leukocytes	5.27e-05		-1.21	CCL22,Chil3/Chil4,IL1B,LGALS1,LGALS3,PLAU,S100A4,TLR2	8
Cellular Function and Maintenance,Inflammatory Response	Efferocytosis	5.43e-05			LGALS3,RARA,TGM2,TREX1	4
Cancer,Cellular Development,Cellular Growth and Proliferation,Organismal Injury and Abnormalities,Tumor Morphology	Proliferation of tumor cells	5.45e-05		-0.175	CEACAM1,IL1A,IL1B,LCN2,LGALS1,LGALS3,NOS2,PLAU,PTGS2,S100A9,STAT1,TIGAR,TLR2	13
Dermatological Diseases and Conditions,Immunological Disease,Inflammatory Disease,Inflammatory Response,Organismal Injury and Abnormalities	Atopic dermatitis	5.64e-05			CCL22,IL1A,KRT16,LGALS1,PTGS2,S100A9,STAT1,TLR2,TYK2	9
Cell Death and Survival	Cell death of central nervous system cells	5.67e-05		0.942	ALB,CDK1,IL1B,LCN2,NOS2,PRKD1,PTGS2,TGM2,TLR2,TYK2	10
Cellular Movement,Hematological System Development and Function,Hypersensitivity Response,Immune Cell Trafficking	Cell movement of eosinophils	6.13e-05		0.6	ALB,Chil3/Chil4,IL1B,LGALS1,LGALS3,LTF	6
Hematological System Development and Function,Immune Cell Trafficking,Inflammatory Response,Tissue Development	Accumulation of phagocytes	6.31e-05		-0.378	IL1B,LCN2,NOS2,PLAU,PTX3,S100A9,STAT1	7
Cancer,Organismal Injury and Abnormalities	Multiple cancers	6.31e-05		-0.218	ALB,B2M,CDK1,CEP162,CMPK2,CYTH4,DHX58,DOCK7,ERO1A,FBLN1,GBP2,GJB6,HLA-A,IFIH1,IFIT2,IFIT3,IL1A,IL1B,KIF11,KRT18,KRT78,LCN2,LGALS1,LGALS3,LGALS3BP,LTF,METAP2,MPO,MYH6,NAA20,NOS2,PCLO,PLAU,PRDX5,PTGS2,RARA,Rrbp1,S100A4,S100A9,SLFN5,SORL1,SRCAP,STAT1,SYNE1,TGM2,TREX1,TYK2,XPOT	48
Cell-To-Cell Signaling and Interaction	Agglutination of cells	6.38e-05			LTF,LYZ,PTX3	3
Infectious Diseases	Anthrax	6.38e-05			IL1B,NOS2,STAT1	3
Cellular Movement,Skeletal and Muscular System Development and Function	Migration of vascular smooth muscle cells	6.41e-05		1.195	IL1A,IL1B,PLAU,PTGS2,S100A4,TLR2	6
Cancer,Organismal Injury and Abnormalities,Respiratory Disease	Development of lung tumor	6.47e-05		1	ARFGAP2,ARMC4,B2M,CDK1,DOCK7,GBP2,GBP4,HLA-A,IFIT3,IL1B,KIF11,LCN2,MAP4K5,MYH6,PCLO,PRKD1,PTGS2,RARA,RSAD2,S100A4,SORL1,SRCAP,STAT1,SYNE1,TENM1,TLR2,WAPL,XPOT	28
Organismal Injury and Abnormalities,Renal and Urological Disease	Damage of kidney	6.59e-05		0.812	ALB,B2M,LCN2,LYZ,NOS2,PTGS2,TLR2,TREX1	8
Cardiovascular System Development and Function,Organ Morphology,Organismal Development	Morphology of heart	6.62e-05			ACSL1,GBP2,IL11,IL1B,LAMP2,LCN2,MARCKSL1,MYH6,NOS2,PLAU,PRKD1,PTGS2,RARA,SPINT1,SYNE1,TGM2,TLR2,TREX1	18
Cancer,Organismal Injury and Abnormalities	Malignant squamous-cell carcinoma	6.64e-05			ALB,KRT16,LTF,S100A9	4
Endocrine System Disorders,Gastrointestinal Disease,Metabolic Disease,Organismal Injury and Abnormalities	Experimentally-induced diabetes	6.69e-05			GBP2,IL1B,LCN2,LGALS3,NOS2,RSAD2	6
Hematological Disease	Thrombocytosis	6.87e-05			HBZ,LCN2,LGALS3,PTGS2,TYK2	5
Cell-mediated Immune Response,Cellular Development,Cellular Function and Maintenance,Cellular Growth and Proliferation,Embryonic Development,Hematological System Development and Function,Hematopoiesis,Lymphoid Tissue Structure and Development,Organ Development,Organismal Development,Tissue Development	Generation of helper T lymphocytes	6.87e-05			DDX58,IL1A,IL1B,STAT1,TYK2	5
Cell-To-Cell Signaling and Interaction,Hematological System Development and Function,Immune Cell Trafficking,Inflammatory Response	Binding of macrophages	7.29e-05		0.365	CD14,Irgm1,PLAU,PTGS2,STAT1	5
Hematological System Development and Function,Immune Cell Trafficking,Inflammatory Response,Tissue Development	Accumulation of granulocytes	7.29e-05		0.162	IL11,IL1B,LCN2,NOS2,PTX3,S100A9	6
Cell Death and Survival,Cellular Compromise	Cytotoxicity of natural killer cells	7.29e-05	Increased	2.219	CEACAM1,IL1A,Klra7 (includes others),LGALS3,NOS2,STAT1	6
Infectious Diseases	Replication of Picornaviridae	7.3e-05		-1.982	DDX58,IFIH1,Igtp,LAMP2	4
Cellular Function and Maintenance,Hematological System Development and Function	Function of granulocytes	7.3e-05			DDX58,IL1B,MPO,S100A4	4
Organismal Development,Organismal Injury and Abnormalities	Abnormal morphology of abdomen	7.4e-05			B2M,Bst2,CCS,CEACAM1,DDX58,DHX58,FBLN1,Hbb-b1,KRT18,LGALS3,NOS2,PLAU,PTGS2,PTX3,RARA,STAT1,TGM2,TLR2,TREX1,TYK2	20
Molecular Transport	Transport of heavy metal	7.45e-05		-1.999	B2M,CCS,Hbb-b1,HLA-A,LCN2,LTF,NOS2	7
Cellular Movement,Skeletal and Muscular System Development and Function	Migration of smooth muscle cells	7.45e-05		0.788	IL1A,IL1B,PLAU,PTGS2,S100A4,TLR2,TYK2	7
Skeletal and Muscular System Development and Function	Morphology of muscle	7.67e-05			IL11,IL1A,IL1B,LAMP2,MARCKSL1,MPO,MYH6,NOS2,PLAU,PRKD1,PTGS2,SYNE1,TGM2,TREX1	14
Cellular Movement	Cell movement of tumor cell lines	7.79e-05		-0.291	CCL22,CEACAM1,DDX58,GBP2,IFIT2,IL1A,IL1B,Klra7 (includes others),LCN2,LGALS1,LGALS3,LGALS3BP,NOS2,PLAU,PRKD1,PTGS2,S100A4,S100A9,SPINT1,STAT1,TGM2,TLR2	22
Cardiovascular Disease,Hereditary Disorder,Organismal Injury and Abnormalities	Familial vascular disease	7.82e-05			ALB,DDX58,IFIH1,ISG15,PTGS2,RARA,RNF213,S100A9,TREX1	9
Cardiovascular System Development and Function,Hematological System Development and Function	Pressure of right ventricle	7.83e-05			NOS2,PLAU,PTGS2	3
Molecular Transport,Small Molecule Biochemistry	Quantity of nitrite	7.83e-05			IL1A,IL1B,NOS2	3
Infectious Diseases	Streptococcal infection	8.02e-05			IL1B,LYZ,PTGS2,TLR2	4
Lipid Metabolism,Molecular Transport,Small Molecule Biochemistry	Quantity of steroid	8.03e-05		0.702	ALB,GBP5,IGHMBP2,IL1A,IL1B,LCN2,LGALS3,MPO,NOS2,PTGS2,TGM2,TLR2,TYK2	13
Cancer,Cellular Development,Cellular Growth and Proliferation,Organismal Injury and Abnormalities,Tumor Morphology	Proliferation of cancer cells	8.1e-05		-0.454	CEACAM1,IL1A,IL1B,LCN2,LGALS1,LGALS3,NOS2,PTGS2,S100A9,STAT1,TIGAR	11
Cancer,Hematological Disease,Immunological Disease,Organismal Injury and Abnormalities	Tumorigenesis of lymphocytes	8.13e-05		-0.6	B2M,CCL22,CDK1,DDX58,FAM151A,GBP2,GJB6,HLA-A,IFIT2,IFIT3,IL1B,IL4I1,ISG15,KIF11,LGALS1,MAP4K5,NOS2,OAS1,PARP14,PCLO,PTGS2,RARA,RNF213,RSAD2,S100A4,S100A9,SORL1,STAT1,TLR2,TYK2	30
Organismal Injury and Abnormalities,Renal and Urological Disease	Injury of kidney	8.22e-05		1.184	ALB,B2M,LCN2,LYZ,NOS2,PTGS2,TLR2	7
Hematological System Development and Function	Hematocrit	8.26e-05	Increased	2.379	FBLN1,Hbb-b1,HBZ,LCN2,PTGS2,TGM2	6
Respiratory Disease	Lower respiratory tract disorder	8.34e-05			ARFGAP2,CD14,FBLN1,IL1B,LCN2,LGALS3,LTF,LYZ,MPO,NOS2,PLAU,RARA	12
Antimicrobial Response,Cell-To-Cell Signaling and Interaction,Connective Tissue Development and Function,Inflammatory Response	Antiviral response of fibroblasts	8.4e-05			DDX58,STAT1	2
Gastrointestinal Disease,Hepatic System Disease,Organismal Injury and Abnormalities	Cryptogenic liver disease	8.4e-05			KRT18,S100A4	2
Lipid Metabolism,Molecular Transport,Small Molecule Biochemistry	Uptake of lipoteichoic acid	8.4e-05			CD14,TLR2	2
Cell Morphology	Polarization of Th3 cells	8.4e-05			IL1B,TLR2	2
Infectious Diseases	Infection by Chlamydia trachomatis	8.4e-05			Irgm1,TLR2	2
Connective Tissue Disorders,Organismal Injury and Abnormalities,Skeletal and Muscular Disorders	Erosion of knee joint	8.4e-05			IL1A,IL1B	2
Cell Death and Survival	Killing of thymocytes	8.4e-05			LGALS1,LGALS3	2
Cell Death and Survival,Connective Tissue Development and Function,Skeletal and Muscular System Development and Function	Survival of osteoclast-like cells	8.4e-05			IL1A,IL1B	2
Amino Acid Metabolism,Post-Translational Modification,Small Molecule Biochemistry	Nitration of L-tyrosine	8.4e-05			MPO,NOS2	2
Cell Morphology,Hematological System Development and Function,Hypersensitivity Response,Immunological Disease	Abnormal morphology of eosinophils	8.4e-05			EPX,PRG2	2
Carbohydrate Metabolism,Small Molecule Biochemistry	Binding of peptidoglycan	8.4e-05			CD14,TLR2	2
Infectious Diseases	Infection by Flaviviridae	8.48e-05			ALB,DDX58,KRT18,NOS2,RSAD2,S100A4,STAT1	7
Skeletal and Muscular Disorders	Abnormality of foot	8.67e-05			B2M,Krt10,KRT16,PTGS2,RARA	5
Cellular Movement,Hematological System Development and Function,Immune Cell Trafficking,Inflammatory Response	Chemotaxis of antigen presenting cells	8.76e-05		-0.105	CCL22,IL1A,IL1B,LGALS3,PLAU,S100A4,TLR2	7
Cell-To-Cell Signaling and Interaction	Binding of bacteria	8.79e-05		-0.277	CEACAM1,LTF,LYZ,TGM2	4
Lipid Metabolism,Molecular Transport,Small Molecule Biochemistry	Concentration of cholesterol	8.83e-05		0.926	GBP5,IL1B,LCN2,LGALS3,MPO,NOS2,PTGS2,TGM2,TLR2,TYK2	10
Lipid Metabolism,Molecular Transport,Small Molecule Biochemistry	Release of lipid	8.86e-05		1.872	ALB,CD14,IL1A,IL1B,LGALS1,PRG2,PTGS2,TLR2	8
Cancer,Organismal Injury and Abnormalities,Renal and Urological Disease	Renal cell carcinoma	9.07e-05			ALB,B2M,DDX58,GBP2,HLA-A,IFI16,IFIT3,IL1B,IL4I1,KIF11,LGALS3,LYZ,METAP2,PCLO,RARA,SLFN5,SYNE1,TGM2,TLR2,TREX1,XPOT	21
Protein Synthesis	Quantity of TNF in blood	9.17e-05		1.387	CD14,IFI16,IFIT2,S100A9,TLR2	5
Cancer,Organismal Injury and Abnormalities	Adenoma	9.31e-05			ACSL1,CDK1,FBLN1,IFIT1B,KIF11,LGALS1,LGALS3,Ngp,PTGS2,RARA,TGM2,TLR2	12
Neurological Disease,Skeletal and Muscular Disorders	Progressive neuromuscular disease	9.31e-05		1.982	ALB,IL1A,IL1B,ISG15,LTF,NOS2,OAS1,OAS3,PTGS2,RSAD2,TGM2,TLR2	12
Organismal Injury and Abnormalities,Renal and Urological Disease	Renal lesion	9.35e-05			ALB,B2M,DDX58,GBP2,HLA-A,IFI16,IFIT3,IL11,IL1B,IL4I1,KIF11,LGALS3,LYZ,METAP2,NOS2,PCLO,PTGS2,RARA,SLFN5,SYNE1,TGM2,TLR2,TREX1,XPOT	24
Infectious Diseases	Replication of Murine herpesvirus 4	9.47e-05			DDX58,IFIH1,OAS1	3
Cellular Compromise,Skeletal and Muscular Disorders,Tissue Morphology	Disorganization of muscle cells	9.47e-05			ACSL1,KRT18,MYH6	3
Tissue Development	Development of epithelial tissue	9.62e-05		-1.26	CEACAM1,IL1A,IL1B,Krt10,KRT16,KRT18,LGALS1,LGALS3,METAP2,PLAU,PRKD1,PTGS2,S100A9,STAT1	14
Cancer,Organismal Injury and Abnormalities	Incidence of tumor	9.63e-05		-0.923	ACSL1,ALB,ARFGAP2,ARMC4,B2M,CCS,CDK1,CEACAM1,CEP162,CETN3,CYTH4,DDX58,DOCK7,EFCAB7,FAM151A,FBLN1,GBP2,GBP3,GBP4,GJB6,GON7,HLA-A,HSPA1L,IFI16,IFIH1,IFIT1B,IFIT3,IGHMBP2,IL1A,IL1B,IL4I1,ISG15,KIF11,Krt10,KRT16,KRT18,KRT78,KRT79,LCN2,LGALS1,LGALS3,LGALS3BP,LTF,LYZ,MAP4K5,MARCKSL1,METAP2,MPO,MYH6,Ngp,NOS2,OAS1,OAS3,PARP14,PCLO,PLAU,PRKD1,PTGS2,QDPR,RARA,RNF213,RSAD2,S100A4,S100A9,SLC7A2,SLFN5,SORL1,S…	82
Cancer,Organismal Injury and Abnormalities	Advanced extracranial solid tumor	9.85e-05			B2M,IL1A,IL1B,KRT18,LCN2,LGALS1,LGALS3,LTF,MAP4K5,PLAU,PTGS2,PTX3,S100A4,STAT1,TYK2	15
Embryonic Development,Organismal Development	Development of abdomen	0.000101	Increased	2.201	ALB,CD14,FBLN1,Hbb-b1,IL11,IL1A,IL1B,KRT18,LCN2,LGALS3,PLAU,PTGS2,RARA,TLR2,TREX1	15
Cardiovascular System Development and Function,Organ Morphology,Organismal Development,Skeletal and Muscular System Development and Function	Size of cardiac muscle	0.000102			IL1B,MARCKSL1,MYH6,NOS2,PTGS2	5
Infectious Diseases	Infection by DNA virus	0.000103			Klra7 (includes others),LGALS1,NOS2,PTGS2,RARA,STAT1,TLR2	7
Cellular Development,Hematological System Development and Function,Lymphoid Tissue Structure and Development	Maturation of dendritic cells	0.000105	Increased	2.378	DDX58,IFIH1,IL1A,IL1B,STAT1,TLR2	6
Cell-mediated Immune Response,Cellular Development,Cellular Function and Maintenance,Cellular Growth and Proliferation,Embryonic Development,Hematological System Development and Function,Hematopoiesis,Lymphoid Tissue Structure and Development,Organ Development,Organismal Development,Tissue Development	Development of helper T lymphocytes	0.000108			DDX58,IL1A,IL1B,STAT1,TYK2	5
Organismal Development	Growth of vessel	0.000111		0.707	ERO1A,IL1A,IL1B,LGALS1,LGALS3,PTGS2,S100A9,STAT1,TLR2	9
Cardiovascular Disease,Organismal Injury and Abnormalities	Abnormality of left ventricle	0.000111		-1.009	IL1B,LCN2,MYH6,NOS2,PLAU,PTGS2,PTX3,RARA,TLR2	9
Cell-To-Cell Signaling and Interaction,Hematological System Development and Function	Interaction of mononuclear leukocytes	0.000112	Increased	2.106	CCL22,CD14,IL11,IL1A,IL1B,LGALS3,PLAU,TLR2	8
Cancer,Organismal Injury and Abnormalities	Cancer of cells	0.000112		0.313	ALB,B2M,CCL22,CD14,CDK1,CEP162,CMPK2,CYTH4,DDX58,DHX58,DOCK7,EPX,FAM151A,FBLN1,GBP2,GJB6,HLA-A,HSPA1L,IFIT2,IFIT3,IL1A,IL1B,IL4I1,ISG15,KIF11,KRT16,KRT18,LCN2,LGALS1,LGALS3,LTF,MAP4K5,MYH6,NOS2,OAS1,PARP14,PCLO,PHPT1,PLAU,PRKD1,PTGS2,RARA,RNF213,RSAD2,S100A4,S100A9,SLC7A2,SLC7A8,SORL1,STAT1,SYNE1,TGM2,TIGAR,TLR2,TYK2,WAPL	56
Cell-To-Cell Signaling and Interaction	Gap junctional intercellular communication of cells	0.000113			GJB6,IL1B,TLR2	3
Connective Tissue Disorders,Hereditary Disorder,Immunological Disease,Inflammatory Disease,Organismal Injury and Abnormalities,Skeletal and Muscular Disorders	Familial systemic lupus erythematosus	0.000113			IFIH1,TREX1,TYK2	3
Cell Morphology	Polarization of Th17 cells	0.000113			IL1A,IL1B,TLR2	3
Cell Death and Survival	Cell death of neuroglia	0.000114		0.818	ALB,IL11,LCN2,PTGS2,STAT1,TLR2	6
Cell-To-Cell Signaling and Interaction,Skeletal and Muscular System Development and Function	Activation of muscle cells	0.000114		0	IL1A,IL1B,LGALS3,TGM2	4
Cardiovascular System Development and Function,Organismal Development	Growth of blood vessel	0.000114		0.707	ERO1A,IL1A,IL1B,LGALS1,LGALS3,PTGS2,STAT1,TLR2	8
Immunological Disease	Delayed hypersensitive reaction	0.000118			ALB,IL1B,KRT16,LGALS3BP,NOS2,S100A9	6
Cancer,Organismal Injury and Abnormalities	Growth of tumor	0.000119		-0.946	CDK1,CEACAM1,ERO1A,IL11,IL1A,IL1B,Klra7 (includes others),LCN2,LGALS1,LGALS3,Ngp,NOS2,PLAU,PTGS2,RARA,S100A9,STAT1,TGM2,TIGAR,TLR2	20
Cancer,Organismal Injury and Abnormalities	Secondary tumor	0.000121		1.499	B2M,DDX58,IL1A,IL1B,KRT18,LCN2,LGALS1,LGALS3,LTF,MAP4K5,Ngp,NOS2,PLAU,PTGS2,PTX3,RARA,S100A4,STAT1,TGM2,TLR2,TYK2	21
Cellular Movement	Chemotaxis	0.000123		-0.914	CCL22,CEACAM1,Chil3/Chil4,Hbb-b1,IL1A,IL1B,LCN2,LGALS1,LGALS3,PLAU,PTGS2,S100A4,S100A9,TLR2	14
Cancer,Dermatological Diseases and Conditions,Hematological Disease,Immunological Disease,Organismal Injury and Abnormalities	Non-Hodgkin cutaneous lymphoma	0.000123			GBP2,ISG15,OAS1,RARA,RSAD2,STAT1,TLR2	7
Free Radical Scavenging	Generation of reactive oxygen species	0.000123	Increased	2.015	ALB,ERO1A,IL1B,LGALS3,LTF,NOS2,PLAU,TLR2	8
Cell Morphology	Morphology of blood cells	0.000124			B2M,DDX58,EPX,Hbb-b1,HBZ,HLA-A,Irgm1,LGALS3,PRG2,STAT1,TLR2,TYK2	12
Cellular Development,Skeletal and Muscular System Development and Function,Tissue Development	Differentiation of muscle cells	0.000127		0.705	ALB,IFI16,IL1B,LGALS1,LGALS3,NOS2,RARA,STAT1,SYNE1,TGM2	10
Hematological System Development and Function,Immune Cell Trafficking,Inflammatory Response,Tissue Development	Accumulation of neutrophils	0.000127		0.418	IL1B,LCN2,NOS2,PTX3,S100A9	5
Cellular Movement,Hematological System Development and Function,Immune Cell Trafficking,Inflammatory Response	Cell movement of dendritic cells	0.000131		-0.544	CCL22,CEACAM1,IL1A,IL1B,LGALS1,MPO,PLAU	7
Cellular Movement	Cell movement of lung cancer cell lines	0.000131		1.47	IL1B,NOS2,PTGS2,S100A4,SPINT1,TGM2,TLR2	7
Cancer,Organismal Injury and Abnormalities,Reproductive System Disease	Breast cancer	0.000131			CDK1,CEP162,CMPK2,CYTH4,DHX58,FBLN1,GBP2,HLA-A,IL1A,IL1B,KIF11,KRT18,KRT78,LCN2,LGALS1,LGALS3,LGALS3BP,LTF,METAP2,MYH6,NAA20,PLAU,PRDX5,PTGS2,RARA,Rrbp1,S100A4,S100A9,SORL1,SRCAP,STAT1,SYNE1,TREX1,TYK2,XPOT	35
Humoral Immune Response,Protein Synthesis	Quantity of IgG	0.000133		0.684	B2M,IFIT2,LGALS3,NOS2,PTGS2,RSAD2,TLR2,TREX1	8
