# Supplementary material for: Extracellular vesicles from Listeria monocytogenes-infected dendritic cells alert the innate immune response
Source: Front Immunol. 2022 Sep 5;13:946358. doi: 10.3389/fimmu.2022.946358 (PMC9483171; doi:10.3389/fimmu.2022.946358)
Supplement: Supplementary file 2 [file DataSheet_2.zip › Supplementary Material/Table S5.XLSX]

## Sheet: results
		WT vs KO	WT-Lis vs KO-Lis	WT vs WT-Lis	KO vs KO-Lis	WT vs KO	WT-Lis vs KO-Lis	WT vs WT-Lis	KO vs KO-Lis	WT vs KO	WT-Lis vs KO-Lis	WT vs WT-Lis	KO vs KO-Lis
	Proteins	Z	Z	Z	Z	FDR	FDR	FDR	FDR	n peptides	n peptides	n peptides	n peptides
	>sp|P62806|H4_MOUSE Histone H4 OS=Mus musculus GN=Hist1h4a PE=1 SV=2	9.53163	2.09687	6.79377	1.73127	0	0.360696	9.21998e-09	0.591534	2	5	4	5
	>tr|Q9D590|Q9D590_MOUSE Protein 4930500M09Rik OS=Mus musculus GN=4930500M09Rik PE=2 SV=1	0.440698	2.76993	-5.74222	-5.57511	1.00236	0.0996236	2.10311e-06	9.27917e-06	1	1	1	1
	>sp|O35744|CHIL3_MOUSE Chitinase-like protein 3 OS=Mus musculus GN=Chil3 PE=1 SV=2	9.96171	0.112509	6.78175	-0.751909	0	0.9934	8.01676e-09	0.907437	7	9	9	8
	>sp|O35622|FGF15_MOUSE Fibroblast growth factor 15 OS=Mus musculus GN=Fgf15 PE=2 SV=1	5.32873	4.99006	-3.7972	-6.43492	1.66947e-05	4.07559e-05	0.00667615	1.39024e-07	1	1	1	1
	>sp|P56565|S10A1_MOUSE Protein S100-A1 OS=Mus musculus GN=S100a1 PE=1 SV=2	0.48072	1.23432	-4.56444	-5.62293	1.00438	0.808017	0.000384271	7.92266e-06	1	1	1	1
	>sp|Q9QZ85|IIGP1_MOUSE Interferon-inducible GTPase 1 OS=Mus musculus GN=Iigp1 PE=1 SV=2	-1.47464	2.14592	-5.09232	-5.00238	0.747139	0.338444	3.8519e-05	0.000147054	2	1	1	1
	>sp|Q03265|ATPA_MOUSE ATP synthase subunit alpha, mitochondrial OS=Mus musculus GN=Atp5a1 PE=1 SV=1	7.3334	0.170816	6.64053	1.25922	1.51574e-10	0.988854	1.75871e-08	0.78265	8	11	9	11
	>sp|P31725|S10A9_MOUSE Protein S100-A9 OS=Mus musculus GN=S100a9 PE=1 SV=3	6.32449	0.236078	6.20138	0.137995	6.59808e-08	0.975815	2.09949e-07	0.991903	6	11	9	10
	>sp|P43276|H15_MOUSE Histone H1.5 OS=Mus musculus GN=Hist1h1b PE=1 SV=2	3.51628	-0.70894	6.14618	2.32963	0.0196999	0.936202	2.67964e-07	0.286033	5	5	4	4
	>sp|Q9D7R2|PMEPA_MOUSE Transmembrane prostate androgen-induced protein OS=Mus musculus GN=Pmepa1 PE=1 SV=1	1.04841	5.23982	-5.14478	-3.99738	0.873513	1.26194e-05	3.11802e-05	0.00720745	1	1	1	1
	>sp|P22752|H2A1_MOUSE Histone H2A type 1 OS=Mus musculus GN=Hist1h2ab PE=1 SV=3	6.60636	1.15801	6.03887	0.969844	1.4775e-08	0.839275	4.36625e-07	0.852662	4	4	3	4
	>sp|P08249|MDHM_MOUSE Malate dehydrogenase, mitochondrial OS=Mus musculus GN=Mdh2 PE=1 SV=3	6.46967	-0.468961	5.8227	1.32166	3.01444e-08	0.964934	1.50375e-06	0.772594	4	4	4	4
	>tr|G3UWK7|G3UWK7_MOUSE Lysine-specific demethylase 2B (Fragment) OS=Mus musculus GN=Kdm2b PE=4 SV=1	1.61651	5.50341	-4.65557	-3.79532	0.688087	3.399e-06	0.000287038	0.0131001	1	1	1	1
	>sp|P26443|DHE3_MOUSE Glutamate dehydrogenase 1, mitochondrial OS=Mus musculus GN=Glud1 PE=1 SV=1	6.44303	-0.291327	5.67339	1.23655	3.29471e-08	0.970979	2.78024e-06	0.788423	2	3	2	3
	>sp|P47738|ALDH2_MOUSE Aldehyde dehydrogenase, mitochondrial OS=Mus musculus GN=Aldh2 PE=1 SV=1	6.82217	0.406031	5.49158	0.666481	4.325e-09	0.981577	6.11283e-06	0.925247	7	7	6	7
	>sp|Q6ZWY9|H2B1C_MOUSE Histone H2B type 1-C/E/G OS=Mus musculus GN=Hist1h2bc PE=1 SV=3	7.92825	1.55562	5.39528	0.678654	1.87406e-12	0.674064	1.00426e-05	0.924093	3	5	4	5
	>sp|P83626|TNR26_MOUSE Tumor necrosis factor receptor superfamily member 26 OS=Mus musculus GN=Tnfrsf26 PE=2 SV=1	-1.19014	1.52718	-4.55222	-3.37257	0.834169	0.68229	0.000398236	0.038678	1	1	1	1
	>sp|Q61207|SAP_MOUSE Sulfated glycoprotein 1 OS=Mus musculus GN=Psap PE=1 SV=2	2.09378	-2.7806	5.29465	-0.142161	0.425275	0.0969176	1.67733e-05	0.99118	4	7	3	6
	>sp|P68433|H31_MOUSE Histone H3.1 OS=Mus musculus GN=Hist1h3a PE=1 SV=2	4.02552	1.54787	5.26748	1.36972	0.00399834	0.677723	1.79588e-05	0.751677	4	5	5	5
	>sp|P27005|S10A8_MOUSE Protein S100-A8 OS=Mus musculus GN=S100a8 PE=1 SV=3	4.98411	-1.56708	4.89916	0.689915	8.75625e-05	0.668892	9.84658e-05	0.922048	4	4	4	4
	>sp|Q60930|VDAC2_MOUSE Voltage-dependent anion-selective channel protein 2 OS=Mus musculus GN=Vdac2 PE=1 SV=2	5.35096	2.26399	4.79274	1.0799	1.73739e-05	0.27731	0.000163361	0.810545	4	4	3	4
	>sp|P56480|ATPB_MOUSE ATP synthase subunit beta, mitochondrial OS=Mus musculus GN=Atp5b PE=1 SV=2	7.18167	0.0943072	4.77162	0.534409	3.8743e-10	0.992165	0.000176279	0.954776	5	7	7	7
	>tr|Q3TUI1|Q3TUI1_MOUSE Annexin OS=Mus musculus GN=Anxa6 PE=2 SV=1	-0.703054	6.91092	-4.45456	-2.85994	0.976189	7.74075e-10	0.000603837	0.10596	3	1	2	3
	>sp|P26883|FKB1A_MOUSE Peptidyl-prolyl cis-trans isomerase FKBP1A OS=Mus musculus GN=Fkbp1a PE=1 SV=2	0.577887	0.912576	-3.31229	-3.86335	0.982354	0.909321	0.0281445	0.0111055	1	1	1	1
	>sp|P15864|H12_MOUSE Histone H1.2 OS=Mus musculus GN=Hist1h1c PE=1 SV=2	4.30497	0.0151766	4.63845	3.09332	0.00148372	0.999737	0.00030387	0.068186	5	5	4	5
	>sp|P35175|CYT1_MOUSE Stefin-1 OS=Mus musculus GN=Stfa1 PE=2 SV=1	3.47592	-1.45553	4.60704	1.75776	0.0214845	0.723542	0.000336309	0.591094	2	2	2	2
	>tr|E9Q7L0|E9Q7L0_MOUSE Protein Ogdhl OS=Mus musculus GN=Ogdhl PE=4 SV=1	4.37747	-0.660016	4.60173	1.18153	0.00109553	0.933843	0.000336797	0.806268	2	2	2	2
	>sp|Q9DB77|QCR2_MOUSE Cytochrome b-c1 complex subunit 2, mitochondrial OS=Mus musculus GN=Uqcrc2 PE=1 SV=1	4.23292	0.0111277	4.40543	1.49868	0.00199681	0.999411	0.00071283	0.703319	2	2	2	2
	>tr|B2RV77|B2RV77_MOUSE MCG130182, isoform CRA_a OS=Mus musculus GN=Gm5483 PE=2 SV=1	2.78112	-2.93492	4.27401	1.3868	0.13349	0.0674459	0.00117844	0.747977	2	2	2	2
	>sp|P10749|IL1B_MOUSE Interleukin-1 beta OS=Mus musculus GN=Il1b PE=1 SV=1	0.810458	2.94503	-3.59315	-3.23158	0.966469	0.065673	0.0125336	0.0506852	1	1	1	1
	>sp|Q61139|PCSK7_MOUSE Proprotein convertase subtilisin/kexin type 7 OS=Mus musculus GN=Pcsk7 PE=2 SV=2	1.2032	0.664689	-2.74569	-3.90832	0.830034	0.936493	0.123549	0.00950809	1	1	1	1
	>sp|P51881|ADT2_MOUSE ADP/ATP translocase 2 OS=Mus musculus GN=Slc25a5 PE=1 SV=3	5.33984	0.925018	4.0143	1.75397	1.74476e-05	0.908517	0.00304979	0.594625	3	4	4	4
	>tr|O08692|O08692_MOUSE Myeloid bactenecin (F1) OS=Mus musculus GN=Ngp PE=2 SV=1	3.88512	-0.265656	3.93405	1.23557	0.0065151	0.972219	0.00408679	0.787198	3	3	3	3
	>sp|Q5SSE9|ABCAD_MOUSE ATP-binding cassette sub-family A member 13 OS=Mus musculus GN=Abca13 PE=2 SV=1	0.313483	0.37454	-3.39258	-3.24038	1.00681	0.973612	0.0224758	0.0503746	1	1	1	1
	>sp|Q8VEM8|MPCP_MOUSE Phosphate carrier protein, mitochondrial OS=Mus musculus GN=Slc25a3 PE=1 SV=1	2.2959	0.346378	3.87556	1.18612	0.331208	0.971694	0.0050583	0.806587	2	3	3	3
	>sp|P26350|PTMA_MOUSE Prothymosin alpha OS=Mus musculus GN=Ptma PE=1 SV=2	1.76589	0.730811	3.81297	0.0226484	0.612058	0.937566	0.00643817	0.999397	4	6	4	5
	>sp|P54071|IDHP_MOUSE Isocitrate dehydrogenase [NADP], mitochondrial OS=Mus musculus GN=Idh2 PE=1 SV=3	3.67315	-0.738658	3.77049	0.752207	0.0128384	0.937445	0.00723742	0.908158	2	2	2	2
	>sp|Q9Z1J3|NFS1_MOUSE Cysteine desulfurase, mitochondrial OS=Mus musculus GN=Nfs1 PE=2 SV=3	0.00689148	1.62539	-3.33536	-2.9152	1.00132	0.633105	0.0268779	0.0960013	1	1	1	1
	>sp|P08071|TRFL_MOUSE Lactotransferrin OS=Mus musculus GN=Ltf PE=2 SV=4	6.57536	0.649485	3.58662	0.371237	1.63859e-08	0.933101	0.0127069	0.975007	6	7	6	7
	>sp|Q99KB8-2|GLO2_MOUSE Isoform 2 of Hydroxyacylglutathione hydrolase, mitochondrial OS=Mus musculus GN=Hagh	0.70129	1.01422	-2.78804	-3.29935	0.97549	0.891307	0.111196	0.0448172	1	1	1	1
	>sp|P99027|RLA2_MOUSE 60S acidic ribosomal protein P2 OS=Mus musculus GN=Rplp2 PE=1 SV=3	4.05725	-0.711669	3.404	-0.411842	0.0038984	0.936692	0.0219792	0.967249	4	4	3	4
	>sp|Q80YR9|R12BA_MOUSE RNA-binding protein 12B-A OS=Mus musculus GN=Rbm12b1 PE=1 SV=2	-0.0357569	1.13724	-3.13366	-2.91267	0.9993	0.850449	0.0466272	0.0945149	1	1	1	1
	>sp|Q8BJ51|MFS11_MOUSE UNC93-like protein MFSD11 OS=Mus musculus GN=Mfsd11 PE=1 SV=1	1.57435	6.12047	-3.68366	-2.24567	0.698233	9.84298e-08	0.0094656	0.316185	1	1	1	1
	>sp|P20060|HEXB_MOUSE Beta-hexosaminidase subunit beta OS=Mus musculus GN=Hexb PE=2 SV=2	2.26741	-1.77775	3.33064	1.12648	0.341473	0.529527	0.0270853	0.807391	3	3	3	3
	>sp|Q9WVM1|RGAP1_MOUSE Rac GTPase-activating protein 1 OS=Mus musculus GN=Racgap1 PE=2 SV=1	3.46363	0.171634	3.32162	1.07748	0.0219412	0.989459	0.0274675	0.81159	3	3	3	3
	>sp|P16460|ASSY_MOUSE Argininosuccinate synthase OS=Mus musculus GN=Ass1 PE=1 SV=1	0.375316	1.74852	-2.75759	-3.07224	0.996357	0.549278	0.120602	0.0703197	16	15	14	14
	>sp|Q9CQQ7|AT5F1_MOUSE ATP synthase F(0) complex subunit B1, mitochondrial OS=Mus musculus GN=Atp5f1 PE=1 SV=1	4.69685	1.19211	3.29578	0.481324	0.000318552	0.827917	0.0295848	0.963699	2	2	2	2
	>sp|O35639|ANXA3_MOUSE Annexin A3 OS=Mus musculus GN=Anxa3 PE=1 SV=4	0.469283	0.387703	-2.38304	-3.20603	0.998526	0.978922	0.254239	0.054088	16	14	15	15
	>sp|Q8BSQ9|PB1_MOUSE Protein polybromo-1 OS=Mus musculus GN=Pbrm1 PE=1 SV=4	-0.426496	1.96994	-3.26289	-2.30231	1.00447	0.423915	0.0326585	0.298625	1	1	1	1
	>sp|Q3U7U4|CA162_MOUSE Transmembrane protein C1orf162 homolog OS=Mus musculus PE=1 SV=1	-2.83693	15.0795	-7.57273	2.12698	0.114758	0	4.12292e-11	0.378635	1	1	1	1
	>sp|P24452|CAPG_MOUSE Macrophage-capping protein OS=Mus musculus GN=Capg PE=1 SV=2	0.79967	2.6067	-2.60151	-2.76322	0.968263	0.14982	0.167561	0.135119	10	10	10	10
	>sp|Q920R0|ALS2_MOUSE Alsin OS=Mus musculus GN=Als2 PE=1 SV=3	0.478656	1.24346	-2.07223	-3.2662	1.00247	0.806991	0.416488	0.0471786	1	1	1	1
	>sp|Q99020|ROAA_MOUSE Heterogeneous nuclear ribonucleoprotein A/B OS=Mus musculus GN=Hnrnpab PE=1 SV=1	4.72886	0.0595125	3.20185	-0.358425	0.000282313	0.994369	0.0380976	0.975443	2	2	2	2
	>sp|O54890|ITB3_MOUSE Integrin beta-3 OS=Mus musculus GN=Itgb3 PE=1 SV=2	0.312079	0.756061	2.64865	3.32472	1.00585	0.936971	0.156798	0.042084	6	7	7	6
	>sp|P51830|ADCY9_MOUSE Adenylate cyclase type 9 OS=Mus musculus GN=Adcy9 PE=1 SV=1	-0.653101	-1.76904	-2.1833	-2.9387	0.982006	0.536305	0.358793	0.0927243	1	1	1	1
	>sp|P62748|HPCL1_MOUSE Hippocalcin-like protein 1 OS=Mus musculus GN=Hpcal1 PE=2 SV=2	0.410887	2.24649	-2.6299	-2.48269	1.00418	0.284282	0.161993	0.24055	3	3	3	3
	>sp|P09528|FRIH_MOUSE Ferritin heavy chain OS=Mus musculus GN=Fth1 PE=1 SV=2	-1.48014	-0.945034	2.06861	3.596	0.747547	0.903346	0.416152	0.0227277	4	3	4	3
	>sp|Q64467|G3PT_MOUSE Glyceraldehyde-3-phosphate dehydrogenase, testis-specific OS=Mus musculus GN=Gapdhs PE=2 SV=1	1.99783	4.47322	-2.69842	-2.37238	0.491727	0.000400189	0.138356	0.272455	1	1	1	1
	>sp|B9EKI3|TMF1_MOUSE TATA element modulatory factor OS=Mus musculus GN=Tmf1 PE=1 SV=2	-0.731245	-0.185179	-2.61819	-2.43278	0.979756	0.985635	0.16219	0.250414	1	1	1	1
	>sp|P57080|UBP25_MOUSE Ubiquitin carboxyl-terminal hydrolase 25 OS=Mus musculus GN=Usp25 PE=1 SV=2	-0.652359	-0.254242	-2.55459	-2.49257	0.981253	0.975232	0.183118	0.237862	1	1	1	1
	>sp|O89032|SPD2A_MOUSE SH3 and PX domain-containing protein 2A OS=Mus musculus GN=Sh3pxd2a PE=1 SV=2	0.672109	2.22403	-2.64559	-2.39374	0.982084	0.299219	0.157317	0.269398	1	1	1	1
	>sp|P11152|LIPL_MOUSE Lipoprotein lipase OS=Mus musculus GN=Lpl PE=1 SV=3	-0.386194	-0.65601	-2.19092	-2.8472	1.00085	0.93148	0.357148	0.108688	10	10	11	11
	>sp|B9EJV3|GRB1L_MOUSE GREB1-like protein OS=Mus musculus GN=Greb1l PE=2 SV=1	-0.36721	-0.724895	-2.27323	-2.70808	1.0011	0.935924	0.309519	0.155421	1	1	1	1
	>sp|P21981|TGM2_MOUSE Protein-glutamine gamma-glutamyltransferase 2 OS=Mus musculus GN=Tgm2 PE=1 SV=4	0.853211	0.445299	-1.98074	-2.98963	0.950356	0.971921	0.468708	0.0849513	15	16	15	15
	>sp|P06684|CO5_MOUSE Complement C5 OS=Mus musculus GN=C5 PE=1 SV=2	-0.52352	-1.04886	-2.3283	-2.59719	0.995908	0.88299	0.276415	0.20211	7	6	6	6
	>sp|Q9R1Q7|PLP2_MOUSE Proteolipid protein 2 OS=Mus musculus GN=Plp2 PE=2 SV=1	0.52624	6.2842	-3.59854	-1.02633	0.995216	3.97329e-08	0.0127101	0.831675	1	1	1	1
	>sp|Q61646|HPT_MOUSE Haptoglobin OS=Mus musculus GN=Hp PE=1 SV=1	-2.67321	-0.531503	1.71173	4.20725	0.165775	0.959387	0.632616	0.00349079	2	2	2	2
	>sp|P34960|MMP12_MOUSE Macrophage metalloelastase OS=Mus musculus GN=Mmp12 PE=1 SV=3	-0.287124	-0.285001	-2.20422	-2.29105	1.0031	0.97056	0.350455	0.301373	27	24	26	27
	>sp|P28867|KPCD_MOUSE Protein kinase C delta type OS=Mus musculus GN=Prkcd PE=1 SV=3	0.581156	2.0737	-2.1838	-2.16393	0.982569	0.375068	0.359652	0.358413	23	22	22	23
	>tr|Q8BFR9|Q8BFR9_MOUSE Putative uncharacterized protein OS=Mus musculus GN=Mela PE=2 SV=1	-3.48846	-2.10906	1.46572	4.24113	0.020761	0.357439	0.78732	0.0031284	8	7	8	7
	>sp|P10404|ENV1_MOUSE MLV-related proviral Env polyprotein OS=Mus musculus PE=1 SV=3	-2.67505	-1.47049	1.42391	3.29043	0.165951	0.717994	0.803547	0.0456368	10	9	10	10
	>sp|P50516|VATA_MOUSE V-type proton ATPase catalytic subunit A OS=Mus musculus GN=Atp6v1a PE=1 SV=2	1.29328	1.50917	-1.55919	-2.54196	0.792104	0.690217	0.749216	0.217626	29	24	28	29
	>sp|P59999|ARPC4_MOUSE Actin-related protein 2/3 complex subunit 4 OS=Mus musculus GN=Arpc4 PE=1 SV=3	1.54512	2.40241	-1.74823	-2.32488	0.714437	0.211487	0.606053	0.287221	6	6	6	6
	>sp|P11928|OAS1A_MOUSE 2'-5'-oligoadenylate synthase 1A OS=Mus musculus GN=Oas1a PE=2 SV=2	-0.737257	0.924543	-2.44287	-1.62628	0.97814	0.907772	0.22669	0.645913	1	1	1	1
	>sp|A2A7S8-2|K1522_MOUSE Isoform 2 of Uncharacterized protein KIAA1522 OS=Mus musculus GN=Kiaa1522	1.37438	1.64391	-1.7587	-2.27933	0.769368	0.62066	0.599205	0.302204	1	1	1	1
	>sp|Q8C4Q9|TM154_MOUSE Transmembrane protein 154 OS=Mus musculus GN=Tmem154 PE=1 SV=1	-3.61768	-2.59113	1.2915	3.53558	0.0149781	0.150913	0.877625	0.0274728	2	2	2	2
	>sp|P68404|KPCB_MOUSE Protein kinase C beta type OS=Mus musculus GN=Prkcb PE=1 SV=4	-0.184979	0.332208	-2.02672	-1.93876	1.00054	0.971348	0.4421	0.481914	10	10	10	9
	>sp|Q8R366|IGSF8_MOUSE Immunoglobulin superfamily member 8 OS=Mus musculus GN=Igsf8 PE=1 SV=2	-3.12889	-1.24762	0.588694	3.34862	0.0575116	0.804811	0.998553	0.0397358	8	8	8	7
	>sp|O88665|BRD7_MOUSE Bromodomain-containing protein 7 OS=Mus musculus GN=Brd7 PE=1 SV=1	-0.690388	1.59719	-2.46454	-1.33641	0.973556	0.647158	0.216428	0.763663	1	1	1	1
	>sp|Q61765|K1H1_MOUSE Keratin, type I cuticular Ha1 OS=Mus musculus GN=Krt31 PE=2 SV=2	-2.89325	-13.1867	-0.291519	-4.65823	0.102159	0	1.01156	0.000672974	2	2	2	2
	>sp|P10126|EF1A1_MOUSE Elongation factor 1-alpha 1 OS=Mus musculus GN=Eef1a1 PE=1 SV=3	1.36527	1.62527	-1.47894	-2.29693	0.768839	0.632117	0.78298	0.299171	18	20	20	20
	>sp|A2ASS6|TITIN_MOUSE Titin OS=Mus musculus GN=Ttn PE=1 SV=1	1.90756	2.06993	-1.89792	-3.81175	0.538327	0.37634	0.522304	0.0125904	5	5	5	4
	>sp|P41234|ABCA2_MOUSE ATP-binding cassette sub-family A member 2 OS=Mus musculus GN=Abca2 PE=1 SV=4	1.02983	1.30043	-1.63448	-2.08063	0.886677	0.786866	0.691159	0.414725	1	1	1	1
	>sp|Q6PHZ5|RB15B_MOUSE Putative RNA-binding protein 15B OS=Mus musculus GN=Rbm15b PE=1 SV=2	3.91155	0.984002	-1.91676	-1.78786	0.00607059	0.890898	0.504292	0.574071	1	1	1	1
	>sp|P17047|LAMP2_MOUSE Lysosome-associated membrane glycoprotein 2 OS=Mus musculus GN=Lamp2 PE=2 SV=2	1.06875	0.947901	-2.09182	-4.56046	0.86893	0.902317	0.406177	0.00101363	5	4	3	5
	>sp|P62737|ACTA_MOUSE Actin, aortic smooth muscle OS=Mus musculus GN=Acta2 PE=1 SV=1	1.4047	1.49606	-1.18854	-2.48151	0.763458	0.698211	0.893997	0.24004	20	19	19	20
	>sp|P48759|PTX3_MOUSE Pentraxin-related protein PTX3 OS=Mus musculus GN=Ptx3 PE=1 SV=2	-1.46393	-2.57734	-2.2263	-3.55391	0.751926	0.154186	0.336234	0.0261504	8	9	8	7
	>sp|P63082|VATL_MOUSE V-type proton ATPase 16 kDa proteolipid subunit OS=Mus musculus GN=Atp6v0c PE=2 SV=1	1.50488	1.87461	-1.55375	-2.08263	0.734925	0.477714	0.744851	0.414056	1	1	1	1
	>sp|P06876|MYB_MOUSE Transcriptional activator Myb OS=Mus musculus GN=Myb PE=1 SV=2	0.790358	-0.560309	-1.19414	-2.39178	0.96819	0.951081	0.893684	0.269549	1	1	1	1
	>sp|P25085|IL1RA_MOUSE Interleukin-1 receptor antagonist protein OS=Mus musculus GN=Il1rn PE=2 SV=1	0.659213	0.840955	-1.58396	-1.97713	0.980597	0.917001	0.73636	0.465918	3	3	3	3
	>sp|Q3U5Q7|CMPK2_MOUSE UMP-CMP kinase 2, mitochondrial OS=Mus musculus GN=Cmpk2 PE=2 SV=2	0.700971	2.18866	-2.43332	-3.83073	0.975309	0.313721	0.230636	0.0123238	7	7	6	6
	>sp|P70697|DCUP_MOUSE Uroporphyrinogen decarboxylase OS=Mus musculus GN=Urod PE=1 SV=2	1.76125	3.35385	-1.2666	-2.18824	0.613934	0.0218742	0.880668	0.350467	2	1	2	2
	>sp|O35604|NPC1_MOUSE Niemann-Pick C1 protein OS=Mus musculus GN=Npc1 PE=1 SV=2	1.33549	1.84024	-2.59373	-3.64454	0.777529	0.498684	0.169586	0.0200964	6	5	6	6
	>sp|P48036|ANXA5_MOUSE Annexin A5 OS=Mus musculus GN=Anxa5 PE=1 SV=1	0.226323	3.11839	-2.77684	-3.2897	1.002	0.041201	0.114388	0.0445513	24	19	17	19
	>sp|P31996|CD68_MOUSE Macrosialin OS=Mus musculus GN=Cd68 PE=2 SV=1	2.67312	1.56518	-3.02513	-5.37837	0.164742	0.669169	0.0603619	2.30686e-05	2	2	2	2
	>sp|P42208|SEPT2_MOUSE Septin-2 OS=Mus musculus GN=Sept2 PE=1 SV=2	1.04506	2.52353	-1.79063	-1.46213	0.874266	0.166201	0.575905	0.712409	7	6	7	6
	>sp|Q6PHZ2|KCC2D_MOUSE Calcium/calmodulin-dependent protein kinase type II subunit delta OS=Mus musculus GN=Camk2d PE=1 SV=1	0.465292	3.43244	-3.10706	-2.7532	0.998367	0.0178713	0.0498378	0.138359	7	7	7	7
	>sp|P62908|RS3_MOUSE 40S ribosomal protein S3 OS=Mus musculus GN=Rps3 PE=1 SV=1	2.30106	1.87731	-0.738506	-2.45049	0.334292	0.478139	0.999138	0.250846	14	14	14	13
	>sp|P62814|VATB2_MOUSE V-type proton ATPase subunit B, brain isoform OS=Mus musculus GN=Atp6v1b2 PE=1 SV=1	1.23514	0.702933	-0.685954	-2.46309	0.817703	0.937535	0.992541	0.246045	15	15	15	14
	>sp|P12804|FGL2_MOUSE Fibroleukin OS=Mus musculus GN=Fgl2 PE=1 SV=1	-0.978443	-1.2323	-3.13116	-3.47375	0.907245	0.809937	0.0466516	0.0333212	5	5	6	6
	>sp|P14426|HA13_MOUSE H-2 class I histocompatibility antigen, D-K alpha chain OS=Mus musculus GN=H2-D1 PE=1 SV=1	-1.70884	-0.378107	-2.02603	-1.05256	0.633763	0.976328	0.441477	0.818921	3	3	3	3
	>sp|P32921|SYWC_MOUSE Tryptophan--tRNA ligase, cytoplasmic OS=Mus musculus GN=Wars PE=1 SV=2	-0.225694	-0.280131	-1.47604	-1.60154	1.00151	0.970198	0.78344	0.653989	3	3	2	2
	>sp|P10923|OSTP_MOUSE Osteopontin OS=Mus musculus GN=Spp1 PE=1 SV=1	-0.0123496	-0.911906	-1.19256	-1.85904	1.00202	0.908853	0.894037	0.5319	1	1	1	1
	>sp|P55302|AMRP_MOUSE Alpha-2-macroglobulin receptor-associated protein OS=Mus musculus GN=Lrpap1 PE=1 SV=1	0.730874	0.519422	-1.43829	-1.59723	0.979622	0.959634	0.795592	0.653922	14	12	14	14
	>sp|P68373|TBA1C_MOUSE Tubulin alpha-1C chain OS=Mus musculus GN=Tuba1c PE=1 SV=1	1.54138	5.23961	-2.12903	-0.883629	0.718492	1.2347e-05	0.389786	0.871509	1	1	1	1
	>sp|P35700|PRDX1_MOUSE Peroxiredoxin-1 OS=Mus musculus GN=Prdx1 PE=1 SV=1	0.0424484	1.10245	-3.24699	-3.37313	0.999599	0.8748	0.0339439	0.0392039	18	19	18	17
	>sp|P24638|PPAL_MOUSE Lysosomal acid phosphatase OS=Mus musculus GN=Acp2 PE=2 SV=2	0.431011	1.52902	-1.56221	-1.42321	1.0049	0.685294	0.750328	0.728288	3	3	3	3
	>tr|Q8BRB8|Q8BRB8_MOUSE Putative uncharacterized protein (Fragment) OS=Mus musculus GN=Ahnak PE=2 SV=1	0.836354	1.60015	-3.26602	-3.62115	0.957339	0.64667	0.0325863	0.0215253	10	9	10	9
	>sp|P01887|B2MG_MOUSE Beta-2-microglobulin OS=Mus musculus GN=B2m PE=1 SV=2	-0.359254	-1.91216	-1.05174	-1.91292	1.00112	0.457695	0.933804	0.496676	3	3	3	3
	>sp|P16858|G3P_MOUSE Glyceraldehyde-3-phosphate dehydrogenase OS=Mus musculus GN=Gapdh PE=1 SV=2	1.36656	0.604248	-1.17777	-1.78519	0.771105	0.937989	0.895097	0.573462	24	23	24	24
	>sp|P61161|ARP2_MOUSE Actin-related protein 2 OS=Mus musculus GN=Actr2 PE=1 SV=1	0.83316	1.45876	-1.33297	-1.61937	0.956898	0.722301	0.858295	0.647941	14	14	14	14
	>sp|P06151|LDHA_MOUSE L-lactate dehydrogenase A chain OS=Mus musculus GN=Ldha PE=1 SV=3	1.22674	1.0239	-1.00764	-1.93966	0.820384	0.889453	0.937826	0.482214	15	15	16	15
	>sp|Q3U7R1|ESYT1_MOUSE Extended synaptotagmin-1 OS=Mus musculus GN=Esyt1 PE=1 SV=2	0.208102	2.44892	-3.39767	-3.03426	1.00444	0.193491	0.0222759	0.0760777	34	33	31	33
	>sp|Q64112|IFIT2_MOUSE Interferon-induced protein with tetratricopeptide repeats 2 OS=Mus musculus GN=Ifit2 PE=1 SV=1	0.417118	1.81555	-3.43186	-3.44387	1.00271	0.5141	0.020651	0.0345713	2	2	2	2
	>sp|P10107|ANXA1_MOUSE Annexin A1 OS=Mus musculus GN=Anxa1 PE=1 SV=2	0.951247	3.0124	-3.46798	-3.61196	0.920058	0.0557345	0.0184412	0.0218283	31	27	18	22
	>sp|P58854|GCP3_MOUSE Gamma-tubulin complex component 3 OS=Mus musculus GN=Tubgcp3 PE=2 SV=2	0.830157	3.25493	-1.71867	-1.11291	0.95622	0.0279492	0.631523	0.809713	1	1	1	1
	>sp|O35593|PSDE_MOUSE 26S proteasome non-ATPase regulatory subunit 14 OS=Mus musculus GN=Psmd14 PE=1 SV=2	-0.408182	0.00169923	-1.19146	-1.63141	1.00186	1.00013	0.894678	0.643901	3	3	3	2
	>sp|O89110|CASP8_MOUSE Caspase-8 OS=Mus musculus GN=Casp8 PE=1 SV=1	0.409807	1.28611	-1.43596	-1.37895	1.00272	0.792681	0.79659	0.750818	3	3	3	3
	>sp|P46471|PRS7_MOUSE 26S protease regulatory subunit 7 OS=Mus musculus GN=Psmc2 PE=1 SV=5	1.05887	0.526805	-0.921103	-1.88668	0.870002	0.9596	0.961101	0.51118	14	14	14	14
	>sp|P37217|CD69_MOUSE Early activation antigen CD69 OS=Mus musculus GN=Cd69 PE=2 SV=1	-0.584779	0.365307	-3.49217	-3.44946	0.984425	0.973555	0.0175817	0.034479	4	4	4	4
	>sp|P29452|CASP1_MOUSE Caspase-1 OS=Mus musculus GN=Casp1 PE=1 SV=1	0.861526	0.947237	-1.20734	-1.59831	0.94945	0.902503	0.888152	0.655953	1	1	1	1
	>tr|G3UXQ7|G3UXQ7_MOUSE Ras-related protein Rab-2B OS=Mus musculus GN=Rab2b PE=4 SV=1	0.267605	4.03325	-2.08406	-0.704923	1.00289	0.00241185	0.409919	0.91976	1	1	1	1
	>tr|Q6UIL4|Q6UIL4_MOUSE AHNAK (Fragment) OS=Mus musculus PE=4 SV=1	-0.254235	2.79653	-3.59555	-3.05625	0.999809	0.0927588	0.0127074	0.0734602	32	30	28	30
	>tr|Q4FK88|Q4FK88_MOUSE Annexin OS=Mus musculus GN=Anxa1 PE=2 SV=1	1.21707	1.07841	-3.59994	-2.29383	0.822224	0.885301	0.0127924	0.300398	3	2	2	2
	>sp|P51150|RAB7A_MOUSE Ras-related protein Rab-7a OS=Mus musculus GN=Rab7a PE=1 SV=2	-0.901474	-0.0405926	-1.87259	-0.870806	0.925468	0.997157	0.537385	0.875616	24	19	23	24
	>sp|E9Q634|MYO1E_MOUSE Unconventional myosin-Ie OS=Mus musculus GN=Myo1e PE=1 SV=1	0.258811	2.0267	-1.49398	-1.24525	1.00245	0.401485	0.778786	0.782612	17	17	16	17
	>sp|B9EJA2|CTTB2_MOUSE Cortactin-binding protein 2 OS=Mus musculus GN=Cttnbp2 PE=1 SV=2	-2.05551	0.973112	-2.37104	-0.332115	0.449712	0.894038	0.260363	0.977906	1	1	1	1
	>sp|P41731|CD63_MOUSE CD63 antigen OS=Mus musculus GN=Cd63 PE=1 SV=2	-0.4069	1.96643	-1.86642	-0.836001	1.00193	0.426317	0.537929	0.886099	3	3	3	3
	>tr|E9Q616|E9Q616_MOUSE Protein Ahnak OS=Mus musculus GN=Ahnak PE=1 SV=1	0.425224	2.75044	-3.66396	-3.1782	1.00363	0.105196	0.0101012	0.0562134	57	55	48	48
	>sp|O55029|COPB2_MOUSE Coatomer subunit beta' OS=Mus musculus GN=Copb2 PE=2 SV=2	0.777009	0.448369	-0.986303	-1.64927	0.972861	0.970766	0.940475	0.633584	13	13	13	13
	>sp|O08807|PRDX4_MOUSE Peroxiredoxin-4 OS=Mus musculus GN=Prdx4 PE=1 SV=1	0.532612	0.84444	-1.30302	-1.32124	0.994727	0.91689	0.870297	0.771274	3	3	3	3
	>sp|Q8CBB9|RSAD2_MOUSE Radical S-adenosyl methionine domain-containing protein 2 OS=Mus musculus GN=Rsad2 PE=1 SV=1	-0.550037	0.58949	-3.7425	-3.23619	0.991338	0.942925	0.00768865	0.0504893	3	3	3	3
	>sp|P62334|PRS10_MOUSE 26S protease regulatory subunit 10B OS=Mus musculus GN=Psmc6 PE=1 SV=1	1.12349	0.368813	-0.815433	-1.76136	0.849631	0.974317	0.986926	0.589117	3	3	3	3
	>sp|O35955|PSB10_MOUSE Proteasome subunit beta type-10 OS=Mus musculus GN=Psmb10 PE=1 SV=1	0.399295	0.180821	-1.07254	-1.48365	1.00187	0.987896	0.929141	0.710775	3	3	3	3
	>sp|Q8CFB4|GBP5_MOUSE Guanylate-binding protein 5 OS=Mus musculus GN=Gbp5 PE=1 SV=2	-0.143673	1.32019	-3.77249	-3.77814	0.996774	0.776527	0.00727526	0.0130104	4	4	4	4
	>sp|P32067|LA_MOUSE Lupus La protein homolog OS=Mus musculus GN=Ssb PE=1 SV=1	1.91902	0.886061	-0.619313	-1.90767	0.534922	0.906343	0.994806	0.498747	1	1	1	1
	>sp|P29477|NOS2_MOUSE Nitric oxide synthase, inducible OS=Mus musculus GN=Nos2 PE=1 SV=1	0.433767	2.0316	-3.80847	-3.98506	1.00592	0.399009	0.00646664	0.00734698	8	8	7	7
	>sp|P10605|CATB_MOUSE Cathepsin B OS=Mus musculus GN=Ctsb PE=1 SV=2	2.33788	0.395671	-0.318328	-2.20097	0.313265	0.981674	1.0111	0.344283	3	3	3	3
	>sp|Q64282|IFIT1_MOUSE Interferon-induced protein with tetratricopeptide repeats 1 OS=Mus musculus GN=Ifit1 PE=1 SV=2	0.171569	3.61716	-3.94274	-3.76584	0.997302	0.0100554	0.00399945	0.0130322	7	7	6	5
	>sp|O88792|JAM1_MOUSE Junctional adhesion molecule A OS=Mus musculus GN=F11r PE=1 SV=2	0.583179	3.20546	-1.44708	-1.03453	0.983243	0.0320593	0.794946	0.827193	3	2	2	2
	>sp|Q05910|ADAM8_MOUSE Disintegrin and metalloproteinase domain-containing protein 8 OS=Mus musculus GN=Adam8 PE=1 SV=3	0.711268	3.94103	-2.19413	-0.276939	0.978175	0.00329998	0.35556	0.983035	2	1	1	2
	>sp|P60710|ACTB_MOUSE Actin, cytoplasmic 1 OS=Mus musculus GN=Actb PE=1 SV=1	0.970901	1.00922	-1.00208	-1.46589	0.910882	0.887599	0.937529	0.709397	14	12	12	14
	>sp|P11438|LAMP1_MOUSE Lysosome-associated membrane glycoprotein 1 OS=Mus musculus GN=Lamp1 PE=1 SV=2	1.1644	1.3933	-4.05818	-5.65563	0.839742	0.737086	0.00260889	7.48879e-06	5	5	5	4
	>sp|P14824|ANXA6_MOUSE Annexin A6 OS=Mus musculus GN=Anxa6 PE=1 SV=3	-0.381109	1.68	-4.1811	-4.042	0.996951	0.598901	0.0017182	0.00616972	44	43	36	38
	>tr|F7CVJ5|F7CVJ5_MOUSE Protein Ahnak2 (Fragment) OS=Mus musculus GN=Ahnak2 PE=1 SV=1	0.6498	4.05898	-4.37668	-3.37757	0.979973	0.0022186	0.000753364	0.0391876	9	9	9	8
	>tr|Q61484|Q61484_MOUSE Desmoyokin (Fragment) OS=Mus musculus GN=Ahnak PE=2 SV=1	0.461734	2.92684	-4.37701	-3.76876	0.999569	0.0680022	0.000766409	0.0131871	56	56	49	42
	>sp|Q8R5F7|IFIH1_MOUSE Interferon-induced helicase C domain-containing protein 1 OS=Mus musculus GN=Ifih1 PE=1 SV=1	1.07674	2.14294	-4.39381	-5.04406	0.866605	0.338848	0.000723124	0.000128217	2	2	2	2
	>sp|O35988|SDC4_MOUSE Syndecan-4 OS=Mus musculus GN=Sdc4 PE=1 SV=1	-1.84686	1.181	-2.22353	-0.171048	0.567932	0.832963	0.337341	0.990324	1	1	1	1
	>sp|P50543|S10AB_MOUSE Protein S100-A11 OS=Mus musculus GN=S100a11 PE=1 SV=1	0.820159	1.92792	-2.35804	-2.92666	0.960867	0.44901	0.263927	0.0948113	5	4	3	4
	>sp|E9Q555|RN213_MOUSE E3 ubiquitin-protein ligase RNF213 OS=Mus musculus GN=Rnf213 PE=2 SV=1	-0.578569	-1.51707	-2.26126	-2.96342	0.982567	0.68716	0.314337	0.0893145	5	5	3	3
	>sp|P52480|KPYM_MOUSE Pyruvate kinase PKM OS=Mus musculus GN=Pkm PE=1 SV=4	0.754141	0.335118	-0.720439	-1.60789	0.978637	0.969974	0.990633	0.652571	33	31	33	32
	>sp|A2ADY9|DDI2_MOUSE Protein DDI1 homolog 2 OS=Mus musculus GN=Ddi2 PE=1 SV=1	-0.0428837	0.446217	-1.22655	-1.09826	0.999853	0.972217	0.886263	0.808606	1	1	1	1
	>sp|P42932|TCPQ_MOUSE T-complex protein 1 subunit theta OS=Mus musculus GN=Cct8 PE=1 SV=3	0.574995	0.70809	-0.991458	-1.31731	0.983729	0.936149	0.941245	0.768237	25	24	24	25
	>sp|P41216|ACSL1_MOUSE Long-chain-fatty-acid--CoA ligase 1 OS=Mus musculus GN=Acsl1 PE=1 SV=2	1.65378	1.50152	-1.99226	-3.08272	0.669549	0.696214	0.461513	0.0685627	4	4	4	4
	>sp|P33435|MMP13_MOUSE Collagenase 3 OS=Mus musculus GN=Mmp13 PE=1 SV=1	-0.833365	-0.0909107	-2.36526	-2.13791	0.957296	0.991594	0.261058	0.37347	4	4	4	4
	>sp|P30204|MSRE_MOUSE Macrophage scavenger receptor types I and II OS=Mus musculus GN=Msr1 PE=1 SV=3	-1.33977	-0.868835	-1.36088	-0.92087	0.774508	0.915174	0.835819	0.866114	12	11	12	12
	>sp|P35737|DMB_MOUSE Class II histocompatibility antigen, M beta 1 chain OS=Mus musculus GN=H2-DMb1 PE=2 SV=1	-0.450821	0.551594	-1.30098	-0.9801	1.00298	0.951611	0.869958	0.847984	3	4	4	3
	>sp|O70252|HMOX2_MOUSE Heme oxygenase 2 OS=Mus musculus GN=Hmox2 PE=2 SV=1	1.44435	0.434018	-0.557518	-1.71695	0.748976	0.974194	1.0013	0.599785	3	3	3	3
	>sp|P46412|GPX3_MOUSE Glutathione peroxidase 3 OS=Mus musculus GN=Gpx3 PE=2 SV=2	0.456353	0.0268511	-0.875389	-1.38024	1.00234	0.999903	0.98131	0.750035	1	1	1	1
	>sp|P10649|GSTM1_MOUSE Glutathione S-transferase Mu 1 OS=Mus musculus GN=Gstm1 PE=1 SV=2	1.9698	0.995019	-0.441014	-1.81069	0.513876	0.889858	1.00427	0.557552	11	11	11	11
	>sp|P13020|GELS_MOUSE Gelsolin OS=Mus musculus GN=Gsn PE=1 SV=3	1.25104	0.865298	-0.826749	-1.41209	0.80917	0.912712	0.986186	0.736392	20	19	19	20
	>sp|O35678|MGLL_MOUSE Monoglyceride lipase OS=Mus musculus GN=Mgll PE=1 SV=1	0.399271	1.67411	-2.09621	-2.08945	1.00146	0.600588	0.40856	0.408545	5	5	5	5
	>sp|P05064|ALDOA_MOUSE Fructose-bisphosphate aldolase A OS=Mus musculus GN=Aldoa PE=1 SV=2	0.889489	0.390311	-0.699639	-1.5257	0.934628	0.979472	0.994221	0.688659	26	23	23	26
	>sp|P11983|TCPA_MOUSE T-complex protein 1 subunit alpha OS=Mus musculus GN=Tcp1 PE=1 SV=3	0.365434	0.755464	-1.01338	-1.19102	0.999223	0.934831	0.937076	0.801613	11	11	11	11
	>sp|P54823|DDX6_MOUSE Probable ATP-dependent RNA helicase DDX6 OS=Mus musculus GN=Ddx6 PE=1 SV=1	1.21447	0.989752	-0.761734	-1.44228	0.824062	0.8904	0.996978	0.722779	3	3	3	3
	>sp|P50518|VATE1_MOUSE V-type proton ATPase subunit E 1 OS=Mus musculus GN=Atp6v1e1 PE=1 SV=2	1.59975	1.19811	-1.52929	-2.58478	0.69066	0.823923	0.763491	0.205599	9	9	10	10
	>sp|P49817|CAV1_MOUSE Caveolin-1 OS=Mus musculus GN=Cav1 PE=1 SV=1	0.68675	3.66242	-1.57052	-0.618386	0.974093	0.00851995	0.747832	0.940582	3	3	3	3
	>sp|P42225|STAT1_MOUSE Signal transducer and activator of transcription 1 OS=Mus musculus GN=Stat1 PE=1 SV=1	-0.104889	0.854527	-1.84069	-2.18084	0.99421	0.915841	0.554227	0.350757	6	7	7	7
	>sp|P14869|RLA0_MOUSE 60S acidic ribosomal protein P0 OS=Mus musculus GN=Rplp0 PE=1 SV=3	1.80243	0.275696	-0.39329	-1.775	0.585701	0.970856	1.007	0.57971	6	6	6	6
	>sp|P17182|ENOA_MOUSE Alpha-enolase OS=Mus musculus GN=Eno1 PE=1 SV=3	1.17027	0.704255	-0.669625	-1.49806	0.841015	0.937554	0.994411	0.703078	22	20	20	22
	>sp|O88428|PAPS2_MOUSE Bifunctional 3'-phosphoadenosine 5'-phosphosulfate synthase 2 OS=Mus musculus GN=Papss2 PE=1 SV=2	-0.121442	0.717685	-1.99322	-1.83473	0.992734	0.936472	0.464574	0.545284	2	2	2	2
	>sp|O70503|DHB12_MOUSE Estradiol 17-beta-dehydrogenase 12 OS=Mus musculus GN=Hsd17b12 PE=2 SV=1	1.04711	1.67948	-0.932248	-1.21398	0.872999	0.598407	0.963967	0.794532	6	6	6	6
	>sp|P51791|CLCN3_MOUSE H(+)/Cl(-) exchange transporter 3 OS=Mus musculus GN=Clcn3 PE=1 SV=2	0.329259	0.810013	-1.08225	-1.06139	1.00395	0.920979	0.929374	0.818498	1	1	1	1
	>sp|O35623|BET1_MOUSE BET1 homolog OS=Mus musculus GN=Bet1 PE=1 SV=1	-0.587707	0.255173	-1.31637	-0.82507	0.985071	0.975059	0.866108	0.889257	1	1	1	1
	>sp|P56395|CYB5_MOUSE Cytochrome b5 OS=Mus musculus GN=Cyb5a PE=1 SV=2	1.03586	1.35336	-1.60742	-2.1805	0.881485	0.759563	0.714661	0.349813	5	5	5	5
	>sp|P27601|GNA13_MOUSE Guanine nucleotide-binding protein subunit alpha-13 OS=Mus musculus GN=Gna13 PE=1 SV=1	-0.0103626	1.84952	-1.45272	-0.678563	1.00092	0.491761	0.791525	0.923692	11	11	10	11
	>sp|P06804|TNFA_MOUSE Tumor necrosis factor OS=Mus musculus GN=Tnf PE=1 SV=2	-0.833962	-0.51299	-2.18279	-1.57705	0.95717	0.962244	0.357944	0.663545	4	3	3	3
	>sp|P46737|BRCC3_MOUSE Lys-63-specific deubiquitinase BRCC36 OS=Mus musculus GN=Brcc3 PE=2 SV=1	0.0839279	0.278331	-1.05012	-1.06576	0.996581	0.970129	0.932646	0.815629	1	1	1	1
	>sp|P27512|TNR5_MOUSE Tumor necrosis factor receptor superfamily member 5 OS=Mus musculus GN=Cd40 PE=1 SV=3	-0.763428	0.186237	-2.06132	-1.6302	0.974091	0.985351	0.420904	0.643119	2	2	2	2
	>sp|P06339|HA15_MOUSE H-2 class I histocompatibility antigen, D-37 alpha chain OS=Mus musculus GN=H2-T23 PE=1 SV=1	-0.473799	0.820454	-1.37003	-0.677914	0.999502	0.919213	0.831468	0.923441	1	1	1	1
	>sp|P61750|ARF4_MOUSE ADP-ribosylation factor 4 OS=Mus musculus GN=Arf4 PE=1 SV=2	0.333167	2.50712	-2.09769	-1.56765	1.00317	0.171217	0.409828	0.668137	4	4	4	4
	>sp|P57746|VATD_MOUSE V-type proton ATPase subunit D OS=Mus musculus GN=Atp6v1d PE=1 SV=1	1.13541	1.13287	-1.3996	-2.05666	0.846325	0.854866	0.815649	0.420349	5	5	5	5
	>sp|P46735|MYO1B_MOUSE Unconventional myosin-Ib OS=Mus musculus GN=Myo1b PE=2 SV=3	-0.73363	-1.21332	-1.74265	-1.69493	0.979747	0.81945	0.609286	0.608277	9	8	9	9
	>sp|P17563|SBP1_MOUSE Selenium-binding protein 1 OS=Mus musculus GN=Selenbp1 PE=1 SV=2	0.530794	0.293013	-0.808754	-1.20142	0.995355	0.972622	0.986312	0.797422	1	1	1	1
	>sp|P07091|S10A4_MOUSE Protein S100-A4 OS=Mus musculus GN=S100a4 PE=1 SV=1	0.715027	0.449466	-1.32532	-2.07889	0.97637	0.970018	0.857033	0.412432	5	5	5	5
	>sp|P06800|PTPRC_MOUSE Receptor-type tyrosine-protein phosphatase C OS=Mus musculus GN=Ptprc PE=1 SV=3	-0.479646	1.39373	-1.34649	-0.632276	1.00371	0.737483	0.848267	0.934304	39	35	36	37
	>sp|P60867|RS20_MOUSE 40S ribosomal protein S20 OS=Mus musculus GN=Rps20 PE=1 SV=1	0.758645	0.468728	-0.751922	-1.22458	0.974029	0.964755	0.998223	0.796145	1	1	1	1
	>sp|P38533|HSF2_MOUSE Heat shock factor protein 2 OS=Mus musculus GN=Hsf2 PE=2 SV=2	0.126492	0.592091	-1.04009	-0.934091	0.993514	0.941861	0.92987	0.863114	1	1	1	1
	>sp|P55772|ENTP1_MOUSE Ectonucleoside triphosphate diphosphohydrolase 1 OS=Mus musculus GN=Entpd1 PE=2 SV=1	-1.17368	0.541676	-1.48088	-0.489979	0.839718	0.956737	0.781374	0.96436	10	10	10	10
	>sp|O88522|NEMO_MOUSE NF-kappa-B essential modulator OS=Mus musculus GN=Ikbkg PE=1 SV=2	-0.634293	1.25765	-1.56368	-1.71286	0.98197	0.800857	0.75096	0.600052	2	2	2	2
	>sp|A1L3T7|FA65C_MOUSE Protein FAM65C OS=Mus musculus GN=Fam65c PE=2 SV=1	1.45516	0.380817	-0.43241	-1.53103	0.75403	0.979164	1.00292	0.688129	1	1	1	1
	>sp|O54901|OX2G_MOUSE OX-2 membrane glycoprotein OS=Mus musculus GN=Cd200 PE=1 SV=1	0.427532	2.00946	-1.81866	-1.4226	1.00378	0.410361	0.565098	0.728104	2	2	2	2
	>sp|P19157|GSTP1_MOUSE Glutathione S-transferase P 1 OS=Mus musculus GN=Gstp1 PE=1 SV=2	1.16888	1.29861	-0.7402	-1.2129	0.840374	0.787503	0.998189	0.795156	3	3	3	3
	>sp|P20444|KPCA_MOUSE Protein kinase C alpha type OS=Mus musculus GN=Prkca PE=1 SV=3	-0.786328	0.343435	-1.26311	-1.83022	0.96833	0.971192	0.878222	0.548128	2	2	2	1
	>sp|P21279|GNAQ_MOUSE Guanine nucleotide-binding protein G(q) subunit alpha OS=Mus musculus GN=Gnaq PE=1 SV=4	-0.776862	1.6114	-1.5469	-0.380471	0.972414	0.642179	0.748165	0.973101	6	6	6	6
	>sp|P33175|KIF5A_MOUSE Kinesin heavy chain isoform 5A OS=Mus musculus GN=Kif5a PE=1 SV=3	0.0386561	0.166394	-1.33908	-1.65706	0.999969	0.989815	0.853674	0.629422	4	4	3	3
	>sp|Q99LR1|ABD12_MOUSE Monoacylglycerol lipase ABHD12 OS=Mus musculus GN=Abhd12 PE=1 SV=2	0.436383	4.4026	-1.86969	-0.0226272	1.0044	0.000538967	0.536728	0.999113	1	1	1	1
	>sp|P40336|VP26A_MOUSE Vacuolar protein sorting-associated protein 26A OS=Mus musculus GN=Vps26a PE=2 SV=1	1.37741	1.13177	-1.06768	-1.90034	0.766132	0.853873	0.930002	0.503234	5	5	5	5
	>sp|O35114|SCRB2_MOUSE Lysosome membrane protein 2 OS=Mus musculus GN=Scarb2 PE=1 SV=3	0.155404	0.0722028	-1.53179	-1.40909	0.995316	0.993964	0.763854	0.737473	6	7	7	7
	>sp|P05063|ALDOC_MOUSE Fructose-bisphosphate aldolase C OS=Mus musculus GN=Aldoc PE=1 SV=4	-0.193263	0.50606	-0.904403	-0.972944	0.999874	0.961367	0.967015	0.851291	8	10	9	10
	>sp|P47809|MP2K4_MOUSE Dual specificity mitogen-activated protein kinase kinase 4 OS=Mus musculus GN=Map2k4 PE=1 SV=2	0.235999	0.788274	-0.999694	-0.874149	1.00005	0.924024	0.938476	0.875599	1	1	1	1
	>sp|P25119|TNR1B_MOUSE Tumor necrosis factor receptor superfamily member 1B OS=Mus musculus GN=Tnfrsf1b PE=2 SV=1	-0.909795	0.301717	-1.82395	-0.0475723	0.922631	0.972232	0.565375	0.998741	3	2	3	3
	>sp|P59108|CPNE2_MOUSE Copine-2 OS=Mus musculus GN=Cpne2 PE=2 SV=1	0.219087	1.6576	-1.59249	-1.3189	1.00235	0.608918	0.726625	0.769789	8	8	8	8
	>sp|A2AAY5|SPD2B_MOUSE SH3 and PX domain-containing protein 2B OS=Mus musculus GN=Sh3pxd2b PE=1 SV=1	-0.110914	1.75032	-1.13972	-0.717917	0.993174	0.548265	0.905027	0.919471	7	6	7	7
	>sp|P60521|GBRL2_MOUSE Gamma-aminobutyric acid receptor-associated protein-like 2 OS=Mus musculus GN=Gabarapl2 PE=1 SV=1	-0.353009	1.79078	-1.93628	-0.975064	1.00061	0.52338	0.491367	0.851177	2	2	2	2
	>sp|P62082|RS7_MOUSE 40S ribosomal protein S7 OS=Mus musculus GN=Rps7 PE=2 SV=1	0.701687	0.828665	-1.21866	-1.58725	0.976158	0.920981	0.88664	0.659112	2	2	2	2
	>sp|P47962|RL5_MOUSE 60S ribosomal protein L5 OS=Mus musculus GN=Rpl5 PE=1 SV=3	1.42968	1.28015	-0.919789	-1.86754	0.758655	0.790724	0.961415	0.527084	9	8	9	9
	>sp|P54869|HMCS2_MOUSE Hydroxymethylglutaryl-CoA synthase, mitochondrial OS=Mus musculus GN=Hmgcs2 PE=1 SV=2	0.205312	1.19074	-1.08765	-0.728879	1.00384	0.82721	0.929665	0.914278	1	1	1	1
	>sp|P31254|UBA1Y_MOUSE Ubiquitin-like modifier-activating enzyme 1 Y OS=Mus musculus GN=Uba1y PE=2 SV=2	0.294605	0.127331	-1.19663	-1.55008	1.00378	0.989866	0.89301	0.674766	8	8	8	8
	>sp|P60843|IF4A1_MOUSE Eukaryotic initiation factor 4A-I OS=Mus musculus GN=Eif4a1 PE=1 SV=1	0.934446	1.09567	-0.720478	-1.08624	0.921161	0.876806	0.9912	0.81145	15	15	15	15
	>sp|P68369|TBA1A_MOUSE Tubulin alpha-1A chain OS=Mus musculus GN=Tuba1a PE=1 SV=1	0.302697	0.237051	-0.817331	-0.982805	1.00623	0.975603	0.985733	0.845827	18	17	18	18
	>sp|P05132|KAPCA_MOUSE cAMP-dependent protein kinase catalytic subunit alpha OS=Mus musculus GN=Prkaca PE=1 SV=3	-0.067222	0.972901	-1.09699	-0.702	1.00033	0.893607	0.925076	0.919078	3	3	3	3
	>sp|P23591|FCL_MOUSE GDP-L-fucose synthase OS=Mus musculus GN=Tsta3 PE=2 SV=3	1.1071	0.470077	-0.524251	-1.25525	0.85275	0.965025	1.00494	0.782831	1	1	1	1
	>sp|P62830|RL23_MOUSE 60S ribosomal protein L23 OS=Mus musculus GN=Rpl23 PE=1 SV=1	1.24232	1.4241	-0.700745	-1.07416	0.813123	0.732186	0.994618	0.813086	3	3	3	3
	>sp|P18654|KS6A3_MOUSE Ribosomal protein S6 kinase alpha-3 OS=Mus musculus GN=Rps6ka3 PE=1 SV=2	0.263254	0.827936	-1.28614	-1.38202	1.00187	0.921297	0.874381	0.750569	7	7	7	7
	>sp|P62204|CALM_MOUSE Calmodulin OS=Mus musculus GN=Calm1 PE=1 SV=2	0.695881	0.394785	-1.08713	-0.658603	0.973006	0.982188	0.928588	0.928947	13	10	12	11
	>sp|P18653|KS6A1_MOUSE Ribosomal protein S6 kinase alpha-1 OS=Mus musculus GN=Rps6ka1 PE=1 SV=1	0.23622	0.933161	-0.919309	-0.804319	1.00021	0.903883	0.961324	0.895475	6	6	6	6
	>sp|P14211|CALR_MOUSE Calreticulin OS=Mus musculus GN=Calr PE=1 SV=1	2.99495	1.55095	0.245272	-1.96702	0.0772237	0.674719	1.00736	0.470352	20	21	19	19
	>sp|O70145|NCF2_MOUSE Neutrophil cytosol factor 2 OS=Mus musculus GN=Ncf2 PE=1 SV=1	1.224	0.695072	-0.458169	-1.24856	0.819707	0.936835	0.999863	0.784133	14	14	14	14
	>sp|P52633|STAT6_MOUSE Signal transducer and transcription activator 6 OS=Mus musculus GN=Stat6 PE=1 SV=2	-0.207345	-0.0404137	-0.874333	-0.828908	1.00479	0.997	0.980547	0.887385	6	6	6	6
	>sp|P47857|PFKAM_MOUSE ATP-dependent 6-phosphofructokinase, muscle type OS=Mus musculus GN=Pfkm PE=1 SV=3	0.0616182	-0.778862	-0.61741	-1.08332	1.00097	0.927041	0.9944	0.812411	3	3	3	3
	>sp|P12382|PFKAL_MOUSE ATP-dependent 6-phosphofructokinase, liver type OS=Mus musculus GN=Pfkl PE=1 SV=4	0.194938	-0.0623611	-0.7417	-0.950664	1.00113	0.995695	0.99814	0.857867	10	10	10	10
	>sp|P38532|HSF1_MOUSE Heat shock factor protein 1 OS=Mus musculus GN=Hsf1 PE=1 SV=2	-0.187024	-0.579827	-0.721692	-0.960411	1.0004	0.946816	0.992721	0.854396	1	1	1	1
	>sp|P09411|PGK1_MOUSE Phosphoglycerate kinase 1 OS=Mus musculus GN=Pgk1 PE=1 SV=4	0.475464	-0.124704	-0.560052	-1.12025	0.999498	0.99054	1.00088	0.810385	21	19	19	21
	>sp|P14069|S10A6_MOUSE Protein S100-A6 OS=Mus musculus GN=S100a6 PE=1 SV=3	1.98569	2.2075	-0.206334	-1.43677	0.498122	0.306982	1.01187	0.725137	3	3	3	3
	>sp|O88958|GNPI1_MOUSE Glucosamine-6-phosphate isomerase 1 OS=Mus musculus GN=Gnpda1 PE=2 SV=3	1.00116	0.594503	-0.800182	-1.80216	0.900879	0.94244	0.987632	0.561521	8	8	9	9
	>sp|P56695|WFS1_MOUSE Wolframin OS=Mus musculus GN=Wfs1 PE=1 SV=1	-1.21997	-0.229702	-1.25574	-0.371182	0.821744	0.97724	0.883979	0.974667	1	1	1	1
	>sp|P62702|RS4X_MOUSE 40S ribosomal protein S4, X isoform OS=Mus musculus GN=Rps4x PE=2 SV=2	2.36199	1.045	-0.462081	-2.07028	0.300816	0.884396	0.999642	0.411834	9	9	9	9
	>sp|P13745|GSTA1_MOUSE Glutathione S-transferase A1 OS=Mus musculus GN=Gsta1 PE=1 SV=2	0.0534529	0.887446	-0.974224	-0.643725	1.00158	0.906487	0.94719	0.932353	1	1	1	1
	>sp|P52293|IMA1_MOUSE Importin subunit alpha-1 OS=Mus musculus GN=Kpna2 PE=1 SV=2	-0.163153	1.15789	-1.13068	-0.475609	0.998119	0.838595	0.908918	0.962506	1	1	1	1
	>sp|P46460|NSF_MOUSE Vesicle-fusing ATPase OS=Mus musculus GN=Nsf PE=1 SV=2	0.706177	1.06382	-0.580387	-1.02383	0.978119	0.882897	1.0006	0.832203	14	13	13	14
	>sp|P04117|FABP4_MOUSE Fatty acid-binding protein, adipocyte OS=Mus musculus GN=Fabp4 PE=1 SV=3	2.13894	3.499	-1.07751	-1.44547	0.402646	0.0143328	0.927251	0.722587	4	4	4	4
	>sp|P62141|PP1B_MOUSE Serine/threonine-protein phosphatase PP1-beta catalytic subunit OS=Mus musculus GN=Ppp1cb PE=1 SV=3	1.14235	2.10321	-1.15693	-1.34974	0.842531	0.358293	0.901601	0.761639	2	2	2	2
	>sp|P01901|HA1B_MOUSE H-2 class I histocompatibility antigen, K-B alpha chain OS=Mus musculus GN=H2-K1 PE=1 SV=1	-1.15003	0.75808	-1.93882	-0.520404	0.841919	0.936183	0.492554	0.959449	5	4	4	5
	>sp|A2RT62|FXL16_MOUSE F-box/LRR-repeat protein 16 OS=Mus musculus GN=Fbxl16 PE=2 SV=1	-1.97632	-0.628483	-1.41439	-0.183459	0.507645	0.938208	0.811725	0.989565	1	1	1	1
	>sp|O35685|NUDC_MOUSE Nuclear migration protein nudC OS=Mus musculus GN=Nudc PE=1 SV=1	-0.327292	-0.308701	-0.817806	-0.774721	1.00435	0.970582	0.986479	0.907102	10	10	10	10
	>sp|P62046|LRCH1_MOUSE Leucine-rich repeat and calponin homology domain-containing protein 1 OS=Mus musculus GN=Lrch1 PE=1 SV=2	1.03994	0.639244	-0.497107	-1.09395	0.878197	0.936579	1.00342	0.809935	1	1	1	1
	>tr|Q8CDT1|Q8CDT1_MOUSE Putative uncharacterized protein (Fragment) OS=Mus musculus GN=Gm9891 PE=2 SV=1	1.09377	3.12432	-1.11202	-0.472203	0.861459	0.040652	0.918663	0.963592	1	1	1	1
	>sp|P11499|HS90B_MOUSE Heat shock protein HSP 90-beta OS=Mus musculus GN=Hsp90ab1 PE=1 SV=3	0.998876	1.97269	-0.735709	-0.841098	0.899479	0.424452	0.99515	0.883838	15	15	18	18
	>sp|P62270|RS18_MOUSE 40S ribosomal protein S18 OS=Mus musculus GN=Rps18 PE=1 SV=3	2.24943	1.10567	-0.317802	-2.1407	0.345867	0.87196	1.01123	0.372148	8	8	8	7
	>sp|P17751|TPIS_MOUSE Triosephosphate isomerase OS=Mus musculus GN=Tpi1 PE=1 SV=4	0.543531	0.314471	-0.547404	-1.01252	0.994936	0.970859	1.00404	0.831414	11	11	11	11
	>sp|O08808|DIAP1_MOUSE Protein diaphanous homolog 1 OS=Mus musculus GN=Diaph1 PE=1 SV=1	-0.215002	0.569652	-0.743849	-0.813122	1.00333	0.950818	1.00047	0.894851	28	23	26	28
	>sp|P02088|HBB1_MOUSE Hemoglobin subunit beta-1 OS=Mus musculus GN=Hbb-b1 PE=1 SV=2	0.472764	-0.410807	-0.862076	-1.57567	0.999268	0.980298	0.980619	0.663112	2	2	2	2
	>sp|P63276|RS17_MOUSE 40S ribosomal protein S17 OS=Mus musculus GN=Rps17 PE=1 SV=2	1.91969	1.54486	-0.340144	-1.20764	0.535644	0.678412	1.00819	0.79562	1	1	1	1
	>sp|P32507|PVRL2_MOUSE Nectin-2 OS=Mus musculus GN=Pvrl2 PE=1 SV=2	-0.216264	0.308968	-1.3154	-1.10659	1.00322	0.97106	0.865248	0.809978	2	2	2	2
	>sp|P62137|PP1A_MOUSE Serine/threonine-protein phosphatase PP1-alpha catalytic subunit OS=Mus musculus GN=Ppp1ca PE=1 SV=1	0.203503	1.36831	-0.949306	-0.588312	1.00269	0.754592	0.959471	0.94808	3	3	3	3
	>sp|P68040|GBLP_MOUSE Guanine nucleotide-binding protein subunit beta-2-like 1 OS=Mus musculus GN=Gnb2l1 PE=1 SV=3	0.942946	-0.767504	-0.759796	-1.64366	0.923348	0.933687	0.995611	0.63735	9	9	10	9
	>sp|P60229|EIF3E_MOUSE Eukaryotic translation initiation factor 3 subunit E OS=Mus musculus GN=Eif3e PE=1 SV=1	0.50326	1.18078	-1.12618	-1.22243	0.997838	0.832405	0.910858	0.794831	9	9	8	10
	>sp|P25444|RS2_MOUSE 40S ribosomal protein S2 OS=Mus musculus GN=Rps2 PE=2 SV=3	1.20742	1.14875	-0.817968	-1.51325	0.828573	0.842849	0.986956	0.696685	9	9	9	9
	>sp|P47739|AL3A1_MOUSE Aldehyde dehydrogenase, dimeric NADP-preferring OS=Mus musculus GN=Aldh3a1 PE=2 SV=2	-1.26655	0.526703	-1.3698	-0.124804	0.805052	0.958803	0.830618	0.992392	1	1	1	1
	>sp|P63328|PP2BA_MOUSE Serine/threonine-protein phosphatase 2B catalytic subunit alpha isoform OS=Mus musculus GN=Ppp3ca PE=1 SV=1	-0.0147135	1.23433	-1.43852	-0.863802	1.00161	0.808902	0.796492	0.878432	6	5	5	6
	>sp|P63028|TCTP_MOUSE Translationally-controlled tumor protein OS=Mus musculus GN=Tpt1 PE=1 SV=1	1.35396	1.86328	-1.33563	-0.96503	0.767572	0.481139	0.855393	0.853001	5	5	4	5
	>sp|P51863|VA0D1_MOUSE V-type proton ATPase subunit d 1 OS=Mus musculus GN=Atp6v0d1 PE=1 SV=2	0.163863	0.967984	-1.14885	-1.08605	0.998836	0.896639	0.904909	0.810996	8	8	8	8
	>sp|P01898|HA10_MOUSE H-2 class I histocompatibility antigen, Q10 alpha chain OS=Mus musculus GN=H2-Q10 PE=1 SV=3	-1.26291	-0.444195	-1.46822	-0.726686	0.807357	0.972675	0.786131	0.914786	4	4	4	4
	>sp|O08528|HXK2_MOUSE Hexokinase-2 OS=Mus musculus GN=Hk2 PE=2 SV=1	1.22861	1.37699	-0.520795	-0.951772	0.820493	0.747579	1.00498	0.857732	3	3	3	3
	>sp|P35831|PTN12_MOUSE Tyrosine-protein phosphatase non-receptor type 12 OS=Mus musculus GN=Ptpn12 PE=1 SV=3	0.72496	1.35045	-1.02493	-1.15517	0.978094	0.760657	0.938138	0.809787	4	4	4	4
	>sp|P57776-2|EF1D_MOUSE Isoform 2 of Elongation factor 1-delta OS=Mus musculus GN=Eef1d	0.649843	1.16417	-0.737544	-0.723891	0.980472	0.836653	0.99848	0.915487	1	1	1	1
	>sp|P35456|UPAR_MOUSE Urokinase plasminogen activator surface receptor OS=Mus musculus GN=Plaur PE=1 SV=1	-1.00717	-0.075318	-1.49437	-0.670119	0.900231	0.993522	0.779537	0.924002	5	4	5	5
	>sp|P61164|ACTZ_MOUSE Alpha-centractin OS=Mus musculus GN=Actr1a PE=2 SV=1	0.376506	0.962406	-0.844181	-1.2966	0.996774	0.897716	0.98432	0.777233	6	5	6	6
	>sp|P08121|CO3A1_MOUSE Collagen alpha-1(III) chain OS=Mus musculus GN=Col3a1 PE=1 SV=4	0.973679	0.61164	-0.45085	-1.00102	0.910792	0.939126	0.998857	0.840195	1	1	1	1
	>sp|P28660|NCKP1_MOUSE Nck-associated protein 1 OS=Mus musculus GN=Nckap1 PE=1 SV=2	-0.51646	0.707707	-1.08528	-0.362277	0.99721	0.936072	0.928564	0.976242	1	1	1	1
	>sp|P49813|TMOD1_MOUSE Tropomodulin-1 OS=Mus musculus GN=Tmod1 PE=2 SV=2	1.0053	3.77667	-1.01223	-0.411948	0.900518	0.00576971	0.937053	0.967546	1	1	1	1
	>sp|P62715|PP2AB_MOUSE Serine/threonine-protein phosphatase 2A catalytic subunit beta isoform OS=Mus musculus GN=Ppp2cb PE=1 SV=1	0.567257	0.0815788	-0.459759	-0.960612	0.986248	0.993234	0.999929	0.854781	6	6	6	6
	>sp|P49138|MAPK2_MOUSE MAP kinase-activated protein kinase 2 OS=Mus musculus GN=Mapkapk2 PE=1 SV=2	0.182203	0.260246	-0.666109	-0.753639	0.999969	0.972741	0.996515	0.908049	1	1	1	1
	>sp|P14131|RS16_MOUSE 40S ribosomal protein S16 OS=Mus musculus GN=Rps16 PE=2 SV=4	1.34639	0.350895	-0.747261	-1.38385	0.775166	0.974483	1.0018	0.749041	6	5	6	6
	>sp|O54984|ASNA_MOUSE ATPase Asna1 OS=Mus musculus GN=Asna1 PE=1 SV=2	1.02171	0.906203	-0.763533	-1.33425	0.890174	0.910991	0.997882	0.764737	5	5	5	5
	>sp|P62245|RS15A_MOUSE 40S ribosomal protein S15a OS=Mus musculus GN=Rps15a PE=1 SV=2	1.8859	0.748446	0.352572	-1.73388	0.548557	0.937255	1.00767	0.594482	5	6	6	5
	>sp|P63330|PP2AA_MOUSE Serine/threonine-protein phosphatase 2A catalytic subunit alpha isoform OS=Mus musculus GN=Ppp2ca PE=1 SV=1	-0.545016	0.487564	-1.00868	-0.371836	0.995202	0.962597	0.938824	0.975584	1	1	1	1
	>sp|P06745|G6PI_MOUSE Glucose-6-phosphate isomerase OS=Mus musculus GN=Gpi PE=1 SV=4	1.00053	-0.393492	-0.157	-1.22031	0.898721	0.98107	1.00847	0.79349	18	18	18	18
	>sp|P58802|TB10A_MOUSE TBC1 domain family member 10A OS=Mus musculus GN=Tbc1d10a PE=2 SV=1	0.236543	-0.00822438	-0.55148	-0.821729	1.00063	0.999954	1.00229	0.891089	3	3	3	3
	>sp|P56528|CD38_MOUSE ADP-ribosyl cyclase/cyclic ADP-ribose hydrolase 1 OS=Mus musculus GN=Cd38 PE=1 SV=2	-1.7289	-2.08991	-1.18841	-0.828833	0.628886	0.363676	0.892169	0.886906	4	4	4	4
	>sp|P47754|CAZA2_MOUSE F-actin-capping protein subunit alpha-2 OS=Mus musculus GN=Capza2 PE=1 SV=3	0.0582998	0.785749	-1.11983	-0.896304	1.00157	0.92602	0.915546	0.87068	7	7	7	7
	>sp|P62264|RS14_MOUSE 40S ribosomal protein S14 OS=Mus musculus GN=Rps14 PE=2 SV=3	1.82995	1.52397	-1.02084	-0.991773	0.580721	0.684412	0.937267	0.841533	6	5	5	5
	>sp|P08905|LYZ2_MOUSE Lysozyme C-2 OS=Mus musculus GN=Lyz2 PE=1 SV=2	2.85249	0.487432	0.698559	-2.05592	0.11179	0.961426	0.991987	0.419786	1	1	1	1
	>sp|O70456|1433S_MOUSE 14-3-3 protein sigma OS=Mus musculus GN=Sfn PE=1 SV=2	1.16981	0.405751	-0.260394	-1.08694	0.840795	0.981456	1.00768	0.81124	1	1	1	1
	>sp|P40124|CAP1_MOUSE Adenylyl cyclase-associated protein 1 OS=Mus musculus GN=Cap1 PE=1 SV=4	2.06317	0.99454	-0.176419	-1.16876	0.445916	0.889041	1.01088	0.806584	12	11	12	13
	>sp|O35350|CAN1_MOUSE Calpain-1 catalytic subunit OS=Mus musculus GN=Capn1 PE=1 SV=1	0.850986	-0.118098	-0.186335	-1.15601	0.951977	0.993059	1.01195	0.809447	16	17	18	16
	>sp|O88990|ACTN3_MOUSE Alpha-actinin-3 OS=Mus musculus GN=Actn3 PE=2 SV=1	1.34203	1.39794	-0.4523	-0.885827	0.776289	0.735694	0.998163	0.871153	1	1	1	1
	>sp|P35329|CD22_MOUSE B-cell receptor CD22 OS=Mus musculus GN=Cd22 PE=1 SV=1	-1.14911	0.326862	-1.55957	-0.449868	0.839849	0.970238	0.750052	0.96323	2	2	2	2
	>sp|P36536|SAR1A_MOUSE GTP-binding protein SAR1a OS=Mus musculus GN=Sar1a PE=2 SV=1	0.169035	1.01543	-0.508683	-0.809385	0.997215	0.890407	1.00323	0.893772	3	3	3	3
	>sp|P14685|PSMD3_MOUSE 26S proteasome non-ATPase regulatory subunit 3 OS=Mus musculus GN=Psmd3 PE=1 SV=3	-0.0383789	-0.0782178	-0.541044	-0.767429	0.999892	0.993885	1.00491	0.908251	15	14	15	15
	>sp|P61967|AP1S1_MOUSE AP-1 complex subunit sigma-1A OS=Mus musculus GN=Ap1s1 PE=1 SV=1	0.133355	-0.402401	-0.458754	-0.837934	0.994349	0.982899	0.999672	0.886019	1	1	1	1
	>sp|P16110|LEG3_MOUSE Galectin-3 OS=Mus musculus GN=Lgals3 PE=1 SV=3	0.233284	1.21018	-0.747108	-0.548585	1.00155	0.821171	1.00135	0.953601	12	12	12	12
	>sp|P08030|APT_MOUSE Adenine phosphoribosyltransferase OS=Mus musculus GN=Aprt PE=1 SV=2	0.323813	1.44877	-0.8759	-1.09314	1.00549	0.722252	0.982843	0.810272	5	4	5	5
	>sp|P57716|NICA_MOUSE Nicastrin OS=Mus musculus GN=Ncstn PE=1 SV=3	-0.0903193	0.784373	-0.817623	-0.469834	0.995564	0.925399	0.986032	0.963131	6	6	6	6
	>sp|O08788|DCTN1_MOUSE Dynactin subunit 1 OS=Mus musculus GN=Dctn1 PE=1 SV=3	-0.198884	-0.2179	-0.39562	-0.886908	1.00274	0.978173	1.00624	0.871599	11	11	11	11
	>sp|O08553|DPYL2_MOUSE Dihydropyrimidinase-related protein 2 OS=Mus musculus GN=Dpysl2 PE=1 SV=2	-0.845409	-1.17139	-0.735919	-0.537932	0.952661	0.835154	0.996146	0.954955	14	13	14	14
	>sp|O88456|CPNS1_MOUSE Calpain small subunit 1 OS=Mus musculus GN=Capns1 PE=2 SV=1	0.829181	1.05162	-0.806851	-1.15612	0.95552	0.881539	0.987515	0.810082	4	4	4	4
	>sp|P11688|ITA5_MOUSE Integrin alpha-5 OS=Mus musculus GN=Itga5 PE=1 SV=3	-0.641154	1.47294	-0.988397	-0.278636	0.980135	0.717871	0.941543	0.982861	11	11	10	11
	>sp|P68372|TBB4B_MOUSE Tubulin beta-4B chain OS=Mus musculus GN=Tubb4b PE=1 SV=1	0.667136	0.700645	-0.501623	-0.762843	0.97752	0.938148	1.00212	0.907238	1	1	1	1
	>sp|P28063|PSB8_MOUSE Proteasome subunit beta type-8 OS=Mus musculus GN=Psmb8 PE=1 SV=2	0.609549	-0.108902	-0.336595	-0.927462	0.98405	0.99363	1.00818	0.868397	6	6	6	6
	>sp|P05201|AATC_MOUSE Aspartate aminotransferase, cytoplasmic OS=Mus musculus GN=Got1 PE=1 SV=3	-0.19498	0.246853	-0.72259	-0.537961	1.00144	0.974455	0.992798	0.955381	12	12	12	12
	>sp|P62852|RS25_MOUSE 40S ribosomal protein S25 OS=Mus musculus GN=Rps25 PE=1 SV=1	1.56077	1.26426	-0.56649	-1.38103	0.707281	0.798993	1.00307	0.749931	5	5	5	5
	>sp|O55131|SEPT7_MOUSE Septin-7 OS=Mus musculus GN=Sept7 PE=1 SV=1	1.73145	0.747753	-0.330918	-1.58788	0.631083	0.936973	1.01117	0.659431	5	3	4	4
	>sp|P14901|HMOX1_MOUSE Heme oxygenase 1 OS=Mus musculus GN=Hmox1 PE=1 SV=1	0.942311	0.225582	-0.504367	-1.38422	0.923486	0.976919	1.00187	0.749529	2	2	2	2
	>sp|O88487|DC1I2_MOUSE Cytoplasmic dynein 1 intermediate chain 2 OS=Mus musculus GN=Dync1i2 PE=1 SV=1	0.128754	-0.554514	-1.09432	-0.787618	0.993488	0.950642	0.926247	0.899683	6	4	5	6
	>sp|P13597|ICAM1_MOUSE Intercellular adhesion molecule 1 OS=Mus musculus GN=Icam1 PE=1 SV=1	-0.936335	1.67279	-1.53664	-0.321431	0.923639	0.601109	0.759339	0.979386	9	8	9	9
	>sp|O88685|PRS6A_MOUSE 26S protease regulatory subunit 6A OS=Mus musculus GN=Psmc3 PE=1 SV=2	0.832711	0.0597198	-0.550144	-1.29136	0.956158	0.995119	1.00285	0.776204	5	5	5	5
	>sp|P56399|UBP5_MOUSE Ubiquitin carboxyl-terminal hydrolase 5 OS=Mus musculus GN=Usp5 PE=1 SV=1	0.039818	-0.193994	-0.515431	-0.6948	1.00054	0.985071	1.00329	0.920381	11	11	11	11
	>sp|Q64444|CAH4_MOUSE Carbonic anhydrase 4 OS=Mus musculus GN=Ca4 PE=1 SV=1	0.687096	5.90721	-1.72907	-0.110144	0.974233	3.55965e-07	0.621753	0.991919	10	8	8	9
	>sp|P35293|RAB18_MOUSE Ras-related protein Rab-18 OS=Mus musculus GN=Rab18 PE=2 SV=2	0.33993	1.0919	-0.941173	-0.896438	1.00351	0.876279	0.962315	0.871119	8	8	8	8
	>sp|P61982|1433G_MOUSE 14-3-3 protein gamma OS=Mus musculus GN=Ywhag PE=1 SV=2	-0.376473	0.737668	-0.894747	-0.292844	0.996392	0.93754	0.973744	0.985328	10	10	10	10
	>sp|P28474|ADHX_MOUSE Alcohol dehydrogenase class-3 OS=Mus musculus GN=Adh5 PE=1 SV=3	-1.37344	1.40206	-1.45457	-0.358449	0.769653	0.740038	0.790019	0.975811	4	3	3	3
	>sp|O08529|CAN2_MOUSE Calpain-2 catalytic subunit OS=Mus musculus GN=Capn2 PE=2 SV=4	0.544171	-0.291871	-0.624443	-1.14471	0.995188	0.97118	0.996213	0.809763	9	8	8	9
	>sp|P01899|HA11_MOUSE H-2 class I histocompatibility antigen, D-B alpha chain OS=Mus musculus GN=H2-D1 PE=1 SV=2	-0.707616	0.285476	-0.922073	-0.2496	0.979252	0.970825	0.96204	0.983163	12	12	12	12
	>sp|P16381|DDX3L_MOUSE Putative ATP-dependent RNA helicase Pl10 OS=Mus musculus GN=D1Pas1 PE=2 SV=1	0.590368	0.264446	-0.522442	-1.1048	0.985529	0.971595	1.00555	0.809415	9	9	9	9
	>sp|A6H603|NWD1_MOUSE NACHT and WD repeat domain-containing protein 1 OS=Mus musculus GN=Nwd1 PE=2 SV=2	0.33206	0.603836	-0.572052	-0.579709	1.00229	0.937983	1.0027	0.948843	1	1	1	1
	>sp|P08508|FCGR3_MOUSE Low affinity immunoglobulin gamma Fc region receptor III OS=Mus musculus GN=Fcgr3 PE=1 SV=1	-0.906761	1.70797	-1.34723	0.201817	0.925312	0.58474	0.848322	0.989202	1	1	1	1
	>sp|O70400|PDLI1_MOUSE PDZ and LIM domain protein 1 OS=Mus musculus GN=Pdlim1 PE=2 SV=4	-0.444746	1.61868	-1.14547	0.000245212	1.00288	0.633846	0.90318	1.0001	1	1	1	1
	>sp|P31938|MP2K1_MOUSE Dual specificity mitogen-activated protein kinase kinase 1 OS=Mus musculus GN=Map2k1 PE=1 SV=2	0.252008	0.962311	-0.651184	-0.477463	1.00011	0.897133	0.992235	0.963099	6	6	6	6
	>sp|P59326|YTHD1_MOUSE YTH domain-containing family protein 1 OS=Mus musculus GN=Ythdf1 PE=2 SV=1	0.840117	0.832188	-0.410805	-0.713402	0.954334	0.918941	1.00691	0.920651	1	1	1	1
	>sp|P35821|PTN1_MOUSE Tyrosine-protein phosphatase non-receptor type 1 OS=Mus musculus GN=Ptpn1 PE=1 SV=2	0.759269	0.342569	-0.537161	-1.08832	0.974473	0.970912	1.00289	0.811573	8	8	8	8
	>sp|P42227-2|STAT3_MOUSE Isoform Stat3B of Signal transducer and activator of transcription 3 OS=Mus musculus GN=Stat3	-0.0928092	0.93276	-0.791312	-0.321104	0.995657	0.903728	0.992799	0.97895	3	3	3	3
	>sp|P61028|RAB8B_MOUSE Ras-related protein Rab-8B OS=Mus musculus GN=Rab8b PE=1 SV=1	-0.848611	0.725362	-1.23303	0.122341	0.951763	0.935905	0.884934	0.991951	10	11	11	11
	>sp|P27659|RL3_MOUSE 60S ribosomal protein L3 OS=Mus musculus GN=Rpl3 PE=1 SV=3	1.60358	2.03673	-0.304748	-0.804345	0.689179	0.397467	1.01128	0.896008	10	10	9	9
	>sp|P24547|IMDH2_MOUSE Inosine-5'-monophosphate dehydrogenase 2 OS=Mus musculus GN=Impdh2 PE=1 SV=2	0.82817	-0.252419	-0.369051	-1.23435	0.956199	0.974836	1.01137	0.787998	8	8	8	8
	>sp|O08599|STXB1_MOUSE Syntaxin-binding protein 1 OS=Mus musculus GN=Stxbp1 PE=1 SV=2	-0.40143	0.0520441	-0.69205	-0.413597	1.00131	0.994735	0.994305	0.968275	3	3	3	3
	>sp|P39054|DYN2_MOUSE Dynamin-2 OS=Mus musculus GN=Dnm2 PE=1 SV=2	-0.284399	-0.428651	-0.433935	-0.666414	1.00427	0.974834	1.0017	0.924824	12	13	13	13
	>sp|P01900|HA12_MOUSE H-2 class I histocompatibility antigen, D-D alpha chain OS=Mus musculus GN=H2-D1 PE=1 SV=1	-0.729764	0.0880196	-1.0816	-0.521653	0.97739	0.991852	0.927582	0.959875	2	2	2	2
	>sp|O55100|SNG1_MOUSE Synaptogyrin-1 OS=Mus musculus GN=Syngr1 PE=1 SV=2	0.109378	1.18304	-1.01428	-0.587778	0.99354	0.83099	0.938296	0.947734	2	2	2	2
	>sp|P40142|TKT_MOUSE Transketolase OS=Mus musculus GN=Tkt PE=1 SV=1	2.44605	0.796211	0.317645	-1.39014	0.256631	0.926462	1.01099	0.747385	25	25	25	25
	>sp|P34022|RANG_MOUSE Ran-specific GTPase-activating protein OS=Mus musculus GN=Ranbp1 PE=1 SV=2	0.742697	0.382973	-0.600499	-0.47102	0.977279	0.979766	0.996036	0.963575	3	2	3	3
	>sp|P23116|EIF3A_MOUSE Eukaryotic translation initiation factor 3 subunit A OS=Mus musculus GN=Eif3a PE=1 SV=5	1.20143	0.867337	-0.4161	-1.14386	0.830732	0.913266	1.00558	0.808588	9	9	9	9
	>sp|P60879|SNP25_MOUSE Synaptosomal-associated protein 25 OS=Mus musculus GN=Snap25 PE=1 SV=1	-1.28761	0.755797	-1.30143	-0.255283	0.793411	0.935567	0.870417	0.982775	2	2	2	2
	>sp|P35564|CALX_MOUSE Calnexin OS=Mus musculus GN=Canx PE=1 SV=1	1.64248	0.783332	-0.099156	-0.957216	0.674468	0.925532	1.01084	0.854626	22	20	20	24
	>sp|P57780|ACTN4_MOUSE Alpha-actinin-4 OS=Mus musculus GN=Actn4 PE=1 SV=1	1.40403	2.20332	-0.499965	-0.554646	0.762267	0.307206	1.0016	0.955604	24	21	21	23
	>sp|P48725|PCNT_MOUSE Pericentrin OS=Mus musculus GN=Pcnt PE=1 SV=2	-0.571124	0.716614	-0.93017	-0.124261	0.983726	0.936133	0.963782	0.992219	1	1	1	1
	>sp|O35368-3|IFI3_MOUSE Isoform 3 of Interferon-activable protein 203 OS=Mus musculus GN=Ifi203	1.39375	2.96624	-0.697988	-0.354069	0.770411	0.0632131	0.992116	0.974778	1	1	1	1
	>sp|P18572|BASI_MOUSE Basigin OS=Mus musculus GN=Bsg PE=1 SV=2	-0.295924	2.48437	-1.33085	-0.208025	1.00441	0.177387	0.859178	0.988317	7	7	6	6
	>sp|P62331|ARF6_MOUSE ADP-ribosylation factor 6 OS=Mus musculus GN=Arf6 PE=1 SV=2	-0.994021	1.03417	-1.28959	-0.245163	0.900115	0.889213	0.874803	0.983443	4	4	4	4
	>sp|O88738|BIRC6_MOUSE Baculoviral IAP repeat-containing protein 6 OS=Mus musculus GN=Birc6 PE=1 SV=2	-0.718751	-1.28532	-0.705778	-0.813679	0.979402	0.791907	0.993616	0.895877	2	2	2	2
	>sp|P10852|4F2_MOUSE 4F2 cell-surface antigen heavy chain OS=Mus musculus GN=Slc3a2 PE=1 SV=1	-0.747838	1.67644	-0.983441	-0.0639993	0.979315	0.599944	0.941317	0.994946	19	17	19	21
	>sp|P36423|THAS_MOUSE Thromboxane-A synthase OS=Mus musculus GN=Tbxas1 PE=2 SV=2	1.12349	1.42173	-0.361852	-0.681542	0.850447	0.733379	1.00881	0.923746	3	3	3	3
	>sp|P61514|RL37A_MOUSE 60S ribosomal protein L37a OS=Mus musculus GN=Rpl37a PE=2 SV=2	2.04538	0.903855	0.110054	-1.14497	0.453283	0.910059	1.01121	0.811729	1	1	1	1
	>sp|P47811|MK14_MOUSE Mitogen-activated protein kinase 14 OS=Mus musculus GN=Mapk14 PE=1 SV=3	0.791146	0.293173	-0.242966	-0.791856	0.969744	0.972832	1.00847	0.90008	3	3	3	3
	>sp|P15626|GSTM2_MOUSE Glutathione S-transferase Mu 2 OS=Mus musculus GN=Gstm2 PE=1 SV=2	-0.071417	-0.423994	-0.416346	-0.614916	0.999934	0.976409	1.0062	0.939714	1	1	1	1
	>sp|P54728|RD23B_MOUSE UV excision repair protein RAD23 homolog B OS=Mus musculus GN=Rad23b PE=1 SV=2	1.05307	0.499093	-0.188176	-0.842836	0.871763	0.961901	1.01166	0.884003	3	3	3	3
	>sp|P55012|S12A2_MOUSE Solute carrier family 12 member 2 OS=Mus musculus GN=Slc12a2 PE=1 SV=2	-0.655742	-0.091692	-0.744115	-0.284864	0.980976	0.991559	1.00142	0.981607	1	1	1	1
	>sp|P63213|GBG2_MOUSE Guanine nucleotide-binding protein G(I)/G(S)/G(O) subunit gamma-2 OS=Mus musculus GN=Gng2 PE=2 SV=2	-2.07779	-0.330681	-1.15575	0.136526	0.434721	0.970598	0.902388	0.99156	2	2	1	2
	>sp|E2JF22|PIEZ1_MOUSE Piezo-type mechanosensitive ion channel component 1 OS=Mus musculus GN=Piezo1 PE=1 SV=1	-1.11786	1.56226	-1.52854	0.0209419	0.850859	0.670816	0.763249	0.999577	4	4	4	4
	>sp|P63325|RS10_MOUSE 40S ribosomal protein S10 OS=Mus musculus GN=Rps10 PE=1 SV=1	1.07154	0.399431	-0.379567	-1.11195	0.869032	0.981867	1.00874	0.808778	5	5	5	5
	>sp|A2AIV8|CARD9_MOUSE Caspase recruitment domain-containing protein 9 OS=Mus musculus GN=Card9 PE=1 SV=1	0.920458	0.430569	-0.222371	-0.777093	0.920884	0.974905	1.01124	0.907542	1	1	1	1
	>sp|P47757-2|CAPZB_MOUSE Isoform 2 of F-actin-capping protein subunit beta OS=Mus musculus GN=Capzb	0.000161989	0.749824	-0.441433	-0.554686	0.999871	0.93726	1.00426	0.956027	18	15	18	18
	>sp|P28656|NP1L1_MOUSE Nucleosome assembly protein 1-like 1 OS=Mus musculus GN=Nap1l1 PE=1 SV=2	1.43884	0.155483	-0.362202	-1.11624	0.751208	0.99058	1.00886	0.811215	6	5	6	6
	>sp|P62821|RAB1A_MOUSE Ras-related protein Rab-1A OS=Mus musculus GN=Rab1A PE=1 SV=3	0.410845	0.938829	-0.821268	-0.654744	1.00335	0.903258	0.98525	0.929457	8	8	7	8
	>sp|P07901|HS90A_MOUSE Heat shock protein HSP 90-alpha OS=Mus musculus GN=Hsp90aa1 PE=1 SV=4	1.01473	0.37274	-0.21638	-0.766678	0.895177	0.973075	1.00999	0.908064	31	28	28	30
	>sp|P54775|PRS6B_MOUSE 26S protease regulatory subunit 6B OS=Mus musculus GN=Psmc4 PE=1 SV=2	0.529726	0.337816	-0.350284	-0.631249	0.994622	0.970323	1.00632	0.934513	6	6	6	6
	>sp|P51410|RL9_MOUSE 60S ribosomal protein L9 OS=Mus musculus GN=Rpl9 PE=1 SV=2	1.56675	1.28654	-0.272331	-1.20099	0.705121	0.793017	1.00967	0.797176	4	4	4	4
	>sp|P35505|FAAA_MOUSE Fumarylacetoacetase OS=Mus musculus GN=Fah PE=1 SV=2	0.844746	1.51743	-0.511704	-0.465565	0.952871	0.688841	1.00366	0.965579	1	1	1	1
	>sp|P47753|CAZA1_MOUSE F-actin-capping protein subunit alpha-1 OS=Mus musculus GN=Capza1 PE=1 SV=4	0.359015	0.843288	-0.74483	-0.723897	1.00054	0.915252	1.00307	0.916009	9	9	9	9
	>sp|O35392|FOXD2_MOUSE Forkhead box protein D2 OS=Mus musculus GN=Foxd2 PE=2 SV=1	-0.394391	0.129687	-0.672288	-0.300952	1.00152	0.990074	0.995137	0.983745	1	1	1	1
	>sp|P49446|PTPRE_MOUSE Receptor-type tyrosine-protein phosphatase epsilon OS=Mus musculus GN=Ptpre PE=1 SV=3	-0.419448	0.483917	-0.957361	-0.504055	1.00371	0.961754	0.955974	0.962681	5	5	5	5
	>sp|P58252|EF2_MOUSE Elongation factor 2 OS=Mus musculus GN=Eef2 PE=1 SV=2	0.82249	0.450508	-0.221047	-0.743041	0.959761	0.970183	1.0114	0.914914	24	24	24	24
	>sp|P62301|RS13_MOUSE 40S ribosomal protein S13 OS=Mus musculus GN=Rps13 PE=1 SV=2	1.80514	1.50807	-0.237266	-1.21674	0.58506	0.690617	1.00951	0.794132	7	7	7	7
	>sp|P62192|PRS4_MOUSE 26S protease regulatory subunit 4 OS=Mus musculus GN=Psmc1 PE=1 SV=1	-0.0840107	-0.121835	-0.654097	-0.744901	0.996826	0.991746	0.99372	0.913205	8	8	8	8
	>sp|P54729|NUB1_MOUSE NEDD8 ultimate buster 1 OS=Mus musculus GN=Nub1 PE=1 SV=2	0.00843055	0.140141	-0.691159	-0.70461	1.00128	0.992306	0.993648	0.919092	2	2	2	2
	>sp|P31650|S6A11_MOUSE Sodium- and chloride-dependent GABA transporter 3 OS=Mus musculus GN=Slc6a11 PE=1 SV=2	-0.740351	1.69784	-1.18843	0.24452	0.976608	0.589238	0.893147	0.982985	1	1	1	1
	>sp|P35585|AP1M1_MOUSE AP-1 complex subunit mu-1 OS=Mus musculus GN=Ap1m1 PE=1 SV=3	-0.256886	-0.0496988	-0.538476	-0.402994	1.00058	0.994535	1.00387	0.969545	3	3	3	3
	>sp|P32883|RASK_MOUSE GTPase KRas OS=Mus musculus GN=Kras PE=1 SV=1	-1.64715	0.487953	-1.24171	0.304681	0.670664	0.96305	0.887888	0.982332	1	1	1	1
	>sp|P35991|BTK_MOUSE Tyrosine-protein kinase BTK OS=Mus musculus GN=Btk PE=1 SV=4	-0.0506972	0.899904	-0.86321	-0.506688	1.0017	0.909251	0.980511	0.962464	5	5	5	5
	>sp|P56812|PDCD5_MOUSE Programmed cell death protein 5 OS=Mus musculus GN=Pdcd5 PE=1 SV=3	2.27635	1.76731	-0.0835473	-1.28628	0.337973	0.536102	1.00678	0.778618	2	2	2	2
	>sp|P25799|NFKB1_MOUSE Nuclear factor NF-kappa-B p105 subunit OS=Mus musculus GN=Nfkb1 PE=1 SV=2	0.530021	0.408838	-0.520262	-0.844949	0.995756	0.980287	1.0051	0.883707	4	4	4	4
	>sp|P21614|VTDB_MOUSE Vitamin D-binding protein OS=Mus musculus GN=Gc PE=1 SV=2	-0.218411	-1.6749	-0.0971522	-0.813313	1.00191	0.600737	1.00898	0.895757	1	1	1	1
	>sp|O55143|AT2A2_MOUSE Sarcoplasmic/endoplasmic reticulum calcium ATPase 2 OS=Mus musculus GN=Atp2a2 PE=1 SV=2	0.46409	0.447288	-0.390673	-0.935745	0.997867	0.971497	1.00678	0.863535	7	7	7	7
	>sp|P49615|CDK5_MOUSE Cyclin-dependent kinase 5 OS=Mus musculus GN=Cdk5 PE=1 SV=1	-0.394228	0.0706971	-0.789927	-0.499124	1.00084	0.993366	0.992629	0.962312	2	2	2	2
	>sp|P61021|RAB5B_MOUSE Ras-related protein Rab-5B OS=Mus musculus GN=Rab5b PE=1 SV=1	-0.48245	-0.0394889	-0.593078	-0.298609	1.00337	0.997151	0.99859	0.983795	6	6	6	6
	>sp|P17426|AP2A1_MOUSE AP-2 complex subunit alpha-1 OS=Mus musculus GN=Ap2a1 PE=1 SV=1	-0.406314	0.504722	-0.632802	-0.257459	1.00126	0.96061	0.994793	0.981422	20	19	20	20
	>sp|P21107-2|TPM3_MOUSE Isoform 2 of Tropomyosin alpha-3 chain OS=Mus musculus GN=Tpm3	1.35532	-0.0964505	0.187897	-1.07327	0.767658	0.99318	1.01156	0.812848	13	12	11	12
	>sp|P35278|RAB5C_MOUSE Ras-related protein Rab-5C OS=Mus musculus GN=Rab5c PE=1 SV=2	0.125022	1.79958	-1.00033	-0.271415	0.992203	0.521086	0.938382	0.982517	4	4	4	4
	>sp|O09167|RL21_MOUSE 60S ribosomal protein L21 OS=Mus musculus GN=Rpl21 PE=2 SV=3	-0.0156873	0.766949	-0.63206	-0.249161	1.00173	0.933799	0.994595	0.982865	1	1	1	1
	>sp|P11835|ITB2_MOUSE Integrin beta-2 OS=Mus musculus GN=Itgb2 PE=1 SV=2	-1.51811	0.536474	-1.13547	0.255139	0.730638	0.956584	0.905605	0.982554	29	29	30	29
	>sp|P15533|TR30A_MOUSE Tripartite motif-containing protein 30A OS=Mus musculus GN=Trim30a PE=1 SV=2	-1.72978	-0.752689	-0.952135	0.0828564	0.630512	0.935989	0.959427	0.991843	1	1	1	1
	>sp|P20065-2|TYB4_MOUSE Isoform Short of Thymosin beta-4 OS=Mus musculus GN=Tmsb4x	1.06513	0.419485	-0.101583	-0.753904	0.868421	0.976568	1.01103	0.908813	1	1	1	1
	>sp|P48025|KSYK_MOUSE Tyrosine-protein kinase SYK OS=Mus musculus GN=Syk PE=1 SV=2	-0.620548	1.37678	-0.924119	0.0732273	0.985168	0.745905	0.96456	0.993415	15	15	15	15
	>sp|P09803|CADH1_MOUSE Cadherin-1 OS=Mus musculus GN=Cdh1 PE=1 SV=1	-0.585664	1.34239	-0.935505	0.0857464	0.98595	0.763087	0.963271	0.993152	10	10	10	10
	>sp|P62754|RS6_MOUSE 40S ribosomal protein S6 OS=Mus musculus GN=Rps6 PE=1 SV=1	1.16753	1.53966	-0.463289	-0.791665	0.838807	0.679842	1.00106	0.899754	7	7	7	7
	>sp|P61255|RL26_MOUSE 60S ribosomal protein L26 OS=Mus musculus GN=Rpl26 PE=1 SV=1	1.29435	0.518742	-0.00434412	-0.843524	0.794412	0.959032	1.00039	0.883731	6	6	6	6
	>sp|O70469|DOK2_MOUSE Docking protein 2 OS=Mus musculus GN=Dok2 PE=1 SV=1	-1.15573	-0.347095	-0.801005	-0.0399752	0.841595	0.972897	0.988569	0.999495	6	6	6	6
	>sp|P10810|CD14_MOUSE Monocyte differentiation antigen CD14 OS=Mus musculus GN=Cd14 PE=1 SV=1	-0.620081	0.513181	-0.950362	-0.296009	0.985197	0.962484	0.95956	0.984472	5	5	5	5
	>sp|P62069|UBP46_MOUSE Ubiquitin carboxyl-terminal hydrolase 46 OS=Mus musculus GN=Usp46 PE=1 SV=1	-0.194293	0.506237	-0.614772	-0.210081	1.00102	0.962067	0.993265	0.988844	1	1	1	1
	>sp|P35123|UBP4_MOUSE Ubiquitin carboxyl-terminal hydrolase 4 OS=Mus musculus GN=Usp4 PE=1 SV=3	-0.258288	0.0291841	-0.513089	-0.298027	1.00221	0.999515	1.00256	0.983991	1	1	1	1
	>sp|P63085|MK01_MOUSE Mitogen-activated protein kinase 1 OS=Mus musculus GN=Mapk1 PE=1 SV=3	0.395512	-0.0281522	-0.233198	-0.576039	1.00161	0.999751	1.01083	0.951124	10	10	10	10
	>sp|P57787|MOT4_MOUSE Monocarboxylate transporter 4 OS=Mus musculus GN=Slc16a3 PE=1 SV=1	-1.45472	-0.11941	-0.645806	-0.160099	0.753513	0.99321	0.989896	0.989783	10	10	10	9
	>sp|P14152|MDHC_MOUSE Malate dehydrogenase, cytoplasmic OS=Mus musculus GN=Mdh1 PE=1 SV=3	0.344816	0.894037	-0.400617	-0.832206	1.00051	0.909004	1.00478	0.886758	9	8	9	8
	>sp|P19096|FAS_MOUSE Fatty acid synthase OS=Mus musculus GN=Fasn PE=1 SV=2	0.0756083	0.505386	-0.356079	-0.434181	0.999537	0.961663	1.00775	0.965631	39	39	38	38
	>sp|P11276|FINC_MOUSE Fibronectin OS=Mus musculus GN=Fn1 PE=1 SV=4	-2.72298	-2.1491	-1.13108	0.342906	0.152735	0.336819	0.909264	0.975559	43	47	48	49
	>sp|P62242|RS8_MOUSE 40S ribosomal protein S8 OS=Mus musculus GN=Rps8 PE=1 SV=2	1.56342	1.43374	-0.0675485	-0.719149	0.707305	0.729282	1.00699	0.919053	6	6	6	6
	>sp|P17918|PCNA_MOUSE Proliferating cell nuclear antigen OS=Mus musculus GN=Pcna PE=1 SV=2	1.73231	1.42434	-0.0269861	-0.757042	0.632762	0.732878	1.00405	0.908273	3	3	3	3
	>sp|P23492|PNPH_MOUSE Purine nucleoside phosphorylase OS=Mus musculus GN=Pnp PE=1 SV=2	1.05852	0.628711	-0.267595	-0.9622	0.869716	0.938436	1.00898	0.854039	9	9	9	9
	>sp|P0C6B7|IGSF6_MOUSE Immunoglobulin superfamily member 6 OS=Mus musculus GN=Igsf6 PE=2 SV=1	-0.90628	0.741423	-1.10716	-0.116901	0.923181	0.937422	0.921183	0.991202	2	2	2	2
	>sp|P15532|NDKA_MOUSE Nucleoside diphosphate kinase A OS=Mus musculus GN=Nme1 PE=1 SV=1	-0.158396	0.525373	-0.611689	-0.605998	0.995988	0.95801	0.993768	0.93838	2	2	2	2
	>sp|O88543|CSN3_MOUSE COP9 signalosome complex subunit 3 OS=Mus musculus GN=Cops3 PE=1 SV=3	-0.13372	-0.207712	-0.468159	-0.739633	0.994683	0.981041	1.00117	0.913633	4	3	3	3
	>sp|P51829|ADCY7_MOUSE Adenylate cyclase type 7 OS=Mus musculus GN=Adcy7 PE=2 SV=2	-0.147366	0.552413	-0.659838	-0.540563	0.996815	0.951153	0.994558	0.954764	8	8	9	8
	>sp|P68181|KAPCB_MOUSE cAMP-dependent protein kinase catalytic subunit beta OS=Mus musculus GN=Prkacb PE=1 SV=2	-0.474606	-0.38169	-0.462724	-0.271335	0.999063	0.979474	1.00031	0.98223	3	3	3	3
	>sp|E9Q612|PTPRO_MOUSE Receptor-type tyrosine-protein phosphatase O OS=Mus musculus GN=Ptpro PE=1 SV=1	-1.22333	-0.588958	-0.710204	-0.0086303	0.819742	0.943057	0.993408	0.999033	1	1	1	1
	>sp|O88643|PAK1_MOUSE Serine/threonine-protein kinase PAK 1 OS=Mus musculus GN=Pak1 PE=1 SV=1	0.474638	-0.102434	-0.138468	-0.564806	0.999959	0.995045	1.0122	0.953018	1	1	1	1
	>sp|P09103|PDIA1_MOUSE Protein disulfide-isomerase OS=Mus musculus GN=P4hb PE=1 SV=2	3.36502	1.74824	0.501882	-1.20274	0.0303991	0.548493	1.0023	0.79811	21	19	20	20
	>sp|P54923|ADPRH_MOUSE [Protein ADP-ribosylarginine] hydrolase OS=Mus musculus GN=Adprh PE=2 SV=1	-0.00212099	-0.60807	-0.185483	-0.514676	1.00098	0.938405	1.01096	0.960379	3	2	2	3
	>sp|P47911|RL6_MOUSE 60S ribosomal protein L6 OS=Mus musculus GN=Rpl6 PE=1 SV=3	1.36165	0.629592	-0.140689	-1.04476	0.767833	0.9384	1.01122	0.822837	8	8	8	8
	>sp|P35283|RAB12_MOUSE Ras-related protein Rab-12 OS=Mus musculus GN=Rab12 PE=1 SV=3	-0.0617081	1.29327	-0.526798	-0.16856	1.00121	0.789285	1.00596	0.990548	3	4	3	4
	>sp|O35904|PK3CD_MOUSE Phosphatidylinositol 4,5-bisphosphate 3-kinase catalytic subunit delta isoform OS=Mus musculus GN=Pik3cd PE=1 SV=2	0.167416	1.12937	-0.566044	-0.122975	0.998001	0.854711	1.00308	0.992369	1	1	1	1
	>sp|O09005|DEGS1_MOUSE Sphingolipid delta(4)-desaturase DES1 OS=Mus musculus GN=Degs1 PE=2 SV=1	0.823253	-0.00184913	-0.00908019	-0.678674	0.960076	1.0003	1.00196	0.924578	1	1	1	1
	>sp|P20352|TF_MOUSE Tissue factor OS=Mus musculus GN=F3 PE=1 SV=2	-0.940282	2.18875	-1.21853	0.535038	0.92334	0.314674	0.884755	0.954987	3	3	3	3
	>sp|P61358|RL27_MOUSE 60S ribosomal protein L27 OS=Mus musculus GN=Rpl27 PE=1 SV=2	1.94884	1.35906	-0.253559	-0.918849	0.523379	0.758526	1.0068	0.864948	4	4	4	4
	>sp|P67984|RL22_MOUSE 60S ribosomal protein L22 OS=Mus musculus GN=Rpl22 PE=1 SV=2	1.46033	1.66662	0.181369	-1.33896	0.751259	0.603195	1.00912	0.764938	2	2	2	1
	>sp|P05555|ITAM_MOUSE Integrin alpha-M OS=Mus musculus GN=Itgam PE=1 SV=2	-1.45692	-0.224394	-0.907186	0.233948	0.753828	0.977674	0.966147	0.986209	34	31	35	37
	>sp|P14106|C1QB_MOUSE Complement C1q subcomponent subunit B OS=Mus musculus GN=C1qb PE=1 SV=2	-1.30197	-1.42445	-0.505116	-0.167866	0.792361	0.733764	1.00295	0.990502	1	1	1	1
	>sp|P14115|RL27A_MOUSE 60S ribosomal protein L27a OS=Mus musculus GN=Rpl27a PE=2 SV=5	1.64138	1.0491	0.0692499	-0.741616	0.673314	0.883449	1.00778	0.914473	3	3	3	3
	>sp|P28738|KIF5C_MOUSE Kinesin heavy chain isoform 5C OS=Mus musculus GN=Kif5c PE=1 SV=3	-0.0771633	0.294118	-0.650351	-0.467278	0.998851	0.972283	0.992705	0.964595	2	2	2	2
	>sp|P53690|MMP14_MOUSE Matrix metalloproteinase-14 OS=Mus musculus GN=Mmp14 PE=2 SV=3	0.625357	0.0128449	-0.278275	-0.829977	0.986342	0.999223	1.01189	0.887213	2	2	2	2
	>sp|P61022|CHP1_MOUSE Calcineurin B homologous protein 1 OS=Mus musculus GN=Chp1 PE=1 SV=2	-0.365458	0.584161	-0.762905	-0.332638	0.999611	0.945673	0.997398	0.977767	5	5	5	5
	>sp|P25911-2|LYN_MOUSE Isoform 2 of Tyrosine-protein kinase Lyn OS=Mus musculus GN=Lyn	-0.126462	-0.251274	-0.299459	-0.330491	0.993216	0.973807	1.01067	0.977996	1	1	1	1
	>sp|P43023|CX6A2_MOUSE Cytochrome c oxidase subunit 6A2, mitochondrial OS=Mus musculus GN=Cox6a2 PE=1 SV=2	0.910356	-0.282622	0.132691	-0.758272	0.923269	0.970684	1.01092	0.907871	1	1	1	1
	>sp|P15508|SPTB1_MOUSE Spectrin beta chain, erythrocytic OS=Mus musculus GN=Sptb PE=1 SV=4	0.70354	0.795549	-0.22105	-0.395512	0.976162	0.926703	1.01176	0.970429	1	1	1	1
	>sp|O08539|BIN1_MOUSE Myc box-dependent-interacting protein 1 OS=Mus musculus GN=Bin1 PE=1 SV=1	-1.31067	-0.733202	-0.886087	-0.190178	0.791775	0.9363	0.981367	0.988892	2	2	2	2
	>sp|P14206|RSSA_MOUSE 40S ribosomal protein SA OS=Mus musculus GN=Rpsa PE=1 SV=4	0.471396	0.243972	-0.172367	-0.897525	0.999406	0.973664	1.01005	0.872796	6	5	6	6
	>sp|O88839|ADA15_MOUSE Disintegrin and metalloproteinase domain-containing protein 15 OS=Mus musculus GN=Adam15 PE=1 SV=2	-0.419035	-0.387971	-0.394552	-0.20833	1.00372	0.979051	1.00652	0.988381	3	3	3	3
	>sp|P62281|RS11_MOUSE 40S ribosomal protein S11 OS=Mus musculus GN=Rps11 PE=1 SV=3	0.600267	1.12696	-0.152181	-0.906955	0.983612	0.85639	1.01009	0.870097	6	7	7	7
	>sp|P63101|1433Z_MOUSE 14-3-3 protein zeta/delta OS=Mus musculus GN=Ywhaz PE=1 SV=1	-0.133265	1.69135	-0.578952	-0.0107149	0.993773	0.592729	0.998638	0.999444	11	10	11	11
	>sp|P41105|RL28_MOUSE 60S ribosomal protein L28 OS=Mus musculus GN=Rpl28 PE=1 SV=2	2.46473	1.63188	-0.00919217	-1.0419	0.250222	0.629275	1.00217	0.82245	5	5	5	5
	>sp|O70591|PFD2_MOUSE Prefoldin subunit 2 OS=Mus musculus GN=Pfdn2 PE=2 SV=2	0.84656	-0.00781744	0.0650487	-0.647105	0.952475	0.999983	1.00594	0.933385	1	1	1	1
	>sp|P13541|MYH3_MOUSE Myosin-3 OS=Mus musculus GN=Myh3 PE=2 SV=2	-0.267516	0.634297	-0.563412	-0.0161584	1.0026	0.940357	1.00205	0.998644	1	1	1	1
	>sp|P61211|ARL1_MOUSE ADP-ribosylation factor-like protein 1 OS=Mus musculus GN=Arl1 PE=2 SV=1	0.273009	0.73431	-0.561779	-0.488346	1.00365	0.937179	1.00089	0.96394	2	2	2	2
	>sp|P10833|RRAS_MOUSE Ras-related protein R-Ras OS=Mus musculus GN=Rras PE=2 SV=1	-1.29176	0.0420563	-0.867429	-0.181977	0.791391	0.997172	0.979794	0.989215	6	5	6	6
	>sp|P51954|NEK1_MOUSE Serine/threonine-protein kinase Nek1 OS=Mus musculus GN=Nek1 PE=1 SV=2	-0.51129	0.96255	-0.74445	0.180329	0.997809	0.898234	1.00162	0.988342	1	1	1	1
	>sp|P28078|DMA_MOUSE Class II histocompatibility antigen, M alpha chain OS=Mus musculus GN=H2-DMa PE=1 SV=1	-0.956092	0.714872	-0.846814	0.292629	0.917844	0.937711	0.98357	0.985164	1	1	1	1
	>sp|P46664|PURA2_MOUSE Adenylosuccinate synthetase isozyme 2 OS=Mus musculus GN=Adss PE=1 SV=2	0.554262	0.621182	-0.186312	-0.358251	0.988904	0.939305	1.01161	0.974838	3	3	3	3
	>sp|P53986|MOT1_MOUSE Monocarboxylate transporter 1 OS=Mus musculus GN=Slc16a1 PE=1 SV=1	-1.11608	1.52103	-1.12821	0.583925	0.848454	0.685095	0.909735	0.949748	6	6	6	6
	>sp|P27773|PDIA3_MOUSE Protein disulfide-isomerase A3 OS=Mus musculus GN=Pdia3 PE=1 SV=2	2.58329	1.29917	0.525032	-1.0678	0.201454	0.787676	1.00502	0.815753	25	21	24	26
	>sp|O54692|ZW10_MOUSE Centromere/kinetochore protein zw10 homolog OS=Mus musculus GN=Zw10 PE=2 SV=3	1.81332	0.278662	0.412688	-0.945206	0.586037	0.97017	1.00752	0.859093	1	1	1	1
	>sp|P61924|COPZ1_MOUSE Coatomer subunit zeta-1 OS=Mus musculus GN=Copz1 PE=2 SV=1	-0.234374	-0.686413	-0.424622	-0.588839	1.00124	0.939277	1.00429	0.948434	2	2	2	2
	>sp|P52840|ST1A1_MOUSE Sulfotransferase 1A1 OS=Mus musculus GN=Sult1a1 PE=2 SV=1	0.00197099	-0.919035	-0.0202205	-0.496452	1.0008	0.910293	1.00318	0.962138	1	1	1	1
	>sp|O35375|NRP2_MOUSE Neuropilin-2 OS=Mus musculus GN=Nrp2 PE=2 SV=2	-0.507248	0.820582	-0.64067	0.126367	0.998091	0.920266	0.991212	0.992649	12	12	12	12
	>sp|P62869|ELOB_MOUSE Transcription elongation factor B polypeptide 2 OS=Mus musculus GN=Tceb2 PE=1 SV=1	0.398801	0.133984	-0.51714	-0.4922	1.00025	0.990207	1.00525	0.964581	4	4	3	3
	>sp|P28271|ACOC_MOUSE Cytoplasmic aconitate hydratase OS=Mus musculus GN=Aco1 PE=1 SV=3	0.0257305	0.868026	-0.422754	-0.0823445	1.00051	0.914296	1.00455	0.99134	12	12	12	12
	>sp|O88329|MYO1A_MOUSE Unconventional myosin-Ia OS=Mus musculus GN=Myo1a PE=2 SV=2	-0.0844707	-0.931743	-0.0671473	-0.437444	0.997066	0.903702	1.00702	0.967606	1	1	1	1
	>sp|O35379|MRP1_MOUSE Multidrug resistance-associated protein 1 OS=Mus musculus GN=Abcc1 PE=1 SV=1	-0.483943	0.985569	-0.500513	-0.00250607	1.00405	0.890959	1.00242	0.999777	23	22	23	22
	>sp|P05213|TBA1B_MOUSE Tubulin alpha-1B chain OS=Mus musculus GN=Tuba1b PE=1 SV=2	-0.278959	1.08459	-0.647118	0.149861	1.00542	0.88323	0.991076	0.990616	1	1	1	1
	>sp|B1AVH7|TBD2A_MOUSE TBC1 domain family member 2A OS=Mus musculus GN=Tbc1d2 PE=2 SV=1	1.15195	1.33648	-0.098467	-0.398327	0.840935	0.765477	1.01046	0.970338	3	3	3	3
	>sp|P08101|FCGR2_MOUSE Low affinity immunoglobulin gamma Fc region receptor II OS=Mus musculus GN=Fcgr2 PE=1 SV=2	-1.19738	1.23741	-0.973661	0.493222	0.832858	0.806406	0.945581	0.964348	10	10	10	10
	>sp|P62918|RL8_MOUSE 60S ribosomal protein L8 OS=Mus musculus GN=Rpl8 PE=2 SV=2	1.41613	1.33666	0.0372601	-0.493463	0.760267	0.766187	1.00419	0.964527	6	6	6	6
	>sp|O70251|EF1B_MOUSE Elongation factor 1-beta OS=Mus musculus GN=Eef1b PE=1 SV=5	1.34723	0.934005	0.100164	-1.08512	0.774986	0.904833	1.01161	0.81079	4	4	4	5
	>sp|O35864|CSN5_MOUSE COP9 signalosome complex subunit 5 OS=Mus musculus GN=Cops5 PE=1 SV=3	0.424459	-0.0621388	-0.285535	-0.698441	1.00358	0.995263	1.01206	0.920195	2	2	2	2
	>sp|B2RY04|DOCK5_MOUSE Dedicator of cytokinesis protein 5 OS=Mus musculus GN=Dock5 PE=1 SV=2	0.884488	-0.180471	0.190333	-0.631124	0.937196	0.987875	1.0125	0.934168	1	1	1	1
	>sp|O89079|COPE_MOUSE Coatomer subunit epsilon OS=Mus musculus GN=Cope PE=2 SV=3	-0.302306	-0.961213	-0.361696	-0.61559	1.00544	0.897187	1.00813	0.940397	2	2	2	2
	>sp|O54950|AAKG1_MOUSE 5'-AMP-activated protein kinase subunit gamma-1 OS=Mus musculus GN=Prkag1 PE=1 SV=2	-0.438006	-0.0518955	-0.646556	-0.329886	1.00397	0.994247	0.991211	0.977072	4	4	4	4
	>sp|P15379|CD44_MOUSE CD44 antigen OS=Mus musculus GN=Cd44 PE=1 SV=3	-0.348787	2.53006	-0.964136	-0.006683	1.00171	0.164534	0.951122	0.999404	8	7	8	8
	>sp|P62889|RL30_MOUSE 60S ribosomal protein L30 OS=Mus musculus GN=Rpl30 PE=2 SV=2	1.50538	-0.910135	0.332616	-1.28463	0.73784	0.909167	1.01065	0.779069	5	5	5	5
	>sp|B2RXS4|PLXB2_MOUSE Plexin-B2 OS=Mus musculus GN=Plxnb2 PE=1 SV=1	-0.184639	0.794429	-0.474478	0.0470744	1.00051	0.92514	1.00295	0.998539	12	12	12	12
	>sp|P62342|SELT_MOUSE Selenoprotein T OS=Mus musculus GN=Selt PE=2 SV=2	0.48748	0.893039	-0.253504	-0.173573	1.00337	0.908993	1.00611	0.990065	1	1	1	1
	>sp|O35295|PURB_MOUSE Transcriptional activator protein Pur-beta OS=Mus musculus GN=Purb PE=1 SV=3	-0.184556	-1.0667	-0.00981502	-0.4154	1.00024	0.884521	1.00226	0.969668	1	1	1	1
	>sp|O70200|AIF1_MOUSE Allograft inflammatory factor 1 OS=Mus musculus GN=Aif1 PE=1 SV=1	0.348212	0.274174	-0.145845	-0.277693	1.0019	0.971236	1.00999	0.983406	1	1	1	1
	>sp|P50247|SAHH_MOUSE Adenosylhomocysteinase OS=Mus musculus GN=Ahcy PE=1 SV=3	-0.74692	-0.507126	-0.268426	-0.152717	0.978012	0.961982	1.00931	0.991055	10	10	11	11
	>sp|Q60751|IGF1R_MOUSE Insulin-like growth factor 1 receptor OS=Mus musculus GN=Igf1r PE=1 SV=3	0.238378	3.90184	-0.435635	0.0196853	1.00034	0.00370449	1.00118	0.999392	2	1	2	2
	>sp|P08556|RASN_MOUSE GTPase NRas OS=Mus musculus GN=Nras PE=2 SV=1	-0.795926	0.67596	-0.705574	0.291632	0.969946	0.939157	0.99327	0.984647	1	1	1	1
	>sp|O70310|NMT1_MOUSE Glycylpeptide N-tetradecanoyltransferase 1 OS=Mus musculus GN=Nmt1 PE=1 SV=1	0.80564	0.678997	0.0689472	-0.482834	0.966264	0.938146	1.00772	0.964242	3	3	3	3
	>sp|P53994|RAB2A_MOUSE Ras-related protein Rab-2A OS=Mus musculus GN=Rab2a PE=1 SV=1	0.17597	0.804623	-0.557306	-0.393234	0.998087	0.924803	1.00104	0.970368	7	7	7	7
	>sp|P68254|1433T_MOUSE 14-3-3 protein theta OS=Mus musculus GN=Ywhaq PE=1 SV=1	-0.609155	0.214727	-0.691587	0.285731	0.982939	0.979725	0.993699	0.98187	6	6	6	5
	>sp|P19221|THRB_MOUSE Prothrombin OS=Mus musculus GN=F2 PE=1 SV=1	-0.010716	0.46929	-0.741012	-0.207719	1.00124	0.965443	0.99776	0.987907	5	4	4	5
	>sp|P14234|FGR_MOUSE Tyrosine-protein kinase Fgr OS=Mus musculus GN=Fgr PE=1 SV=2	-1.19303	0.678868	-0.806843	0.410238	0.834527	0.937776	0.986837	0.967699	15	15	15	15
	>sp|P46467|VPS4B_MOUSE Vacuolar protein sorting-associated protein 4B OS=Mus musculus GN=Vps4b PE=1 SV=2	-0.0401111	1.44362	-0.789137	0.410135	1.00061	0.725116	0.992336	0.966992	12	13	13	14
	>sp|P35980|RL18_MOUSE 60S ribosomal protein L18 OS=Mus musculus GN=Rpl18 PE=2 SV=3	1.63349	1.53591	0.0336967	-0.962465	0.680285	0.680446	1.00436	0.854344	5	5	5	5
	>sp|A2RT91|ANKAR_MOUSE Ankyrin and armadillo repeat-containing protein OS=Mus musculus GN=Ankar PE=2 SV=1	-0.353564	0.271072	-0.655605	-0.261909	1.00086	0.971339	0.99355	0.980772	2	2	2	2
	>sp|P58242|ASM3B_MOUSE Acid sphingomyelinase-like phosphodiesterase 3b OS=Mus musculus GN=Smpdl3b PE=1 SV=1	-0.67963	1.11968	-0.802954	0.443333	0.977837	0.861531	0.989359	0.965132	10	11	11	11
	>sp|P63005|LIS1_MOUSE Platelet-activating factor acetylhydrolase IB subunit alpha OS=Mus musculus GN=Pafah1b1 PE=1 SV=2	1.16411	1.27971	-0.0644263	-0.851194	0.839294	0.789491	1.00489	0.881785	4	3	4	4
	>sp|P11031|TCP4_MOUSE Activated RNA polymerase II transcriptional coactivator p15 OS=Mus musculus GN=Sub1 PE=1 SV=3	1.46385	1.66204	0.364498	-0.721088	0.74971	0.606705	1.01236	0.917788	3	2	3	3
	>sp|P35282|RAB21_MOUSE Ras-related protein Rab-21 OS=Mus musculus GN=Rab21 PE=1 SV=4	-0.141011	-0.00158138	-0.257312	-0.0987239	0.996151	0.999923	1.00691	0.992502	6	6	6	6
	>sp|B2RSH2|GNAI1_MOUSE Guanine nucleotide-binding protein G(i) subunit alpha-1 OS=Mus musculus GN=Gnai1 PE=2 SV=1	-0.579439	-0.320429	-0.716472	-0.183769	0.982557	0.968731	0.990836	0.989623	8	7	8	8
	>sp|O35344|IMA4_MOUSE Importin subunit alpha-4 OS=Mus musculus GN=Kpna3 PE=1 SV=1	0.250953	-0.15448	-0.314345	-0.583603	1.00002	0.990148	1.01033	0.94916	2	2	2	2
	>sp|P17427|AP2A2_MOUSE AP-2 complex subunit alpha-2 OS=Mus musculus GN=Ap2a2 PE=1 SV=2	-0.418548	0.468963	-0.700082	-0.182789	1.00381	0.965364	0.994863	0.989156	5	5	5	5
	>sp|P14148|RL7_MOUSE 60S ribosomal protein L7 OS=Mus musculus GN=Rpl7 PE=1 SV=2	1.27254	1.39171	0.074761	-0.415555	0.806036	0.737276	1.00756	0.969917	12	12	12	13
	>sp|O08638|MYH11_MOUSE Myosin-11 OS=Mus musculus GN=Myh11 PE=1 SV=1	1.23737	0.427001	-0.0291008	-0.81929	0.816402	0.974481	1.00445	0.892383	7	7	7	9
	>sp|P62071|RRAS2_MOUSE Ras-related protein R-Ras2 OS=Mus musculus GN=Rras2 PE=1 SV=1	-1.35708	0.352637	-0.972157	0.13963	0.768202	0.97428	0.943718	0.992101	7	7	7	7
	>sp|P26516|PSMD7_MOUSE 26S proteasome non-ATPase regulatory subunit 7 OS=Mus musculus GN=Psmd7 PE=1 SV=2	0.465612	-0.729368	-0.762326	-0.0289417	0.99893	0.937664	0.99751	0.997294	4	4	2	3
	>sp|O88430|CCL22_MOUSE C-C motif chemokine 22 OS=Mus musculus GN=Ccl22 PE=2 SV=1	-0.697743	-1.38486	-0.0999371	-0.217706	0.973559	0.742698	1.01115	0.988388	1	1	1	1
	>sp|O35250|EXOC7_MOUSE Exocyst complex component 7 OS=Mus musculus GN=Exoc7 PE=1 SV=2	0.299705	0.159055	-0.296655	-0.480254	1.00491	0.989718	1.00994	0.963117	2	2	2	2
	>sp|P62743|AP2S1_MOUSE AP-2 complex subunit sigma OS=Mus musculus GN=Ap2s1 PE=1 SV=1	0.610222	0.69292	-0.309594	-0.465063	0.98377	0.937828	1.00956	0.96526	2	2	2	2
	>sp|E9Q8I9|FRY_MOUSE Protein furry homolog OS=Mus musculus GN=Fry PE=1 SV=1	-1.34598	-1.04722	-0.453888	0.142559	0.774737	0.883681	0.999588	0.991156	1	1	1	1
	>sp|P16546|SPTN1_MOUSE Spectrin alpha chain, non-erythrocytic 1 OS=Mus musculus GN=Sptan1 PE=1 SV=4	0.093995	0.585713	-0.0966565	-0.213855	0.996548	0.945803	1.00876	0.989174	14	16	14	15
	>sp|P62874|GBB1_MOUSE Guanine nucleotide-binding protein G(I)/G(S)/G(T) subunit beta-1 OS=Mus musculus GN=Gnb1 PE=1 SV=3	-0.747245	0.507132	-0.689683	-0.0849616	0.978837	0.962423	0.993738	0.992563	8	7	8	8
	>sp|P59016|VP33B_MOUSE Vacuolar protein sorting-associated protein 33B OS=Mus musculus GN=Vps33b PE=1 SV=1	-0.711459	-1.28267	-0.158291	-0.140995	0.978526	0.790936	1.00833	0.991552	3	3	3	3
	>sp|O35643|AP1B1_MOUSE AP-1 complex subunit beta-1 OS=Mus musculus GN=Ap1b1 PE=2 SV=2	-0.117407	0.378317	-0.518591	-0.254286	0.993659	0.976513	1.00555	0.981933	8	8	8	8
	>sp|P12265|BGLR_MOUSE Beta-glucuronidase OS=Mus musculus GN=Gusb PE=2 SV=2	2.30771	1.05829	0.320117	-1.05577	0.333087	0.880997	1.01291	0.818891	2	2	2	2
	>sp|P48453|PP2BB_MOUSE Serine/threonine-protein phosphatase 2B catalytic subunit beta isoform OS=Mus musculus GN=Ppp3cb PE=1 SV=2	-0.804188	-0.107831	-0.462851	0.175429	0.966216	0.993594	1.00063	0.9894	1	1	1	1
	>sp|P04627|ARAF_MOUSE Serine/threonine-protein kinase A-Raf OS=Mus musculus GN=Araf PE=2 SV=2	-1.41356	-1.6079	-0.521178	-0.175725	0.760649	0.6422	1.00553	0.989469	2	2	2	2
	>sp|O70194|EIF3D_MOUSE Eukaryotic translation initiation factor 3 subunit D OS=Mus musculus GN=Eif3d PE=1 SV=2	0.74365	0.296844	-0.117957	-0.564705	0.977283	0.972564	1.01157	0.952193	4	4	4	4
	>sp|P27546|MAP4_MOUSE Microtubule-associated protein 4 OS=Mus musculus GN=Map4 PE=1 SV=3	1.46989	0.419594	0.470601	-0.75141	0.748071	0.97729	1.00309	0.906423	12	12	12	11
	>sp|P49722|PSA2_MOUSE Proteasome subunit alpha type-2 OS=Mus musculus GN=Psma2 PE=1 SV=3	0.00374328	-0.292204	-0.091528	-0.186949	1.00176	0.972675	1.00799	0.989109	3	3	3	3
	>sp|P30355|AL5AP_MOUSE Arachidonate 5-lipoxygenase-activating protein OS=Mus musculus GN=Alox5ap PE=1 SV=2	2.84573	1.11753	0.716245	-0.988448	0.112473	0.862864	0.990516	0.842521	3	3	3	3
	>sp|O35382|EXOC4_MOUSE Exocyst complex component 4 OS=Mus musculus GN=Exoc4 PE=1 SV=2	-0.504571	-0.0355417	-0.560614	-0.12069	0.998262	0.997956	1.00124	0.992097	9	9	9	9
	>sp|P28663|SNAB_MOUSE Beta-soluble NSF attachment protein OS=Mus musculus GN=Napb PE=1 SV=2	0.124729	-0.668645	0.55237	-0.809351	0.992134	0.935919	1.00278	0.893249	3	3	3	2
	>sp|P47856|GFPT1_MOUSE Glutamine--fructose-6-phosphate aminotransferase [isomerizing] 1 OS=Mus musculus GN=Gfpt1 PE=1 SV=3	-0.626772	-0.195674	-0.530983	-0.127952	0.986246	0.985238	1.00458	0.993213	5	5	5	5
	>sp|P30677|GNA14_MOUSE Guanine nucleotide-binding protein subunit alpha-14 OS=Mus musculus GN=Gna14 PE=1 SV=2	0.445671	0.322901	-0.0402572	-0.210534	1.00276	0.969652	1.00294	0.98912	1	1	1	1
	>sp|A2AJI0|MA7D1_MOUSE MAP7 domain-containing protein 1 OS=Mus musculus GN=Map7d1 PE=1 SV=1	0.382727	0.899749	-0.196387	-0.0539229	0.997764	0.90879	1.01329	0.997783	3	3	3	3
	>sp|P57759|ERP29_MOUSE Endoplasmic reticulum resident protein 29 OS=Mus musculus GN=Erp29 PE=1 SV=2	3.11387	1.24315	0.827067	-1.07663	0.0593705	0.806515	0.986457	0.811291	6	6	6	6
	>sp|P26954|IL3B2_MOUSE Interleukin-3 receptor class 2 subunit beta OS=Mus musculus GN=Csf2rb2 PE=2 SV=1	-0.0826873	-0.365309	-0.765091	0.119525	0.996374	0.973946	0.999119	0.991176	4	4	4	5
	>sp|O70566|DIAP2_MOUSE Protein diaphanous homolog 2 OS=Mus musculus GN=Diaph2 PE=1 SV=2	-0.254938	0.162504	-0.455659	-0.180715	1.00024	0.990629	0.999905	0.988668	8	8	8	8
	>sp|P62305|RUXE_MOUSE Small nuclear ribonucleoprotein E OS=Mus musculus GN=Snrpe PE=2 SV=1	2.06085	0.997834	0.0565505	-0.290011	0.445425	0.890458	1.0046	0.983626	1	1	1	1
	>sp|P42230|STA5A_MOUSE Signal transducer and activator of transcription 5A OS=Mus musculus GN=Stat5a PE=1 SV=1	-0.76996	-0.78554	-0.438434	-0.172024	0.975071	0.924521	1.00215	0.990116	4	4	4	4
	>sp|P62827|RAN_MOUSE GTP-binding nuclear protein Ran OS=Mus musculus GN=Ran PE=1 SV=3	0.63278	0.136973	-0.0384492	-0.565083	0.982185	0.990841	1.00351	0.954116	7	7	7	7
	>sp|P61979|HNRPK_MOUSE Heterogeneous nuclear ribonucleoprotein K OS=Mus musculus GN=Hnrnpk PE=1 SV=1	2.06242	-0.00669942	0.525229	-1.12117	0.445225	0.999986	1.00579	0.809918	8	8	8	8
	>sp|O09061|PSB1_MOUSE Proteasome subunit beta type-1 OS=Mus musculus GN=Psmb1 PE=1 SV=1	0.111791	-0.661769	0.0848151	-0.295944	0.99402	0.933811	1.00794	0.984161	6	6	6	6
	>sp|P08003|PDIA4_MOUSE Protein disulfide-isomerase A4 OS=Mus musculus GN=Pdia4 PE=1 SV=3	1.95587	0.478686	0.481493	-0.685284	0.519574	0.960909	1.00351	0.922395	22	21	21	22
	>sp|P24668|MPRD_MOUSE Cation-dependent mannose-6-phosphate receptor OS=Mus musculus GN=M6pr PE=1 SV=1	-0.555654	-0.236877	-0.439196	-0.143753	0.98928	0.975418	1.00221	0.991086	9	9	9	9
	>sp|P33215|NEDD1_MOUSE Protein NEDD1 OS=Mus musculus GN=Nedd1 PE=1 SV=2	-0.162538	0.300612	-0.253424	0.0678825	0.997319	0.972204	1.00581	0.994174	1	1	1	1
	>sp|P19253|RL13A_MOUSE 60S ribosomal protein L13a OS=Mus musculus GN=Rpl13a PE=1 SV=4	1.38802	0.60657	0.278286	-0.459712	0.76683	0.937247	1.01227	0.964158	6	6	6	6
	>sp|O89103|C1QR1_MOUSE Complement component C1q receptor OS=Mus musculus GN=Cd93 PE=1 SV=1	0.037039	1.45272	-0.41953	0.249419	1.00008	0.722102	1.00584	0.982977	3	3	3	3
	>tr|Q9CX77|Q9CX77_MOUSE Putative uncharacterized protein OS=Mus musculus GN=Ptprb PE=2 SV=1	3.24514	0.783913	1.04043	-1.20945	0.041283	0.92539	0.931958	0.794007	1	1	1	1
	>sp|P26450|P85A_MOUSE Phosphatidylinositol 3-kinase regulatory subunit alpha OS=Mus musculus GN=Pik3r1 PE=1 SV=2	-0.0381517	-0.295131	-0.0386283	-0.127647	0.999773	0.972397	1.00367	0.99283	1	1	1	1
	>sp|O88342|WDR1_MOUSE WD repeat-containing protein 1 OS=Mus musculus GN=Wdr1 PE=1 SV=3	0.614257	1.18647	-0.0313201	-0.132308	0.98475	0.828815	1.00416	0.991676	21	19	22	21
	>sp|P62855|RS26_MOUSE 40S ribosomal protein S26 OS=Mus musculus GN=Rps26 PE=2 SV=3	1.5565	-0.242712	0.0857417	-0.663304	0.708301	0.972756	1.00909	0.926958	2	2	2	2
	>sp|P24369|PPIB_MOUSE Peptidyl-prolyl cis-trans isomerase B OS=Mus musculus GN=Ppib PE=1 SV=2	2.16458	0.287454	0.732797	-0.886309	0.390488	0.97145	0.994531	0.871149	11	10	10	11
	>sp|P08752|GNAI2_MOUSE Guanine nucleotide-binding protein G(i) subunit alpha-2 OS=Mus musculus GN=Gnai2 PE=1 SV=5	-1.50515	-0.140438	-0.741864	0.165079	0.736955	0.992372	0.999212	0.989658	10	9	10	10
	>sp|O54988-2|SLK_MOUSE Isoform 2 of STE20-like serine/threonine-protein kinase OS=Mus musculus GN=Slk	-0.540682	0.690651	-0.488269	0.357238	0.995263	0.938963	1.00391	0.974691	1	1	1	1
	>sp|O55022|PGRC1_MOUSE Membrane-associated progesterone receptor component 1 OS=Mus musculus GN=Pgrmc1 PE=1 SV=4	-1.12773	0.981144	-0.937654	0.408427	0.84787	0.892581	0.964158	0.967551	4	4	4	4
	>sp|O35309|NMI_MOUSE N-myc-interactor OS=Mus musculus GN=Nmi PE=2 SV=1	0.980003	0.203072	0.269198	-0.394479	0.90809	0.982904	1.00893	0.970288	1	1	1	1
	>sp|P16294|FA9_MOUSE Coagulation factor IX OS=Mus musculus GN=F9 PE=2 SV=3	0.583746	0.0960896	0.137028	-0.262167	0.984109	0.993171	1.01247	0.980886	1	1	1	1
	>sp|O08585|CLCA_MOUSE Clathrin light chain A OS=Mus musculus GN=Clta PE=1 SV=2	-0.263158	-2.37306	0.0456231	-0.169049	1.00159	0.219772	1.00468	0.991115	6	6	6	6
	>sp|P62080|TSN5_MOUSE Tetraspanin-5 OS=Mus musculus GN=Tspan5 PE=2 SV=1	-1.62417	-0.2843	-0.662041	0.541288	0.682656	0.970513	0.995254	0.95579	1	1	1	1
	>sp|P15307|REL_MOUSE Proto-oncogene c-Rel OS=Mus musculus GN=Rel PE=1 SV=2	-0.455556	0.0454629	-0.276563	0.161183	1.00185	0.995892	1.00972	0.990145	1	1	1	1
	>sp|P62196|PRS8_MOUSE 26S protease regulatory subunit 8 OS=Mus musculus GN=Psmc5 PE=1 SV=1	-0.703761	-0.460279	-0.0243811	-0.0853241	0.977055	0.968261	1.00313	0.992883	7	6	7	7
	>sp|P35441|TSP1_MOUSE Thrombospondin-1 OS=Mus musculus GN=Thbs1 PE=1 SV=1	-1.0902	-1.9516	0.101769	-0.211258	0.862377	0.432479	1.01119	0.989841	18	17	18	17
	>sp|P41241|CSK_MOUSE Tyrosine-protein kinase CSK OS=Mus musculus GN=Csk PE=1 SV=2	-0.676002	0.215356	-0.396794	0.287888	0.978941	0.979488	1.00541	0.983098	6	6	6	6
	>sp|O08573|LEG9_MOUSE Galectin-9 OS=Mus musculus GN=Lgals9 PE=1 SV=1	-0.173706	-0.213028	-0.098019	-0.00441419	0.997067	0.979577	1.01019	0.999735	3	3	3	3
	>sp|P11440|CDK1_MOUSE Cyclin-dependent kinase 1 OS=Mus musculus GN=Cdk1 PE=1 SV=3	-1.1966	-0.264916	-0.504449	0.404623	0.832181	0.972212	1.00226	0.969476	1	1	1	1
	>sp|P18181|CD48_MOUSE CD48 antigen OS=Mus musculus GN=Cd48 PE=1 SV=1	-1.55948	-0.349207	-0.454616	0.359655	0.7066	0.973088	0.999693	0.975372	7	6	7	7
	>sp|P00493|HPRT_MOUSE Hypoxanthine-guanine phosphoribosyltransferase OS=Mus musculus GN=Hprt1 PE=1 SV=3	0.691365	0.792218	0.0194214	-0.105442	0.974056	0.925555	1.00262	0.99214	3	3	3	3
	>sp|P26231|CTNA1_MOUSE Catenin alpha-1 OS=Mus musculus GN=Ctnna1 PE=1 SV=1	-1.27242	1.21194	-0.647268	0.564929	0.805259	0.819605	0.992016	0.953348	18	15	18	18
	>sp|O88447|KLC1_MOUSE Kinesin light chain 1 OS=Mus musculus GN=Klc1 PE=1 SV=3	0.555283	0.304239	-0.0943818	-0.413965	0.989212	0.971616	1.00779	0.969528	4	4	4	4
	>sp|P54822|PUR8_MOUSE Adenylosuccinate lyase OS=Mus musculus GN=Adsl PE=2 SV=2	0.4943	0.758748	-0.204198	-0.250532	0.999912	0.936507	1.01207	0.982636	5	5	5	5
	>sp|P28650|PURA1_MOUSE Adenylosuccinate synthetase isozyme 1 OS=Mus musculus GN=Adssl1 PE=1 SV=2	1.62836	-2.03622	1.08715	-1.14684	0.683455	0.396834	0.929477	0.811556	3	3	3	3
	>sp|P53995|APC1_MOUSE Anaphase-promoting complex subunit 1 OS=Mus musculus GN=Anapc1 PE=2 SV=2	0.147055	0.939787	-0.237165	0.17864	0.996426	0.904764	1.00923	0.988857	1	1	1	1
	>sp|O70325|GPX41_MOUSE Phospholipid hydroperoxide glutathione peroxidase, mitochondrial OS=Mus musculus GN=Gpx4 PE=1 SV=4	0.220873	-0.15884	-0.102773	-0.348649	1.00282	0.989578	1.01263	0.975971	2	2	2	2
	>sp|P20029|GRP78_MOUSE 78 kDa glucose-regulated protein OS=Mus musculus GN=Hspa5 PE=1 SV=3	2.66491	1.25904	0.837908	-0.884125	0.167731	0.801667	0.983645	0.871486	28	32	35	33
	>sp|P63087|PP1G_MOUSE Serine/threonine-protein phosphatase PP1-gamma catalytic subunit OS=Mus musculus GN=Ppp1cc PE=1 SV=1	-0.13548	0.246943	-0.160247	0.11843	0.994775	0.97472	1.00931	0.991805	1	1	1	1
	>sp|Q8BGQ1|SPE39_MOUSE Spermatogenesis-defective protein 39 homolog OS=Mus musculus GN=Vipas39 PE=1 SV=1	0.397644	3.57573	-0.823111	0.788223	1.00019	0.0113371	0.984835	0.900614	1	1	1	1
	>sp|P61027|RAB10_MOUSE Ras-related protein Rab-10 OS=Mus musculus GN=Rab10 PE=1 SV=1	-0.50638	0.443586	-0.261749	0.238357	0.997638	0.972048	1.00787	0.986667	10	10	9	9
	>sp|P35288|RAB23_MOUSE Ras-related protein Rab-23 OS=Mus musculus GN=Rab23 PE=1 SV=2	-0.873657	-0.436778	-0.285393	0.265005	0.942777	0.97337	1.01181	0.980336	1	1	1	1
	>sp|O88544|CSN4_MOUSE COP9 signalosome complex subunit 4 OS=Mus musculus GN=Cops4 PE=1 SV=1	-0.572072	-0.0426825	-0.452856	0.015711	0.984128	0.996962	0.998002	0.998706	4	4	4	4
	>sp|P30678|GNA15_MOUSE Guanine nucleotide-binding protein subunit alpha-15 OS=Mus musculus GN=Gna15 PE=2 SV=1	-0.413727	1.20387	-0.476276	0.465031	1.00243	0.822902	1.0028	0.964864	3	3	3	3
	>sp|P04186|CFAB_MOUSE Complement factor B OS=Mus musculus GN=Cfb PE=1 SV=2	-0.045474	-0.665708	0.131018	-0.132667	1.00109	0.936827	1.01039	0.991686	1	1	1	1
	>sp|P26041|MOES_MOUSE Moesin OS=Mus musculus GN=Msn PE=1 SV=3	-0.214949	1.02478	-0.397677	0.401583	1.00302	0.889784	1.00577	0.969794	43	37	41	43
	>sp|P21956|MFGM_MOUSE Lactadherin OS=Mus musculus GN=Mfge8 PE=1 SV=3	-1.44705	-0.78871	-0.437886	0.444246	0.749627	0.924653	1.00185	0.965422	33	32	35	35
	>sp|B2RRL2|JERKL_MOUSE Jerky protein homolog-like OS=Mus musculus GN=Jrkl PE=2 SV=1	-0.732257	-0.407715	-0.219159	0.225562	0.979064	0.980637	1.01063	0.985967	1	1	1	1
	>sp|P50431|GLYC_MOUSE Serine hydroxymethyltransferase, cytosolic OS=Mus musculus GN=Shmt1 PE=1 SV=3	-0.0448967	-0.0757459	-0.0143195	0.0308271	1.00095	0.993785	1.00283	0.997267	1	1	1	1
	>sp|O08912|GALT1_MOUSE Polypeptide N-acetylgalactosaminyltransferase 1 OS=Mus musculus GN=Galnt1 PE=1 SV=1	-1.7943	1.1615	-1.05888	1.09306	0.590522	0.838671	0.930425	0.809675	1	1	1	1
	>sp|P45376|ALDR_MOUSE Aldose reductase OS=Mus musculus GN=Akr1b1 PE=1 SV=3	0.125347	0.861247	-0.363417	-0.071064	0.992567	0.914132	1.0118	0.993368	5	5	5	5
	>sp|P27600|GNA12_MOUSE Guanine nucleotide-binding protein subunit alpha-12 OS=Mus musculus GN=Gna12 PE=1 SV=3	-1.14536	0.0281773	-0.624646	0.19474	0.84003	1.00003	0.996516	0.988139	2	2	2	2
	>sp|O70161|PI51C_MOUSE Phosphatidylinositol 4-phosphate 5-kinase type-1 gamma OS=Mus musculus GN=Pip5k1c PE=1 SV=2	-1.81371	-0.763085	-0.562523	0.61961	0.58699	0.934564	1.00156	0.941613	3	3	3	3
	>sp|P26039|TLN1_MOUSE Talin-1 OS=Mus musculus GN=Tln1 PE=1 SV=2	0.301067	0.178701	0.059569	0.00136859	1.00512	0.988128	1.00457	1.00009	77	77	76	78
	>sp|P60904|DNJC5_MOUSE DnaJ homolog subfamily C member 5 OS=Mus musculus GN=Dnajc5 PE=1 SV=1	-0.66964	-1.30774	-0.532775	0.103975	0.980047	0.783343	1.0045	0.99181	4	3	4	4
	>sp|P13808|B3A2_MOUSE Anion exchange protein 2 OS=Mus musculus GN=Slc4a2 PE=1 SV=1	-0.476148	0.324976	-0.278004	0.340713	1.00013	0.969851	1.01178	0.976602	1	1	1	1
	>sp|O35490|BHMT1_MOUSE Betaine--homocysteine S-methyltransferase 1 OS=Mus musculus GN=Bhmt PE=1 SV=1	0.0683364	0.0519313	0.0252108	0.0471025	1.00033	0.994523	1.00367	0.998822	1	1	1	1
	>sp|P53612|PGTB2_MOUSE Geranylgeranyl transferase type-2 subunit beta OS=Mus musculus GN=Rabggtb PE=1 SV=2	-0.250581	0.105583	-0.118791	0.19733	0.999638	0.994892	1.01184	0.987821	1	1	1	1
	>sp|O88952|LIN7C_MOUSE Protein lin-7 homolog C OS=Mus musculus GN=Lin7c PE=1 SV=2	-0.523791	0.101974	-0.229036	0.308966	0.996085	0.994802	1.01038	0.982631	1	1	1	1
	>sp|P62717|RL18A_MOUSE 60S ribosomal protein L18a OS=Mus musculus GN=Rpl18a PE=1 SV=1	1.48007	1.37012	0.177231	-0.0851255	0.74645	0.753095	1.01083	0.992737	3	3	3	3
	>sp|P56477|IRF5_MOUSE Interferon regulatory factor 5 OS=Mus musculus GN=Irf5 PE=1 SV=1	-0.0759422	-0.380367	-0.166889	-0.244525	0.99957	0.978419	1.00914	0.983335	4	4	4	4
	>sp|P23506|PIMT_MOUSE Protein-L-isoaspartate(D-aspartate) O-methyltransferase OS=Mus musculus GN=Pcmt1 PE=1 SV=3	0.220062	-0.614331	0.263895	-0.16599	1.00287	0.939418	1.00766	0.989508	1	1	1	1
	>sp|P21995|EMB_MOUSE Embigin OS=Mus musculus GN=Emb PE=1 SV=2	-1.76486	-0.393334	-0.551803	0.146799	0.611993	0.980414	1.00293	0.991023	9	8	9	8
	>sp|P47226|TES_MOUSE Testin OS=Mus musculus GN=Tes PE=1 SV=1	0.273881	0.45131	-0.193039	-0.17745	1.0047	0.96975	1.01248	0.988584	2	2	2	2
	>sp|P58021|TM9S2_MOUSE Transmembrane 9 superfamily member 2 OS=Mus musculus GN=Tm9sf2 PE=2 SV=1	-0.771115	0.643888	-0.250741	0.372199	0.977396	0.935644	1.00692	0.97561	3	4	3	3
	>sp|P32261|ANT3_MOUSE Antithrombin-III OS=Mus musculus GN=Serpinc1 PE=1 SV=1	-0.935495	-0.726471	-0.281697	0.406	0.922615	0.936765	1.01199	0.969263	13	12	13	13
	>sp|P16045|LEG1_MOUSE Galectin-1 OS=Mus musculus GN=Lgals1 PE=1 SV=3	-0.126189	-0.756351	-0.0806727	-0.280302	0.992805	0.937186	1.00828	0.982717	6	7	7	6
	>sp|P21278|GNA11_MOUSE Guanine nucleotide-binding protein subunit alpha-11 OS=Mus musculus GN=Gna11 PE=1 SV=1	-0.245159	1.16884	-0.562036	0.20423	1.00007	0.835282	1.0011	0.98836	7	7	7	7
	>sp|O55142|RL35A_MOUSE 60S ribosomal protein L35a OS=Mus musculus GN=Rpl35a PE=1 SV=2	0.875734	1.0695	-0.0843803	-0.265939	0.941365	0.885479	1.00735	0.981606	4	4	4	4
	>sp|P27870|VAV_MOUSE Proto-oncogene vav OS=Mus musculus GN=Vav1 PE=1 SV=1	0.347398	0.358572	-0.122912	-0.227193	1.00111	0.972952	1.01221	0.986901	8	8	8	8
	>sp|O35682|MYADM_MOUSE Myeloid-associated differentiation marker OS=Mus musculus GN=Myadm PE=2 SV=2	-0.55452	0.489878	-0.526188	0.181285	0.989103	0.962269	1.00567	0.988489	4	4	3	3
	>sp|P01872|IGHM_MOUSE Ig mu chain C region OS=Mus musculus GN=Ighm PE=1 SV=2	-1.47051	-0.700525	-0.445882	0.609268	0.74835	0.937217	1.00253	0.93992	3	3	3	3
	>sp|O35704|SPTC1_MOUSE Serine palmitoyltransferase 1 OS=Mus musculus GN=Sptlc1 PE=2 SV=2	1.08552	0.681159	0.319144	-0.152169	0.861655	0.939238	1.01228	0.99088	1	1	1	1
	>sp|B2RUP2|UN13D_MOUSE Protein unc-13 homolog D OS=Mus musculus GN=Unc13d PE=1 SV=2	0.266719	0.744498	0.00334037	0.166642	1.00225	0.936451	0.999704	0.990596	3	3	3	3
	>sp|O35671|ITBP1_MOUSE Integrin beta-1-binding protein 1 OS=Mus musculus GN=Itgb1bp1 PE=1 SV=1	-0.943816	0.0208555	-0.340829	0.513652	0.92289	0.999948	1.0079	0.959712	1	1	1	1
	>sp|P05480|SRC_MOUSE Neuronal proto-oncogene tyrosine-protein kinase Src OS=Mus musculus GN=Src PE=1 SV=4	-0.940762	-1.58713	-0.183449	-0.154204	0.923412	0.652477	1.00966	0.990725	2	2	2	2
	>sp|P53810|PIPNA_MOUSE Phosphatidylinositol transfer protein alpha isoform OS=Mus musculus GN=Pitpna PE=1 SV=2	-0.410026	0.329271	0.303386	-0.123322	1.00336	0.970111	1.01107	0.992714	13	13	13	13
	>sp|A6H8H2|DEN4C_MOUSE DENN domain-containing protein 4C OS=Mus musculus GN=Dennd4c PE=1 SV=1	-1.14759	-1.97074	-0.161979	-0.164116	0.839451	0.424211	1.00912	0.989853	2	2	2	2
	>sp|P29341|PABP1_MOUSE Polyadenylate-binding protein 1 OS=Mus musculus GN=Pabpc1 PE=1 SV=2	-0.0158442	-0.512988	0.164787	0.036533	1.0019	0.961795	1.00829	0.997752	20	20	20	20
	>sp|P11609|CD1D1_MOUSE Antigen-presenting glycoprotein CD1d1 OS=Mus musculus GN=Cd1d1 PE=1 SV=3	-0.197038	0.487474	-0.362508	0.0393195	1.0027	0.961818	1.0098	0.998813	2	2	2	2
	>sp|P60766|CDC42_MOUSE Cell division control protein 42 homolog OS=Mus musculus GN=Cdc42 PE=1 SV=2	-1.1322	0.189052	-0.552609	0.78233	0.847454	0.985839	1.00301	0.903363	3	4	3	4
	>sp|O70551|SRPK1_MOUSE SRSF protein kinase 1 OS=Mus musculus GN=Srpk1 PE=1 SV=2	0.474636	0.0246019	0.279508	-0.0374032	0.999495	1.00022	1.013	0.998863	1	1	1	1
	>sp|P35347|CRFR1_MOUSE Corticotropin-releasing factor receptor 1 OS=Mus musculus GN=Crhr1 PE=1 SV=1	-0.546581	1.362	-0.477296	0.736215	0.994876	0.756428	1.00259	0.915606	1	1	1	1
	>sp|P31750|AKT1_MOUSE RAC-alpha serine/threonine-protein kinase OS=Mus musculus GN=Akt1 PE=1 SV=2	-0.144213	0.142139	0.00650565	0.268236	0.996626	0.992184	1.00104	0.981577	1	1	1	1
	>sp|O54834|RHG06_MOUSE Rho GTPase-activating protein 6 OS=Mus musculus GN=Arhgap6 PE=1 SV=3	-0.602854	-1.31763	0.197766	0.0777662	0.985233	0.77721	1.0138	0.992085	1	1	1	1
	>sp|P62259|1433E_MOUSE 14-3-3 protein epsilon OS=Mus musculus GN=Ywhae PE=1 SV=1	-0.500162	-0.63867	0.16671	0.110616	0.997538	0.93675	1.00827	0.992151	17	14	15	16
	>sp|P11352|GPX1_MOUSE Glutathione peroxidase 1 OS=Mus musculus GN=Gpx1 PE=1 SV=2	1.40506	0.348886	0.264938	-0.581316	0.764029	0.973025	1.00854	0.948912	5	5	5	5
	>sp|P27784|CCL6_MOUSE C-C motif chemokine 6 OS=Mus musculus GN=Ccl6 PE=1 SV=1	-0.836152	-0.560082	-0.0921659	0.381317	0.956936	0.950871	1.00841	0.973429	1	1	1	1
	>sp|P47915|RL29_MOUSE 60S ribosomal protein L29 OS=Mus musculus GN=Rpl29 PE=2 SV=2	2.56583	0.717639	0.995591	-0.68969	0.208077	0.935979	0.940243	0.9218	3	3	2	2
	>sp|P61087|UBE2K_MOUSE Ubiquitin-conjugating enzyme E2 K OS=Mus musculus GN=Ube2k PE=1 SV=3	0.46004	-0.398353	0.103789	-0.417413	1.00008	0.98217	1.01273	0.970854	2	2	2	2
	>sp|O35737|HNRH1_MOUSE Heterogeneous nuclear ribonucleoprotein H OS=Mus musculus GN=Hnrnph1 PE=1 SV=3	1.55846	-0.0126002	0.117516	-0.421608	0.70679	0.998823	1.01129	0.968512	2	2	2	2
	>sp|P11369|LORF2_MOUSE LINE-1 retrotransposable element ORF2 protein OS=Mus musculus GN=Pol PE=1 SV=2	-1.75719	-2.1802	-0.0459184	0.356678	0.616472	0.316423	1.00505	0.973698	1	1	1	1
	>sp|O88485|DC1I1_MOUSE Cytoplasmic dynein 1 intermediate chain 1 OS=Mus musculus GN=Dync1i1 PE=1 SV=2	-1.12444	-1.70446	0.0960525	0.220271	0.851599	0.585629	1.00765	0.987399	1	1	1	1
	>sp|P51855|GSHB_MOUSE Glutathione synthetase OS=Mus musculus GN=Gss PE=2 SV=1	0.253747	-1.68194	0.662199	-0.344504	0.99991	0.599911	0.996791	0.975497	1	1	1	1
	>sp|O70274|TP4A2_MOUSE Protein tyrosine phosphatase type IVA 2 OS=Mus musculus GN=Ptp4a2 PE=1 SV=1	0.0590111	1.22428	-0.169945	0.489309	1.0016	0.811297	1.00983	0.96377	1	1	1	1
	>sp|P0C0A3|CHMP6_MOUSE Charged multivesicular body protein 6 OS=Mus musculus GN=Chmp6 PE=2 SV=2	-0.140866	-2.01703	0.58467	-0.258938	0.995949	0.404124	0.998627	0.981091	1	2	2	1
	>sp|P62267|RS23_MOUSE 40S ribosomal protein S23 OS=Mus musculus GN=Rps23 PE=1 SV=3	1.41535	0.350031	0.324841	-0.621216	0.760288	0.973805	1.01335	0.941225	4	4	4	4
	>sp|P0C871|PA24B_MOUSE Cytosolic phospholipase A2 beta OS=Mus musculus GN=Pla2g4b PE=2 SV=1	-0.895401	-0.088155	-0.220968	0.54898	0.92877	0.99205	1.01074	0.954545	1	1	1	1
	>sp|B1AY13|UBP24_MOUSE Ubiquitin carboxyl-terminal hydrolase 24 OS=Mus musculus GN=Usp24 PE=1 SV=1	-0.92714	-1.24988	0.0680076	0.263613	0.921057	0.803491	1.00692	0.980945	1	1	1	1
	>sp|P49443|PPM1A_MOUSE Protein phosphatase 1A OS=Mus musculus GN=Ppm1a PE=1 SV=1	-0.365412	-0.0505619	-0.00893194	0.340678	0.998418	0.994128	1.00178	0.976253	1	1	1	1
	>sp|O70443|GNAZ_MOUSE Guanine nucleotide-binding protein G(z) subunit alpha OS=Mus musculus GN=Gnaz PE=2 SV=4	-2.03078	-2.26967	-0.0326128	0.365099	0.467966	0.275144	1.00433	0.975734	1	1	1	1
	>sp|P58771|TPM1_MOUSE Tropomyosin alpha-1 chain OS=Mus musculus GN=Tpm1 PE=1 SV=1	0.984683	1.15281	0.362339	-0.654976	0.905414	0.840582	1.00956	0.929685	7	5	7	7
	>sp|P62962|PROF1_MOUSE Profilin-1 OS=Mus musculus GN=Pfn1 PE=1 SV=2	1.41125	-0.0856073	0.443541	-0.730909	0.759581	0.992017	1.0033	0.915034	10	9	9	10
	>sp|P62492|RB11A_MOUSE Ras-related protein Rab-11A OS=Mus musculus GN=Rab11a PE=1 SV=3	-0.425283	0.858944	-0.281021	0.622599	1.00401	0.914569	1.01227	0.941097	11	10	10	11
	>sp|P0CG49|UBB_MOUSE Polyubiquitin-B OS=Mus musculus GN=Ubb PE=2 SV=1	-1.71012	-0.54058	-0.70776	0.425005	0.633403	0.956582	0.994725	0.969492	2	2	2	2
	>sp|P60122|RUVB1_MOUSE RuvB-like 1 OS=Mus musculus GN=Ruvbl1 PE=1 SV=1	0.584763	0.79085	-0.387314	0.124732	0.983931	0.925502	1.00692	0.992132	5	5	5	4
	>sp|O70152|DPM1_MOUSE Dolichol-phosphate mannosyltransferase subunit 1 OS=Mus musculus GN=Dpm1 PE=2 SV=1	0.924967	3.50311	-0.658413	1.02671	0.920448	0.0142432	0.994619	0.83254	1	1	1	1
	>sp|O55013|TPPC3_MOUSE Trafficking protein particle complex subunit 3 OS=Mus musculus GN=Trappc3 PE=1 SV=1	-0.308423	0.244033	-0.347095	0.0901346	1.00637	0.973955	1.00634	0.992254	5	5	5	5
	>sp|O55135|IF6_MOUSE Eukaryotic translation initiation factor 6 OS=Mus musculus GN=Eif6 PE=1 SV=2	0.0297983	-2.10296	0.707495	-0.328909	1.00083	0.357441	0.994454	0.97652	1	1	1	1
	>sp|O54910|IKBE_MOUSE NF-kappa-B inhibitor epsilon OS=Mus musculus GN=Nfkbie PE=1 SV=2	0.69236	0.242847	0.388192	-0.00492361	0.973387	0.972976	1.00642	0.999922	1	1	1	1
	>sp|P61222|ABCE1_MOUSE ATP-binding cassette sub-family E member 1 OS=Mus musculus GN=Abce1 PE=2 SV=1	-0.306981	0.252094	-0.0482276	-0.199531	1.00585	0.974791	1.00531	0.987861	4	5	5	5
	>sp|P39053|DYN1_MOUSE Dynamin-1 OS=Mus musculus GN=Dnm1 PE=1 SV=2	0.0209886	-0.218996	-0.0773778	-0.160455	1.00135	0.978535	1.00756	0.989797	4	4	4	4
	>sp|P63321|RALA_MOUSE Ras-related protein Ral-A OS=Mus musculus GN=Rala PE=1 SV=1	-1.33973	-0.0836011	-0.663915	0.440744	0.773577	0.992775	0.996953	0.965782	8	8	8	8
	>sp|P45591|COF2_MOUSE Cofilin-2 OS=Mus musculus GN=Cfl2 PE=1 SV=1	0.488628	1.05891	0.0891611	0.311032	1.00302	0.883308	1.00808	0.981724	1	1	1	1
	>sp|O35316|SC6A6_MOUSE Sodium- and chloride-dependent taurine transporter OS=Mus musculus GN=Slc6a6 PE=1 SV=2	-1.06892	1.11779	-0.809345	0.588032	0.869488	0.863338	0.986199	0.947921	6	5	6	6
	>sp|P42669|PURA_MOUSE Transcriptional activator protein Pur-alpha OS=Mus musculus GN=Pura PE=1 SV=1	0.477838	-0.454902	0.480064	-0.0726033	1.00198	0.968891	1.00276	0.993318	1	1	1	1
	>sp|P62751|RL23A_MOUSE 60S ribosomal protein L23a OS=Mus musculus GN=Rpl23a PE=1 SV=1	4.3874	0.989022	1.29065	-1.50801	0.00107575	0.890658	0.876619	0.698304	2	2	2	2
	>sp|P62482|KCAB2_MOUSE Voltage-gated potassium channel subunit beta-2 OS=Mus musculus GN=Kcnab2 PE=2 SV=1	0.332931	0.376424	0.200919	0.208837	1.00261	0.974464	1.01263	0.988259	3	3	3	3
	>sp|P41233|ABCA1_MOUSE ATP-binding cassette sub-family A member 1 OS=Mus musculus GN=Abca1 PE=1 SV=4	-2.12456	-0.488568	-0.868931	0.668863	0.402526	0.962819	0.980657	0.924468	4	4	4	4
	>sp|P61759|PFD3_MOUSE Prefoldin subunit 3 OS=Mus musculus GN=Vbp1 PE=2 SV=2	0.308333	-1.36244	0.649972	-0.23427	1.00607	0.7568	0.99148	0.986261	1	1	1	1
	>sp|P61226|RAP2B_MOUSE Ras-related protein Rap-2b OS=Mus musculus GN=Rap2b PE=1 SV=1	-1.82456	-0.223768	-0.765881	0.607049	0.578836	0.977565	0.999393	0.939095	5	5	5	5
	>sp|O88653|LTOR3_MOUSE Ragulator complex protein LAMTOR3 OS=Mus musculus GN=Lamtor3 PE=1 SV=1	-0.30768	-2.20652	0.296872	-0.446254	1.00594	0.306733	1.01012	0.963709	2	2	2	2
	>sp|A6H5Z3|EXC6B_MOUSE Exocyst complex component 6B OS=Mus musculus GN=Exoc6b PE=2 SV=1	-0.938345	-0.123157	-0.168923	0.615424	0.923075	0.991564	1.00972	0.940101	1	1	1	1
	>sp|A2AN08|UBR4_MOUSE E3 ubiquitin-protein ligase UBR4 OS=Mus musculus GN=Ubr4 PE=1 SV=1	-1.01088	-0.504773	-0.149754	0.607034	0.898949	0.960999	1.00954	0.938632	9	10	10	9
	>sp|O09106|HDAC1_MOUSE Histone deacetylase 1 OS=Mus musculus GN=Hdac1 PE=1 SV=1	0.192493	0.664477	0.0961122	0.364564	0.999886	0.93623	1.00792	0.975491	1	1	1	1
	>sp|O88855|LT4R1_MOUSE Leukotriene B4 receptor 1 OS=Mus musculus GN=Ltb4r PE=2 SV=1	-1.09009	-0.0898358	-0.248028	0.714207	0.861731	0.991252	1.00656	0.921272	3	3	3	3
	>sp|P31230|AIMP1_MOUSE Aminoacyl tRNA synthase complex-interacting multifunctional protein 1 OS=Mus musculus GN=Aimp1 PE=1 SV=2	1.59443	-0.0635709	0.838489	-0.370516	0.691675	0.995303	0.984988	0.974159	3	3	3	3
	>sp|P50096|IMDH1_MOUSE Inosine-5'-monophosphate dehydrogenase 1 OS=Mus musculus GN=Impdh1 PE=2 SV=2	0.511706	0.610462	-0.0230752	-0.102349	0.998786	0.93903	1.00328	0.991935	2	2	2	2
	>sp|O55101|SNG2_MOUSE Synaptogyrin-2 OS=Mus musculus GN=Syngr2 PE=2 SV=1	-0.631023	-0.245016	0.00422694	0.476222	0.98324	0.974429	0.999885	0.963142	1	1	1	1
	>sp|O55106|STRN_MOUSE Striatin OS=Mus musculus GN=Strn PE=1 SV=2	-0.571266	-0.411379	0.0707315	0.41378	0.984065	0.980112	1.00779	0.968493	1	1	1	1
	>sp|P49300|CLC10_MOUSE C-type lectin domain family 10 member A OS=Mus musculus GN=Clec10a PE=1 SV=1	-1.915	-1.88444	-0.189351	0.676349	0.535267	0.473795	1.01234	0.923759	6	6	6	6
	>sp|P01942|HBA_MOUSE Hemoglobin subunit alpha OS=Mus musculus GN=Hba PE=1 SV=2	1.50891	-1.35047	0.855434	-0.933654	0.736448	0.761607	0.982524	0.86304	2	2	2	2
	>sp|P39429|TRAF2_MOUSE TNF receptor-associated factor 2 OS=Mus musculus GN=Traf2 PE=1 SV=1	-0.589099	-1.01319	0.189555	0.307959	0.984967	0.889682	1.01251	0.982114	3	3	3	3
	>sp|B2RQC6|PYR1_MOUSE CAD protein OS=Mus musculus GN=Cad PE=2 SV=1	0.258083	-0.295004	0.0606222	0.437032	1.00129	0.972154	1.00494	0.967204	7	6	7	7
	>sp|O88351|IKKB_MOUSE Inhibitor of nuclear factor kappa-B kinase subunit beta OS=Mus musculus GN=Ikbkb PE=1 SV=1	-0.698429	-0.994776	-0.10218	0.0337166	0.974436	0.889455	1.01182	0.996722	2	2	2	2
	>sp|P46061|RAGP1_MOUSE Ran GTPase-activating protein 1 OS=Mus musculus GN=Rangap1 PE=1 SV=2	-0.428365	0.397975	0.614972	-0.0987095	1.00466	0.982152	0.993564	0.992198	3	2	3	3
	>sp|P62274|RS29_MOUSE 40S ribosomal protein S29 OS=Mus musculus GN=Rps29 PE=2 SV=2	0.923528	-0.299224	0.675658	-0.157738	0.920269	0.972819	0.997334	0.989565	1	1	1	1
	>sp|P63044|VAMP2_MOUSE Vesicle-associated membrane protein 2 OS=Mus musculus GN=Vamp2 PE=1 SV=2	-0.722121	0.698133	-0.24835	0.771736	0.978707	0.936886	1.00662	0.907974	1	1	1	1
	>sp|P63154|CRNL1_MOUSE Crooked neck-like protein 1 OS=Mus musculus GN=Crnkl1 PE=1 SV=1	-1.11683	-1.2537	-0.622136	1.15288	0.850664	0.801799	0.996839	0.809717	1	1	1	1
	>sp|P48758|CBR1_MOUSE Carbonyl reductase [NADPH] 1 OS=Mus musculus GN=Cbr1 PE=1 SV=3	0.194505	0.0667476	0.0319181	-0.0811735	1.00118	0.995434	1.00459	0.991393	2	2	2	2
	>sp|P06795|MDR1B_MOUSE Multidrug resistance protein 1B OS=Mus musculus GN=Abcb1b PE=1 SV=1	-0.398332	0.594962	-0.0946861	0.63364	1.00032	0.942869	1.00818	0.934688	1	1	1	1
	>sp|P60605|UB2G2_MOUSE Ubiquitin-conjugating enzyme E2 G2 OS=Mus musculus GN=Ube2g2 PE=1 SV=1	-0.0550512	-0.282726	0.278433	0.267587	1.0018	0.970943	1.01251	0.981113	1	1	1	1
	>sp|P53811|PIPNB_MOUSE Phosphatidylinositol transfer protein beta isoform OS=Mus musculus GN=Pitpnb PE=1 SV=2	-0.134749	-0.439439	0.0200815	-0.0340404	0.99509	0.973077	1.00299	0.997063	2	2	2	2
	>sp|O09172|GSH0_MOUSE Glutamate--cysteine ligase regulatory subunit OS=Mus musculus GN=Gclm PE=2 SV=1	0.347436	0.760743	-0.19372	0.230928	1.00147	0.935753	1.01327	0.986926	8	7	8	8
	>sp|O09047|C3AR_MOUSE C3a anaphylatoxin chemotactic receptor OS=Mus musculus GN=C3ar1 PE=2 SV=1	-2.35867	-1.64035	-0.351455	0.923964	0.300568	0.624084	1.00717	0.865935	3	3	3	3
	>sp|O89116|VTI1A_MOUSE Vesicle transport through interaction with t-SNAREs homolog 1A OS=Mus musculus GN=Vti1a PE=1 SV=1	-1.81461	-0.542966	-0.374062	0.946609	0.587284	0.957136	1.01032	0.860487	1	1	1	1
	>sp|P17897|LYZ1_MOUSE Lysozyme C-1 OS=Mus musculus GN=Lyz1 PE=1 SV=1	4.05722	1.29003	1.31102	-1.26578	0.00381038	0.790975	0.864962	0.785153	2	2	2	2
	>sp|P35285|RB22A_MOUSE Ras-related protein Rab-22A OS=Mus musculus GN=Rab22a PE=1 SV=2	-0.573784	-0.890444	0.168237	0.421668	0.983634	0.905835	1.00895	0.969275	3	3	3	3
	>sp|P24063|ITAL_MOUSE Integrin alpha-L OS=Mus musculus GN=Itgal PE=1 SV=2	-0.466385	1.00448	-0.0959433	0.686951	0.998529	0.888091	1.00742	0.92094	20	18	20	21
	>sp|P55194|3BP1_MOUSE SH3 domain-binding protein 1 OS=Mus musculus GN=Sh3bp1 PE=1 SV=2	0.178574	-0.144523	0.361815	0.230691	0.998803	0.991063	1.00843	0.986443	1	1	1	1
	>sp|O88983|STX8_MOUSE Syntaxin-8 OS=Mus musculus GN=Stx8 PE=1 SV=1	-0.152039	0.832302	-0.260222	0.322789	0.996318	0.919412	1.00747	0.979558	2	2	2	2
	>sp|O88587|COMT_MOUSE Catechol O-methyltransferase OS=Mus musculus GN=Comt PE=1 SV=2	-0.651882	0.0607924	-0.269652	0.362398	0.980178	0.995459	1.00925	0.976513	4	4	4	4
	>sp|P10630|IF4A2_MOUSE Eukaryotic initiation factor 4A-II OS=Mus musculus GN=Eif4a2 PE=2 SV=2	0.128234	-0.340829	0.153381	-0.0553559	0.993292	0.971123	1.00969	0.997825	2	2	2	2
	>sp|B2RXV4|FLVC1_MOUSE Feline leukemia virus subgroup C receptor-related protein 1 OS=Mus musculus GN=Flvcr1 PE=2 SV=1	-0.697228	0.443862	-0.133053	0.762039	0.972472	0.972605	1.01127	0.907667	1	1	1	1
	>sp|P06802|ENPP1_MOUSE Ectonucleotide pyrophosphatase/phosphodiesterase family member 1 OS=Mus musculus GN=Enpp1 PE=1 SV=4	-0.110206	0.935058	-0.0206801	0.651867	0.993145	0.904816	1.00341	0.931318	1	1	1	1
	>sp|O35474|EDIL3_MOUSE EGF-like repeat and discoidin I-like domain-containing protein 3 OS=Mus musculus GN=Edil3 PE=1 SV=2	-0.20494	0.101631	0.158192	0.479146	1.00312	0.994777	1.00808	0.962579	1	1	1	1
	>sp|P23949|TISD_MOUSE Zinc finger protein 36, C3H1 type-like 2 OS=Mus musculus GN=Zfp36l2 PE=1 SV=2	0.642316	-0.211798	0.600378	0.0437769	0.981997	0.980022	0.995647	0.999423	1	1	1	1
	>sp|P46638|RB11B_MOUSE Ras-related protein Rab-11B OS=Mus musculus GN=Rab11b PE=1 SV=3	0.409473	0.37425	0.338254	0.307284	1.00221	0.973116	1.0081	0.982027	1	1	1	1
	>sp|P55258|RAB8A_MOUSE Ras-related protein Rab-8A OS=Mus musculus GN=Rab8a PE=1 SV=2	-1.19025	0.497339	-0.578987	0.698163	0.83489	0.958961	0.999122	0.920008	6	5	5	6
	>sp|P29595|NEDD8_MOUSE NEDD8 OS=Mus musculus GN=Nedd8 PE=1 SV=2	0.0262961	0.572733	-0.114649	0.23925	1.00126	0.95015	1.01149	0.986181	2	2	2	2
	>sp|P10639|THIO_MOUSE Thioredoxin OS=Mus musculus GN=Txn PE=1 SV=3	2.01971	0.670279	0.675049	-0.534383	0.477402	0.937595	0.996338	0.953895	2	2	2	2
	>sp|O35326|SRSF5_MOUSE Serine/arginine-rich splicing factor 5 OS=Mus musculus GN=Srsf5 PE=1 SV=2	0.112243	-0.915034	0.567721	0.0947654	0.994273	0.910139	1.00317	0.99146	1	1	1	1
	>sp|P26151|FCGR1_MOUSE High affinity immunoglobulin gamma Fc receptor I OS=Mus musculus GN=Fcgr1 PE=1 SV=1	-1.92441	-1.00783	-0.53902	0.682253	0.53139	0.888002	1.00475	0.923929	7	7	6	6
	>sp|P62960|YBOX1_MOUSE Nuclease-sensitive element-binding protein 1 OS=Mus musculus GN=Ybx1 PE=1 SV=3	1.42625	1.2377	0.626865	-0.47654	0.760198	0.807798	0.99822	0.963232	5	4	5	5
	>sp|P16277|BLK_MOUSE Tyrosine-protein kinase Blk OS=Mus musculus GN=Blk PE=1 SV=4	-0.761026	0.580275	-0.166797	0.853243	0.975331	0.946779	1.00853	0.883337	1	1	1	1
	>sp|P63001|RAC1_MOUSE Ras-related C3 botulinum toxin substrate 1 OS=Mus musculus GN=Rac1 PE=1 SV=1	-0.399637	-0.0324648	-0.0724045	0.225054	1.00194	0.999868	1.00796	0.986091	9	9	9	9
	>sp|O08915|AIP_MOUSE AH receptor-interacting protein OS=Mus musculus GN=Aip PE=1 SV=1	-0.961822	-1.30928	0.0284101	0.672254	0.915904	0.784058	1.00441	0.925028	2	2	1	1
	>sp|O70378|EMC8_MOUSE ER membrane protein complex subunit 8 OS=Mus musculus GN=Emc8 PE=1 SV=1	0.669533	-1.21401	0.904139	-0.199779	0.979615	0.819366	0.966629	0.988665	1	1	1	1
	>sp|Q9WVL3|S12A7_MOUSE Solute carrier family 12 member 7 OS=Mus musculus GN=Slc12a7 PE=1 SV=1	0.256737	3.32677	-0.634098	0.80729	0.999985	0.0235402	0.994308	0.89465	2	2	2	2
	>sp|P63017|HSP7C_MOUSE Heat shock cognate 71 kDa protein OS=Mus musculus GN=Hspa8 PE=1 SV=1	-0.454753	0.432583	-0.148518	0.873359	1.00183	0.974875	1.00963	0.875397	27	24	27	28
	>sp|P50427|STS_MOUSE Steryl-sulfatase OS=Mus musculus GN=Sts PE=2 SV=1	-0.61886	0.152371	0.0198278	0.707125	0.985601	0.989709	1.0029	0.919225	1	1	1	1
	>sp|P26043|RADI_MOUSE Radixin OS=Mus musculus GN=Rdx PE=1 SV=3	-0.417821	0.42428	0.0418821	0.710033	1.00327	0.976526	1.00376	0.920468	13	13	13	13
	>sp|O55234|PSB5_MOUSE Proteasome subunit beta type-5 OS=Mus musculus GN=Psmb5 PE=1 SV=3	-0.0228023	-1.10654	0.570541	0.188491	1.00078	0.872413	1.00189	0.988726	3	3	3	3
	>sp|P16125|LDHB_MOUSE L-lactate dehydrogenase B chain OS=Mus musculus GN=Ldhb PE=1 SV=2	0.609379	0.749143	0.417969	-0.21865	0.983726	0.937534	1.00532	0.988209	7	5	7	7
	>sp|O08675|PAR3_MOUSE Proteinase-activated receptor 3 OS=Mus musculus GN=F2rl2 PE=1 SV=2	0.390386	0.100032	0.467078	0.300635	1.00066	0.993921	1.00099	0.982931	1	1	1	1
	>sp|O35621|PMM1_MOUSE Phosphomannomutase 1 OS=Mus musculus GN=Pmm1 PE=1 SV=1	0.366979	0.641477	0.31568	0.456108	1.0001	0.93497	1.01098	0.965036	1	1	1	1
	>sp|P06869|UROK_MOUSE Urokinase-type plasminogen activator OS=Mus musculus GN=Plau PE=1 SV=1	0.271428	-0.12762	0.47613	0.301298	1.00293	0.989937	1.00249	0.984532	1	1	1	1
	>sp|O35345|IMA7_MOUSE Importin subunit alpha-7 OS=Mus musculus GN=Kpna6 PE=1 SV=2	-0.570362	-0.494322	0.231682	0.549905	0.984116	0.960935	1.00932	0.954432	1	1	1	1
	>sp|P35922|FMR1_MOUSE Fragile X mental retardation protein 1 homolog OS=Mus musculus GN=Fmr1 PE=1 SV=1	0.677662	0.455755	0.503096	0.288895	0.977443	0.96926	1.00188	0.982488	1	1	1	1
	>sp|P01582|IL1A_MOUSE Interleukin-1 alpha OS=Mus musculus GN=Il1a PE=1 SV=1	-0.23265	-1.45456	0.623899	0.177555	1.00143	0.720632	0.996329	0.988826	1	1	1	1
	>sp|P08113|ENPL_MOUSE Endoplasmin OS=Mus musculus GN=Hsp90b1 PE=1 SV=2	2.44994	0.966887	1.26579	-0.463444	0.255219	0.896684	0.87857	0.963998	33	29	29	33
	>sp|P06467|HBAZ_MOUSE Hemoglobin subunit zeta OS=Mus musculus GN=Hbz PE=2 SV=2	1.57592	-1.88228	1.48473	-0.674969	0.697284	0.475002	0.780824	0.923862	1	1	1	1
	>sp|O70309|ITB5_MOUSE Integrin beta-5 OS=Mus musculus GN=Itgb5 PE=1 SV=2	-0.298975	0.218094	-0.542873	0.766116	1.00408	0.97868	1.0053	0.907647	6	5	5	6
	>sp|P42567|EPS15_MOUSE Epidermal growth factor receptor substrate 15 OS=Mus musculus GN=Eps15 PE=1 SV=1	-0.431973	-0.671274	0.0935852	0.18964	1.00519	0.937448	1.00816	0.989042	4	4	4	4
	>sp|O35912|EMP3_MOUSE Epithelial membrane protein 3 OS=Mus musculus GN=Emp3 PE=2 SV=2	-1.71425	-1.19203	-0.0478374	0.872499	0.629233	0.827151	1.00532	0.875876	1	1	1	1
	>sp|O70496|CLCN7_MOUSE H(+)/Cl(-) exchange transporter 7 OS=Mus musculus GN=Clcn7 PE=1 SV=1	-0.7166	-0.84006	0.281714	0.542996	0.976752	0.916286	1.01236	0.955258	1	1	1	1
	>sp|P12367|KAP2_MOUSE cAMP-dependent protein kinase type II-alpha regulatory subunit OS=Mus musculus GN=Prkar2a PE=1 SV=2	0.263323	-0.500861	0.343625	-0.0368595	1.00218	0.963518	1.00705	0.998396	2	2	2	2
	>sp|P12658|CALB1_MOUSE Calbindin OS=Mus musculus GN=Calb1 PE=1 SV=2	0.914213	-0.116225	0.762108	0.0668024	0.922275	0.993396	0.99714	0.99415	1	1	1	1
	>sp|A2AVZ9|S43A3_MOUSE Solute carrier family 43 member 3 OS=Mus musculus GN=Slc43a3 PE=2 SV=1	0.322077	0.60811	0.336958	0.500707	1.00486	0.93884	1.00862	0.962796	1	1	1	1
	>sp|Q60803|TRAF3_MOUSE TNF receptor-associated factor 3 OS=Mus musculus GN=Traf3 PE=1 SV=2	-1.6012	3.53342	-1.27875	2.12752	0.689917	0.0129429	0.872143	0.379399	1	1	1	1
	>sp|P12970|RL7A_MOUSE 60S ribosomal protein L7a OS=Mus musculus GN=Rpl7a PE=2 SV=2	1.17204	0.972584	0.469326	-0.162413	0.840276	0.893316	1.00219	0.989711	8	8	8	8
	>sp|P42082|CD86_MOUSE T-lymphocyte activation antigen CD86 OS=Mus musculus GN=Cd86 PE=2 SV=1	-2.8461	-3.02764	-0.106359	0.961074	0.113196	0.0533391	1.01147	0.854834	3	3	3	3
	>sp|P50396|GDIA_MOUSE Rab GDP dissociation inhibitor alpha OS=Mus musculus GN=Gdi1 PE=1 SV=3	-0.753134	-0.118056	-0.00641867	0.333585	0.978692	0.992774	1.00081	0.978355	8	7	8	8
	>sp|P04444|HBBZ_MOUSE Hemoglobin subunit beta-H1 OS=Mus musculus GN=Hbb-bh1 PE=2 SV=3	0.0967823	-0.898439	0.648444	0.212611	0.995752	0.907857	0.992248	0.989283	1	1	1	1
	>sp|P58389|PTPA_MOUSE Serine/threonine-protein phosphatase 2A activator OS=Mus musculus GN=Ppp2r4 PE=1 SV=1	0.0122433	-0.642362	0.283014	0.0499982	1.0018	0.936427	1.01223	0.999192	2	2	2	2
	>sp|P52332|JAK1_MOUSE Tyrosine-protein kinase JAK1 OS=Mus musculus GN=Jak1 PE=1 SV=1	-0.936017	-0.427242	0.0803114	0.798901	0.923348	0.974646	1.00794	0.896495	6	6	6	6
	>sp|O88455|DHCR7_MOUSE 7-dehydrocholesterol reductase OS=Mus musculus GN=Dhcr7 PE=2 SV=1	0.452144	0.844826	0.341446	-0.0074753	1.00289	0.917019	1.00808	0.999364	2	2	2	2
	>sp|O88712|CTBP1_MOUSE C-terminal-binding protein 1 OS=Mus musculus GN=Ctbp1 PE=1 SV=2	1.74047	1.59931	0.452961	-0.104545	0.631754	0.645505	0.998339	0.991638	2	2	2	2
	>sp|P49182|HEP2_MOUSE Heparin cofactor 2 OS=Mus musculus GN=Serpind1 PE=1 SV=1	-0.201346	-0.464628	0.166845	0.194114	1.00257	0.966589	1.00884	0.988028	2	2	2	2
	>sp|P11157|RIR2_MOUSE Ribonucleoside-diphosphate reductase subunit M2 OS=Mus musculus GN=Rrm2 PE=1 SV=1	-0.924106	0.0155117	0.00133518	0.896165	0.920902	0.999766	0.999823	0.870248	1	1	1	1
	>sp|P63280|UBC9_MOUSE SUMO-conjugating enzyme UBC9 OS=Mus musculus GN=Ube2i PE=1 SV=1	-0.727191	0.353201	-0.00413671	0.901959	0.976446	0.974487	0.999364	0.871489	1	1	1	1
	>sp|P47963|RL13_MOUSE 60S ribosomal protein L13 OS=Mus musculus GN=Rpl13 PE=2 SV=3	1.92734	0.687057	0.674754	-0.300989	0.530885	0.939565	0.994949	0.984084	9	8	9	9
	>sp|O88398|AVIL_MOUSE Advillin OS=Mus musculus GN=Avil PE=1 SV=2	-2.14869	0.188471	-0.535468	1.43857	0.398805	0.98569	1.00336	0.724748	1	1	1	1
	>sp|P10518|HEM2_MOUSE Delta-aminolevulinic acid dehydratase OS=Mus musculus GN=Alad PE=1 SV=1	-0.601054	-1.33746	0.492081	0.417021	0.984764	0.767	1.00339	0.970027	1	1	1	1
	>sp|P43252|PI2R_MOUSE Prostacyclin receptor OS=Mus musculus GN=Ptgir PE=1 SV=1	-1.44489	2.09584	-0.875656	1.2606	0.749326	0.36054	0.981685	0.785154	4	4	4	4
	>sp|P22892|AP1G1_MOUSE AP-1 complex subunit gamma-1 OS=Mus musculus GN=Ap1g1 PE=1 SV=3	-0.349221	-0.933524	0.216314	0.169129	1.00167	0.904091	1.00968	0.99138	4	4	4	4
	>sp|O54988|SLK_MOUSE STE20-like serine/threonine-protein kinase OS=Mus musculus GN=Slk PE=1 SV=2	-0.521344	-0.776214	0.319717	0.597705	0.99695	0.929192	1.01251	0.94308	15	15	15	16
	>sp|P25911|LYN_MOUSE Tyrosine-protein kinase Lyn OS=Mus musculus GN=Lyn PE=1 SV=4	-1.46618	-0.0414876	-0.213781	1.13473	0.751031	0.997335	1.01027	0.80699	12	11	12	12
	>sp|P29351|PTN6_MOUSE Tyrosine-protein phosphatase non-receptor type 6 OS=Mus musculus GN=Ptpn6 PE=1 SV=2	0.0489421	0.0185076	0.404763	0.52113	1.00068	0.999744	1.00598	0.959096	18	18	18	18
	>sp|P63242|IF5A1_MOUSE Eukaryotic translation initiation factor 5A-1 OS=Mus musculus GN=Eif5a PE=1 SV=2	1.75564	0.058005	0.728861	-0.329184	0.614282	0.994699	0.992124	0.976627	6	5	5	6
	>sp|P22437|PGH1_MOUSE Prostaglandin G/H synthase 1 OS=Mus musculus GN=Ptgs1 PE=2 SV=1	0.249932	-0.19376	0.289531	0.114139	0.999525	0.984945	1.01198	0.991028	4	4	4	4
	>sp|P54761|EPHB4_MOUSE Ephrin type-B receptor 4 OS=Mus musculus GN=Ephb4 PE=1 SV=2	-0.340664	-1.71647	0.725209	0.210968	1.00357	0.578867	0.993129	0.989413	1	1	1	1
	>sp|O70318|E41L2_MOUSE Band 4.1-like protein 2 OS=Mus musculus GN=Epb41l2 PE=1 SV=2	-0.919387	0.42171	0.203097	0.73446	0.92092	0.976729	1.01275	0.915573	18	15	18	17
	>sp|P08103|HCK_MOUSE Tyrosine-protein kinase HCK OS=Mus musculus GN=Hck PE=1 SV=4	-0.955334	0.0597055	-0.232924	0.640396	0.918144	0.994823	1.01072	0.93375	8	8	8	8
	>sp|O88630|GOSR1_MOUSE Golgi SNAP receptor complex member 1 OS=Mus musculus GN=Gosr1 PE=1 SV=2	-0.566878	0.560567	0.0268644	0.911115	0.985683	0.951256	1.00384	0.867924	1	1	1	1
	>sp|P35951|LDLR_MOUSE Low-density lipoprotein receptor OS=Mus musculus GN=Ldlr PE=1 SV=2	-1.16962	0.122933	-0.109851	1.05018	0.840203	0.991436	1.01106	0.819272	1	1	1	1
	>sp|P08101-2|FCGR2_MOUSE Isoform IIB2 of Low affinity immunoglobulin gamma Fc region receptor II OS=Mus musculus GN=Fcgr2	-1.63185	-0.998634	0.0536385	0.898158	0.67991	0.890111	1.00516	0.872609	1	1	1	1
	>sp|O88845|AKA10_MOUSE A-kinase anchor protein 10, mitochondrial OS=Mus musculus GN=Akap10 PE=1 SV=3	0.170768	0.280318	0.189066	0.223461	0.997346	0.970377	1.01154	0.986877	2	2	2	2
	>sp|P49769|PSN1_MOUSE Presenilin-1 OS=Mus musculus GN=Psen1 PE=1 SV=1	-1.24444	0.0831958	-0.650129	1.07957	0.811062	0.992493	0.991849	0.809581	7	7	6	7
	>sp|A2ASQ1|AGRIN_MOUSE Agrin OS=Mus musculus GN=Agrn PE=1 SV=1	-0.351457	1.32238	-0.323618	0.756546	1.0014	0.776356	1.01379	0.908329	4	4	4	4
	>sp|P37040|NCPR_MOUSE NADPH--cytochrome P450 reductase OS=Mus musculus GN=Por PE=1 SV=2	1.00472	1.34921	0.511135	0.488316	0.900546	0.758507	1.00383	0.963533	6	6	6	6
	>sp|O35516|NOTC2_MOUSE Neurogenic locus notch homolog protein 2 OS=Mus musculus GN=Notch2 PE=1 SV=1	-1.888	-0.458	-0.239411	1.24587	0.548955	0.968564	1.01004	0.783486	3	3	3	3
	>sp|P07309|TTHY_MOUSE Transthyretin OS=Mus musculus GN=Ttr PE=1 SV=1	-1.19061	-1.19109	0.257194	0.759607	0.835265	0.827589	1.00665	0.908433	1	1	1	1
	>sp|P48722|HS74L_MOUSE Heat shock 70 kDa protein 4L OS=Mus musculus GN=Hspa4l PE=1 SV=2	0.336628	-0.983055	0.793315	0.228878	1.00286	0.890729	0.991455	0.986732	3	3	3	3
	>sp|P29699|FETUA_MOUSE Alpha-2-HS-glycoprotein OS=Mus musculus GN=Ahsg PE=1 SV=1	0.719566	-3.05613	1.42692	-0.400715	0.979564	0.0504633	0.803975	0.969481	1	1	1	1
	>sp|P15920|VPP2_MOUSE V-type proton ATPase 116 kDa subunit a isoform 2 OS=Mus musculus GN=Atp6v0a2 PE=1 SV=2	-1.41444	0.205606	-0.585967	1.06629	0.760478	0.98263	0.998126	0.815633	2	2	2	2
	>sp|A6X8Z5|RHG31_MOUSE Rho GTPase-activating protein 31 OS=Mus musculus GN=Arhgap31 PE=1 SV=1	-0.596124	-0.219205	0.277623	0.758853	0.983865	0.978685	1.0106	0.908257	1	1	1	1
	>sp|P18760|COF1_MOUSE Cofilin-1 OS=Mus musculus GN=Cfl1 PE=1 SV=3	0.311688	1.44368	0.582095	0.46241	1.00584	0.726083	1.00066	0.964253	15	12	15	15
	>sp|P35979|RL12_MOUSE 60S ribosomal protein L12 OS=Mus musculus GN=Rpl12 PE=1 SV=2	2.29666	0.232645	1.05015	-0.554147	0.33205	0.976583	0.933487	0.954301	5	5	5	5
	>sp|P61294|RAB6B_MOUSE Ras-related protein Rab-6B OS=Mus musculus GN=Rab6b PE=1 SV=1	0.698509	1.15187	0.223421	0.289791	0.974916	0.839373	1.01207	0.983098	4	4	4	4
	>sp|P62858|RS28_MOUSE 40S ribosomal protein S28 OS=Mus musculus GN=Rps28 PE=2 SV=1	0.580268	0.135534	0.674634	0.395426	0.982598	0.989823	0.994514	0.970115	1	1	1	1
	>sp|O08795|GLU2B_MOUSE Glucosidase 2 subunit beta OS=Mus musculus GN=Prkcsh PE=1 SV=1	2.30043	-0.350266	1.35551	-0.281977	0.3333	0.973955	0.83805	0.982198	6	6	6	6
	>sp|O09126|SEM4D_MOUSE Semaphorin-4D OS=Mus musculus GN=Sema4d PE=1 SV=2	-1.60217	-0.183765	-0.145459	1.22779	0.689848	0.986242	1.01	0.793496	1	1	1	1
	>sp|O09043|NAPSA_MOUSE Napsin-A OS=Mus musculus GN=Napsa PE=1 SV=1	1.9162	-0.29204	1.35943	-0.274001	0.535319	0.971743	0.834466	0.983309	1	1	1	1
	>sp|O55103|PRAX_MOUSE Periaxin OS=Mus musculus GN=Prx PE=2 SV=1	0.111099	0.470767	0.40788	0.695259	0.993656	0.964712	1.00744	0.920869	1	1	1	1
	>sp|O88746|TOM1_MOUSE Target of Myb protein 1 OS=Mus musculus GN=Tom1 PE=1 SV=1	-0.764137	1.13866	-0.159738	1.26673	0.97443	0.849311	1.00874	0.784746	6	6	6	6
	>sp|P16330|CN37_MOUSE 2',3'-cyclic-nucleotide 3'-phosphodiesterase OS=Mus musculus GN=Cnp PE=1 SV=3	-0.953007	-1.09272	0.172687	0.934353	0.918387	0.875969	1.0101	0.864043	7	6	7	7
	>sp|O70370|CATS_MOUSE Cathepsin S OS=Mus musculus GN=Ctss PE=1 SV=2	2.60927	-0.378832	1.32645	-0.792303	0.190262	0.976384	0.858837	0.900093	4	4	4	4
	>sp|P47740|AL3A2_MOUSE Fatty aldehyde dehydrogenase OS=Mus musculus GN=Aldh3a2 PE=2 SV=2	0.245878	0.2378	0.267498	0.287589	1.00011	0.975252	1.00869	0.982649	2	2	2	2
	>sp|O35375-5|NRP2_MOUSE Isoform B0 of Neuropilin-2 OS=Mus musculus GN=Nrp2	-0.485515	0.374269	0.192555	0.925277	1.0037	0.973492	1.01185	0.866144	1	1	1	1
	>sp|O55222|ILK_MOUSE Integrin-linked protein kinase OS=Mus musculus GN=Ilk PE=1 SV=2	-0.265731	0.0166425	0.348967	0.77005	1.00246	1.00035	1.00563	0.907264	15	15	15	15
	>sp|P42866-14|OPRM_MOUSE Isoform 14 of Mu-type opioid receptor OS=Mus musculus GN=Oprm1	-1.60622	-1.70294	0.275734	0.854405	0.691992	0.586359	1.00977	0.883066	1	1	1	1
	>sp|O55023|IMPA1_MOUSE Inositol monophosphatase 1 OS=Mus musculus GN=Impa1 PE=1 SV=1	-0.162913	-0.38048	0.354307	0.201336	0.997658	0.978705	1.0071	0.988955	4	4	4	4
	>sp|P18052|PTPRA_MOUSE Receptor-type tyrosine-protein phosphatase alpha OS=Mus musculus GN=Ptpra PE=1 SV=3	-1.50981	0.0554115	-0.381719	0.968408	0.73761	0.995317	1.00902	0.852557	9	9	9	9
	>sp|P32883-2|RASK_MOUSE Isoform 2B of GTPase KRas OS=Mus musculus GN=Kras	-0.927242	-0.148174	0.173258	0.987718	0.921629	0.989806	1.01028	0.842803	1	1	1	1
	>sp|P62911|RL32_MOUSE 60S ribosomal protein L32 OS=Mus musculus GN=Rpl32 PE=1 SV=2	-0.236937	-0.906988	0.651917	0.516828	1.00098	0.910628	0.993024	0.959799	1	1	1	1
	>sp|P12815|PDCD6_MOUSE Programmed cell death protein 6 OS=Mus musculus GN=Pdcd6 PE=1 SV=2	-0.0300032	0.885356	0.115188	0.486175	1.00097	0.906613	1.01135	0.962794	6	5	7	7
	>sp|P47968|RPIA_MOUSE Ribose-5-phosphate isomerase OS=Mus musculus GN=Rpia PE=2 SV=2	1.42943	0.343113	1.01993	0.152349	0.757899	0.97075	0.937735	0.991051	1	1	1	1
	>sp|P58466|CTDS1_MOUSE Carboxy-terminal domain RNA polymerase II polypeptide A small phosphatase 1 OS=Mus musculus GN=Ctdsp1 PE=1 SV=1	-0.543299	0.0163957	0.0168148	0.585284	0.994707	1.00025	1.00262	0.948673	2	2	2	2
	>sp|P58058|NADK_MOUSE NAD kinase OS=Mus musculus GN=Nadk PE=1 SV=2	-0.118196	-0.228997	0.52999	0.651495	0.993296	0.977203	1.00474	0.931253	1	1	1	1
	>sp|P0C7L0|WIPF3_MOUSE WAS/WASL-interacting protein family member 3 OS=Mus musculus GN=Wipf3 PE=1 SV=1	0.276772	0.137111	0.602423	0.585325	1.00376	0.991046	0.995852	0.949104	1	1	1	1
	>sp|P51125|ICAL_MOUSE Calpastatin OS=Mus musculus GN=Cast PE=1 SV=2	0.509472	-0.594921	0.847176	-0.226974	0.996993	0.942439	0.983792	0.986754	6	5	6	6
	>sp|P15261|INGR1_MOUSE Interferon gamma receptor 1 OS=Mus musculus GN=Ifngr1 PE=1 SV=3	-1.33124	-0.187095	0.0215411	1.17341	0.778558	0.986262	1.00302	0.805928	1	1	1	1
	>sp|P24527|LKHA4_MOUSE Leukotriene A-4 hydrolase OS=Mus musculus GN=Lta4h PE=1 SV=4	1.77523	-0.0311584	1.17462	0.020552	0.605445	0.999418	0.895848	0.999592	23	22	23	23
	>sp|P53026|RL10A_MOUSE 60S ribosomal protein L10a OS=Mus musculus GN=Rpl10a PE=1 SV=3	0.938785	0.657375	0.856395	-0.208955	0.923201	0.932397	0.98192	0.988844	4	5	5	5
	>sp|P49717|MCM4_MOUSE DNA replication licensing factor MCM4 OS=Mus musculus GN=Mcm4 PE=1 SV=1	0.0310841	-0.825428	0.756009	0.451683	1.0013	0.921427	0.996715	0.964674	1	1	1	1
	>sp|A2AB59|RHG27_MOUSE Rho GTPase-activating protein 27 OS=Mus musculus GN=Arhgap27 PE=1 SV=1	-0.91849	-1.46639	0.527233	0.68194	0.921425	0.71932	1.00646	0.923787	1	1	1	1
	>sp|O08677|KNG1_MOUSE Kininogen-1 OS=Mus musculus GN=Kng1 PE=1 SV=1	-0.359109	-1.14147	0.687514	0.548959	1.00086	0.847087	0.992335	0.954106	1	1	1	1
	>sp|A6X935|ITIH4_MOUSE Inter alpha-trypsin inhibitor, heavy chain 4 OS=Mus musculus GN=Itih4 PE=1 SV=2	-0.0287481	-2.95123	1.22922	0.0102328	1.00139	0.0647596	0.884343	0.999533	3	3	3	3
	>sp|P51432|PLCB3_MOUSE 1-phosphatidylinositol 4,5-bisphosphate phosphodiesterase beta-3 OS=Mus musculus GN=Plcb3 PE=2 SV=2	-0.623646	0.481251	-0.0850939	0.739896	0.98464	0.961166	1.009	0.913854	2	2	2	2
	>sp|P01027|CO3_MOUSE Complement C3 OS=Mus musculus GN=C3 PE=1 SV=3	-0.205272	-2.63677	0.990892	0.27078	1.00352	0.139885	0.940423	0.982037	19	20	19	20
	>sp|P55264|ADK_MOUSE Adenosine kinase OS=Mus musculus GN=Adk PE=1 SV=2	-0.922126	-2.54877	0.842754	0.419548	0.920748	0.161484	0.983413	0.969438	3	3	2	2
	>sp|P35486|ODPA_MOUSE Pyruvate dehydrogenase E1 component subunit alpha, somatic form, mitochondrial OS=Mus musculus GN=Pdha1 PE=1 SV=1	0.752027	-0.49824	1.66492	-0.397783	0.979505	0.961065	0.663639	0.970498	1	2	2	2
	>sp|P08551|NFL_MOUSE Neurofilament light polypeptide OS=Mus musculus GN=Nefl PE=1 SV=5	-2.70848	-0.785623	-0.3633	1.64024	0.157374	0.925004	1.0115	0.639451	1	1	1	1
	>sp|P14602|HSPB1_MOUSE Heat shock protein beta-1 OS=Mus musculus GN=Hspb1 PE=1 SV=3	-0.0287168	-0.370144	0.651931	0.634452	1.00111	0.973355	0.993575	0.93473	1	1	1	1
	>sp|P68037|UB2L3_MOUSE Ubiquitin-conjugating enzyme E2 L3 OS=Mus musculus GN=Ube2l3 PE=2 SV=1	0.265243	-0.391961	0.442854	0.213095	1.00218	0.97898	1.00315	0.989182	4	4	4	4
	>sp|Q8K2K6|AGFG1_MOUSE Arf-GAP domain and FG repeat-containing protein 1 OS=Mus musculus GN=Agfg1 PE=1 SV=2	0.641944	5.38875	-0.537405	1.84448	0.980262	6.14168e-06	1.0031	0.544109	1	1	1	1
	>sp|P26040|EZRI_MOUSE Ezrin OS=Mus musculus GN=Ezr PE=1 SV=3	-0.701971	0.305935	0.149393	1.1657	0.976385	0.971805	1.00953	0.808307	31	31	34	33
	>sp|P67778|PHB_MOUSE Prohibitin OS=Mus musculus GN=Phb PE=1 SV=1	4.09076	1.8855	0.689187	0.631777	0.00354043	0.4749	0.993179	0.934391	2	2	1	2
	>sp|P09041|PGK2_MOUSE Phosphoglycerate kinase 2 OS=Mus musculus GN=Pgk2 PE=1 SV=4	-1.06121	-1.26489	0.469343	0.851906	0.869902	0.799949	1.00264	0.883827	1	1	1	1
	>sp|A2AJ88|PLPL7_MOUSE Patatin-like phospholipase domain-containing protein 7 OS=Mus musculus GN=Pnpla7 PE=1 SV=1	0.422474	-2.67195	1.10083	-0.436028	1.00308	0.127296	0.922181	0.967013	2	2	2	2
	>sp|O35405|PLD3_MOUSE Phospholipase D3 OS=Mus musculus GN=Pld3 PE=2 SV=1	0.809042	2.44402	0.0858057	0.594212	0.966365	0.194585	1.00936	0.944682	4	4	4	4
	>sp|P36371|TAP2_MOUSE Antigen peptide transporter 2 OS=Mus musculus GN=Tap2 PE=2 SV=1	0.626774	0.425053	0.42858	0.262273	0.986787	0.976126	1.00175	0.981144	4	4	4	4
	>sp|B1AZP2|DLGP4_MOUSE Disks large-associated protein 4 OS=Mus musculus GN=Dlgap4 PE=1 SV=1	1.15929	-0.607546	0.914891	-0.202594	0.841742	0.938045	0.961423	0.988832	2	2	2	2
	>sp|P62627|DLRB1_MOUSE Dynein light chain roadblock-type 1 OS=Mus musculus GN=Dynlrb1 PE=1 SV=3	0.239663	-0.621727	0.577881	0.189101	1.00057	0.939163	0.998347	0.988511	2	2	2	2
	>sp|O08547|SC22B_MOUSE Vesicle-trafficking protein SEC22b OS=Mus musculus GN=Sec22b PE=1 SV=3	-0.466815	0.0607416	0.133501	0.67768	0.999896	0.995193	1.01121	0.923208	5	5	5	5
	>sp|P16879|FES_MOUSE Tyrosine-protein kinase Fes/Fps OS=Mus musculus GN=Fes PE=1 SV=2	0.158282	0.905215	0.20064	0.618946	0.995754	0.910278	1.01253	0.941401	2	2	2	2
	>sp|A2AF47|DOC11_MOUSE Dedicator of cytokinesis protein 11 OS=Mus musculus GN=Dock11 PE=1 SV=1	-0.78489	-0.38867	0.391642	1.00173	0.96829	0.979546	1.00661	0.839946	13	13	14	14
	>sp|O88384|VTI1B_MOUSE Vesicle transport through interaction with t-SNAREs homolog 1B OS=Mus musculus GN=Vti1b PE=1 SV=1	-0.792195	-0.292154	0.350637	1.04937	0.969009	0.971997	1.00637	0.819633	3	3	3	3
	>sp|O70404|VAMP8_MOUSE Vesicle-associated membrane protein 8 OS=Mus musculus GN=Vamp8 PE=1 SV=1	0.0335396	0.745953	0.181532	0.645608	1.00051	0.936924	1.00967	0.933636	5	5	5	5
	>sp|P35279|RAB6A_MOUSE Ras-related protein Rab-6A OS=Mus musculus GN=Rab6a PE=1 SV=4	0.302418	0.396058	0.385062	0.464518	1.00572	0.982095	1.00804	0.964987	4	4	4	4
	>sp|P62320|SMD3_MOUSE Small nuclear ribonucleoprotein Sm D3 OS=Mus musculus GN=Snrpd3 PE=1 SV=1	1.2969	-0.52723	1.30413	0.106383	0.795634	0.960039	0.870908	0.992605	1	1	1	1
	>sp|P17742|PPIA_MOUSE Peptidyl-prolyl cis-trans isomerase A OS=Mus musculus GN=Ppia PE=1 SV=2	0.257691	-1.89489	1.02823	0.384123	1.00055	0.4693	0.938496	0.972542	11	9	10	11
	>sp|P27612|PLAP_MOUSE Phospholipase A-2-activating protein OS=Mus musculus GN=Plaa PE=1 SV=4	0.0872777	-0.632818	0.360795	0.499328	0.996258	0.940092	1.00782	0.962532	6	5	6	6
	>sp|O08997|ATOX1_MOUSE Copper transport protein ATOX1 OS=Mus musculus GN=Atox1 PE=1 SV=1	0.279254	-1.55346	1.1394	0.276858	1.00552	0.675832	0.903595	0.982747	1	1	1	1
	>sp|O09159|MA2B1_MOUSE Lysosomal alpha-mannosidase OS=Mus musculus GN=Man2b1 PE=2 SV=4	-0.116089	-2.7296	1.08397	0.333888	0.993514	0.108667	0.927741	0.978436	3	4	3	4
	>sp|P61620|S61A1_MOUSE Protein transport protein Sec61 subunit alpha isoform 1 OS=Mus musculus GN=Sec61a1 PE=2 SV=2	0.19147	-0.856527	0.985891	0.446827	1.00013	0.91579	0.939446	0.96394	1	1	1	1
	>sp|P50296|ARY3_MOUSE Arylamine N-acetyltransferase 3 OS=Mus musculus GN=Nat3 PE=2 SV=1	0.388262	-0.266151	0.873052	0.569836	1.00164	0.972105	0.97936	0.952496	1	1	1	1
	>sp|P21460|CYTC_MOUSE Cystatin-C OS=Mus musculus GN=Cst3 PE=2 SV=2	-1.23941	-2.41404	0.758199	0.69247	0.814457	0.206443	0.996425	0.921081	1	1	1	1
	>sp|P50580|PA2G4_MOUSE Proliferation-associated protein 2G4 OS=Mus musculus GN=Pa2g4 PE=1 SV=3	1.98883	-0.321421	1.1044	-0.235912	0.495996	0.969617	0.921537	0.986133	7	7	7	7
	>sp|O70131|NINJ1_MOUSE Ninjurin-1 OS=Mus musculus GN=Ninj1 PE=2 SV=1	-0.347636	-1.5685	0.936725	0.543056	1.00168	0.668134	0.9639	0.95565	1	1	1	1
	>sp|P30999-2|CTND1_MOUSE Isoform 2 of Catenin delta-1 OS=Mus musculus GN=Ctnnd1	-1.42764	0.755965	-0.131421	1.61603	0.759325	0.935935	1.0107	0.64765	1	1	1	1
	>sp|P61082|UBC12_MOUSE NEDD8-conjugating enzyme Ubc12 OS=Mus musculus GN=Ube2m PE=2 SV=1	-0.35385	0.0592956	0.218816	0.66196	1.00097	0.994242	1.01023	0.927025	4	4	4	4
	>sp|O70475|UGDH_MOUSE UDP-glucose 6-dehydrogenase OS=Mus musculus GN=Ugdh PE=1 SV=1	-1.92681	-1.65768	-0.0413178	0.924372	0.529988	0.609942	1.00392	0.866042	5	5	5	5
	>sp|O08917|FLOT1_MOUSE Flotillin-1 OS=Mus musculus GN=Flot1 PE=1 SV=1	-0.429005	0.512151	0.401734	1.10771	1.0053	0.961371	1.00445	0.809953	11	11	11	11
	>sp|O88492|PLIN4_MOUSE Perilipin-4 OS=Mus musculus GN=Plin4 PE=1 SV=2	0.62123	-0.974983	1.19098	0.320894	0.985417	0.892956	0.894373	0.978779	1	1	1	1
	>sp|O70435|PSA3_MOUSE Proteasome subunit alpha type-3 OS=Mus musculus GN=Psma3 PE=1 SV=3	-0.248658	-0.941931	0.50643	0.387362	0.999278	0.903296	1.00242	0.972411	9	9	9	9
	>sp|P60335|PCBP1_MOUSE Poly(rC)-binding protein 1 OS=Mus musculus GN=Pcbp1 PE=1 SV=1	0.38947	0.286694	0.412267	0.486383	1.00078	0.971458	1.00709	0.963007	8	8	8	8
	>sp|O09131|GSTO1_MOUSE Glutathione S-transferase omega-1 OS=Mus musculus GN=Gsto1 PE=2 SV=2	-0.0506708	-0.519095	0.488241	0.423889	1.00141	0.959544	1.00346	0.969008	8	8	8	8
	>sp|P27811|KLRBA_MOUSE Killer cell lectin-like receptor subfamily B member 1A OS=Mus musculus GN=Klrb1a PE=1 SV=2	-1.30263	-1.1057	0.423795	1.10219	0.792401	0.872751	1.00475	0.809938	1	1	1	1
	>sp|P28076|PSB9_MOUSE Proteasome subunit beta type-9 OS=Mus musculus GN=Psmb9 PE=1 SV=1	-0.261961	-0.8453	0.786394	0.740728	1.002	0.917661	0.991296	0.915006	1	1	1	1
	>sp|P34902|IL2RG_MOUSE Cytokine receptor common subunit gamma OS=Mus musculus GN=Il2rg PE=2 SV=1	-0.448869	0.740559	0.681211	0.880105	1.00332	0.937357	0.993242	0.87412	3	2	3	3
	>sp|P53566|CEBPA_MOUSE CCAAT/enhancer-binding protein alpha OS=Mus musculus GN=Cebpa PE=1 SV=2	-1.14542	-0.566436	0.391656	1.22722	0.840788	0.949766	1.00702	0.793417	1	1	1	1
	>sp|P09055|ITB1_MOUSE Integrin beta-1 OS=Mus musculus GN=Itgb1 PE=1 SV=1	-1.49016	1.26193	0.0403517	1.57946	0.741537	0.799476	1.00317	0.66261	12	11	13	13
	>sp|O88851|RBBP9_MOUSE Putative hydrolase RBBP9 OS=Mus musculus GN=Rbbp9 PE=1 SV=2	-0.485981	-0.377622	0.639256	0.993002	1.00412	0.976027	0.991286	0.840616	1	1	1	1
	>sp|G3X9K3|BIG1_MOUSE Brefeldin A-inhibited guanine nucleotide-exchange protein 1 OS=Mus musculus GN=Arfgef1 PE=2 SV=1	0.837016	0.881425	0.516999	0.400178	0.957128	0.908487	1.00492	0.969633	4	4	4	4
	>sp|P47758|SRPRB_MOUSE Signal recognition particle receptor subunit beta OS=Mus musculus GN=Srprb PE=1 SV=1	-0.105206	0.379152	0.252421	0.680179	0.994257	0.977258	1.00604	0.924333	2	2	2	2
	>sp|P54726|RD23A_MOUSE UV excision repair protein RAD23 homolog A OS=Mus musculus GN=Rad23a PE=1 SV=2	-1.04999	-0.377	0.406184	1.25158	0.872125	0.975866	1.00532	0.782613	3	3	3	3
	>sp|P61804|DAD1_MOUSE Dolichyl-diphosphooligosaccharide--protein glycosyltransferase subunit DAD1 OS=Mus musculus GN=Dad1 PE=2 SV=3	2.08583	0.413773	1.12541	-0.191101	0.429185	0.978839	0.911051	0.989073	2	2	2	2
	>sp|P43406|ITAV_MOUSE Integrin alpha-V OS=Mus musculus GN=Itgav PE=1 SV=2	-1.50147	-0.19368	-0.193453	1.13114	0.734961	0.984339	1.01316	0.806474	7	7	7	7
	>sp|O89001|CBPD_MOUSE Carboxypeptidase D OS=Mus musculus GN=Cpd PE=1 SV=2	-0.415799	0.0924997	0.214275	0.740099	1.00194	0.992444	1.01016	0.914686	2	2	2	2
	>sp|E9Q557|DESP_MOUSE Desmoplakin OS=Mus musculus GN=Dsp PE=1 SV=1	-0.198009	-1.52195	1.05356	0.614347	1.0025	0.68495	0.933779	0.938915	1	1	1	1
	>sp|P19973|LSP1_MOUSE Lymphocyte-specific protein 1 OS=Mus musculus GN=Lsp1 PE=1 SV=2	1.46042	-0.878032	1.40121	0.270937	0.752296	0.911607	0.815659	0.98225	11	11	12	13
	>sp|P41242|MATK_MOUSE Megakaryocyte-associated tyrosine-protein kinase OS=Mus musculus GN=Matk PE=2 SV=2	-0.972355	-0.472539	0.473859	1.21416	0.910375	0.963662	1.00224	0.795122	1	1	1	1
	>sp|O35066|KIF3C_MOUSE Kinesin-like protein KIF3C OS=Mus musculus GN=Kif3c PE=1 SV=3	-0.705003	-0.901289	0.703219	1.00545	0.97666	0.910095	0.992049	0.836505	1	1	1	1
	>sp|O88536|FPR2_MOUSE Formyl peptide receptor 2 OS=Mus musculus GN=Fpr2 PE=1 SV=1	-0.158803	1.78002	-0.00816863	0.975803	0.995959	0.530219	1.0006	0.850881	4	4	4	4
	>sp|A2APV2|FMNL2_MOUSE Formin-like protein 2 OS=Mus musculus GN=Fmnl2 PE=2 SV=2	-1.2677	-1.27264	0.16142	0.81159	0.805312	0.795619	1.00894	0.89503	9	9	9	9
	>sp|P97821|CATC_MOUSE Dipeptidyl peptidase 1 OS=Mus musculus GN=Ctsc PE=2 SV=1	3.31767	1.57078	1.94146	-0.178657	0.0340492	0.668487	0.490909	0.989179	1	1	1	1
	>sp|P15208|INSR_MOUSE Insulin receptor OS=Mus musculus GN=Insr PE=1 SV=2	-1.02835	-1.20537	0.313095	0.714047	0.88795	0.821701	1.0104	0.920935	2	2	2	2
	>sp|P57725|SAMN1_MOUSE SAM domain-containing protein SAMSN-1 OS=Mus musculus GN=Samsn1 PE=1 SV=2	-0.269536	-1.67905	1.14669	0.671918	1.00327	0.597809	0.903297	0.923907	1	1	1	1
	>sp|P32020|NLTP_MOUSE Non-specific lipid-transfer protein OS=Mus musculus GN=Scp2 PE=1 SV=3	-0.012153	0.766441	0.617942	1.22064	1.00158	0.933853	0.995389	0.794725	1	1	1	1
	>sp|O54824|IL16_MOUSE Pro-interleukin-16 OS=Mus musculus GN=Il16 PE=1 SV=3	1.19182	-1.28558	1.1354	0.709366	0.834461	0.792483	0.904767	0.919167	3	4	4	4
	>sp|P58801|RIPK2_MOUSE Receptor-interacting serine/threonine-protein kinase 2 OS=Mus musculus GN=Ripk2 PE=1 SV=1	1.11812	-1.21829	1.62959	0.219387	0.85132	0.815186	0.696728	0.987872	1	1	1	1
	>sp|P08226|APOE_MOUSE Apolipoprotein E OS=Mus musculus GN=Apoe PE=1 SV=2	2.01064	-0.6611	1.80489	0.0521953	0.483129	0.93409	0.566056	0.998601	1	1	1	1
	>sp|A2AGT5|CKAP5_MOUSE Cytoskeleton-associated protein 5 OS=Mus musculus GN=Ckap5 PE=2 SV=1	0.131547	-0.149241	0.537716	0.508762	0.994301	0.989848	1.00325	0.962868	2	2	2	2
	>sp|A3KGF7|PLCB2_MOUSE 1-phosphatidylinositol 4,5-bisphosphate phosphodiesterase beta-2 OS=Mus musculus GN=Plcb2 PE=2 SV=1	-0.535886	-1.66777	0.603559	0.450659	0.994882	0.604011	0.996626	0.965342	4	4	4	4
	>sp|B2RY56|RBM25_MOUSE RNA-binding protein 25 OS=Mus musculus GN=Rbm25 PE=1 SV=2	-0.110809	-1.43443	1.18248	0.709681	0.992944	0.729378	0.895039	0.919839	1	1	1	1
	>sp|P11087|CO1A1_MOUSE Collagen alpha-1(I) chain OS=Mus musculus GN=Col1a1 PE=1 SV=4	0.427712	-1.02108	1.2372	0.655295	1.00448	0.891031	0.885019	0.930312	3	3	3	3
	>sp|P20152|VIME_MOUSE Vimentin OS=Mus musculus GN=Vim PE=1 SV=3	1.93574	-1.55121	1.48545	0.408683	0.525264	0.675482	0.781048	0.967691	17	18	19	20
	>sp|O35954|PITM1_MOUSE Membrane-associated phosphatidylinositol transfer protein 1 OS=Mus musculus GN=Pitpnm1 PE=1 SV=1	0.529503	0.54282	0.93504	0.97348	0.994389	0.956838	0.963145	0.851255	1	1	1	1
	>sp|Q8C5L6|INP5K_MOUSE Inositol polyphosphate 5-phosphatase K OS=Mus musculus GN=Inpp5k PE=2 SV=2	-3.66148	1.17188	-1.01026	2.91983	0.0130241	0.836191	0.937387	0.0953496	1	1	1	1
	>sp|P25118|TNR1A_MOUSE Tumor necrosis factor receptor superfamily member 1A OS=Mus musculus GN=Tnfrsf1a PE=1 SV=1	-2.36165	-1.2099	0.161603	1.7506	0.299623	0.820671	1.00912	0.59632	3	3	3	3
	>sp|O08810|U5S1_MOUSE 116 kDa U5 small nuclear ribonucleoprotein component OS=Mus musculus GN=Eftud2 PE=2 SV=1	1.46386	-0.225831	1.51417	0.398667	0.750855	0.977033	0.772569	0.970391	1	1	1	1
	>sp|A7XUZ6|SKIT6_MOUSE Selection and upkeep of intraepithelial T-cells protein 6 OS=Mus musculus GN=Skint6 PE=2 SV=1	-2.15893	-0.137681	0.00859207	1.90425	0.394574	0.991525	1.00115	0.500047	1	1	1	1
	>sp|P47791|GSHR_MOUSE Glutathione reductase, mitochondrial OS=Mus musculus GN=Gsr PE=1 SV=3	2.29668	-0.0222594	1.38336	-0.272225	0.333543	1.00032	0.824465	0.982466	5	5	5	5
	>sp|P62880|GBB2_MOUSE Guanine nucleotide-binding protein G(I)/G(S)/G(T) subunit beta-2 OS=Mus musculus GN=Gnb2 PE=1 SV=3	-2.46093	-1.59454	-0.0355395	1.14716	0.251527	0.648373	1.00438	0.8119	2	2	2	2
	>sp|P15331|PERI_MOUSE Peripherin OS=Mus musculus GN=Prph PE=1 SV=2	2.26042	-0.805248	1.98348	-0.0557998	0.344778	0.924612	0.46842	0.998073	3	3	3	3
	>sp|P28740-2|KIF2A_MOUSE Isoform 2 of Kinesin-like protein KIF2A OS=Mus musculus GN=Kif2a	0.160588	0.558751	0.839725	1.09928	0.997387	0.950047	0.984718	0.808716	1	1	1	1
	>sp|P56135|ATPK_MOUSE ATP synthase subunit f, mitochondrial OS=Mus musculus GN=Atp5j2 PE=1 SV=3	2.0527	0.656918	1.5574	0.388366	0.449783	0.931925	0.746323	0.97258	1	1	1	1
	>sp|P46935|NEDD4_MOUSE E3 ubiquitin-protein ligase NEDD4 OS=Mus musculus GN=Nedd4 PE=1 SV=3	0.345801	0.336237	0.927898	1.02072	1.00112	0.969997	0.965438	0.831519	1	1	1	1
	>sp|P01902|HA1D_MOUSE H-2 class I histocompatibility antigen, K-D alpha chain OS=Mus musculus GN=H2-K1 PE=1 SV=1	0.945097	0.397567	1.16388	0.800945	0.922603	0.982167	0.898085	0.896798	1	1	1	1
	>sp|A2BDX3|MOCS3_MOUSE Adenylyltransferase and sulfurtransferase MOCS3 OS=Mus musculus GN=Mocs3 PE=2 SV=1	-0.587666	-0.340166	1.22128	0.760233	0.984604	0.970641	0.885814	0.90822	1	1	1	1
	>sp|D2J0Y4|CJ090_MOUSE Centrosomal protein C10orf90 homolog OS=Mus musculus GN=D7Ertd443e PE=1 SV=1	0.0511863	0.545814	0.718363	1.26766	1.0016	0.955326	0.989623	0.78436	1	1	1	1
	>sp|P14094|AT1B1_MOUSE Sodium/potassium-transporting ATPase subunit beta-1 OS=Mus musculus GN=Atp1b1 PE=1 SV=1	2.94138	0.330457	2.00835	-0.0214849	0.0896842	0.970442	0.453588	0.999738	1	1	1	1
	>sp|O54946|DNJB6_MOUSE DnaJ homolog subfamily B member 6 OS=Mus musculus GN=Dnajb6 PE=1 SV=4	-0.773317	0.326721	0.100096	1.05401	0.975786	0.970002	1.01134	0.81842	2	2	2	2
	>sp|P30999|CTND1_MOUSE Catenin delta-1 OS=Mus musculus GN=Ctnnd1 PE=1 SV=2	-0.794009	0.127782	0.13385	1.02268	0.969216	0.990118	1.01124	0.831675	9	9	9	9
	>sp|O55098|STK10_MOUSE Serine/threonine-protein kinase 10 OS=Mus musculus GN=Stk10 PE=1 SV=2	-0.679974	0.260675	0.538304	1.51152	0.977979	0.972689	1.00357	0.697939	13	13	13	13
	>sp|P31041|CD28_MOUSE T-cell-specific surface glycoprotein CD28 OS=Mus musculus GN=Cd28 PE=2 SV=2	-1.73112	-2.57082	0.8769	1.18597	0.630111	0.156405	0.982942	0.805157	1	1	1	1
	>sp|O09044|SNP23_MOUSE Synaptosomal-associated protein 23 OS=Mus musculus GN=Snap23 PE=1 SV=1	-1.53647	-1.06998	0.439662	1.67084	0.721739	0.886437	1.00305	0.61754	13	12	13	13
	>sp|O54734|OST48_MOUSE Dolichyl-diphosphooligosaccharide--protein glycosyltransferase 48 kDa subunit OS=Mus musculus GN=Ddost PE=1 SV=2	2.37954	0.917327	1.24522	-0.0741579	0.29115	0.909826	0.884701	0.993565	5	5	5	5
	>sp|P17156|HSP72_MOUSE Heat shock-related 70 kDa protein 2 OS=Mus musculus GN=Hspa2 PE=1 SV=2	-0.734851	1.28208	-0.181425	1.35823	0.979401	0.789898	1.00942	0.760651	6	5	5	6
	>sp|O35381|AN32A_MOUSE Acidic leucine-rich nuclear phosphoprotein 32 family member A OS=Mus musculus GN=Anp32a PE=1 SV=1	1.65689	-0.870031	1.85134	0.2695	0.666598	0.914265	0.543897	0.982177	1	1	1	1
	>sp|P51437|CRAMP_MOUSE Cathelin-related antimicrobial peptide OS=Mus musculus GN=Camp PE=2 SV=1	2.89463	-0.213386	2.23597	-0.111709	0.102525	0.979932	0.330479	0.992167	1	1	1	1
	>sp|P56400|GP1BB_MOUSE Platelet glycoprotein Ib beta chain OS=Mus musculus GN=Gp1bb PE=1 SV=1	-0.310566	-0.913188	1.05867	1.06637	1.00579	0.910546	0.929839	0.816219	1	1	1	1
	>sp|O55055|TRDMT_MOUSE tRNA (cytosine(38)-C(5))-methyltransferase OS=Mus musculus GN=Trdmt1 PE=2 SV=2	0.0520007	0.0407892	0.972499	1.17311	1.00185	0.9973	0.944031	0.805534	1	1	1	1
	>sp|A1L314|MPEG1_MOUSE Macrophage-expressed gene 1 protein OS=Mus musculus GN=Mpeg1 PE=2 SV=1	0.311273	0.750644	0.464592	0.72669	1.00587	0.936813	1.00145	0.915311	7	7	7	7
	>sp|P31651|S6A12_MOUSE Sodium- and chloride-dependent betaine transporter OS=Mus musculus GN=Slc6a12 PE=2 SV=1	-1.39554	-0.346244	0.490755	1.67764	0.768943	0.971062	1.00442	0.61718	1	1	1	1
	>sp|P30115|GSTA3_MOUSE Glutathione S-transferase A3 OS=Mus musculus GN=Gsta3 PE=1 SV=2	0.399173	0.475193	1.01833	1.16016	1.00114	0.962091	0.936658	0.808615	1	1	1	1
	>sp|P40694|SMBP2_MOUSE DNA-binding protein SMUBP-2 OS=Mus musculus GN=Ighmbp2 PE=1 SV=1	-1.05966	-0.443732	0.927528	1.25795	0.869708	0.972318	0.963624	0.781772	1	1	1	1
	>sp|P56959|FUS_MOUSE RNA-binding protein FUS OS=Mus musculus GN=Fus PE=2 SV=1	2.09587	-1.09342	1.6048	-0.403175	0.424568	0.876633	0.717066	0.969763	4	4	4	4
	>sp|P32972|TNFL8_MOUSE Tumor necrosis factor ligand superfamily member 8 OS=Mus musculus GN=Tnfsf8 PE=2 SV=1	-2.2939	-1.14806	0.361579	1.89124	0.331461	0.842139	1.00784	0.5085	1	1	1	1
	>sp|P33766|FPR1_MOUSE fMet-Leu-Phe receptor OS=Mus musculus GN=Fpr1 PE=2 SV=1	-0.269935	0.799083	0.235266	1.01627	1.00325	0.927617	1.00995	0.830588	2	2	2	2
	>sp|O54967|ACK1_MOUSE Activated CDC42 kinase 1 OS=Mus musculus GN=Tnk2 PE=1 SV=2	-1.02612	-1.45885	0.991253	1.32133	0.889476	0.72325	0.940722	0.772093	1	1	1	1
	>sp|P57016|LAD1_MOUSE Ladinin-1 OS=Mus musculus GN=Lad1 PE=2 SV=1	-2.86944	-2.73438	0.578155	1.73918	0.107612	0.109322	0.998543	0.595363	1	1	1	1
	>sp|P61957|SUMO2_MOUSE Small ubiquitin-related modifier 2 OS=Mus musculus GN=Sumo2 PE=1 SV=1	2.4375	-0.696735	2.24458	0.0905216	0.260043	0.936968	0.324448	0.992868	1	1	1	1
	>sp|P49312|ROA1_MOUSE Heterogeneous nuclear ribonucleoprotein A1 OS=Mus musculus GN=Hnrnpa1 PE=1 SV=2	0.876823	-2.01885	1.21159	0.0824844	0.94197	0.40459	0.888984	0.991533	5	5	5	5
	>sp|E9Q414|APOB_MOUSE Apolipoprotein B-100 OS=Mus musculus GN=Apob PE=1 SV=1	0.272866	-1.394	0.992522	0.338546	1.00265	0.738105	0.940541	0.977234	4	4	4	4
	>sp|P48428|TBCA_MOUSE Tubulin-specific chaperone A OS=Mus musculus GN=Tbca PE=2 SV=3	0.435411	-0.835856	1.47153	0.92662	1.00502	0.917335	0.783741	0.865693	1	1	1	1
	>sp|P58044|IDI1_MOUSE Isopentenyl-diphosphate Delta-isomerase 1 OS=Mus musculus GN=Idi1 PE=2 SV=1	0.183296	-0.892169	1.40045	0.99928	1.00035	0.90816	0.815595	0.839138	1	1	1	1
	>sp|P20491|FCERG_MOUSE High affinity immunoglobulin epsilon receptor subunit gamma OS=Mus musculus GN=Fcer1g PE=1 SV=1	-1.72076	2.13059	-0.221016	1.55486	0.628715	0.345129	1.01106	0.671732	5	3	3	4
	>sp|P01029|CO4B_MOUSE Complement C4-B OS=Mus musculus GN=C4b PE=1 SV=3	0.659803	-0.0394191	0.840551	0.512476	0.980986	0.9966	0.985731	0.960113	7	7	7	7
	>sp|O88466|ZN106_MOUSE Zinc finger protein 106 OS=Mus musculus GN=Znf106 PE=1 SV=3	-2.76872	-2.0671	0.49427	1.96272	0.136684	0.377849	1.00377	0.468481	1	1	1	1
	>sp|P07742|RIR1_MOUSE Ribonucleoside-diphosphate reductase large subunit OS=Mus musculus GN=Rrm1 PE=1 SV=2	0.478677	-0.419405	0.868154	0.489639	1.00291	0.976235	0.979522	0.96429	4	4	4	4
	>sp|P38647|GRP75_MOUSE Stress-70 protein, mitochondrial OS=Mus musculus GN=Hspa9 PE=1 SV=3	3.49215	0.387608	1.68344	0.803549	0.0210082	0.978614	0.64911	0.895293	4	6	4	6
	>sp|P52624|UPP1_MOUSE Uridine phosphorylase 1 OS=Mus musculus GN=Upp1 PE=1 SV=2	2.73272	0.355893	1.61724	-0.254785	0.149338	0.973713	0.704671	0.982174	2	2	2	2
	>sp|P01831|THY1_MOUSE Thy-1 membrane glycoprotein OS=Mus musculus GN=Thy1 PE=1 SV=1	-0.870674	-1.90299	1.20402	1.3473	0.944031	0.462916	0.886996	0.760168	3	3	3	3
	>sp|P59598|ASXL1_MOUSE Putative Polycomb group protein ASXL1 OS=Mus musculus GN=Asxl1 PE=1 SV=1	-1.67707	1.01888	0.201904	2.37647	0.648363	0.89023	1.01279	0.273194	1	1	1	1
	>sp|O89053|COR1A_MOUSE Coronin-1A OS=Mus musculus GN=Coro1a PE=1 SV=5	0.514718	-0.91653	1.82481	0.756332	0.996782	0.910201	0.565687	0.908045	11	12	13	13
	>sp|A2AVQ5|CA177_MOUSE Uncharacterized protein C1orf177 homolog OS=Mus musculus PE=2 SV=1	-0.40064	-0.898326	1.23875	1.35446	1.00129	0.907345	0.885892	0.761943	1	1	1	1
	>sp|P49710|HCLS1_MOUSE Hematopoietic lineage cell-specific protein OS=Mus musculus GN=Hcls1 PE=1 SV=2	0.780131	0.430806	0.832485	0.534112	0.971329	0.975075	0.986111	0.953742	7	7	7	7
	>sp|P09405|NUCL_MOUSE Nucleolin OS=Mus musculus GN=Ncl PE=1 SV=2	1.69633	-1.40082	2.17985	0.457735	0.635735	0.737724	0.35931	0.964997	3	3	3	3
	>sp|P55821|STMN2_MOUSE Stathmin-2 OS=Mus musculus GN=Stmn2 PE=1 SV=1	0.195998	-0.899021	1.5017	1.13935	1.00261	0.907756	0.777847	0.808459	1	1	1	1
	>sp|P50446|K2C6A_MOUSE Keratin, type II cytoskeletal 6A OS=Mus musculus GN=Krt6a PE=2 SV=3	-2.44477	-2.85415	0.933294	1.74936	0.256192	0.0823063	0.963267	0.596586	1	1	1	1
	>sp|P61089|UBE2N_MOUSE Ubiquitin-conjugating enzyme E2 N OS=Mus musculus GN=Ube2n PE=1 SV=1	0.194022	0.298816	0.606968	0.760673	1.00022	0.972848	0.994644	0.908232	5	5	5	5
	>sp|O89086|RBM3_MOUSE Putative RNA-binding protein 3 OS=Mus musculus GN=Rbm3 PE=2 SV=1	-0.253356	-0.584303	1.26877	1.43254	0.999917	0.945985	0.88182	0.725772	1	1	1	1
	>sp|P27548|CD40L_MOUSE CD40 ligand OS=Mus musculus GN=Cd40lg PE=1 SV=2	-1.27087	-1.53312	1.09581	1.62484	0.804619	0.681984	0.925901	0.644259	1	1	1	1
	>sp|O35640|ANXA8_MOUSE Annexin A8 OS=Mus musculus GN=Anxa8 PE=2 SV=2	0.0924905	0.036032	1.28375	1.47443	0.995612	0.998162	0.871249	0.714743	1	1	1	1
	>sp|P50404|SFTPD_MOUSE Pulmonary surfactant-associated protein D OS=Mus musculus GN=Sftpd PE=2 SV=1	0.188283	-0.487579	1.45749	1.32302	1.00133	0.963019	0.788177	0.772611	1	1	1	1
	>sp|P54116|STOM_MOUSE Erythrocyte band 7 integral membrane protein OS=Mus musculus GN=Stom PE=1 SV=3	0.000699703	1.16704	0.936595	1.84395	0.999738	0.836924	0.963298	0.543413	10	10	10	10
	>sp|O08992|SDCB1_MOUSE Syntenin-1 OS=Mus musculus GN=Sdcbp PE=1 SV=1	-2.4873	1.22744	-0.0176005	2.8221	0.244131	0.811345	1.00229	0.115879	10	10	11	11
	>sp|O88700|BLM_MOUSE Bloom syndrome protein homolog OS=Mus musculus GN=Blm PE=1 SV=1	-0.170314	0.541816	1.70732	1.10312	0.997417	0.957041	0.635812	0.810161	2	2	1	2
	>sp|P51660|DHB4_MOUSE Peroxisomal multifunctional enzyme type 2 OS=Mus musculus GN=Hsd17b4 PE=1 SV=3	1.38635	-0.65832	1.98381	0.834873	0.763934	0.933306	0.469433	0.886341	3	3	3	3
	>sp|O35598|ADA10_MOUSE Disintegrin and metalloproteinase domain-containing protein 10 OS=Mus musculus GN=Adam10 PE=1 SV=2	-0.990517	1.16471	0.0647598	1.3413	0.901914	0.836751	1.00555	0.762671	10	9	10	10
	>sp|P29416|HEXA_MOUSE Beta-hexosaminidase subunit alpha OS=Mus musculus GN=Hexa PE=2 SV=2	1.70884	-0.00871075	1.31396	0.0937762	0.632412	0.999862	0.86512	0.991988	2	2	2	2
	>sp|P46978|STT3A_MOUSE Dolichyl-diphosphooligosaccharide--protein glycosyltransferase subunit STT3A OS=Mus musculus GN=Stt3a PE=1 SV=1	2.6484	1.79096	1.26852	0.145488	0.173907	0.52428	0.881082	0.991525	5	5	5	5
	>sp|P09242|PPBT_MOUSE Alkaline phosphatase, tissue-nonspecific isozyme OS=Mus musculus GN=Alpl PE=1 SV=2	-0.480531	-0.304909	1.20607	1.72736	1.00413	0.971332	0.889047	0.594001	1	1	1	1
	>sp|P39749|FEN1_MOUSE Flap endonuclease 1 OS=Mus musculus GN=Fen1 PE=1 SV=1	0.139984	-1.27681	1.73233	1.26055	0.995408	0.791672	0.618799	0.784353	1	1	1	1
	>sp|O55144|TLX3_MOUSE T-cell leukemia homeobox protein 3 OS=Mus musculus GN=Tlx3 PE=2 SV=2	1.57726	0.754527	1.82118	1.19252	0.69667	0.934848	0.564693	0.801229	1	1	1	1
	>sp|P31786|ACBP_MOUSE Acyl-CoA-binding protein OS=Mus musculus GN=Dbi PE=1 SV=2	0.697974	-0.658877	1.07247	0.38812	0.974428	0.933663	0.928348	0.972432	2	2	2	2
	>sp|P43488|TNFL4_MOUSE Tumor necrosis factor ligand superfamily member 4 OS=Mus musculus GN=Tnfsf4 PE=1 SV=1	-0.807476	-0.282526	0.384283	1.10047	0.967124	0.970058	1.00715	0.807883	2	2	2	2
	>sp|P27808|MGAT1_MOUSE Alpha-1,3-mannosyl-glycoprotein 2-beta-N-acetylglucosaminyltransferase OS=Mus musculus GN=Mgat1 PE=2 SV=1	-1.96207	-0.91317	0.834303	2.27579	0.515244	0.90989	0.985748	0.302632	1	1	1	1
	>sp|Q09143|CTR1_MOUSE High affinity cationic amino acid transporter 1 OS=Mus musculus GN=Slc7a1 PE=1 SV=1	-2.47237	3.26623	-1.03367	4.15164	0.247613	0.0274589	0.934028	0.00428621	1	1	1	1
	>sp|O35887|CALU_MOUSE Calumenin OS=Mus musculus GN=Calu PE=1 SV=1	0.386091	-0.846678	1.80576	1.31646	1.00054	0.918398	0.571707	0.767542	1	1	1	1
	>sp|P68368|TBA4A_MOUSE Tubulin alpha-4A chain OS=Mus musculus GN=Tuba4a PE=1 SV=1	-1.84575	-0.101514	0.664491	2.46735	0.567866	0.99424	0.996809	0.244434	3	3	3	3
	>sp|P27931|IL1R2_MOUSE Interleukin-1 receptor type 2 OS=Mus musculus GN=Il1r2 PE=1 SV=1	-2.22145	-0.922585	0.768097	2.38326	0.356863	0.908316	1.00043	0.270711	1	1	1	1
	>sp|P52875|TM165_MOUSE Transmembrane protein 165 OS=Mus musculus GN=Tmem165 PE=2 SV=2	-2.09233	-0.763378	0.603502	2.55747	0.425319	0.935942	0.996156	0.213145	3	3	3	3
	>sp|O88783|FA5_MOUSE Coagulation factor V OS=Mus musculus GN=F5 PE=1 SV=1	0.0705486	-0.66248	1.49537	1.71103	0.999725	0.9345	0.779354	0.601161	11	11	11	11
	>sp|O54885|TYOBP_MOUSE TYRO protein tyrosine kinase-binding protein OS=Mus musculus GN=Tyrobp PE=1 SV=1	-1.48317	0.064824	0.136635	1.36019	0.74677	0.994875	1.01248	0.758929	2	2	2	2
	>sp|O54774|AP3D1_MOUSE AP-3 complex subunit delta-1 OS=Mus musculus GN=Ap3d1 PE=1 SV=1	0.0332805	0.0956854	0.64611	0.869914	1.00042	0.992252	0.99064	0.876135	4	4	3	3
	>sp|P57776|EF1D_MOUSE Elongation factor 1-delta OS=Mus musculus GN=Eef1d PE=1 SV=3	1.82185	-1.20128	1.4847	0.0360318	0.580862	0.822141	0.779556	0.997252	7	7	7	7
	>sp|E9Q5G3|KIF23_MOUSE Kinesin-like protein KIF23 OS=Mus musculus GN=Kif23 PE=1 SV=1	1.2312	-0.613546	2.16865	1.12168	0.818675	0.939352	0.364329	0.810731	1	1	1	1
	>sp|P51912|AAAT_MOUSE Neutral amino acid transporter B(0) OS=Mus musculus GN=Slc1a5 PE=1 SV=2	-1.50507	1.20128	0.195262	1.32614	0.735852	0.823004	1.01291	0.772104	5	5	5	4
	>sp|Q9Z0M5|LICH_MOUSE Lysosomal acid lipase/cholesteryl ester hydrolase OS=Mus musculus GN=Lipa PE=2 SV=2	4.52156	1.00068	3.18599	0.291994	0.00064761	0.888809	0.0399195	0.984666	1	1	1	1
	>sp|P62835|RAP1A_MOUSE Ras-related protein Rap-1A OS=Mus musculus GN=Rap1a PE=2 SV=1	-0.881899	-0.618517	0.160035	1.48889	0.938602	0.94043	1.00916	0.707952	8	9	9	8
	>sp|B2RY50|ARMC4_MOUSE Armadillo repeat-containing protein 4 OS=Mus musculus GN=Armc4 PE=1 SV=1	-0.882459	-0.0552237	1.22307	2.26304	0.939231	0.995166	0.886263	0.308051	1	1	1	1
	>sp|P35762|CD81_MOUSE CD81 antigen OS=Mus musculus GN=Cd81 PE=1 SV=2	-2.35728	-0.34677	0.660405	2.95469	0.300245	0.972069	0.994423	0.0895452	3	3	3	3
	>sp|O88947|FA10_MOUSE Coagulation factor X OS=Mus musculus GN=F10 PE=1 SV=1	0.59801	-0.740135	1.11297	0.542705	0.983176	0.936749	0.91913	0.954663	4	4	4	4
	>sp|P26955|IL3RB_MOUSE Cytokine receptor common subunit beta OS=Mus musculus GN=Csf2rb PE=1 SV=2	-0.377656	-0.645142	1.68465	1.94833	0.996402	0.935178	0.648808	0.479131	1	1	1	1
	>sp|P14733|LMNB1_MOUSE Lamin-B1 OS=Mus musculus GN=Lmnb1 PE=1 SV=3	2.30249	-1.26681	2.8492	0.817423	0.334575	0.798191	0.0993058	0.892971	3	3	3	3
	>sp|P28665|MUG1_MOUSE Murinoglobulin-1 OS=Mus musculus GN=Mug1 PE=1 SV=3	-0.2759	0.0729279	1.88172	1.83498	1.00347	0.994287	0.531937	0.546315	3	3	2	3
	>sp|P16382|IL4RA_MOUSE Interleukin-4 receptor subunit alpha OS=Mus musculus GN=Il4r PE=1 SV=1	-0.340829	-0.676635	1.75919	1.97175	1.00381	0.939397	0.599932	0.46781	1	1	1	1
	>sp|P11531|DMD_MOUSE Dystrophin OS=Mus musculus GN=Dmd PE=1 SV=3	0.41378	-0.498226	2.00705	1.753	1.00281	0.960195	0.453619	0.594556	1	1	1	1
	>sp|P40240|CD9_MOUSE CD9 antigen OS=Mus musculus GN=Cd9 PE=1 SV=2	-2.56781	0.379337	0.348994	1.30923	0.208139	0.977871	1.00601	0.77375	2	2	2	2
	>sp|Q60866|PTER_MOUSE Phosphotriesterase-related protein OS=Mus musculus GN=Pter PE=2 SV=1	4.13909	1.34923	3.07374	0.704813	0.00294289	0.759446	0.054478	0.919371	1	1	1	1
	>sp|P40223|CSF3R_MOUSE Granulocyte colony-stimulating factor receptor OS=Mus musculus GN=Csf3r PE=1 SV=2	0.983279	-1.01387	2.37032	1.42514	0.905097	0.890263	0.259744	0.727692	1	1	1	1
	>sp|P18581|CTR2_MOUSE Low affinity cationic amino acid transporter 2 OS=Mus musculus GN=Slc7a2 PE=1 SV=3	-0.181984	4.2488	-4.41964	-2.96337	0.999823	0.00100775	0.000695369	0.0885582	10	8	9	10
	>sp|E9Q7X6|HEG1_MOUSE Protein HEG homolog 1 OS=Mus musculus GN=Heg1 PE=1 SV=1	1.9935	-0.203611	1.57065	0.0892056	0.492089	0.983093	0.749055	0.9921	2	2	2	2
	>sp|P30681|HMGB2_MOUSE High mobility group protein B2 OS=Mus musculus GN=Hmgb2 PE=1 SV=3	1.80411	-1.71399	2.98134	0.998437	0.584966	0.580764	0.0687155	0.838248	1	1	1	1
	>tr|B2RVZ1|B2RVZ1_MOUSE Olfactory receptor 310 OS=Mus musculus GN=Olfr310 PE=2 SV=1	-1.45735	2.00578	0.708776	3.2725	0.754372	0.411723	0.994026	0.0467378	1	1	1	1
	>sp|O70172|PI42A_MOUSE Phosphatidylinositol 5-phosphate 4-kinase type-2 alpha OS=Mus musculus GN=Pip4k2a PE=1 SV=1	-1.3406	-0.392633	0.174574	1.48993	0.775317	0.979506	1.01082	0.709802	6	5	5	6
	>sp|P01633|KV5A1_MOUSE Ig kappa chain V19-17 OS=Mus musculus GN=Igk-V19-17 PE=1 SV=1	-1.93108	-1.75243	1.51124	2.56048	0.527848	0.547998	0.771561	0.213872	1	1	1	1
	>sp|P43275|H11_MOUSE Histone H1.1 OS=Mus musculus GN=Hist1h1a PE=1 SV=2	2.24455	0.202264	2.70861	1.36662	0.348808	0.982962	0.134973	0.753004	1	1	1	1
	>sp|O35226|PSMD4_MOUSE 26S proteasome non-ATPase regulatory subunit 4 OS=Mus musculus GN=Psmd4 PE=1 SV=1	-1.38864	-2.81288	0.864156	0.857505	0.768056	0.0905788	0.980665	0.882148	2	2	2	2
	>sp|A2A6A1|GPTC8_MOUSE G patch domain-containing protein 8 OS=Mus musculus GN=Gpatch8 PE=1 SV=1	0.678763	-0.742905	2.36413	1.8037	0.977778	0.93729	0.26074	0.560925	1	1	1	1
	>sp|P15948|K1B22_MOUSE Kallikrein 1-related peptidase b22 OS=Mus musculus GN=Klk1b22 PE=1 SV=1	-0.934845	-2.3378	2.11747	2.07486	0.922777	0.234721	0.391613	0.411173	1	1	1	1
	>sp|P49962|SRP09_MOUSE Signal recognition particle 9 kDa protein OS=Mus musculus GN=Srp9 PE=1 SV=2	-1.64206	-0.261006	1.37929	2.93335	0.673713	0.973082	0.825821	0.0935578	1	1	1	1
	>sp|P48771|CX7A2_MOUSE Cytochrome c oxidase subunit 7A2, mitochondrial OS=Mus musculus GN=Cox7a2 PE=1 SV=2	0.986117	-0.569853	2.52456	1.82783	0.906445	0.951062	0.193608	0.547078	1	1	1	1
	>sp|P59729|RIN3_MOUSE Ras and Rab interactor 3 OS=Mus musculus GN=Rin3 PE=2 SV=2	-1.18919	0.314812	1.50176	2.96918	0.832856	0.970896	0.779107	0.0884258	1	1	1	1
	>sp|O08710|THYG_MOUSE Thyroglobulin OS=Mus musculus GN=Tg PE=1 SV=3	-0.379557	-1.06202	0.868593	0.89149	0.996075	0.882189	0.980388	0.868269	2	2	2	2
	>sp|E9PV87|TALD3_MOUSE Protein TALPID3 OS=Mus musculus GN=Talpid3 PE=2 SV=1	-2.6415	-3.00556	1.8974	2.98058	0.175256	0.0566431	0.521519	0.0867225	1	1	1	1
	>sp|P62900|RL31_MOUSE 60S ribosomal protein L31 OS=Mus musculus GN=Rpl31 PE=1 SV=1	3.224	0.439018	1.98265	-0.189545	0.042677	0.973101	0.467963	0.988787	4	4	4	4
	>sp|P97447|FHL1_MOUSE Four and a half LIM domains protein 1 OS=Mus musculus GN=Fhl1 PE=1 SV=3	-0.258025	1.06615	2.09196	3.35638	1.00097	0.884476	0.408737	0.0397914	1	1	1	1
	>sp|P30993|C5AR1_MOUSE C5a anaphylatoxin chemotactic receptor 1 OS=Mus musculus GN=C5ar1 PE=1 SV=1	-0.670948	-1.05179	3.07281	2.58217	0.98012	0.882091	0.0542344	0.204606	1	1	1	1
	>tr|T2KV59|T2KV59_LISMN Thiol-activated cytolysin OS=Listeria monocytogenes EGD GN=hly PE=4 SV=1	0.162066	2.72638	-4.52962	-3.93062	0.997069	0.10918	0.000433672	0.00893873	15	14	10	10
	>sp|P48193|41_MOUSE Protein 4.1 OS=Mus musculus GN=Epb41 PE=1 SV=2	-0.0258194	1.06216	0.546061	1.31851	1.00074	0.882788	1.0046	0.769393	5	5	5	5
	>sp|P54310|LIPS_MOUSE Hormone-sensitive lipase OS=Mus musculus GN=Lipe PE=1 SV=2	-1.59261	-1.56863	0.592866	1.29463	0.690391	0.669087	0.998312	0.778109	2	2	2	2
	>tr|A0JLR7|A0JLR7_MOUSE Ahnak protein (Fragment) OS=Mus musculus GN=Ahnak PE=2 SV=1	0.514838	3.27016	-4.72372	-3.78345	0.997131	0.0272834	0.000217163	0.0130539	55	51	45	43
	>sp|D3Z6Q9|BIN2_MOUSE Bridging integrator 2 OS=Mus musculus GN=Bin2 PE=1 SV=1	0.381232	-0.117707	0.994203	0.921786	0.99724	0.992432	0.940591	0.866199	9	9	9	9
	>sp|Q3THW5|H2AV_MOUSE Histone H2A.V OS=Mus musculus GN=H2afv PE=1 SV=3	6.31188	0.811761	4.98282	1.27972	6.64769e-08	0.921776	6.61095e-05	0.777691	1	1	1	1
	>sp|P56383|AT5G2_MOUSE ATP synthase F(0) complex subunit C2, mitochondrial OS=Mus musculus GN=Atp5g2 PE=2 SV=2	3.24043	0.384378	4.25684	2.36622	0.041538	0.980339	0.00124992	0.270843	1	1	1	1
	>sp|O89051|ITM2B_MOUSE Integral membrane protein 2B OS=Mus musculus GN=Itm2b PE=2 SV=1	-0.444224	0.653269	0.513862	1.41095	1.003	0.931179	1.00215	0.736942	5	5	5	5
	>sp|P04202|TGFB1_MOUSE Transforming growth factor beta-1 OS=Mus musculus GN=Tgfb1 PE=1 SV=1	-1.1162	0.31233	0.429285	1.56604	0.849095	0.971842	1.00187	0.669154	7	7	7	7
	>sp|Q64433|CH10_MOUSE 10 kDa heat shock protein, mitochondrial OS=Mus musculus GN=Hspe1 PE=1 SV=2	6.77809	0.431464	5.54562	1.63643	5.13894e-09	0.975221	4.70887e-06	0.639677	1	2	2	2
	>sp|Q61168|LAPM5_MOUSE Lysosomal-associated transmembrane protein 5 OS=Mus musculus GN=Laptm5 PE=1 SV=1	0.051409	3.3304	0.177671	1.82692	1.00204	0.023422	1.01078	0.546875	2	2	2	2
	>sp|Q9CYN9|RENR_MOUSE Renin receptor OS=Mus musculus GN=Atp6ap2 PE=2 SV=2	-1.13955	1.53489	3.04998	5.69573	0.843908	0.680714	0.0563965	6.91206e-06	1	1	1	1
	>sp|O35609|SCAM3_MOUSE Secretory carrier-associated membrane protein 3 OS=Mus musculus GN=Scamp3 PE=1 SV=3	-0.794273	0.498099	0.542334	1.57577	0.96952	0.959451	1.0044	0.664116	5	5	5	5
	>sp|P17225|PTBP1_MOUSE Polypyrimidine tract-binding protein 1 OS=Mus musculus GN=Ptbp1 PE=1 SV=2	-0.729801	-1.35894	0.943162	1.1768	0.977952	0.757709	0.961862	0.80538	2	2	2	2
	>sp|P70122|SBDS_MOUSE Ribosome maturation protein SBDS OS=Mus musculus GN=Sbds PE=1 SV=4	-0.225968	-0.910214	0.457333	0.275858	1.00161	0.909738	0.999419	0.98298	1	1	1	1
	>sp|P70158|ASM3A_MOUSE Acid sphingomyelinase-like phosphodiesterase 3a OS=Mus musculus GN=Smpdl3a PE=2 SV=2	0.276508	0.814819	-0.730915	-0.593936	1.00364	0.922127	0.994468	0.944041	1	1	1	1
	>sp|P70168|IMB1_MOUSE Importin subunit beta-1 OS=Mus musculus GN=Kpnb1 PE=1 SV=2	0.747856	0.675604	-0.118558	-0.450174	0.979917	0.938535	1.01171	0.964592	10	10	10	10
	>sp|O70439|STX7_MOUSE Syntaxin-7 OS=Mus musculus GN=Stx7 PE=1 SV=3	0.407855	0.726866	0.723436	1.43294	1.00178	0.936836	0.993564	0.726248	4	4	5	5
	>sp|P70182|PI51A_MOUSE Phosphatidylinositol 4-phosphate 5-kinase type-1 alpha OS=Mus musculus GN=Pip5k1a PE=1 SV=2	-1.29574	-0.272614	-0.562828	0.437208	0.79534	0.970585	1.00171	0.967437	3	3	3	3
	>sp|P62838|UB2D2_MOUSE Ubiquitin-conjugating enzyme E2 D2 OS=Mus musculus GN=Ube2d2 PE=1 SV=1	-1.44787	-0.245072	0.43946	1.80977	0.74959	0.975074	1.00282	0.557366	2	2	2	2
	>sp|P70206|PLXA1_MOUSE Plexin-A1 OS=Mus musculus GN=Plxna1 PE=1 SV=1	-1.29879	1.38292	-1.37419	0.095846	0.79394	0.742411	0.828743	0.991484	37	34	35	35
	>sp|P70218|M4K1_MOUSE Mitogen-activated protein kinase kinase kinase kinase 1 OS=Mus musculus GN=Map4k1 PE=1 SV=1	-0.645903	-0.248581	-0.411136	0.0337257	0.982	0.974934	1.00699	0.997017	1	1	1	1
	>sp|P70248|MYO1F_MOUSE Unconventional myosin-If OS=Mus musculus GN=Myo1f PE=1 SV=1	0.479256	1.42449	-0.61438	-0.869201	1.0032	0.735781	0.993201	0.875841	15	13	15	15
	>sp|P04441|HG2A_MOUSE H-2 class II histocompatibility antigen gamma chain OS=Mus musculus GN=Cd74 PE=1 SV=3	0.0221072	-0.209463	0.982793	1.30143	1.00104	0.9808	0.941434	0.776126	7	7	7	7
	>sp|P70268|PKN1_MOUSE Serine/threonine-protein kinase N1 OS=Mus musculus GN=Pkn1 PE=1 SV=3	-0.687474	-0.646892	0.184416	0.56471	0.974333	0.934132	1.01089	0.952656	3	3	3	3
	>sp|P70280|VAMP7_MOUSE Vesicle-associated membrane protein 7 OS=Mus musculus GN=Vamp7 PE=1 SV=1	0.643653	0.151151	0.132829	-0.290217	0.982007	0.989143	1.01114	0.983796	1	1	1	1
	>sp|P70289|PTPRV_MOUSE Receptor-type tyrosine-protein phosphatase V OS=Mus musculus GN=Ptprv PE=2 SV=1	-0.972119	0.666933	-1.84069	-0.850708	0.909957	0.936404	0.552851	0.881222	1	1	1	1
	>sp|P70290|EM55_MOUSE 55 kDa erythrocyte membrane protein OS=Mus musculus GN=Mpp1 PE=1 SV=1	0.829765	1.53826	-0.833426	-0.923794	0.955409	0.68061	0.985531	0.865526	6	6	6	6
	>sp|P70295|AUP1_MOUSE Ancient ubiquitous protein 1 OS=Mus musculus GN=Aup1 PE=2 SV=1	0.374106	0.575467	0.402543	0.506974	0.997209	0.948462	1.00445	0.962597	1	1	1	1
	>sp|P63024|VAMP3_MOUSE Vesicle-associated membrane protein 3 OS=Mus musculus GN=Vamp3 PE=1 SV=1	-0.722875	-0.577107	0.882909	1.46877	0.979554	0.948489	0.982806	0.711794	2	2	2	2
	>sp|P70297|STAM1_MOUSE Signal transducing adapter molecule 1 OS=Mus musculus GN=Stam PE=2 SV=3	-1.44827	0.165373	-0.486667	0.861178	0.750147	0.989394	1.00382	0.879342	1	1	1	1
	>sp|P70302|STIM1_MOUSE Stromal interaction molecule 1 OS=Mus musculus GN=Stim1 PE=1 SV=2	-0.259845	-0.95647	0.209727	-0.0148475	1.00294	0.900005	1.01156	0.998506	1	1	1	1
	>sp|P70303|PYRG2_MOUSE CTP synthase 2 OS=Mus musculus GN=Ctps2 PE=2 SV=1	1.20014	0.290894	-0.319804	-1.24672	0.831652	0.970311	1.01282	0.784896	1	1	1	1
	>sp|P70315|WASP_MOUSE Wiskott-Aldrich syndrome protein homolog OS=Mus musculus GN=Was PE=1 SV=1	-1.02576	-1.17595	0.919275	1.58118	0.88844	0.832244	0.960608	0.662604	6	6	6	6
	>sp|P70324|TBX3_MOUSE T-box transcription factor TBX3 OS=Mus musculus GN=Tbx3 PE=1 SV=3	1.29475	0.561902	0.362241	-0.376704	0.794811	0.950683	1.00924	0.974176	1	1	1	1
	>sp|P70335|ROCK1_MOUSE Rho-associated protein kinase 1 OS=Mus musculus GN=Rock1 PE=1 SV=1	-0.00693546	0.719039	-0.0760344	0.352569	1.00159	0.937569	1.00743	0.975904	3	3	3	3
	>sp|P70336|ROCK2_MOUSE Rho-associated protein kinase 2 OS=Mus musculus GN=Rock2 PE=1 SV=1	-0.304498	-1.54196	-0.87579	-0.581636	1.00638	0.680075	0.982246	0.949023	3	2	2	2
	>sp|P40237|CD82_MOUSE CD82 antigen OS=Mus musculus GN=Cd82 PE=1 SV=1	-2.41152	-0.298695	0.0644994	2.3227	0.272241	0.972599	1.00546	0.287679	8	9	8	9
	>sp|P70372|ELAV1_MOUSE ELAV-like protein 1 OS=Mus musculus GN=Elavl1 PE=1 SV=2	1.28377	-0.665493	2.08236	1.09554	0.79501	0.936054	0.408953	0.810007	3	3	3	3
	>sp|P70375|FA7_MOUSE Coagulation factor VII OS=Mus musculus GN=F7 PE=2 SV=1	0.165198	2.02427	-1.5077	-0.73338	0.997968	0.402709	0.775552	0.914732	1	1	1	1
	>sp|P70387|HFE_MOUSE Hereditary hemochromatosis protein homolog OS=Mus musculus GN=Hfe PE=2 SV=2	-1.06169	0.0950368	-1.17589	-0.314712	0.870806	0.99249	0.895927	0.981112	1	1	1	1
	>sp|P70398|USP9X_MOUSE Probable ubiquitin carboxyl-terminal hydrolase FAF-X OS=Mus musculus GN=Usp9x PE=1 SV=2	-0.442047	0.392889	-0.681267	-0.380886	1.00268	0.979648	0.99376	0.973074	13	12	13	13
	>sp|P70414|NAC1_MOUSE Sodium/calcium exchanger 1 OS=Mus musculus GN=Slc8a1 PE=1 SV=1	0.0474248	0.465131	-0.515358	-0.338186	1.00102	0.966478	1.00288	0.976825	1	1	1	1
	>sp|P70429|EVL_MOUSE Ena/VASP-like protein OS=Mus musculus GN=Evl PE=1 SV=2	-0.342395	0.192909	-0.231935	0.194244	1.0026	0.984363	1.00945	0.988251	13	13	13	13
	>sp|P70441|NHRF1_MOUSE Na(+)/H(+) exchange regulatory cofactor NHE-RF1 OS=Mus musculus GN=Slc9a3r1 PE=1 SV=3	-0.0596047	0.0395061	0.438615	0.755395	1.00173	0.997441	1.0024	0.908637	12	12	13	13
	>sp|P70452|STX4_MOUSE Syntaxin-4 OS=Mus musculus GN=Stx4 PE=1 SV=1	-0.960609	1.04704	-1.18945	-0.384588	0.91535	0.883157	0.894651	0.972464	11	11	11	11
	>sp|P70460|VASP_MOUSE Vasodilator-stimulated phosphoprotein OS=Mus musculus GN=Vasp PE=1 SV=4	0.528752	-0.63269	1.08021	0.875726	0.993786	0.938257	0.927815	0.875415	12	12	12	13
	>sp|P70670|NACAM_MOUSE Nascent polypeptide-associated complex subunit alpha, muscle-specific form OS=Mus musculus GN=Naca PE=1 SV=2	1.80962	0.270564	0.87987	-0.463619	0.589368	0.971111	0.981786	0.964666	3	3	3	3
	>sp|P22682|CBL_MOUSE E3 ubiquitin-protein ligase CBL OS=Mus musculus GN=Cbl PE=1 SV=3	-0.434225	-0.393786	0.980723	1.44953	1.00587	0.981585	0.941159	0.719115	4	4	4	4
	>sp|P70694|DHB5_MOUSE Estradiol 17 beta-dehydrogenase 5 OS=Mus musculus GN=Akr1c6 PE=1 SV=1	-0.417624	-0.615676	-0.238997	-0.201206	1.00304	0.940784	1.0097	0.988729	1	1	1	1
	>sp|Q8BXQ6|AMPO_MOUSE Aminopeptidase O OS=Mus musculus GN=Aopep PE=2 SV=2	0.717882	0.365028	3.225	3.40382	0.978708	0.973446	0.0357378	0.0386784	1	1	1	1
	>sp|P80314|TCPB_MOUSE T-complex protein 1 subunit beta OS=Mus musculus GN=Cct2 PE=1 SV=4	0.472959	0.182596	-0.671898	-1.09701	0.999513	0.986963	0.994461	0.809521	16	16	16	16
	>sp|P80315|TCPD_MOUSE T-complex protein 1 subunit delta OS=Mus musculus GN=Cct4 PE=1 SV=3	0.590245	0.924588	-1.04246	-1.38664	0.985158	0.9084	0.93248	0.747199	13	13	13	13
	>sp|A2A432|CUL4B_MOUSE Cullin-4B OS=Mus musculus GN=Cul4b PE=1 SV=1	0.00580371	-0.876457	1.30613	1.12677	1.0013	0.91107	0.868993	0.807751	2	2	2	2
	>sp|P80317|TCPZ_MOUSE T-complex protein 1 subunit zeta OS=Mus musculus GN=Cct6a PE=1 SV=3	0.249509	0.0995611	-0.733853	-0.990295	0.999563	0.994007	0.996314	0.842769	10	10	10	10
	>sp|P80318|TCPG_MOUSE T-complex protein 1 subunit gamma OS=Mus musculus GN=Cct3 PE=1 SV=1	0.790451	0.953988	-0.641834	-1.03467	0.968715	0.899798	0.990891	0.827692	12	12	13	13
	>sp|P81069|GABP2_MOUSE GA-binding protein subunit beta-2 OS=Mus musculus GN=Gabpb2 PE=2 SV=2	0.60234	1.96542	-2.49557	-2.30535	0.984798	0.426237	0.202167	0.298713	1	1	1	1
	>sp|P63037|DNJA1_MOUSE DnaJ homolog subfamily A member 1 OS=Mus musculus GN=Dnaja1 PE=1 SV=1	-1.35559	-0.348718	0.602506	1.883	0.768275	0.972808	0.996288	0.512843	8	8	8	8
	>sp|P51675|CCR1_MOUSE C-C chemokine receptor type 1 OS=Mus musculus GN=Ccr1 PE=2 SV=2	-1.8678	-1.53814	0.720925	1.77682	0.55627	0.679661	0.991857	0.580044	2	2	2	2
	>sp|P30416|FKBP4_MOUSE Peptidyl-prolyl cis-trans isomerase FKBP4 OS=Mus musculus GN=Fkbp4 PE=1 SV=5	-0.720778	-1.86573	1.28885	1.3453	0.979823	0.481786	0.874794	0.761959	2	2	2	2
	>sp|O08688|CAN5_MOUSE Calpain-5 OS=Mus musculus GN=Capn5 PE=2 SV=1	-0.742607	-0.701951	1.06303	1.63133	0.97616	0.937645	0.929675	0.642823	2	2	2	2
	>sp|P83882|RL36A_MOUSE 60S ribosomal protein L36a OS=Mus musculus GN=Rpl36a PE=1 SV=2	1.05678	0.695614	1.95543	1.77672	0.869777	0.936717	0.486037	0.578852	1	1	1	1
	>sp|P32037|GTR3_MOUSE Solute carrier family 2, facilitated glucose transporter member 3 OS=Mus musculus GN=Slc2a3 PE=1 SV=1	-1.08495	0.0271037	0.830845	2.04324	0.861647	1	0.986233	0.430164	2	2	2	2
	>sp|P84075|HPCA_MOUSE Neuron-specific calcium-binding protein hippocalcin OS=Mus musculus GN=Hpca PE=1 SV=2	1.04379	2.04042	-2.43685	-2.07491	0.874463	0.396186	0.229444	0.412441	3	4	4	4
	>sp|P84078|ARF1_MOUSE ADP-ribosylation factor 1 OS=Mus musculus GN=Arf1 PE=1 SV=2	-0.2955	0.606711	-1.11699	-0.616197	1.00366	0.937564	0.916929	0.941158	12	11	12	12
	>sp|P27046|MA2A1_MOUSE Alpha-mannosidase 2 OS=Mus musculus GN=Man2a1 PE=1 SV=2	-0.121916	0.235484	1.18226	1.70747	0.992968	0.975675	0.894361	0.600796	2	2	2	2
	>sp|P84091|AP2M1_MOUSE AP-2 complex subunit mu OS=Mus musculus GN=Ap2m1 PE=1 SV=1	-0.414868	0.976362	-0.764849	-0.0392493	1.00207	0.893254	0.998113	0.998566	12	12	12	12
	>sp|P31001|DESM_MOUSE Desmin OS=Mus musculus GN=Des PE=1 SV=3	1.66086	-1.53276	2.39204	0.510385	0.663815	0.681367	0.250291	0.961974	5	4	4	5
	>sp|O70133|DHX9_MOUSE ATP-dependent RNA helicase A OS=Mus musculus GN=Dhx9 PE=1 SV=2	1.53067	-0.929283	2.20073	0.836337	0.725045	0.904908	0.352258	0.886261	2	2	2	2
	>sp|P09581|CSF1R_MOUSE Macrophage colony-stimulating factor 1 receptor OS=Mus musculus GN=Csf1r PE=1 SV=3	-1.49107	-0.433695	0.866039	2.17948	0.741423	0.974115	0.980255	0.349479	4	4	4	4
	>sp|P97311|MCM6_MOUSE DNA replication licensing factor MCM6 OS=Mus musculus GN=Mcm6 PE=1 SV=1	1.68395	0.499786	1.28389	0.32421	0.647062	0.962918	0.872155	0.978907	1	1	1	1
	>sp|P97313|PRKDC_MOUSE DNA-dependent protein kinase catalytic subunit OS=Mus musculus GN=Prkdc PE=1 SV=3	-0.61567	-1.12349	1.21296	1.34383	0.984644	0.857888	0.887949	0.762057	1	1	1	1
	>sp|P97315|CSRP1_MOUSE Cysteine and glycine-rich protein 1 OS=Mus musculus GN=Csrp1 PE=1 SV=3	-0.255949	0.000174127	0.149129	0.449905	1.00001	1.00016	1.00942	0.963612	1	1	1	1
	>sp|P29391|FRIL1_MOUSE Ferritin light chain 1 OS=Mus musculus GN=Ftl1 PE=1 SV=2	-0.273912	-0.840877	1.91967	1.29424	1.00505	0.916479	0.50228	0.777729	5	5	5	4
	>sp|O70293|GRK6_MOUSE G protein-coupled receptor kinase 6 OS=Mus musculus GN=Grk6 PE=1 SV=1	-1.80861	-0.858591	1.20764	2.02973	0.586323	0.914391	0.888743	0.436241	4	3	4	4
	>sp|A2AQ07|TBB1_MOUSE Tubulin beta-1 chain OS=Mus musculus GN=Tubb1 PE=1 SV=1	-1.89374	-0.502512	0.931918	2.50983	0.544835	0.962148	0.963652	0.227813	2	2	2	2
	>sp|P97363|SPTC2_MOUSE Serine palmitoyltransferase 2 OS=Mus musculus GN=Sptlc2 PE=2 SV=2	-0.381061	-2.59936	1.21803	0.351451	0.996584	0.151592	0.884473	0.975476	1	1	1	1
	>sp|P97366|EVI5_MOUSE Ecotropic viral integration site 5 protein OS=Mus musculus GN=Evi5 PE=1 SV=2	0.709429	1.48986	-0.76697	-0.655243	0.978729	0.703388	1.0006	0.929872	1	1	1	1
	>sp|P24270|CATA_MOUSE Catalase OS=Mus musculus GN=Cat PE=1 SV=4	0.325237	-1.01685	1.88401	1.596	1.00605	0.890736	0.530567	0.654406	5	5	5	5
	>sp|P54227|STMN1_MOUSE Stathmin OS=Mus musculus GN=Stmn1 PE=1 SV=2	0.195265	-1.3554	2.04377	1.57981	1.00188	0.760636	0.43095	0.663286	2	2	2	2
	>sp|P97371|PSME1_MOUSE Proteasome activator complex subunit 1 OS=Mus musculus GN=Psme1 PE=2 SV=2	-0.0682572	-0.497639	-0.151229	-0.0526237	1.00009	0.959513	1.00992	0.998554	10	6	8	10
	>sp|P62984|RL40_MOUSE Ubiquitin-60S ribosomal protein L40 OS=Mus musculus GN=Uba52 PE=1 SV=2	-2.17511	-0.32421	0.959132	3.03573	0.387607	0.968738	0.95505	0.0764243	8	8	8	8
	>sp|P97384|ANX11_MOUSE Annexin A11 OS=Mus musculus GN=Anxa11 PE=1 SV=2	0.0615042	2.53026	-1.97318	-1.43099	1.00076	0.165144	0.47162	0.725827	22	18	22	22
	>sp|P17809|GTR1_MOUSE Solute carrier family 2, facilitated glucose transporter member 1 OS=Mus musculus GN=Slc2a1 PE=1 SV=4	0.441486	0.887101	1.53157	2.63394	1.00239	0.905639	0.762816	0.183829	5	5	6	6
	>sp|P09602|HMGN2_MOUSE Non-histone chromosomal protein HMG-17 OS=Mus musculus GN=Hmgn2 PE=1 SV=2	14.7197	0.341335	9.91989	1.12857	0	0.970999	0	0.808367	1	1	1	1
	>sp|P48999|LOX5_MOUSE Arachidonate 5-lipoxygenase OS=Mus musculus GN=Alox5 PE=1 SV=3	-0.430264	-1.07528	2.12833	2.38233	1.00527	0.885574	0.389116	0.270133	2	2	2	2
	>sp|P97449|AMPN_MOUSE Aminopeptidase N OS=Mus musculus GN=Anpep PE=1 SV=4	-1.45252	0.742914	-1.39501	-0.164898	0.75206	0.937847	0.820167	0.989486	38	36	37	37
	>sp|P15702|LEUK_MOUSE Leukosialin OS=Mus musculus GN=Spn PE=1 SV=1	-2.13971	-1.71888	1.82385	3.12409	0.403352	0.578214	0.564109	0.0633813	8	7	8	8
	>sp|P68510|1433F_MOUSE 14-3-3 protein eta OS=Mus musculus GN=Ywhah PE=1 SV=2	-1.28909	-0.030838	-0.663048	0.285284	0.792289	0.999377	0.996303	0.981936	7	7	7	7
	>sp|P97484|LIRB3_MOUSE Leukocyte immunoglobulin-like receptor subfamily B member 3 OS=Mus musculus GN=Lilrb3 PE=1 SV=1	-0.69305	0.26191	-0.674776	-0.150134	0.974248	0.972581	0.995508	0.990705	11	11	11	11
	>sp|P70170|ABCC9_MOUSE ATP-binding cassette sub-family C member 9 OS=Mus musculus GN=Abcc9 PE=1 SV=2	-0.979901	-1.40195	-0.372972	-0.275367	0.907484	0.73918	1.01062	0.983088	2	2	2	2
	>sp|P97494|GSH1_MOUSE Glutamate--cysteine ligase catalytic subunit OS=Mus musculus GN=Gclc PE=2 SV=4	-0.95078	-0.136938	0.518804	1.4238	0.919962	0.990545	1.0058	0.7285	1	1	1	1
	>sp|P70195|PSB7_MOUSE Proteasome subunit beta type-7 OS=Mus musculus GN=Psmb7 PE=1 SV=1	0.838912	0.270722	0.0850689	-0.143034	0.95527	0.971316	1.0087	0.991065	4	4	4	4
	>sp|P97797|SHPS1_MOUSE Tyrosine-protein phosphatase non-receptor type substrate 1 OS=Mus musculus GN=Sirpa PE=1 SV=1	-0.77726	0.792583	-0.515121	0.496923	0.973173	0.925687	1.00266	0.962064	6	6	6	6
	>sp|P97797-2|SHPS1_MOUSE Isoform 2 of Tyrosine-protein phosphatase non-receptor type substrate 1 OS=Mus musculus GN=Sirpa	-0.584365	-0.154208	-0.729916	-0.392925	0.983888	0.989398	0.993884	0.970286	1	1	1	1
	>sp|P97807|FUMH_MOUSE Fumarate hydratase, mitochondrial OS=Mus musculus GN=Fh PE=1 SV=3	1.40438	-0.357195	1.28078	0.564989	0.762843	0.973565	0.87354	0.953751	2	1	1	2
	>sp|P97813|PLD2_MOUSE Phospholipase D2 OS=Mus musculus GN=Pld2 PE=1 SV=2	0.183885	0.735745	0.776217	1.212	1.00016	0.937095	0.995557	0.793057	1	1	1	1
	>sp|P70261|PALD_MOUSE Paladin OS=Mus musculus GN=Pald1 PE=1 SV=1	-0.468452	1.00677	-1.0809	-0.339758	0.998992	0.886473	0.927708	0.976405	5	5	5	5
	>sp|P97820|M4K4_MOUSE Mitogen-activated protein kinase kinase kinase kinase 4 OS=Mus musculus GN=Map4k4 PE=1 SV=1	-2.29212	-0.820545	0.430709	1.98433	0.331528	0.919704	1.0021	0.464751	12	13	13	13
	>sp|Q8BJS4|SUN2_MOUSE SUN domain-containing protein 2 OS=Mus musculus GN=Sun2 PE=1 SV=3	4.52784	0.336276	3.7411	0.548624	0.000648955	0.970337	0.00763641	0.954021	1	1	1	1
	>sp|P70296|PEBP1_MOUSE Phosphatidylethanolamine-binding protein 1 OS=Mus musculus GN=Pebp1 PE=1 SV=3	0.131934	-0.329669	0.526819	0.455135	0.994289	0.970469	1.00644	0.965226	5	5	5	5
	>sp|P97825|HN1_MOUSE Hematological and neurological expressed 1 protein OS=Mus musculus GN=Hn1 PE=1 SV=3	0.0728183	-1.00892	1.54784	1.1858	0.999694	0.887269	0.749504	0.804574	1	1	1	1
	>sp|P70349|HINT1_MOUSE Histidine triad nucleotide-binding protein 1 OS=Mus musculus GN=Hint1 PE=1 SV=3	-0.0822101	-0.0989351	-0.324233	-0.29333	0.996463	0.994225	1.01356	0.9856	2	2	2	2
	>sp|Q9D198|SYF2_MOUSE Pre-mRNA-splicing factor SYF2 OS=Mus musculus GN=Syf2 PE=2 SV=1	-1.07436	0.334384	-3.76137	-3.1996	0.867509	0.970324	0.00740896	0.0546583	1	1	1	1
	>sp|P70677|CASP3_MOUSE Caspase-3 OS=Mus musculus GN=Casp3 PE=1 SV=1	0.557492	0.23415	0.290909	0.0481852	0.988133	0.976223	1.01138	0.999463	2	2	2	2
	>sp|P98064-2|MASP1_MOUSE Isoform 2 of Mannan-binding lectin serine protease 1 OS=Mus musculus GN=Masp1	0.554868	0.587478	0.644649	0.636702	0.989197	0.944267	0.989089	0.933597	1	1	1	1
	>sp|P80316|TCPE_MOUSE T-complex protein 1 subunit epsilon OS=Mus musculus GN=Cct5 PE=1 SV=1	0.863899	0.39397	-0.564412	-1.20214	0.947635	0.982216	1.00346	0.798087	9	9	9	9
	>sp|P98083|SHC1_MOUSE SHC-transforming protein 1 OS=Mus musculus GN=Shc1 PE=1 SV=3	0.876737	0.0763924	0.724849	0.168792	0.941395	0.994487	0.992973	0.99101	1	1	1	1
	>sp|P81117|NUCB2_MOUSE Nucleobindin-2 OS=Mus musculus GN=Nucb2 PE=1 SV=2	0.176201	0.0131495	-0.174207	-0.272483	0.998562	0.999575	1.01046	0.982947	4	4	4	4
	>sp|P82198|BGH3_MOUSE Transforming growth factor-beta-induced protein ig-h3 OS=Mus musculus GN=Tgfbi PE=2 SV=1	-0.745617	-1.39028	-1.01426	-0.0364241	0.977836	0.737266	0.937482	0.997537	4	4	3	4
	>sp|P99026|PSB4_MOUSE Proteasome subunit beta type-4 OS=Mus musculus GN=Psmb4 PE=1 SV=1	0.491191	-0.0793695	-0.0110544	-0.460166	1.00297	0.99385	1.00337	0.964097	3	3	3	3
	>sp|Q99LP6|GRPE1_MOUSE GrpE protein homolog 1, mitochondrial OS=Mus musculus GN=Grpel1 PE=1 SV=1	-1.30369	0.311619	-4.0742	-3.40108	0.791878	0.969949	0.0024743	0.0384068	1	1	1	1
	>sp|P82343|RENBP_MOUSE N-acylglucosamine 2-epimerase OS=Mus musculus GN=Renbp PE=1 SV=3	-0.00517951	0.0922638	-0.049696	0.0419656	1.00121	0.99233	1.00533	0.999385	5	5	5	5
	>sp|P83940|ELOC_MOUSE Transcription elongation factor B polypeptide 1 OS=Mus musculus GN=Tceb1 PE=1 SV=1	0.722515	-0.666575	0.232683	-0.687115	0.978806	0.936314	1.01021	0.921257	2	2	2	2
	>sp|Q8R307|VPS18_MOUSE Vacuolar protein sorting-associated protein 18 homolog OS=Mus musculus GN=Vps18 PE=1 SV=2	3.59303	0.296227	1.75024	-0.967472	0.0162273	0.972796	0.604787	0.853108	1	1	1	1
	>sp|Q00519|XDH_MOUSE Xanthine dehydrogenase/oxidase OS=Mus musculus GN=Xdh PE=1 SV=5	0.30386	0.32063	-0.0664318	-0.120392	1.00624	0.968905	1.00667	0.991711	1	1	1	1
	>sp|Q00547|HMMR_MOUSE Hyaluronan mediated motility receptor OS=Mus musculus GN=Hmmr PE=1 SV=4	-1.873	0.339349	-0.413794	1.45168	0.55421	0.970695	1.00676	0.722473	1	1	1	1
	>sp|P84084|ARF5_MOUSE ADP-ribosylation factor 5 OS=Mus musculus GN=Arf5 PE=1 SV=2	-1.09479	0.514422	-2.51816	-1.23937	0.861665	0.961561	0.196188	0.786299	7	7	6	7
	>sp|Q00612|G6PD1_MOUSE Glucose-6-phosphate 1-dehydrogenase X OS=Mus musculus GN=G6pdx PE=1 SV=3	1.57782	1.60512	-0.620914	-1.34338	0.697137	0.643557	0.997237	0.761724	23	23	23	23
	>sp|Q00623|APOA1_MOUSE Apolipoprotein A-I OS=Mus musculus GN=Apoa1 PE=1 SV=2	0.19592	-2.93392	0.31498	-0.940332	1.00197	0.0672615	1.01089	0.863398	2	1	1	2
	>sp|Q00651|ITA4_MOUSE Integrin alpha-4 OS=Mus musculus GN=Itga4 PE=1 SV=1	-1.58836	-0.110419	0.541489	1.96662	0.689991	0.993923	1.00489	0.468137	13	12	13	13
	>sp|P84096|RHOG_MOUSE Rho-related GTP-binding protein RhoG OS=Mus musculus GN=Rhog PE=2 SV=1	-1.08558	-0.721411	-0.204835	0.894664	0.862365	0.936874	1.01256	0.868505	9	8	9	9
	>sp|Q00993|UFO_MOUSE Tyrosine-protein kinase receptor UFO OS=Mus musculus GN=Axl PE=1 SV=2	-1.36344	-0.576924	0.0284096	1.30559	0.769371	0.947752	1.0041	0.775034	11	10	11	11
	>sp|P84099|RL19_MOUSE 60S ribosomal protein L19 OS=Mus musculus GN=Rpl19 PE=1 SV=1	2.00626	0.85285	0.508448	-0.612717	0.486632	0.916109	1.00302	0.938854	2	2	2	2
	>sp|Q01102|LYAM3_MOUSE P-selectin OS=Mus musculus GN=Selp PE=1 SV=1	-0.877774	0.00250782	1.47409	2.54878	0.942766	1.00096	0.782475	0.215946	1	1	1	1
	>sp|P97300|NPTN_MOUSE Neuroplastin OS=Mus musculus GN=Nptn PE=1 SV=3	0.145215	1.81961	-1.51793	-1.0879	0.9964	0.51515	0.772358	0.811408	7	7	7	7
	>sp|P97333|NRP1_MOUSE Neuropilin-1 OS=Mus musculus GN=Nrp1 PE=1 SV=2	-1.38251	-0.305836	0.220245	1.39107	0.76621	0.971533	1.01033	0.74913	8	8	8	8
	>sp|P97351|RS3A_MOUSE 40S ribosomal protein S3a OS=Mus musculus GN=Rps3a PE=1 SV=3	1.64299	0.8643	0.0268193	-0.960164	0.675106	0.913367	1.00357	0.853428	8	8	8	8
	>sp|P97352|S10AD_MOUSE Protein S100-A13 OS=Mus musculus GN=S100a13 PE=1 SV=1	0.479857	0.38391	0.0101031	-0.22994	1.00394	0.979606	1.00263	0.986441	4	5	5	4
	>sp|P97369|NCF4_MOUSE Neutrophil cytosol factor 4 OS=Mus musculus GN=Ncf4 PE=1 SV=2	1.51966	-0.381808	-0.219126	-1.71746	0.730876	0.979756	1.0103	0.600381	4	4	4	4
	>sp|P97370|AT1B3_MOUSE Sodium/potassium-transporting ATPase subunit beta-3 OS=Mus musculus GN=Atp1b3 PE=1 SV=1	0.946622	2.59626	-1.94891	-1.30541	0.921982	0.15151	0.489298	0.774356	4	4	3	4
	>sp|Q01853|TERA_MOUSE Transitional endoplasmic reticulum ATPase OS=Mus musculus GN=Vcp PE=1 SV=4	0.494413	-0.57156	0.117475	-0.434537	1.00026	0.949596	1.011	0.966087	31	31	31	31
	>sp|P97372|PSME2_MOUSE Proteasome activator complex subunit 2 OS=Mus musculus GN=Psme2 PE=2 SV=4	0.314863	1.6619	-1.43998	-1.34454	1.0074	0.605749	0.79555	0.762046	7	7	7	7
	>sp|Q02013|AQP1_MOUSE Aquaporin-1 OS=Mus musculus GN=Aqp1 PE=1 SV=3	0.56734	0.169542	1.07927	0.00770982	0.986655	0.988994	0.928293	0.999474	1	1	1	1
	>sp|Q02053|UBA1_MOUSE Ubiquitin-like modifier-activating enzyme 1 OS=Mus musculus GN=Uba1 PE=1 SV=1	0.514962	0.294554	-0.758193	-1.17422	0.997959	0.972226	0.995777	0.80724	18	17	19	19
	>sp|P97427|DPYL1_MOUSE Dihydropyrimidinase-related protein 1 OS=Mus musculus GN=Crmp1 PE=1 SV=1	-1.04804	-0.177733	-1.05266	-0.413199	0.873259	0.987992	0.934218	0.967873	4	4	4	4
	>sp|Q9CZU6|CISY_MOUSE Citrate synthase, mitochondrial OS=Mus musculus GN=Cs PE=1 SV=1	3.23566	0.336968	2.62578	0.507843	0.0418078	0.970407	0.161248	0.963433	2	2	2	2
	>sp|P97461|RS5_MOUSE 40S ribosomal protein S5 OS=Mus musculus GN=Rps5 PE=1 SV=3	0.705137	-0.0601511	0.169495	-0.199344	0.977667	0.995377	1.00989	0.987346	2	2	2	2
	>sp|P97468|CML1_MOUSE Chemokine-like receptor 1 OS=Mus musculus GN=Cmklr1 PE=1 SV=1	-0.98095	0.0105318	-0.26471	0.26924	0.907539	0.999591	1.00838	0.982063	4	4	4	4
	>sp|Q02384|SOS2_MOUSE Son of sevenless homolog 2 OS=Mus musculus GN=Sos2 PE=1 SV=2	-1.18622	-1.12797	0.320402	0.863376	0.834387	0.855829	1.01343	0.877784	1	1	1	1
	>sp|Q02576|HEN1_MOUSE Helix-loop-helix protein 1 OS=Mus musculus GN=Nhlh1 PE=2 SV=1	-0.337893	-1.94847	0.320515	-0.410137	1.00399	0.433469	1.01372	0.967397	1	1	1	1
	>sp|Q02788|CO6A2_MOUSE Collagen alpha-2(VI) chain OS=Mus musculus GN=Col6a2 PE=2 SV=3	-1.33379	-0.0550646	0.119265	1.441	0.777941	0.994991	1.01176	0.72246	3	3	3	3
	>sp|Q02789|CAC1S_MOUSE Voltage-dependent L-type calcium channel subunit alpha-1S OS=Mus musculus GN=Cacna1s PE=1 SV=2	0.750504	-0.167479	1.18038	0.674627	0.979605	0.989509	0.895176	0.923252	1	1	1	1
	>sp|Q02819|NUCB1_MOUSE Nucleobindin-1 OS=Mus musculus GN=Nucb1 PE=1 SV=2	-0.391054	0.0258704	0.588622	0.273213	1.0008	1.0001	0.99811	0.982973	7	6	6	7
	>sp|Q9R1P1|PSB3_MOUSE Proteasome subunit beta type-3 OS=Mus musculus GN=Psmb3 PE=1 SV=1	3.44378	0.245055	2.69529	0.252316	0.0233324	0.974741	0.138845	0.98273	1	1	1	1
	>sp|Q03173|ENAH_MOUSE Protein enabled homolog OS=Mus musculus GN=Enah PE=1 SV=2	-0.810473	-1.18445	0.901089	1.15486	0.967111	0.829891	0.969389	0.809419	1	1	1	1
	>tr|T2KZZ3|T2KZZ3_LISMN Foldase protein PrsA OS=Listeria monocytogenes EGD GN=prsA PE=1 SV=1	1.09552	1.6105	-5.20056	-7.13282	0.86146	0.641076	2.4843e-05	3.31933e-09	4	5	4	4
	>sp|Q99KI0|ACON_MOUSE Aconitate hydratase, mitochondrial OS=Mus musculus GN=Aco2 PE=1 SV=1	3.54497	0.195952	3.48061	1.05499	0.0184112	0.986006	0.0181602	0.818529	1	1	1	1
	>sp|Q04207|TF65_MOUSE Transcription factor p65 OS=Mus musculus GN=Rela PE=1 SV=1	-1.06087	-0.0719333	-0.535468	0.351672	0.868816	0.99357	1.00386	0.976031	1	1	1	1
	>sp|P97492|RGS14_MOUSE Regulator of G-protein signaling 14 OS=Mus musculus GN=Rgs14 PE=1 SV=2	-1.47616	-1.11411	0.312743	1.22959	0.747313	0.86514	1.00956	0.791891	5	5	5	5
	>sp|Q04736|YES_MOUSE Tyrosine-protein kinase Yes OS=Mus musculus GN=Yes1 PE=1 SV=3	-1.44971	-2.07006	0.829059	1.159	0.751501	0.377318	0.986556	0.80859	1	1	1	1
	>sp|P97765|WBP2_MOUSE WW domain-binding protein 2 OS=Mus musculus GN=Wbp2 PE=1 SV=1	0.208345	1.47456	-0.134293	0.504072	1.00493	0.71781	1.01254	0.96311	2	2	2	2
	>sp|Q05144|RAC2_MOUSE Ras-related C3 botulinum toxin substrate 2 OS=Mus musculus GN=Rac2 PE=2 SV=1	-0.926793	-0.672164	-0.558908	0.401319	0.920816	0.937427	1.0012	0.969663	3	3	4	3
	>sp|Q05306|COAA1_MOUSE Collagen alpha-1(X) chain OS=Mus musculus GN=Col10a1 PE=2 SV=1	-0.644877	-2.35491	1.8547	1.48931	0.981606	0.225805	0.543912	0.709556	1	1	1	1
	>sp|Q05512|MARK2_MOUSE Serine/threonine-protein kinase MARK2 OS=Mus musculus GN=Mark2 PE=1 SV=3	-0.378406	0.979159	0.227312	1.14043	0.996866	0.892368	1.01093	0.809309	3	3	3	3
	>sp|Q05793|PGBM_MOUSE Basement membrane-specific heparan sulfate proteoglycan core protein OS=Mus musculus GN=Hspg2 PE=1 SV=1	1.02485	2.80851	-1.07722	-0.562065	0.887389	0.0908271	0.925874	0.953304	1	1	1	1
	>sp|P97814|PPIP1_MOUSE Proline-serine-threonine phosphatase-interacting protein 1 OS=Mus musculus GN=Pstpip1 PE=1 SV=1	0.557691	-0.568682	1.77893	0.34429	0.988903	0.950506	0.588072	0.974941	5	5	5	5
	>sp|P97823|LYPA1_MOUSE Acyl-protein thioesterase 1 OS=Mus musculus GN=Lypla1 PE=1 SV=1	0.934322	0.688108	0.549602	0.255805	0.919896	0.939363	1.00297	0.982637	2	2	2	2
	>tr|T2L0F6|T2L0F6_LISMN Putative pheromone lipoprotein, related to Cad OS=Listeria monocytogenes EGD GN=LMON_2660 PE=4 SV=1	0.14192	-0.321767	-5.60055	-7.1017	0.996008	0.970021	3.60685e-06	2.0802e-09	4	4	4	4
	>sp|Q05921|RN5A_MOUSE 2-5A-dependent ribonuclease OS=Mus musculus GN=Rnasel PE=2 SV=2	-1.00164	0.00233863	-0.675515	-0.635877	0.901738	1.0008	0.996926	0.934062	3	3	2	2
	>sp|Q05D44|IF2P_MOUSE Eukaryotic translation initiation factor 5B OS=Mus musculus GN=Eif5b PE=1 SV=2	0.799068	0.797363	-0.635454	-1.05078	0.968405	0.926798	0.993192	0.81917	3	3	3	3
	>sp|P97855|G3BP1_MOUSE Ras GTPase-activating protein-binding protein 1 OS=Mus musculus GN=G3bp1 PE=1 SV=1	1.18061	-0.0256953	0.626833	-1.60257	0.833516	0.999937	0.997704	0.653792	2	2	2	1
	>sp|P97429|ANXA4_MOUSE Annexin A4 OS=Mus musculus GN=Anxa4 PE=2 SV=4	-0.0969722	2.83804	-5.62737	-4.27994	0.995908	0.0841995	3.2513e-06	0.00274395	25	19	12	15
	>sp|Q06194|FA8_MOUSE Coagulation factor VIII OS=Mus musculus GN=F8 PE=2 SV=2	-1.08585	-0.177712	0.0794898	1.025	0.8628	0.987675	1.00768	0.832041	1	1	1	1
	>sp|Q07076|ANXA7_MOUSE Annexin A7 OS=Mus musculus GN=Anxa7 PE=2 SV=2	-0.607094	1.39937	-3.03389	-2.30378	0.983832	0.737713	0.0590617	0.298702	13	13	13	13
	>sp|P97864|CASP7_MOUSE Caspase-7 OS=Mus musculus GN=Casp7 PE=1 SV=2	0.0301216	-0.746954	0.636773	0.402668	1.00118	0.937393	0.992678	0.969479	2	2	2	2
	>sp|P98078|DAB2_MOUSE Disabled homolog 2 OS=Mus musculus GN=Dab2 PE=1 SV=2	0.116257	1.25676	0.135109	0.453036	0.99369	0.800277	1.01317	0.965772	8	7	8	8
	>sp|Q07797|LG3BP_MOUSE Galectin-3-binding protein OS=Mus musculus GN=Lgals3bp PE=1 SV=1	-1.13751	1.46741	-2.33218	-1.06822	0.845079	0.718991	0.275841	0.815909	16	16	16	16
	>sp|Q07813|BAX_MOUSE Apoptosis regulator BAX OS=Mus musculus GN=Bax PE=1 SV=1	-0.744031	-0.525819	0.374694	0.849975	0.977409	0.958877	1.0105	0.881549	3	3	3	3
	>sp|Q07916|PO6F1_MOUSE POU domain, class 6, transcription factor 1 OS=Mus musculus GN=Pou6f1 PE=2 SV=1	-0.464189	-0.887281	1.1692	1.34756	0.998216	0.906052	0.898007	0.761744	1	1	1	1
	>sp|Q08024|PEBB_MOUSE Core-binding factor subunit beta OS=Mus musculus GN=Cbfb PE=1 SV=1	-2.50511	-1.06406	0.156863	1.22447	0.23751	0.884163	1.00825	0.794604	1	1	1	1
	>sp|Q08093|CNN2_MOUSE Calponin-2 OS=Mus musculus GN=Cnn2 PE=1 SV=1	0.200681	-0.652987	1.54994	1.43605	1.00213	0.931009	0.747754	0.72508	3	3	3	3
	>sp|Q08509|EPS8_MOUSE Epidermal growth factor receptor kinase substrate 8 OS=Mus musculus GN=Eps8 PE=1 SV=2	-0.692864	-0.221894	-0.790955	-0.365746	0.973905	0.978265	0.991921	0.975864	6	6	6	6
	>sp|Q08761|PROS_MOUSE Vitamin K-dependent protein S OS=Mus musculus GN=Pros1 PE=2 SV=1	1.0217	-1.23954	1.41318	0.139574	0.889424	0.807039	0.812321	0.991822	1	1	1	1
	>sp|Q08857|CD36_MOUSE Platelet glycoprotein 4 OS=Mus musculus GN=Cd36 PE=1 SV=2	-1.12304	0.61465	-0.91357	-0.103809	0.849425	0.940508	0.961755	0.991635	10	10	10	11
	>sp|Q08879|FBLN1_MOUSE Fibulin-1 OS=Mus musculus GN=Fbln1 PE=1 SV=2	1.78358	-1.91297	1.60262	0.617987	0.598767	0.457949	0.718843	0.940066	1	2	2	2
	>sp|Q09014|NCF1_MOUSE Neutrophil cytosol factor 1 OS=Mus musculus GN=Ncf1 PE=2 SV=3	1.41323	0.275353	-0.085919	-1.36152	0.760029	0.970826	1.00958	0.759049	11	11	11	11
	>sp|Q61029|LAP2B_MOUSE Lamina-associated polypeptide 2, isoforms beta/delta/epsilon/gamma OS=Mus musculus GN=Tmpo PE=1 SV=4	4.47223	0.1696	3.47607	0.192268	0.000768618	0.989277	0.0182742	0.98869	1	1	1	1
	>sp|Q09199|B4GN2_MOUSE Beta-1,4 N-acetylgalactosaminyltransferase 2 OS=Mus musculus GN=B4galnt2 PE=2 SV=1	-1.39298	-0.16929	1.4058	2.8679	0.769363	0.988887	0.816081	0.104887	1	1	1	1
	>sp|P98197|AT11A_MOUSE Probable phospholipid-transporting ATPase IH OS=Mus musculus GN=Atp11a PE=2 SV=1	-0.10206	-0.477688	0.0835962	0.0298163	0.994409	0.961556	1.00706	0.997185	4	4	4	4
	>sp|P99024|TBB5_MOUSE Tubulin beta-5 chain OS=Mus musculus GN=Tubb5 PE=1 SV=1	0.617813	1.0588	-1.13967	-1.29219	0.984191	0.882667	0.904138	0.775968	2	2	2	2
	>sp|P99029|PRDX5_MOUSE Peroxiredoxin-5, mitochondrial OS=Mus musculus GN=Prdx5 PE=1 SV=2	2.48318	-0.0733303	1.02301	-0.955278	0.242879	0.994571	0.937515	0.856458	8	8	8	8
	>sp|Q0QWG9|GRD2I_MOUSE Delphilin OS=Mus musculus GN=Grid2ip PE=1 SV=1	-0.367633	0.954006	0.0658247	0.195915	1.00149	0.90048	1.00655	0.988433	2	1	2	2
	>sp|Q0VAX3|FS2P1_MOUSE Fatty acid desaturase 2-like protein FADS2P1 OS=Mus musculus GN=Fads2p1 PE=2 SV=1	0.384146	0.68517	0.545096	0.733642	0.99837	0.938122	1.00523	0.914951	1	1	1	1
	>sp|Q0VDN7|RUND1_MOUSE RUN domain-containing protein 1 OS=Mus musculus GN=Rundc1 PE=2 SV=1	-0.169862	-0.718218	1.40602	1.44963	0.997146	0.93692	0.816977	0.720019	1	1	1	1
	>sp|Q11011|PSA_MOUSE Puromycin-sensitive aminopeptidase OS=Mus musculus GN=Npepps PE=1 SV=2	1.20651	-0.189476	0.0578313	-0.869721	0.828065	0.985792	1.00478	0.875785	14	14	14	14
	>sp|Q11136|PEPD_MOUSE Xaa-Pro dipeptidase OS=Mus musculus GN=Pepd PE=2 SV=3	-0.282798	0.345464	-0.70697	-0.365008	1.0047	0.970311	0.99391	0.975433	3	3	3	3
	>sp|Q03172|ZEP1_MOUSE Zinc finger protein 40 OS=Mus musculus GN=Hivep1 PE=1 SV=1	0.181763	0.108205	3.17789	3.68121	0.99968	0.993911	0.0407177	0.0178109	1	1	1	1
	>sp|Q149M0|CL12B_MOUSE C-type lectin domain family 12 member B OS=Mus musculus GN=Clec12b PE=2 SV=1	-0.697253	-0.884643	1.29083	1.7157	0.973018	0.906892	0.877499	0.598908	1	1	1	1
	>sp|Q14AX6|CDK12_MOUSE Cyclin-dependent kinase 12 OS=Mus musculus GN=Cdk12 PE=1 SV=2	-0.131335	0.260691	-0.220303	0.0548255	0.993834	0.973026	1.01064	0.997341	1	1	1	1
	>sp|Q14BI7|TDRD9_MOUSE Putative ATP-dependent RNA helicase TDRD9 OS=Mus musculus GN=Tdrd9 PE=1 SV=3	-0.433306	-0.308797	0.296155	0.613709	1.00553	0.970857	1.00966	0.939165	1	1	1	1
	>sp|Q14BV6|YDJC_MOUSE UPF0249 protein ydjC homolog OS=Mus musculus GN=Ydjc PE=2 SV=2	-0.215522	-0.550448	0.661824	0.709501	1.0032	0.952435	0.994949	0.91953	1	1	1	1
	>sp|Q18PI6|SLAF5_MOUSE SLAM family member 5 OS=Mus musculus GN=Cd84 PE=1 SV=1	-1.3113	0.671073	-1.55817	-0.740378	0.791859	0.937169	0.747952	0.91489	13	12	12	12
	>sp|Q00262|STX2_MOUSE Syntaxin-2 OS=Mus musculus GN=Stx2 PE=1 SV=1	-1.16541	-0.303176	-0.596066	0.0831152	0.840048	0.971915	0.996582	0.991936	4	4	4	4
	>sp|Q2EMV9|PAR14_MOUSE Poly [ADP-ribose] polymerase 14 OS=Mus musculus GN=Parp14 PE=1 SV=3	0.692796	0.419233	2.48518	2.33379	0.973415	0.975997	0.206202	0.286546	2	2	1	1
	>sp|Q2NL51|GSK3A_MOUSE Glycogen synthase kinase-3 alpha OS=Mus musculus GN=Gsk3a PE=1 SV=2	-0.558204	-0.295268	-0.322005	0.00436089	0.989307	0.972629	1.01341	0.999481	1	1	1	1
	>sp|Q00609|CD80_MOUSE T-lymphocyte activation antigen CD80 OS=Mus musculus GN=Cd80 PE=1 SV=1	-1.7161	-1.01297	0.0666089	1.07232	0.628129	0.88924	1.00684	0.812697	2	2	2	2
	>sp|Q2TBA3|MALT1_MOUSE Mucosa-associated lymphoid tissue lymphoma translocation protein 1 homolog OS=Mus musculus GN=Malt1 PE=1 SV=2	0.716098	-0.137985	-1.07168	-1.22284	0.975604	0.991912	0.927703	0.795118	3	4	4	4
	>sp|Q2TBE6|P4K2A_MOUSE Phosphatidylinositol 4-kinase type 2-alpha OS=Mus musculus GN=Pi4k2a PE=1 SV=1	-0.387425	-0.307135	-1.25376	-1.2747	1.00167	0.971372	0.882592	0.777427	6	6	6	6
	>sp|Q2UY11|COSA1_MOUSE Collagen alpha-1(XXVIII) chain OS=Mus musculus GN=Col28a1 PE=2 SV=1	0.136895	1.46925	-0.370704	0.316758	0.994841	0.717535	1.01174	0.980224	1	1	1	1
	>sp|Q2YFS1|PILB2_MOUSE Paired immunoglobulin-like type 2 receptor beta-2 OS=Mus musculus GN=Pilrb2 PE=2 SV=1	-0.144686	-0.497502	0.406689	0.42024	0.996538	0.959223	1.00565	0.969124	3	3	3	3
	>sp|Q2YFS2|PILRB_MOUSE Paired immunoglobulin-like type 2 receptor beta OS=Mus musculus GN=Pilrb PE=1 SV=1	-1.38712	-0.895468	0.244006	1.08133	0.764943	0.908448	1.00784	0.811486	1	1	1	1
	>sp|Q00941|CSF2R_MOUSE Granulocyte-macrophage colony-stimulating factor receptor subunit alpha OS=Mus musculus GN=Csf2ra PE=2 SV=2	-0.213241	0.65375	-1.41451	-1.01834	1.00355	0.931117	0.812779	0.831251	4	4	4	4
	>sp|Q31125|S39A7_MOUSE Zinc transporter SLC39A7 OS=Mus musculus GN=Slc39a7 PE=1 SV=2	0.451909	0.921569	-0.039991	0.0811345	1.00269	0.90898	1.00286	0.991115	3	3	3	3
	>sp|Q32NY4|CNNM3_MOUSE Metal transporter CNNM3 OS=Mus musculus GN=Cnnm3 PE=1 SV=2	-0.267388	1.39729	-0.912332	0.0186135	1.00235	0.735592	0.961971	0.999058	1	1	1	1
	>sp|Q32NZ6|TMC5_MOUSE Transmembrane channel-like protein 5 OS=Mus musculus GN=Tmc5 PE=2 SV=1	0.200961	-0.632728	0.168352	-0.265107	1.00258	0.939204	1.0092	0.981319	1	1	1	1
	>sp|Q00PI9|HNRL2_MOUSE Heterogeneous nuclear ribonucleoprotein U-like protein 2 OS=Mus musculus GN=Hnrnpul2 PE=1 SV=2	0.667711	-1.50128	2.33468	0.947724	0.977931	0.694388	0.2763	0.860341	2	2	2	2
	>sp|Q9Z204|HNRPC_MOUSE Heterogeneous nuclear ribonucleoproteins C1/C2 OS=Mus musculus GN=Hnrnpc PE=1 SV=1	5.37711	0.291699	0.186011	0.800976	1.59712e-05	0.970984	1.01154	0.897324	2	2	2	2
	>sp|Q3TB92|MILR1_MOUSE Allergin-1 OS=Mus musculus GN=Milr1 PE=1 SV=2	-1.25461	0.337173	-0.43592	0.847267	0.809698	0.970582	1.00131	0.883159	1	1	1	1
	>sp|Q01339|APOH_MOUSE Beta-2-glycoprotein 1 OS=Mus musculus GN=Apoh PE=1 SV=1	0.517873	-0.345803	1.52631	1.25271	0.997532	0.971121	0.765228	0.782809	2	2	2	2
	>sp|Q3TBT3|STING_MOUSE Stimulator of interferon genes protein OS=Mus musculus GN=Tmem173 PE=1 SV=2	0.613459	0.100562	0.515936	0.172518	0.984647	0.994103	1.00369	0.99068	1	1	1	1
	>sp|Q01405|SC23A_MOUSE Protein transport protein Sec23A OS=Mus musculus GN=Sec23a PE=1 SV=2	0.179963	1.0643	-1.02718	-0.729333	0.999256	0.884643	0.937448	0.914796	2	2	2	2
	>sp|Q3TCJ8|CCD69_MOUSE Coiled-coil domain-containing protein 69 OS=Mus musculus GN=Ccdc69 PE=2 SV=1	-2.27312	-1.50433	0.068897	1.33828	0.337882	0.694579	1.00744	0.763002	1	1	1	1
	>sp|Q3TDD9|PPR21_MOUSE Protein phosphatase 1 regulatory subunit 21 OS=Mus musculus GN=Ppp1r21 PE=2 SV=2	0.469753	0.529956	-0.544334	-0.700056	0.998463	0.959741	1.0051	0.919313	1	1	1	1
	>sp|Q3TDQ1|STT3B_MOUSE Dolichyl-diphosphooligosaccharide--protein glycosyltransferase subunit STT3B OS=Mus musculus GN=Stt3b PE=1 SV=2	0.180988	-1.25875	1.68726	1.18086	0.999008	0.801152	0.654836	0.80475	1	1	1	1
	>sp|Q3TFQ1|SPRY7_MOUSE SPRY domain-containing protein 7 OS=Mus musculus GN=Spryd7 PE=2 SV=2	-0.305245	-0.321463	0.342215	0.547413	1.00602	0.969947	1.00769	0.953994	1	1	1	1
	>sp|Q3TGF2|F107B_MOUSE Protein FAM107B OS=Mus musculus GN=Fam107b PE=1 SV=2	0.205	1.19331	-1.2285	-0.906535	1.00342	0.827109	0.884365	0.869398	1	1	1	1
	>sp|Q01705|NOTC1_MOUSE Neurogenic locus notch homolog protein 1 OS=Mus musculus GN=Notch1 PE=1 SV=3	-0.384937	1.08019	-0.1182	0.829029	0.999644	0.886102	1.01169	0.88781	2	3	2	3
	>sp|Q01730|RSU1_MOUSE Ras suppressor protein 1 OS=Mus musculus GN=Rsu1 PE=2 SV=3	0.0307733	0.405349	0.706705	0.799884	1.00095	0.981463	0.993641	0.896974	6	5	5	6
	>sp|Q01768|NDKB_MOUSE Nucleoside diphosphate kinase B OS=Mus musculus GN=Nme2 PE=1 SV=1	1.42473	1.03921	-0.898395	-1.24464	0.760146	0.889278	0.970896	0.781735	9	9	9	10
	>sp|Q01965|LY9_MOUSE T-lymphocyte surface antigen Ly-9 OS=Mus musculus GN=Ly9 PE=1 SV=2	0.365842	1.49504	-0.312888	0.0929219	1.00045	0.69852	1.00981	0.99177	4	4	4	4
	>sp|Q3THK7|GUAA_MOUSE GMP synthase [glutamine-hydrolyzing] OS=Mus musculus GN=Gmps PE=1 SV=2	0.831983	-0.241856	0.3019	-0.486964	0.955791	0.973207	1.01098	0.96325	1	1	1	1
	>sp|Q3THS6|METK2_MOUSE S-adenosylmethionine synthase isoform type-2 OS=Mus musculus GN=Mat2a PE=2 SV=2	0.0121327	0.255031	-0.661731	-0.845896	1.00099	0.97484	0.994488	0.883696	3	3	3	3
	>tr|Q9DCZ0|Q9DCZ0_MOUSE Putative uncharacterized protein OS=Mus musculus GN=Atp5d PE=2 SV=1	4.03762	0.0612954	4.62215	1.80948	0.00396288	0.995349	0.000320537	0.556424	1	1	1	1
	>sp|Q3TKT4|SMCA4_MOUSE Transcription activator BRG1 OS=Mus musculus GN=Smarca4 PE=1 SV=1	1.0238	-0.721876	1.14716	-0.0716978	0.888069	0.936856	0.903563	0.993767	1	1	1	1
	>sp|Q3TLH4|PRC2C_MOUSE Protein PRRC2C OS=Mus musculus GN=Prrc2c PE=1 SV=3	1.16522	1.4014	0.503966	0.373535	0.839455	0.737933	1.00185	0.975435	1	1	1	1
	>sp|Q02105|C1QC_MOUSE Complement C1q subcomponent subunit C OS=Mus musculus GN=C1qc PE=2 SV=2	-1.02487	-0.537887	0.435035	1.21962	0.888127	0.957757	1.00139	0.793588	2	2	2	2
	>sp|Q3TQR0|PGAP2_MOUSE Post-GPI attachment to proteins factor 2 OS=Mus musculus GN=Pgap2 PE=1 SV=2	-0.640858	0.445405	-0.590577	0.187376	0.979951	0.972234	0.997878	0.989402	1	1	1	1
	>sp|Q02248|CTNB1_MOUSE Catenin beta-1 OS=Mus musculus GN=Ctnnb1 PE=1 SV=1	-0.875423	1.47194	-0.737014	0.633473	0.941094	0.718159	0.997898	0.93439	9	9	9	9
	>sp|Q02257|PLAK_MOUSE Junction plakoglobin OS=Mus musculus GN=Jup PE=1 SV=3	0.321545	-1.04841	0.367149	-0.398826	1.005	0.88282	1.01125	0.97063	2	2	2	2
	>sp|Q02357|ANK1_MOUSE Ankyrin-1 OS=Mus musculus GN=Ank1 PE=1 SV=2	-0.997906	-0.154277	1.28967	2.33093	0.899301	0.989667	0.875824	0.287497	2	2	2	2
	>sp|Q3TW96|UAP1L_MOUSE UDP-N-acetylhexosamine pyrophosphorylase-like protein 1 OS=Mus musculus GN=Uap1l1 PE=2 SV=1	0.811716	0.763235	-0.695309	-1.12012	0.967449	0.935539	0.993139	0.809819	10	10	10	10
	>sp|Q04447|KCRB_MOUSE Creatine kinase B-type OS=Mus musculus GN=Ckb PE=1 SV=1	-0.969145	-2.41857	1.0508	-0.315816	0.911062	0.204684	0.933418	0.980399	5	5	5	4
	>sp|Q3TYG6|F179A_MOUSE Protein FAM179A OS=Mus musculus GN=Fam179a PE=2 SV=1	-0.376118	-0.295326	0.688341	1.02152	0.996348	0.972938	0.992471	0.831831	1	1	1	1
	>sp|Q3TYS2|CQ062_MOUSE Uncharacterized protein C17orf62 homolog OS=Mus musculus PE=2 SV=2	-0.0182617	-0.517942	0.0975477	-0.108451	1.00145	0.959017	1.00929	0.99242	1	1	1	1
	>sp|Q3TZZ7|ESYT2_MOUSE Extended synaptotagmin-2 OS=Mus musculus GN=Esyt2 PE=1 SV=1	0.278482	2.07785	-1.62508	-1.60267	1.00513	0.372377	0.700391	0.654825	11	11	10	11
	>sp|Q3U0M1|TPPC9_MOUSE Trafficking protein particle complex subunit 9 OS=Mus musculus GN=Trappc9 PE=1 SV=2	-0.264812	1.06548	-0.33684	0.500126	1.0011	0.8846	1.00833	0.962989	1	1	1	1
	>sp|Q3U0V1|FUBP2_MOUSE Far upstream element-binding protein 2 OS=Mus musculus GN=Khsrp PE=1 SV=2	0.174337	-0.0588505	0.889612	0.945485	0.997176	0.994304	0.977926	0.86001	3	3	3	3
	>sp|Q3U132|TESP1_MOUSE Protein TESPA1 OS=Mus musculus GN=Tespa1 PE=1 SV=1	-0.423034	3.05425	-2.28088	-0.525779	1.00291	0.0501125	0.304593	0.957559	1	1	1	1
	>sp|Q3U1F9|PHAG1_MOUSE Phosphoprotein associated with glycosphingolipid-enriched microdomains 1 OS=Mus musculus GN=Pag1 PE=1 SV=2	-0.669474	-0.987529	1.03771	1.40504	0.979124	0.891218	0.931603	0.735962	3	3	3	3
	>sp|Q3U1J4|DDB1_MOUSE DNA damage-binding protein 1 OS=Mus musculus GN=Ddb1 PE=1 SV=2	0.13144	0.375885	-0.0177694	0.0128857	0.994068	0.974618	1.00275	0.999489	6	6	5	5
	>sp|Q3U1T3|BRM1L_MOUSE Breast cancer metastasis-suppressor 1-like protein OS=Mus musculus GN=Brms1l PE=2 SV=1	1.93393	-0.38256	2.50641	1.01681	0.525921	0.979788	0.198912	0.831883	1	1	1	1
	>sp|Q3U1U7|AHRR_MOUSE Aryl hydrocarbon receptor repressor OS=Mus musculus GN=Ahrr PE=1 SV=1	0.53928	-0.521951	1.62057	1.1919	0.994408	0.959091	0.704068	0.80125	1	1	1	1
	>sp|Q04857|CO6A1_MOUSE Collagen alpha-1(VI) chain OS=Mus musculus GN=Col6a1 PE=2 SV=1	-0.831069	0.552556	-0.173877	1.00054	0.956339	0.951916	1.01006	0.839492	5	5	5	4
	>sp|Q05816|FABP5_MOUSE Fatty acid-binding protein, epidermal OS=Mus musculus GN=Fabp5 PE=1 SV=3	1.07515	0.0410627	-0.483939	-1.17977	0.867216	0.99738	1.00358	0.804603	8	7	8	8
	>sp|Q3U214|MAST3_MOUSE Microtubule-associated serine/threonine-protein kinase 3 OS=Mus musculus GN=Mast3 PE=1 SV=3	0.159686	1.2253	-1.82007	-1.54231	0.996849	0.813426	0.564711	0.681838	1	1	1	1
	>sp|Q3U2C5|RN149_MOUSE E3 ubiquitin-protein ligase RNF149 OS=Mus musculus GN=Rnf149 PE=1 SV=3	-0.270553	-1.44933	-1.33818	-0.576192	1.00303	0.722533	0.852664	0.951424	2	2	1	2
	>sp|Q3U2P1|SC24A_MOUSE Protein transport protein Sec24A OS=Mus musculus GN=Sec24a PE=1 SV=1	0.46546	1.11028	-1.31589	-1.29029	0.99864	0.868003	0.865668	0.775843	1	1	1	1
	>sp|Q05895|TSP3_MOUSE Thrombospondin-3 OS=Mus musculus GN=Thbs3 PE=1 SV=2	-0.203666	-0.174043	-0.747878	-2.00626	1.00289	0.989304	1.00164	0.45312	2	2	2	1
	>sp|Q3U319|BRE1B_MOUSE E3 ubiquitin-protein ligase BRE1B OS=Mus musculus GN=Rnf40 PE=1 SV=2	-1.41825	-0.724283	0.502541	1.51631	0.76054	0.935567	1.00203	0.694748	1	1	1	1
	>sp|Q3U3I9|ZN865_MOUSE Zinc finger protein 865 OS=Mus musculus GN=Znf865 PE=2 SV=1	0.456629	-2.93018	1.57358	-0.147928	1.00249	0.0676738	0.747536	0.991672	1	1	1	1
	>sp|P42859|HD_MOUSE Huntingtin OS=Mus musculus GN=Htt PE=1 SV=2	0.446822	0.0450662	3.23619	3.39033	1.00376	0.99561	0.0346577	0.0386355	1	1	1	1
	>sp|Q06138|CAB39_MOUSE Calcium-binding protein 39 OS=Mus musculus GN=Cab39 PE=1 SV=2	-0.254301	-0.0672114	0.564802	0.945274	1.00012	0.995356	1.00352	0.859642	8	7	8	9
	>sp|Q3U6Q4|PI3R6_MOUSE Phosphoinositide 3-kinase regulatory subunit 6 OS=Mus musculus GN=Pik3r6 PE=1 SV=1	-0.104605	1.97385	-1.55535	-0.551196	0.994135	0.425506	0.746605	0.954371	1	1	1	1
	>sp|Q07113|MPRI_MOUSE Cation-independent mannose-6-phosphate receptor OS=Mus musculus GN=Igf2r PE=1 SV=1	-0.85621	-0.555397	0.267177	0.793947	0.949743	0.951964	1.00824	0.899761	7	7	7	7
	>sp|Q8BZ25|ANKK1_MOUSE Ankyrin repeat and protein kinase domain-containing protein 1 OS=Mus musculus GN=Ankk1 PE=2 SV=1	-0.155129	-0.0130653	-3.42563	-1.37607	0.995228	0.999344	0.0209164	0.750812	1	1	1	1
	>sp|Q9CPQ1|COX6C_MOUSE Cytochrome c oxidase subunit 6C OS=Mus musculus GN=Cox6c PE=1 SV=3	3.28392	-0.0622889	2.4988	-0.0100732	0.0375666	0.995446	0.202257	0.999363	1	1	1	1
	>sp|Q07763|CD244_MOUSE Natural killer cell receptor 2B4 OS=Mus musculus GN=Cd244 PE=1 SV=3	-3.11113	-1.17912	-0.0739983	1.41836	0.0588042	0.832994	1.00757	0.729847	2	3	3	3
	>sp|Q3UA06|PCH2_MOUSE Pachytene checkpoint protein 2 homolog OS=Mus musculus GN=Trip13 PE=2 SV=1	0.652671	0.88842	-0.645169	-0.800213	0.981979	0.907169	0.989006	0.897134	1	1	1	1
	>sp|Q09200|B4GN1_MOUSE Beta-1,4 N-acetylgalactosaminyltransferase 1 OS=Mus musculus GN=B4galnt1 PE=2 SV=1	-0.724856	-0.5394	1.76387	2.59552	0.977622	0.956984	0.59523	0.201805	4	4	4	4
	>sp|Q3UDE2|TTL12_MOUSE Tubulin--tyrosine ligase-like protein 12 OS=Mus musculus GN=Ttll12 PE=2 SV=1	-0.284987	-0.450485	-0.246717	-0.23655	1.00407	0.969779	1.00708	0.986596	1	1	1	1
	>sp|Q0GNC1|INF2_MOUSE Inverted formin-2 OS=Mus musculus GN=Inf2 PE=1 SV=1	-0.566051	-0.415123	-0.630006	-0.370869	0.985645	0.979086	0.996016	0.97459	4	4	4	4
	>sp|Q3UE31|K0930_MOUSE Uncharacterized protein KIAA0930 homolog OS=Mus musculus PE=1 SV=2	-0.083351	0.94406	-1.25969	-0.810604	0.99644	0.901849	0.880139	0.89454	1	1	1	1
	>sp|Q3UFK8|FRMD8_MOUSE FERM domain-containing protein 8 OS=Mus musculus GN=Frmd8 PE=1 SV=2	-0.596621	0.133657	-0.0943883	0.554364	0.984313	0.989518	1.00811	0.954989	1	1	1	1
	>sp|Q18PI6-3|SLAF5_MOUSE Isoform 3 of SLAM family member 5 OS=Mus musculus GN=Cd84	-1.72294	-0.549993	-0.102999	1.15871	0.629933	0.952484	1.01276	0.808188	2	2	2	2
	>sp|Q3UGR5|HDHD2_MOUSE Haloacid dehalogenase-like hydrolase domain-containing protein 2 OS=Mus musculus GN=Hdhd2 PE=1 SV=2	0.818302	0.0155418	0.128029	-0.532058	0.962672	1.00004	1.01103	0.953757	1	1	1	1
	>sp|Q2PZL6|FAT4_MOUSE Protocadherin Fat 4 OS=Mus musculus GN=Fat4 PE=1 SV=2	-1.29418	-1.85908	0.69424	1.13419	0.793693	0.484607	0.992707	0.806209	5	5	5	5
	>sp|Q3UH53|SDK1_MOUSE Protein sidekick-1 OS=Mus musculus GN=Sdk1 PE=2 SV=1	-0.886423	2.22098	-1.81655	-0.0411202	0.93667	0.300562	0.566364	0.99947	1	1	1	1
	>sp|Q3UH60|DIP2B_MOUSE Disco-interacting protein 2 homolog B OS=Mus musculus GN=Dip2b PE=1 SV=1	-1.88207	-0.807941	0.185469	1.68763	0.548838	0.923003	1.01062	0.610361	38	36	38	38
	>sp|Q3UH66|WNK2_MOUSE Serine/threonine-protein kinase WNK2 OS=Mus musculus GN=Wnk2 PE=1 SV=2	-0.200001	-1.21229	0.931848	0.650069	1.00241	0.819992	0.962969	0.930923	1	1	1	1
	>sp|Q3UH93|PLXD1_MOUSE Plexin-D1 OS=Mus musculus GN=Plxnd1 PE=1 SV=1	-1.12998	-0.0558163	-0.415995	0.544855	0.846401	0.995288	1.00525	0.95594	17	17	17	17
	>sp|Q3UHU5|MTCL1_MOUSE Microtubule cross-linking factor 1 OS=Mus musculus GN=Mtcl1 PE=1 SV=1	1.53382	-2.61244	1.80551	-0.678747	0.724275	0.148771	0.567962	0.925002	1	1	1	1
	>sp|Q9JIK5|DDX21_MOUSE Nucleolar RNA helicase 2 OS=Mus musculus GN=Ddx21 PE=1 SV=3	0.561016	-0.0844053	3.24598	1.48115	0.988528	0.992721	0.0337734	0.709871	1	2	2	2
	>sp|Q3B7Z2|OSBP1_MOUSE Oxysterol-binding protein 1 OS=Mus musculus GN=Osbp PE=1 SV=3	-1.12938	0.371561	-0.232664	0.558042	0.846413	0.973488	1.00986	0.955042	6	5	6	6
	>sp|Q3UHZ5|LMOD2_MOUSE Leiomodin-2 OS=Mus musculus GN=Lmod2 PE=1 SV=1	-0.759842	-0.00580603	2.62289	3.17807	0.974984	0.99981	0.161728	0.0556139	1	1	1	1
	>sp|Q3TB48|TM104_MOUSE Transmembrane protein 104 OS=Mus musculus GN=Tmem104 PE=2 SV=1	-0.405993	-0.456994	-1.77401	-1.92322	1.00074	0.968787	0.590304	0.492848	2	2	2	2
	>sp|Q3UIW5|RNF10_MOUSE RING finger protein 10 OS=Mus musculus GN=Rnf10 PE=2 SV=2	0.508727	0.674388	1.11364	1.2839	0.997363	0.93842	0.919082	0.776461	1	1	1	1
	>sp|Q3TBD2|HMHA1_MOUSE Minor histocompatibility protein HA-1 OS=Mus musculus GN=Hmha1 PE=1 SV=2	-0.018366	-0.280725	0.593095	0.702363	1.00167	0.970347	0.999103	0.919684	8	8	8	8
	>sp|Q3UJD6|UBP19_MOUSE Ubiquitin carboxyl-terminal hydrolase 19 OS=Mus musculus GN=Usp19 PE=2 SV=1	0.0635029	-2.09547	2.80404	2.13537	1.00158	0.359804	0.109214	0.374572	1	1	1	1
	>sp|Q3TCH7|CUL4A_MOUSE Cullin-4A OS=Mus musculus GN=Cul4a PE=1 SV=1	0.529371	-0.0712754	0.648683	0.330899	0.99405	0.993501	0.992516	0.978737	2	2	2	2
	>sp|Q3TGW2|EEPD1_MOUSE Endonuclease/exonuclease/phosphatase family domain-containing protein 1 OS=Mus musculus GN=Eepd1 PE=1 SV=1	-0.656336	0.946669	-1.40141	-0.529616	0.981356	0.901861	0.816583	0.955564	2	2	2	2
	>sp|Q3UMB9|WASH7_MOUSE WASH complex subunit 7 OS=Mus musculus GN=Kiaa1033 PE=2 SV=2	0.290187	0.157138	0.460714	0.411369	1.00237	0.989437	0.999785	0.967334	1	1	1	1
	>sp|Q3UMT1|PP12C_MOUSE Protein phosphatase 1 regulatory subunit 12C OS=Mus musculus GN=Ppp1r12c PE=1 SV=1	-0.746794	-0.151495	-0.375307	0.209037	0.977554	0.989497	1.01027	0.989115	1	1	1	1
	>sp|Q3TH73|TTYH2_MOUSE Protein tweety homolog 2 OS=Mus musculus GN=Ttyh2 PE=2 SV=1	0.0652998	0.204332	-0.440475	0.130914	1.00132	0.982773	1.00351	0.991921	4	3	4	4
	>sp|Q3UND0|SKAP2_MOUSE Src kinase-associated phosphoprotein 2 OS=Mus musculus GN=Skap2 PE=1 SV=2	-0.257884	-0.466531	0.8732	0.947535	1.00073	0.96583	0.979896	0.859944	1	1	1	1
	>sp|Q3UNN8|PLD5_MOUSE Inactive phospholipase D5 OS=Mus musculus GN=Pld5 PE=2 SV=1	-1.59922	0.824159	-0.0715859	1.91224	0.688831	0.921205	1.0077	0.496147	1	1	1	1
	>sp|Q3THE2|ML12B_MOUSE Myosin regulatory light chain 12B OS=Mus musculus GN=Myl12b PE=1 SV=2	2.74708	0.848872	0.199816	-1.67199	0.143966	0.916828	1.01295	0.617249	8	7	8	8
	>sp|Q3THG9|AASD1_MOUSE Alanyl-tRNA editing protein Aarsd1 OS=Mus musculus GN=Aarsd1 PE=1 SV=2	0.31743	0.454106	0.884757	1.08143	1.00599	0.969317	0.981721	0.812759	2	2	2	2
	>sp|Q3TPX4|EXOC5_MOUSE Exocyst complex component 5 OS=Mus musculus GN=Exoc5 PE=1 SV=2	-0.298716	0.845677	-0.443634	0.251528	1.00395	0.917803	1.00365	0.98312	2	2	2	2
	>sp|Q3UQU0|BRD9_MOUSE Bromodomain-containing protein 9 OS=Mus musculus GN=Brd9 PE=2 SV=1	-0.608318	-0.284522	-0.124747	0.288972	0.983416	0.97066	1.01227	0.982783	1	1	1	1
	>sp|Q3URU2|PEG3_MOUSE Paternally-expressed gene 3 protein OS=Mus musculus GN=Peg3 PE=1 SV=1	0.823392	-1.69305	1.8569	0.469847	0.960556	0.59176	0.542599	0.963548	1	1	1	1
	>sp|Q3TRM8|HXK3_MOUSE Hexokinase-3 OS=Mus musculus GN=Hk3 PE=2 SV=2	0.885766	1.26009	-0.749032	-0.855041	0.936861	0.801126	1.00141	0.883451	9	9	8	8
	>sp|Q3UUG6|TBC24_MOUSE TBC1 domain family member 24 OS=Mus musculus GN=Tbc1d24 PE=2 SV=2	0.6211	0.668112	0.632394	0.433158	0.985037	0.936036	0.99474	0.965879	1	1	1	1
	>sp|F6ZDS4|TPR_MOUSE Nucleoprotein TPR OS=Mus musculus GN=Tpr PE=1 SV=1	3.98748	-0.0898744	5.63531	1.32607	0.00450887	0.991533	3.27741e-06	0.77125	1	2	1	2
	>sp|Q3UVG3|F91A1_MOUSE Protein FAM91A1 OS=Mus musculus GN=Fam91a1 PE=2 SV=1	0.487568	1.24013	1.94622	2.42008	1.00375	0.808018	0.489601	0.255543	2	2	1	1
	>sp|Q3UVR3|TTBK2_MOUSE Tau-tubulin kinase 2 OS=Mus musculus GN=Ttbk2 PE=1 SV=1	-0.299416	0.395905	-1.26846	-0.938882	1.00481	0.981842	0.880061	0.863976	1	1	1	1
	>sp|Q3UW53|NIBAN_MOUSE Protein Niban OS=Mus musculus GN=Fam129a PE=1 SV=2	-1.76742	-1.31771	0.195538	1.09094	0.611466	0.778061	1.01301	0.809589	19	18	19	19
	>sp|Q3UWZ0|TRI75_MOUSE Tripartite motif-containing protein 75 OS=Mus musculus GN=Trim75 PE=2 SV=1	1.21014	1.87982	0.911367	1.08971	0.827454	0.476547	0.96105	0.810474	1	1	1	1
	>tr|Q1WWK3|Q1WWK3_MOUSE Hist1h1b protein (Fragment) OS=Mus musculus GN=Hist1h1b PE=2 SV=1	2.60432	-0.128352	4.11261	2.44401	0.191844	0.989945	0.0021651	0.250186	1	1	1	1
	>sp|Q3TTA7|CBLB_MOUSE E3 ubiquitin-protein ligase CBL-B OS=Mus musculus GN=Cblb PE=1 SV=3	0.793569	0.931445	-0.70598	-0.989812	0.969146	0.903411	0.993966	0.842082	2	2	2	2
	>sp|Q3TXS7|PSMD1_MOUSE 26S proteasome non-ATPase regulatory subunit 1 OS=Mus musculus GN=Psmd1 PE=1 SV=1	0.0208413	0.575585	-0.352252	-0.645499	1.00117	0.9488	1.00717	0.932769	10	9	10	10
	>sp|Q3UZ39|LRRF1_MOUSE Leucine-rich repeat flightless-interacting protein 1 OS=Mus musculus GN=Lrrfip1 PE=1 SV=2	2.27655	-0.584127	0.733707	-0.661354	0.340785	0.945238	0.995237	0.927234	7	6	7	7
	>sp|Q3UZA1|CPZIP_MOUSE CapZ-interacting protein OS=Mus musculus GN=Rcsd1 PE=1 SV=1	0.601127	-0.292569	2.28106	2.08055	0.985201	0.972686	0.305671	0.41345	3	3	3	3
	>sp|Q3U1V6|UEVLD_MOUSE Ubiquitin-conjugating enzyme E2 variant 3 OS=Mus musculus GN=Uevld PE=2 SV=1	-2.17012	-1.67197	0.356822	1.61775	0.391013	0.601008	1.0078	0.647732	4	4	4	4
	>sp|Q3V079|BBOF1_MOUSE Basal body-orientation factor 1 OS=Mus musculus GN=Ccdc176 PE=2 SV=2	-1.19972	-0.371555	-0.0286183	0.891575	0.831363	0.9731	1.00454	0.869362	1	1	1	1
	>sp|Q3V080|ZN583_MOUSE Zinc finger protein 583 OS=Mus musculus GN=Znf583 PE=2 SV=1	-1.67048	-2.19775	0.367914	0.737575	0.654653	0.309559	1.01172	0.914503	1	1	1	1
	>sp|Q3V0G7|GARL3_MOUSE GTPase-activating Rap/Ran-GAP domain-like protein 3 OS=Mus musculus GN=Garnl3 PE=1 SV=1	0.36266	0.145359	-0.345788	-0.600171	0.999222	0.990981	1.00605	0.941695	1	1	1	1
	>sp|Q3V0K9|PLSI_MOUSE Plastin-1 OS=Mus musculus GN=Pls1 PE=2 SV=1	1.18887	-0.360492	-0.286599	-1.49794	0.832423	0.973349	1.01178	0.70215	1	1	1	1
	>sp|Q3V0T4|ITAD_MOUSE Integrin alpha-D OS=Mus musculus GN=Itgad PE=2 SV=1	-0.376034	0.984192	-1.06501	-0.469965	0.996021	0.891366	0.930333	0.963851	6	6	6	6
	>sp|Q3V1L4|5NTC_MOUSE Cytosolic purine 5'-nucleotidase OS=Mus musculus GN=Nt5c2 PE=1 SV=2	2.42177	1.07724	-0.277889	-0.147788	0.266037	0.884459	1.01111	0.991136	3	3	2	3
	>sp|Q3V3R4|ITA1_MOUSE Integrin alpha-1 OS=Mus musculus GN=Itga1 PE=1 SV=2	-2.11039	-0.510194	-0.471835	0.887198	0.413976	0.962185	1.00264	0.871836	12	13	13	13
	>sp|Q4FZC9|SYNE3_MOUSE Nesprin-3 OS=Mus musculus GN=Syne3 PE=1 SV=1	-1.25825	-1.00437	0.273031	0.938715	0.812978	0.8875	1.01014	0.862919	1	1	1	1
	>sp|Q4KML4|ABRAL_MOUSE Costars family protein ABRACL OS=Mus musculus GN=Abracl PE=3 SV=1	1.31687	0.441231	1.22541	0.575039	0.787942	0.972438	0.885878	0.951313	1	1	1	1
	>sp|Q4KMM3|OXR1_MOUSE Oxidation resistance protein 1 OS=Mus musculus GN=Oxr1 PE=2 SV=3	1.77692	1.61129	-0.667435	-1.43402	0.604648	0.641181	0.995426	0.725797	1	1	1	1
	>sp|Q3U1Z5|GPSM3_MOUSE G-protein-signaling modulator 3 OS=Mus musculus GN=Gpsm3 PE=1 SV=2	-1.83625	-1.89021	1.09826	2.09552	0.574104	0.47208	0.924124	0.405169	2	2	2	2
	>sp|Q3U2S8|HVCN1_MOUSE Voltage-gated hydrogen channel 1 OS=Mus musculus GN=Hvcn1 PE=1 SV=2	0.176055	2.59567	-1.02589	-0.577008	0.998352	0.150337	0.937605	0.95097	5	5	4	4
	>sp|Q4PZA2|ECE1_MOUSE Endothelin-converting enzyme 1 OS=Mus musculus GN=Ece1 PE=1 SV=1	-1.15786	-0.186721	-1.15721	-0.379725	0.842026	0.985925	0.90217	0.973069	1	1	1	1
	>sp|Q3U9N9|MOT10_MOUSE Monocarboxylate transporter 10 OS=Mus musculus GN=Slc16a10 PE=1 SV=1	1.09303	-0.149469	0.850355	-0.0552526	0.861682	0.989976	0.983741	0.997602	2	2	2	2
	>sp|Q4VAA2|CDV3_MOUSE Protein CDV3 OS=Mus musculus GN=Cdv3 PE=1 SV=2	0.20565	0.75829	-0.277585	-0.0349137	1.00424	0.9365	1.01025	0.997257	1	1	1	1
	>sp|Q501J6|DDX17_MOUSE Probable ATP-dependent RNA helicase DDX17 OS=Mus musculus GN=Ddx17 PE=1 SV=1	1.80716	-0.0698924	1.31333	0.832606	0.58675	0.99373	0.864915	0.886839	3	4	4	4
	>sp|Q501J7|PHAR4_MOUSE Phosphatase and actin regulator 4 OS=Mus musculus GN=Phactr4 PE=1 SV=2	-1.38995	-0.652315	0.699484	1.7103	0.769395	0.931294	0.993212	0.600858	1	1	1	1
	>sp|Q3UBX0|TM109_MOUSE Transmembrane protein 109 OS=Mus musculus GN=Tmem109 PE=1 SV=2	0.163652	0.6479	0.121857	0.400972	0.998687	0.934454	1.01181	0.969618	2	2	2	2
	>sp|Q3UDW8|HGNAT_MOUSE Heparan-alpha-glucosaminide N-acetyltransferase OS=Mus musculus GN=Hgsnat PE=1 SV=2	0.27294	-0.977423	-0.0313328	-0.654625	1.00334	0.893986	1.00446	0.929096	2	2	2	2
	>sp|Q569Z6|TR150_MOUSE Thyroid hormone receptor-associated protein 3 OS=Mus musculus GN=Thrap3 PE=1 SV=1	3.09094	0.126574	1.59772	-0.824762	0.0606841	0.98988	0.721785	0.887922	1	1	1	1
	>sp|Q571I9|A16A1_MOUSE Aldehyde dehydrogenase family 16 member A1 OS=Mus musculus GN=Aldh16a1 PE=2 SV=2	0.043979	1.34957	-0.376088	0.235932	0.999869	0.759937	1.00987	0.986823	6	6	6	6
	>sp|Q3UGC7|EI3JA_MOUSE Eukaryotic translation initiation factor 3 subunit J-A OS=Mus musculus GN=Eif3j1 PE=2 SV=1	0.443811	-0.532654	0.402909	-0.104708	1.00209	0.95856	1.00449	0.991816	5	5	5	5
	>sp|P63038|CH60_MOUSE 60 kDa heat shock protein, mitochondrial OS=Mus musculus GN=Hspd1 PE=1 SV=1	5.32101	-0.0794399	3.06591	0.171345	1.65892e-05	0.994103	0.0550845	0.990391	4	4	3	4
	>sp|Q5DRQ8|FCRLB_MOUSE Fc receptor-like B OS=Mus musculus GN=Fcrlb PE=2 SV=2	-0.859383	-0.979489	0.60971	0.945026	0.948903	0.893367	0.994551	0.858689	1	1	1	1
	>sp|Q5DTY9|KCD16_MOUSE BTB/POZ domain-containing protein KCTD16 OS=Mus musculus GN=Kctd16 PE=1 SV=2	-0.105312	-0.269538	-1.12051	-1.30679	0.994486	0.97173	0.915489	0.776179	1	1	1	1
	>sp|P19783|COX41_MOUSE Cytochrome c oxidase subunit 4 isoform 1, mitochondrial OS=Mus musculus GN=Cox4i1 PE=1 SV=2	1.23171	-0.161648	4.01171	1.57496	0.818863	0.989396	0.0030374	0.661795	1	2	2	2
	>sp|Q3UHX2|HAP28_MOUSE 28 kDa heat- and acid-stable phosphoprotein OS=Mus musculus GN=Pdap1 PE=1 SV=1	1.04722	-0.36622	1.0346	0.225751	0.87361	0.973805	0.933537	0.986142	5	4	4	5
	>sp|Q5F2E8|TAOK1_MOUSE Serine/threonine-protein kinase TAO1 OS=Mus musculus GN=Taok1 PE=1 SV=1	-0.297404	-0.172076	0.207597	0.49077	1.0041	0.989396	1.01213	0.964378	3	3	3	3
	>sp|Q5FWH6|ARHGF_MOUSE Rho guanine nucleotide exchange factor 15 OS=Mus musculus GN=Arhgef15 PE=1 SV=1	-2.49715	-1.83809	-0.113907	1.14017	0.238791	0.499964	1.01081	0.808886	1	1	1	1
	>sp|Q3UIA2|RHG17_MOUSE Rho GTPase-activating protein 17 OS=Mus musculus GN=Arhgap17 PE=2 SV=1	-0.466558	0.400332	-0.767845	-0.265292	0.998798	0.982165	1.0001	0.981504	5	5	5	5
	>sp|Q5NCF2|TPPC1_MOUSE Trafficking protein particle complex subunit 1 OS=Mus musculus GN=Trappc1 PE=1 SV=1	0.63428	0.826228	-0.524455	-0.670103	0.981444	0.921019	1.0052	0.923518	1	1	1	1
	>sp|Q5ND28|SREC_MOUSE Scavenger receptor class F member 1 OS=Mus musculus GN=Scarf1 PE=1 SV=1	-2.29802	0.468516	0.468565	2.54912	0.333897	0.964552	1.00165	0.217019	1	1	1	1
	>sp|Q5ND34|WDR81_MOUSE WD repeat-containing protein 81 OS=Mus musculus GN=Wdr81 PE=1 SV=2	-0.335169	0.65917	0.942303	1.74936	1.00395	0.934332	0.9615	0.595282	1	1	1	1
	>sp|Q5PR68-2|CE112_MOUSE Isoform 2 of Centrosomal protein of 112 kDa OS=Mus musculus GN=Cep112	-0.337094	0.317565	0.622235	1.2654	1.00278	0.970426	0.997269	0.783905	1	1	1	1
	>sp|Q5QNV8|HEAT9_MOUSE Protein HEATR9 OS=Mus musculus GN=Heatr9 PE=2 SV=1	0.196919	1.0764	0.108114	0.606133	1.00245	0.884816	1.01192	0.938704	1	1	1	1
	>sp|Q5RKS2|SMIM7_MOUSE Small integral membrane protein 7 OS=Mus musculus GN=Smim7 PE=3 SV=1	-2.25411	-1.05693	1.19794	2.87636	0.347499	0.880499	0.892052	0.102888	1	1	1	1
	>sp|Q5S006|LRRK2_MOUSE Leucine-rich repeat serine/threonine-protein kinase 2 OS=Mus musculus GN=Lrrk2 PE=1 SV=2	0.732816	0.326011	0.31577	-0.0401704	0.97957	0.969954	1.01129	0.99964	1	1	1	1
	>sp|Q3UJB9|EDC4_MOUSE Enhancer of mRNA-decapping protein 4 OS=Mus musculus GN=Edc4 PE=1 SV=2	1.67822	-0.178937	1.6256	0.413998	0.648138	0.988251	0.701043	0.969904	2	2	2	2
	>sp|Q5SNZ0|GRDN_MOUSE Girdin OS=Mus musculus GN=Ccdc88a PE=1 SV=2	0.875935	-0.340778	1.71367	0.705137	0.941784	0.970793	0.631371	0.920027	1	1	1	1
	>sp|Q5SQX6|CYFP2_MOUSE Cytoplasmic FMR1-interacting protein 2 OS=Mus musculus GN=Cyfip2 PE=1 SV=2	-1.01555	-0.524225	1.00317	1.81364	0.894813	0.958379	0.936798	0.556546	12	11	12	12
	>sp|Q5SRX1|TM1L2_MOUSE TOM1-like protein 2 OS=Mus musculus GN=Tom1l2 PE=2 SV=1	0.0170768	0.849532	0.318363	0.886874	1.0012	0.917236	1.01147	0.871043	1	1	1	1
	>tr|Q9CXV7|Q9CXV7_MOUSE Putative uncharacterized protein (Fragment) OS=Mus musculus GN=Kif23 PE=2 SV=2	3.51233	-0.192017	4.40929	1.93698	0.0197313	0.984835	0.000714532	0.482588	1	1	1	1
	>sp|Q5SSH7|ZZEF1_MOUSE Zinc finger ZZ-type and EF-hand domain-containing protein 1 OS=Mus musculus GN=Zzef1 PE=1 SV=2	-0.795287	-0.726076	0.0529287	0.415047	0.969484	0.936694	1.00482	0.969217	1	1	1	1
	>sp|Q5SSL4|ABR_MOUSE Active breakpoint cluster region-related protein OS=Mus musculus GN=Abr PE=1 SV=1	-0.539696	0.949553	-1.2108	-0.902566	0.995416	0.902216	0.888104	0.87195	13	14	12	13
	>sp|Q5SU73|COIL_MOUSE Coilin OS=Mus musculus GN=Coil PE=2 SV=1	-0.111668	-2.50251	0.286913	-0.921207	0.993805	0.171321	1.01186	0.86631	1	1	1	1
	>sp|Q5SUA5|MYO1G_MOUSE Unconventional myosin-Ig OS=Mus musculus GN=Myo1g PE=2 SV=1	-0.717707	0.10157	-1.0865	-0.461685	0.978333	0.994511	0.928594	0.964176	36	34	36	36
	>sp|Q5SUF2|LC7L3_MOUSE Luc7-like protein 3 OS=Mus musculus GN=Luc7l3 PE=1 SV=1	1.88054	-1.55895	3.06193	0.938624	0.549263	0.671858	0.0549948	0.862402	1	1	1	1
	>sp|Q5SUS0-2|FBW10_MOUSE Isoform 2 of F-box/WD repeat-containing protein 10 OS=Mus musculus GN=Fbxw10	1.47748	0.436599	-0.436458	-1.55383	0.74779	0.973137	1.00162	0.671989	1	1	1	1
	>sp|Q5SWU9|ACACA_MOUSE Acetyl-CoA carboxylase 1 OS=Mus musculus GN=Acaca PE=1 SV=1	-0.296938	0.231856	-0.269487	0.147921	1.00417	0.976624	1.00903	0.991348	6	6	6	6
	>sp|Q5SWY8|SC5AA_MOUSE Sodium/glucose cotransporter 5 OS=Mus musculus GN=Slc5a10 PE=2 SV=1	0.0997288	1.3997	-1.0719	-0.500881	0.994817	0.738257	0.928289	0.963051	1	1	1	1
	>sp|Q5SXY1|CYTSB_MOUSE Cytospin-B OS=Mus musculus GN=Specc1 PE=1 SV=2	0.403646	0.946915	-0.302689	-0.133548	1.00109	0.902233	1.01138	0.991566	1	1	1	1
	>sp|Q3ULJ0|GPD1L_MOUSE Glycerol-3-phosphate dehydrogenase 1-like protein OS=Mus musculus GN=Gpd1l PE=1 SV=2	0.902034	-0.545492	0.705307	-0.185553	0.925409	0.955225	0.993005	0.988341	2	2	2	2
	>sp|P09671|SODM_MOUSE Superoxide dismutase [Mn], mitochondrial OS=Mus musculus GN=Sod2 PE=1 SV=3	2.81733	-0.19694	3.35397	1.2777	0.121098	0.985445	0.0256126	0.778669	1	1	1	1
	>sp|Q5XF89|AT133_MOUSE Probable cation-transporting ATPase 13A3 OS=Mus musculus GN=Atp13a3 PE=1 SV=1	-0.667129	-0.455083	0.0653038	0.477688	0.976968	0.969125	1.00604	0.963724	3	3	3	3
	>sp|Q3UM45|PP1R7_MOUSE Protein phosphatase 1 regulatory subunit 7 OS=Mus musculus GN=Ppp1r7 PE=1 SV=2	0.337798	-0.368552	-0.209766	-0.688502	1.00368	0.974188	1.01189	0.920643	4	4	4	4
	>sp|Q3UMW7|MAPK3_MOUSE MAP kinase-activated protein kinase 3 OS=Mus musculus GN=Mapkapk3 PE=1 SV=2	0.868482	-0.566651	1.27347	0.517761	0.9456	0.949991	0.876865	0.961024	2	2	2	2
	>sp|Q5Y5T1|ZDH20_MOUSE Probable palmitoyltransferase ZDHHC20 OS=Mus musculus GN=Zdhhc20 PE=2 SV=1	-1.66342	-0.655529	0.0542961	1.24307	0.661638	0.931542	1.00492	0.782999	3	3	3	3
	>sp|Q60591|NFAC2_MOUSE Nuclear factor of activated T-cells, cytoplasmic 2 OS=Mus musculus GN=Nfatc2 PE=1 SV=3	-0.644893	-2.20421	1.85884	1.25491	0.982137	0.307526	0.541617	0.782421	1	1	1	1
	>sp|Q3UPF5|ZCCHV_MOUSE Zinc finger CCCH-type antiviral protein 1 OS=Mus musculus GN=Zc3hav1 PE=1 SV=1	0.537848	-0.994133	0.254799	-0.644393	0.995578	0.88813	1.00635	0.933064	2	2	2	2
	>sp|Q3UPL0|SC31A_MOUSE Protein transport protein Sec31A OS=Mus musculus GN=Sec31a PE=1 SV=2	-0.504041	-0.703764	-0.672028	-0.646786	0.997906	0.937608	0.99488	0.933259	7	7	7	7
	>sp|Q60634|FLOT2_MOUSE Flotillin-2 OS=Mus musculus GN=Flot2 PE=1 SV=2	-0.585566	0.892328	0.196271	1.24877	0.985035	0.908608	1.01268	0.784707	14	14	14	14
	>sp|Q3UQ44|IQGA2_MOUSE Ras GTPase-activating-like protein IQGAP2 OS=Mus musculus GN=Iqgap2 PE=1 SV=2	-0.174416	0.243297	0.0644427	0.434884	0.997447	0.973251	1.00519	0.966554	8	8	7	7
	>sp|Q60649|CLPB_MOUSE Caseinolytic peptidase B protein homolog OS=Mus musculus GN=Clpb PE=1 SV=1	-0.259748	-0.663408	0.598299	0.61151	1.00228	0.934935	0.995487	0.937827	1	1	1	1
	>sp|Q60660|KLRA2_MOUSE Killer cell lectin-like receptor 2 OS=Mus musculus GN=Klra2 PE=2 SV=1	0.437703	-0.482689	-0.655473	-1.39029	1.00385	0.962215	0.993144	0.749194	1	1	1	1
	>sp|Q60662|AKAP4_MOUSE A-kinase anchor protein 4 OS=Mus musculus GN=Akap4 PE=1 SV=1	1.41692	1.1648	-0.735814	-1.40685	0.760243	0.837486	0.995649	0.738516	1	1	1	1
	>sp|P07356|ANXA2_MOUSE Annexin A2 OS=Mus musculus GN=Anxa2 PE=1 SV=2	1.05461	3.99082	-5.75124	-5.52846	0.871972	0.00281381	2.13627e-06	1.0906e-05	34	25	21	23
	>sp|Q60676|PPP5_MOUSE Serine/threonine-protein phosphatase 5 OS=Mus musculus GN=Ppp5c PE=1 SV=3	-0.361842	-0.855603	2.82582	3.20793	0.999249	0.915716	0.104743	0.0543789	1	1	1	1
	>sp|Q60677|ITAE_MOUSE Integrin alpha-E OS=Mus musculus GN=Itgae PE=2 SV=2	-0.182575	-0.1152	-0.216749	-0.099292	1.00032	0.993641	1.01	0.992333	3	3	3	3
	>sp|Q60692|PSB6_MOUSE Proteasome subunit beta type-6 OS=Mus musculus GN=Psmb6 PE=1 SV=3	0.322318	-0.594213	0.337998	-0.115757	1.00501	0.942294	1.00795	0.991231	3	3	3	3
	>sp|Q60710|SAMH1_MOUSE Deoxynucleoside triphosphate triphosphohydrolase SAMHD1 OS=Mus musculus GN=Samhd1 PE=1 SV=2	1.44682	-0.796862	0.0411775	-1.55893	0.748835	0.926237	1.00372	0.670764	10	10	10	10
	>sp|Q3UU41|SCIMP_MOUSE SLP adapter and CSK-interacting membrane protein OS=Mus musculus GN=Scimp PE=1 SV=1	-1.69234	1.51713	-0.420727	1.79418	0.639755	0.688163	1.00542	0.567483	4	4	4	4
	>sp|O35841|API5_MOUSE Apoptosis inhibitor 5 OS=Mus musculus GN=Api5 PE=1 SV=2	3.59086	-0.132868	1.51646	-1.36903	0.0161261	0.988912	0.770484	0.751647	2	2	2	2
	>sp|Q3UYG1|CC160_MOUSE Coiled-coil domain-containing protein 160 OS=Mus musculus GN=Ccdc160 PE=2 SV=1	-0.786891	-1.19405	0.532137	0.781899	0.969522	0.826954	1.00374	0.903333	2	2	2	2
	>sp|Q60739|BAG1_MOUSE BAG family molecular chaperone regulator 1 OS=Mus musculus GN=Bag1 PE=1 SV=3	-0.346225	-0.251434	0.294492	0.546172	1.00109	0.974357	1.01015	0.954925	1	1	1	1
	>sp|Q8CGP0|H2B3B_MOUSE Histone H2B type 3-B OS=Mus musculus GN=Hist3h2bb PE=1 SV=3	4.66572	-0.277048	3.32713	0.82632	0.000358014	0.969925	0.0271773	0.888287	1	1	1	1
	>sp|Q60765|ATF3_MOUSE Cyclic AMP-dependent transcription factor ATF-3 OS=Mus musculus GN=Atf3 PE=2 SV=1	1.09815	-0.268473	0.737187	-0.261278	0.861057	0.972385	0.99831	0.980656	1	1	1	1
	>sp|Q3UZZ4|OLFM4_MOUSE Olfactomedin-4 OS=Mus musculus GN=Olfm4 PE=2 SV=1	0.849523	0.697814	1.80631	1.71747	0.951898	0.936735	0.572383	0.601609	5	5	5	5
	>tr|Q9DAM4|Q9DAM4_MOUSE Citrate synthase OS=Mus musculus GN=Csl PE=2 SV=1	3.52993	-0.157469	2.65431	-0.00350194	0.0189635	0.989473	0.155082	0.999278	2	2	2	2
	>sp|Q60769|TNAP3_MOUSE Tumor necrosis factor alpha-induced protein 3 OS=Mus musculus GN=Tnfaip3 PE=1 SV=2	-2.69805	-1.5608	-0.488334	1.21288	0.159098	0.670516	1.00431	0.794345	13	11	13	13
	>sp|Q60770|STXB3_MOUSE Syntaxin-binding protein 3 OS=Mus musculus GN=Stxbp3 PE=1 SV=1	-0.96626	0.337959	-1.67034	-0.972274	0.912789	0.97056	0.660243	0.85085	16	15	15	14
	>sp|Q4LDD4|ARAP1_MOUSE Arf-GAP with Rho-GAP domain, ANK repeat and PH domain-containing protein 1 OS=Mus musculus GN=Arap1 PE=2 SV=2	-0.209044	-0.500813	0.197153	0.220848	1.00463	0.963125	1.01329	0.987212	2	2	2	2
	>sp|Q60787|LCP2_MOUSE Lymphocyte cytosolic protein 2 OS=Mus musculus GN=Lcp2 PE=1 SV=2	0.350223	-0.347005	-0.0462558	-0.557054	1.00186	0.972603	1.00539	0.955222	3	3	3	3
	>sp|Q60790|RASA3_MOUSE Ras GTPase-activating protein 3 OS=Mus musculus GN=Rasa3 PE=1 SV=2	0.00968143	0.0160551	0.174678	0.354418	1.00117	0.999926	1.01108	0.974814	14	15	15	14
	>sp|Q4QRL3|CC88B_MOUSE Coiled-coil domain-containing protein 88B OS=Mus musculus GN=Ccdc88b PE=1 SV=2	0.600771	-0.798274	1.08941	0.351921	0.984579	0.926843	0.929832	0.976168	2	2	2	2
	>sp|Q504P2|CL12A_MOUSE C-type lectin domain family 12 member A OS=Mus musculus GN=Clec12a PE=2 SV=1	-0.112365	1.60681	0.267749	1.17856	0.994488	0.642492	1.00921	0.805419	4	3	3	4
	>sp|Q505F5|LRC47_MOUSE Leucine-rich repeat-containing protein 47 OS=Mus musculus GN=Lrrc47 PE=2 SV=1	-0.428962	-0.213173	0.475169	-0.152884	1.0049	0.979785	1.00264	0.991237	2	3	3	3
	>sp|Q60855|RIPK1_MOUSE Receptor-interacting serine/threonine-protein kinase 1 OS=Mus musculus GN=Ripk1 PE=1 SV=1	-0.482114	-0.651954	0.543668	0.844686	1.00328	0.931216	1.00538	0.883452	3	3	3	3
	>sp|Q60857|SC6A4_MOUSE Sodium-dependent serotonin transporter OS=Mus musculus GN=Slc6a4 PE=1 SV=4	0.27793	0.679317	-0.318605	1.61204	1.00491	0.938289	1.01203	0.649417	2	2	1	2
	>sp|Q60864|STIP1_MOUSE Stress-induced-phosphoprotein 1 OS=Mus musculus GN=Stip1 PE=1 SV=1	-0.0282819	-0.0093382	0.785342	0.821411	1.00116	0.999954	0.991363	0.890909	13	11	12	12
	>sp|Q60668|HNRPD_MOUSE Heterogeneous nuclear ribonucleoprotein D0 OS=Mus musculus GN=Hnrnpd PE=1 SV=2	3.55339	-0.159813	2.6659	0.0361321	0.0180828	0.989705	0.150708	0.997473	2	2	2	2
	>tr|T2KTL3|T2KTL3_LISMN Oligopeptide ABC transporter, periplasmic oligopeptide-binding protein OppA (TC 3.A.1.5.1) OS=Listeria monocytogenes EGD GN=LMON_0134 PE=4 SV=1	-1.14957	-0.331254	-2.32596	-1.79741	0.841718	0.97116	0.277011	0.566086	1	1	1	1
	>sp|Q58A65|JIP4_MOUSE C-Jun-amino-terminal kinase-interacting protein 4 OS=Mus musculus GN=Spag9 PE=1 SV=2	-0.431881	-1.0337	-0.0131121	-0.116414	1.00484	0.887531	1.00321	0.990983	5	5	5	5
	>sp|Q5EG47|AAPK1_MOUSE 5'-AMP-activated protein kinase catalytic subunit alpha-1 OS=Mus musculus GN=Prkaa1 PE=1 SV=2	0.0582692	1.99109	-1.90011	-1.19617	1.00129	0.421732	0.521095	0.79957	2	2	2	2
	>sp|Q60898|SLAP1_MOUSE Src-like-adapter OS=Mus musculus GN=Sla PE=1 SV=3	-0.764786	0.327174	1.14473	2.2503	0.974848	0.97068	0.903332	0.317213	1	1	1	1
	>sp|Q60902|EP15R_MOUSE Epidermal growth factor receptor substrate 15-like 1 OS=Mus musculus GN=Eps15l1 PE=1 SV=3	0.00162111	0.372345	-0.295701	-0.0826035	1.00019	0.973083	1.00933	0.991744	1	1	1	1
	>sp|Q5FWK3|RHG01_MOUSE Rho GTPase-activating protein 1 OS=Mus musculus GN=Arhgap1 PE=1 SV=1	1.37178	0.414804	0.322294	-0.548058	0.768889	0.978586	1.01352	0.953732	5	5	5	5
	>sp|Q60932-2|VDAC1_MOUSE Isoform Mt-VDAC1 of Voltage-dependent anion-selective channel protein 1 OS=Mus musculus GN=Vdac1	3.80015	-0.375395	3.75083	0.865585	0.00856482	0.973531	0.00753179	0.876803	1	1	1	1
	>sp|Q5SGK3|AOXB_MOUSE Aldehyde oxidase 2 OS=Mus musculus GN=Aox2 PE=1 SV=2	-0.136786	0.450382	0.814774	1.40982	0.994608	0.969464	0.986433	0.737475	2	2	2	2
	>sp|Q5SYD0|MYO1D_MOUSE Unconventional myosin-Id OS=Mus musculus GN=Myo1d PE=1 SV=1	-0.718722	0.910854	-0.660602	-0.281967	0.978837	0.909568	0.994752	0.98184	7	7	7	6
	>sp|Q5XG71|UTP20_MOUSE Small subunit processome component 20 homolog OS=Mus musculus GN=Utp20 PE=2 SV=2	2.27397	-0.0946294	0.351082	-1.62146	0.338603	0.992206	1.00632	0.647545	2	2	2	2
	>sp|Q62203|SF3A2_MOUSE Splicing factor 3A subunit 2 OS=Mus musculus GN=Sf3a2 PE=1 SV=2	1.41237	-0.379405	3.42527	1.9958	0.760153	0.978202	0.0207349	0.46037	1	1	1	1
	>sp|Q5XJY5|COPD_MOUSE Coatomer subunit delta OS=Mus musculus GN=Arcn1 PE=1 SV=2	0.162985	0.047846	-0.0771638	-0.771382	0.997932	0.995453	1.00743	0.907299	5	4	5	5
	>sp|Q61016|GBG7_MOUSE Guanine nucleotide-binding protein G(I)/G(S)/G(O) subunit gamma-7 OS=Mus musculus GN=Gng7 PE=2 SV=2	-0.226491	-0.530506	1.43027	1.59195	1.0022	0.959585	0.802666	0.658623	1	1	1	1
	>sp|Q06185|ATP5I_MOUSE ATP synthase subunit e, mitochondrial OS=Mus musculus GN=Atp5i PE=1 SV=2	3.83018	-0.397297	5.16233	2.35815	0.00771966	0.982036	2.94062e-05	0.274354	1	1	1	1
	>sp|Q61024|ASNS_MOUSE Asparagine synthetase [glutamine-hydrolyzing] OS=Mus musculus GN=Asns PE=2 SV=3	0.928634	-0.230953	0.87407	0.0978231	0.920458	0.976771	0.980169	0.99264	1	1	1	1
	>sp|Q2YFS3|PILRA_MOUSE Paired immunoglobulin-like type 2 receptor alpha OS=Mus musculus GN=Pilra PE=1 SV=1	-4.05019	-0.400316	1.87768	3.11069	0.00383926	0.981767	0.534015	0.0649617	1	1	1	1
	>sp|Q60605|MYL6_MOUSE Myosin light polypeptide 6 OS=Mus musculus GN=Myl6 PE=1 SV=3	0.162562	-0.903362	-0.810308	-0.967156	0.997636	0.90937	0.985582	0.852219	8	8	8	8
	>sp|Q61062|DVL3_MOUSE Segment polarity protein dishevelled homolog DVL-3 OS=Mus musculus GN=Dvl3 PE=1 SV=2	-0.398039	-0.15859	-0.377754	-0.125357	1.0002	0.989137	1.00939	0.992883	1	1	1	1
	>sp|Q61072|ADAM9_MOUSE Disintegrin and metalloproteinase domain-containing protein 9 OS=Mus musculus GN=Adam9 PE=1 SV=2	-1.38718	1.15731	-2.62741	-1.05837	0.765901	0.838559	0.16137	0.820335	1	1	1	1
	>sp|Q60631|GRB2_MOUSE Growth factor receptor-bound protein 2 OS=Mus musculus GN=Grb2 PE=1 SV=1	-1.62266	-0.289404	0.314851	1.62491	0.683435	0.969937	1.01022	0.645351	10	9	10	10
	>sp|Q61093|CY24B_MOUSE Cytochrome b-245 heavy chain OS=Mus musculus GN=Cybb PE=1 SV=1	1.37118	2.36708	-1.77158	-1.85697	0.768709	0.221719	0.592069	0.531719	19	16	20	22
	>sp|P63158|HMGB1_MOUSE High mobility group protein B1 OS=Mus musculus GN=Hmgb1 PE=1 SV=2	3.32224	-0.422512	2.51087	-0.0973224	0.0338732	0.976299	0.197369	0.992435	3	3	3	3
	>sp|Q60648|SAP3_MOUSE Ganglioside GM2 activator OS=Mus musculus GN=Gm2a PE=1 SV=2	1.3815	-0.26484	2.15142	1.31203	0.765554	0.97193	0.375096	0.771756	4	4	4	4
	>sp|Q61112|CAB45_MOUSE 45 kDa calcium-binding protein OS=Mus musculus GN=Sdf4 PE=2 SV=1	-0.727879	-2.89302	0.956389	0.183435	0.97738	0.0748912	0.956559	0.989248	1	1	1	1
	>sp|P18242|CATD_MOUSE Cathepsin D OS=Mus musculus GN=Ctsd PE=1 SV=1	5.04044	-0.434865	2.7516	-0.689635	7.12727e-05	0.974138	0.122083	0.921353	5	6	6	6
	>sp|Q61144|PSN2_MOUSE Presenilin-2 OS=Mus musculus GN=Psen2 PE=1 SV=3	-0.433564	-1.76986	0.434044	-0.0817177	1.0057	0.536454	1.00202	0.991557	1	1	1	1
	>sp|Q61147|CERU_MOUSE Ceruloplasmin OS=Mus musculus GN=Cp PE=1 SV=2	-0.3466	-1.51396	0.91181	0.565532	1.00111	0.688095	0.961187	0.954078	1	1	1	1
	>sp|Q60715|P4HA1_MOUSE Prolyl 4-hydroxylase subunit alpha-1 OS=Mus musculus GN=P4ha1 PE=2 SV=2	0.61482	-0.868635	1.83066	1.1154	0.984603	0.914148	0.559757	0.810108	2	2	2	2
	>sp|Q61161|M4K2_MOUSE Mitogen-activated protein kinase kinase kinase kinase 2 OS=Mus musculus GN=Map4k2 PE=1 SV=1	-0.914519	-0.706987	-0.510478	-0.10193	0.922563	0.936405	1.00361	0.99166	1	1	1	1
	>sp|Q61164|CTCF_MOUSE Transcriptional repressor CTCF OS=Mus musculus GN=Ctcf PE=1 SV=2	-2.17914	-1.45507	-0.106977	1.07666	0.38667	0.720995	1.01126	0.81195	1	1	1	1
	>sp|Q61165|SL9A1_MOUSE Sodium/hydrogen exchanger 1 OS=Mus musculus GN=Slc9a1 PE=1 SV=1	0.219426	0.592566	-0.684647	-0.647151	1.00311	0.942269	0.992425	0.93383	3	3	3	3
	>sp|Q60737|CSK21_MOUSE Casein kinase II subunit alpha OS=Mus musculus GN=Csnk2a1 PE=1 SV=2	1.36817	-0.509753	1.48926	0.318566	0.770895	0.962222	0.781913	0.980708	2	2	2	2
	>sp|O35324|SH21B_MOUSE SH2 domain-containing protein 1B OS=Mus musculus GN=Sh2d1b PE=1 SV=1	-1.99534	-0.43843	2.49816	4.50049	0.491503	0.972456	0.201655	0.00127158	1	1	1	1
	>sp|Q61171|PRDX2_MOUSE Peroxiredoxin-2 OS=Mus musculus GN=Prdx2 PE=1 SV=3	-0.184282	0.340532	-1.31976	-1.23786	1.00014	0.970657	0.862057	0.787496	6	6	6	6
	>sp|Q60738|ZNT1_MOUSE Zinc transporter 1 OS=Mus musculus GN=Slc30a1 PE=1 SV=1	-0.96431	-0.793183	0.60922	1.19866	0.914717	0.925525	0.992988	0.798672	2	2	2	2
	>sp|Q61187|TS101_MOUSE Tumor susceptibility gene 101 protein OS=Mus musculus GN=Tsg101 PE=1 SV=2	-2.64389	0.561949	-0.268338	2.54478	0.175123	0.951096	1.00901	0.217152	11	9	9	11
	>sp|Q60766|IRGM1_MOUSE Immunity-related GTPase family M protein 1 OS=Mus musculus GN=Irgm1 PE=1 SV=1	0.277145	1.97225	-2.91962	-1.62618	1.00377	0.423801	0.0821621	0.644868	5	5	4	4
	>sp|Q61205|PA1B3_MOUSE Platelet-activating factor acetylhydrolase IB subunit gamma OS=Mus musculus GN=Pafah1b3 PE=1 SV=1	0.0397411	-0.633695	-0.0408993	-0.375057	1.0003	0.940562	1.00303	0.974274	1	1	1	1
	>sp|Q60767|LY75_MOUSE Lymphocyte antigen 75 OS=Mus musculus GN=Ly75 PE=1 SV=2	0.304032	0.44094	-0.158859	-0.177796	1.00646	0.972324	1.00816	0.988946	5	5	5	5
	>sp|Q60780|GAS7_MOUSE Growth arrest-specific protein 7 OS=Mus musculus GN=Gas7 PE=1 SV=1	-1.21197	-1.85258	1.49744	1.46123	0.826678	0.489505	0.777569	0.711546	4	5	5	5
	>sp|Q61210-5|ARHG1_MOUSE Isoform 5 of Rho guanine nucleotide exchange factor 1 OS=Mus musculus GN=Arhgef1	0.252199	1.29734	-0.249518	-0.560716	1.00066	0.786448	1.00661	0.953424	1	1	1	1
	>sp|Q61233|PLSL_MOUSE Plastin-2 OS=Mus musculus GN=Lcp1 PE=1 SV=4	0.953672	1.1009	-0.783632	-1.45023	0.918212	0.876139	0.992316	0.720258	33	30	30	33
	>sp|Q61239|FNTA_MOUSE Protein farnesyltransferase/geranylgeranyltransferase type-1 subunit alpha OS=Mus musculus GN=Fnta PE=1 SV=1	0.854172	0.350601	-0.676651	-1.32064	0.95043	0.974005	0.997255	0.771162	1	1	1	1
	>sp|Q60805|MERTK_MOUSE Tyrosine-protein kinase Mer OS=Mus musculus GN=Mertk PE=1 SV=1	-1.15765	0.856117	-1.50012	-0.213829	0.840615	0.915686	0.776203	0.98885	2	2	2	2
	>sp|Q61263|SOAT1_MOUSE Sterol O-acyltransferase 1 OS=Mus musculus GN=Soat1 PE=2 SV=2	1.14897	0.194781	0.617753	-0.0913141	0.839206	0.985033	0.995073	0.992824	1	1	1	1
	>sp|Q61286|HTF4_MOUSE Transcription factor 12 OS=Mus musculus GN=Tcf12 PE=1 SV=2	0.209421	0.400386	-0.796452	-0.85137	1.00535	0.983355	0.989943	0.882151	1	1	1	1
	>sp|Q61316|HSP74_MOUSE Heat shock 70 kDa protein 4 OS=Mus musculus GN=Hspa4 PE=1 SV=1	0.864199	0.720374	-0.463002	-0.834844	0.947919	0.937038	1.00092	0.885801	24	23	24	24
	>sp|Q60854|SPB6_MOUSE Serpin B6 OS=Mus musculus GN=Serpinb6 PE=1 SV=1	0.624771	0.895877	-0.801433	-1.00569	0.985432	0.908572	0.988675	0.83751	4	4	4	4
	>sp|Q61334|BAP29_MOUSE B-cell receptor-associated protein 29 OS=Mus musculus GN=Bcap29 PE=1 SV=1	-0.0259068	1.68569	-2.29099	-1.67573	1.00098	0.598656	0.298993	0.616028	1	1	1	1
	>sp|Q60865|CAPR1_MOUSE Caprin-1 OS=Mus musculus GN=Caprin1 PE=1 SV=2	1.59271	1.01014	-0.973325	-1.99177	0.691518	0.887843	0.945256	0.460691	2	2	2	2
	>sp|Q61390|TCPW_MOUSE T-complex protein 1 subunit zeta-2 OS=Mus musculus GN=Cct6b PE=2 SV=4	0.265073	-0.346695	-0.0854198	-0.450058	1.0016	0.971761	1.00904	0.963871	3	3	3	3
	>sp|Q60870|REEP5_MOUSE Receptor expression-enhancing protein 5 OS=Mus musculus GN=Reep5 PE=1 SV=1	0.997442	0.712373	-1.36634	-1.50031	0.898433	0.93802	0.833485	0.706594	4	3	4	4
	>sp|Q61420|S35A1_MOUSE CMP-sialic acid transporter OS=Mus musculus GN=Slc35a1 PE=1 SV=2	-1.11786	-0.414514	0.226544	1.09186	0.850058	0.978474	1.0113	0.810515	1	1	1	1
	>sp|Q61450|GP49A_MOUSE Mast cell surface glycoprotein Gp49A OS=Mus musculus GN=Gp49a PE=1 SV=1	-1.09053	1.503	-1.57291	-0.456286	0.863534	0.695295	0.74711	0.965697	3	3	3	3
	>sp|Q61451|CD53_MOUSE Leukocyte surface antigen CD53 OS=Mus musculus GN=Cd53 PE=2 SV=2	-2.77424	-0.611737	0.704782	2.97395	0.135361	0.939981	0.993072	0.0878334	1	1	1	1
	>sp|Q60875|ARHG2_MOUSE Rho guanine nucleotide exchange factor 2 OS=Mus musculus GN=Arhgef2 PE=1 SV=4	-0.214718	-1.20064	0.813651	0.717066	1.00288	0.822153	0.98588	0.919962	7	7	7	7
	>sp|Q61469|LPP1_MOUSE Lipid phosphate phosphohydrolase 1 OS=Mus musculus GN=Ppap2a PE=1 SV=1	-0.188953	1.01734	-0.113951	0.706536	1.00176	0.890828	1.01111	0.919404	1	1	1	1
	>sp|Q9D154|ILEUA_MOUSE Leukocyte elastase inhibitor A OS=Mus musculus GN=Serpinb1a PE=1 SV=1	3.72786	-0.325948	2.83119	0.678116	0.0106875	0.969641	0.103684	0.92371	9	9	8	9
	>sp|Q61490|CD166_MOUSE CD166 antigen OS=Mus musculus GN=Alcam PE=1 SV=3	-1.19301	0.498249	-1.24536	-0.0403206	0.833678	0.961497	0.885573	0.999822	14	13	15	15
	>sp|Q61503|5NTD_MOUSE 5'-nucleotidase OS=Mus musculus GN=Nt5e PE=1 SV=2	-0.992466	-1.45962	0.852892	1.24622	0.899997	0.725405	0.983134	0.783859	3	3	3	3
	>sp|Q61508|ECM1_MOUSE Extracellular matrix protein 1 OS=Mus musculus GN=Ecm1 PE=1 SV=2	-1.26707	1.15404	-1.50037	-0.158131	0.805255	0.839723	0.777174	0.990211	1	1	1	1
	>sp|Q61510|TRI25_MOUSE E3 ubiquitin/ISG15 ligase TRIM25 OS=Mus musculus GN=Trim25 PE=1 SV=2	1.36187	1.07798	-0.77215	-1.46767	0.768527	0.884243	0.99901	0.709085	1	1	1	1
	>sp|Q60960|IMA5_MOUSE Importin subunit alpha-5 OS=Mus musculus GN=Kpna1 PE=1 SV=2	0.152617	0.384011	-0.477563	-0.403439	0.99647	0.979907	1.00276	0.969894	2	2	2	2
	>sp|Q61548|AP180_MOUSE Clathrin coat assembly protein AP180 OS=Mus musculus GN=Snap91 PE=1 SV=1	-1.3909	-1.17862	0.124817	0.787814	0.77018	0.832832	1.01254	0.900557	1	1	1	1
	>sp|Q60963|PAFA_MOUSE Platelet-activating factor acetylhydrolase OS=Mus musculus GN=Pla2g7 PE=2 SV=2	0.366341	-2.73884	0.217715	-1.48308	1.00035	0.108413	1.00981	0.710471	2	2	2	2
	>sp|P43274|H14_MOUSE Histone H1.4 OS=Mus musculus GN=Hist1h1e PE=1 SV=2	5.79411	-0.607005	6.4336	2.28381	1.54589e-06	0.937706	5.25876e-08	0.30226	1	1	1	1
	>sp|Q61598|GDIB_MOUSE Rab GDP dissociation inhibitor beta OS=Mus musculus GN=Gdi2 PE=1 SV=1	-0.779859	-0.8602	0.10364	0.476162	0.971044	0.914215	1.01253	0.962774	15	14	15	15
	>sp|Q61599|GDIR2_MOUSE Rho GDP-dissociation inhibitor 2 OS=Mus musculus GN=Arhgdib PE=1 SV=3	1.04492	-0.728329	1.16868	0.53259	0.873685	0.936709	0.897793	0.954073	10	10	9	10
	>sp|Q61609|S20A1_MOUSE Sodium-dependent phosphate transporter 1 OS=Mus musculus GN=Slc20a1 PE=1 SV=1	-0.46658	0.430037	0.113824	0.848173	0.999234	0.975048	1.01055	0.882618	1	1	1	1
	>sp|Q61644|PACN1_MOUSE Protein kinase C and casein kinase substrate in neurons protein 1 OS=Mus musculus GN=Pacsin1 PE=1 SV=1	-0.290729	0.0966904	-0.0769861	0.276281	1.00299	0.993291	1.00726	0.982938	1	1	1	1
	>sp|Q60972|RBBP4_MOUSE Histone-binding protein RBBP4 OS=Mus musculus GN=Rbbp4 PE=1 SV=5	2.13146	-0.907613	1.48784	-0.563742	0.405751	0.910477	0.781408	0.952344	2	2	2	2
	>sp|Q61009|SCRB1_MOUSE Scavenger receptor class B member 1 OS=Mus musculus GN=Scarb1 PE=1 SV=1	-0.391675	-0.267861	0.640202	1.06167	1.00142	0.971901	0.991233	0.818835	2	2	2	2
	>sp|Q61035|SYHC_MOUSE Histidine--tRNA ligase, cytoplasmic OS=Mus musculus GN=Hars PE=2 SV=2	-0.138649	-0.158414	-0.145131	-0.067467	0.99428	0.988963	1.00995	0.994212	7	7	7	7
	>sp|Q61696|HS71A_MOUSE Heat shock 70 kDa protein 1A OS=Mus musculus GN=Hspa1a PE=1 SV=2	-0.300099	1.01922	0.563435	1.33881	1.00491	0.892065	1.00255	0.764179	11	11	11	11
	>sp|Q61081|CDC37_MOUSE Hsp90 co-chaperone Cdc37 OS=Mus musculus GN=Cdc37 PE=2 SV=1	-0.675411	-1.24573	-0.437392	0.925839	0.979108	0.806534	1.00194	0.866058	6	5	5	6
	>sp|Q61702|ITIH1_MOUSE Inter-alpha-trypsin inhibitor heavy chain H1 OS=Mus musculus GN=Itih1 PE=1 SV=2	-0.299362	-1.87009	0.530064	-0.09369	1.00448	0.480385	1.00516	0.991431	1	1	1	1
	>sp|Q61107|GBP4_MOUSE Guanylate-binding protein 4 OS=Mus musculus GN=Gbp4 PE=1 SV=1	0.382347	0.953737	-1.42977	-1.49478	0.997745	0.89943	0.802165	0.704274	2	2	2	2
	>sp|Q61151|2A5E_MOUSE Serine/threonine-protein phosphatase 2A 56 kDa regulatory subunit epsilon isoform OS=Mus musculus GN=Ppp2r5e PE=2 SV=3	-0.166705	-0.0900315	-0.69522	-0.712289	0.997964	0.991713	0.992652	0.920928	2	2	2	2
	>sp|Q61712|DNJC1_MOUSE DnaJ homolog subfamily C member 1 OS=Mus musculus GN=Dnajc1 PE=1 SV=1	2.36844	1.56924	0.663466	-0.421186	0.29708	0.669407	0.996937	0.968543	1	1	1	1
	>sp|Q61166|MARE1_MOUSE Microtubule-associated protein RP/EB family member 1 OS=Mus musculus GN=Mapre1 PE=1 SV=3	0.937066	-0.230874	-1.15359	-1.03385	0.923369	0.976499	0.901728	0.827397	5	5	4	5
	>sp|Q61190|I10R2_MOUSE Interleukin-10 receptor subunit beta OS=Mus musculus GN=Il10rb PE=1 SV=1	-0.470793	0.827048	-0.51579	0.314241	0.999153	0.921818	1.00336	0.981199	2	2	2	2
	>sp|Q61735-2|CD47_MOUSE Isoform 2 of Leukocyte surface antigen CD47 OS=Mus musculus GN=Cd47	-0.0561693	0.00021436	-0.578536	-0.580194	1.0018	1.00042	0.998612	0.94924	1	1	1	1
	>sp|Q61739|ITA6_MOUSE Integrin alpha-6 OS=Mus musculus GN=Itga6 PE=1 SV=3	0.425331	0.961711	0.985489	0.926873	1.00441	0.897229	0.939211	0.867255	6	6	6	7
	>sp|Q61753|SERA_MOUSE D-3-phosphoglycerate dehydrogenase OS=Mus musculus GN=Phgdh PE=1 SV=3	1.95547	1.68091	0.786949	0.119869	0.518478	0.598902	0.991225	0.991522	6	6	6	6
	>sp|Q61210|ARHG1_MOUSE Rho guanine nucleotide exchange factor 1 OS=Mus musculus GN=Arhgef1 PE=1 SV=2	0.681717	0.831188	-0.68953	-1.01088	0.976375	0.918986	0.993337	0.832861	9	9	9	9
	>sp|Q61768|KINH_MOUSE Kinesin-1 heavy chain OS=Mus musculus GN=Kif5b PE=1 SV=3	0.415836	0.870369	-0.761018	-1.17101	1.00234	0.91447	0.995299	0.805162	17	15	17	17
	>sp|Q61249|IGBP1_MOUSE Immunoglobulin-binding protein 1 OS=Mus musculus GN=Igbp1 PE=1 SV=1	0.431229	1.77846	-1.32789	-0.950097	1.00511	0.529807	0.860171	0.857953	2	2	2	2
	>sp|Q61792|LASP1_MOUSE LIM and SH3 domain protein 1 OS=Mus musculus GN=Lasp1 PE=1 SV=1	0.707273	-0.43087	0.308683	0.155767	0.979095	0.975429	1.00929	0.990327	14	14	13	14
	>sp|Q61830|MRC1_MOUSE Macrophage mannose receptor 1 OS=Mus musculus GN=Mrc1 PE=1 SV=2	0.652627	1.58413	0.280022	0.608344	0.981478	0.654183	1.01288	0.940016	6	6	6	6
	>sp|Q61333|TNAP2_MOUSE Tumor necrosis factor alpha-induced protein 2 OS=Mus musculus GN=Tnfaip2 PE=2 SV=2	-0.193296	0.859776	-0.380413	0.195646	1.00019	0.914128	1.0087	0.988336	4	4	4	4
	>sp|Q61879|MYH10_MOUSE Myosin-10 OS=Mus musculus GN=Myh10 PE=1 SV=2	1.88509	0.810856	0.170222	-1.00057	0.548071	0.921115	1.00992	0.84012	13	13	13	13
	>sp|Q61881|MCM7_MOUSE DNA replication licensing factor MCM7 OS=Mus musculus GN=Mcm7 PE=1 SV=1	-0.477276	-0.940326	0.598464	0.600434	1.00026	0.904743	0.995821	0.941873	1	1	1	1
	>sp|Q61335|BAP31_MOUSE B-cell receptor-associated protein 31 OS=Mus musculus GN=Bcap31 PE=1 SV=4	0.324798	1.58485	-2.04214	-1.98821	1.0061	0.654354	0.43131	0.461868	8	8	8	8
	>sp|Q61411|RASH_MOUSE GTPase HRas OS=Mus musculus GN=Hras PE=1 SV=2	-0.384504	0.0958561	-0.233281	0.329442	0.998836	0.992422	1.01112	0.977132	8	8	8	8
	>sp|Q8CDR2|RSH6A_MOUSE Radial spoke head protein 6 homolog A OS=Mus musculus GN=Rsph6a PE=2 SV=1	0.241622	-0.753861	3.46886	3.47233	0.999792	0.935103	0.0185743	0.0322573	1	1	1	1
	>sp|Q61990|PCBP2_MOUSE Poly(rC)-binding protein 2 OS=Mus musculus GN=Pcbp2 PE=1 SV=1	0.188798	-0.39319	0.277644	0.0352818	1.00155	0.980155	1.01097	0.997259	3	3	3	3
	>sp|Q62009|POSTN_MOUSE Periostin OS=Mus musculus GN=Postn PE=1 SV=2	-0.211078	-0.780498	-0.111944	-0.286442	1.00451	0.92733	1.01121	0.982286	3	3	3	3
	>sp|Q61462|CY24A_MOUSE Cytochrome b-245 light chain OS=Mus musculus GN=Cyba PE=1 SV=3	0.100609	2.55133	-1.83896	-1.77164	0.995017	0.161015	0.553603	0.578724	4	5	5	5
	>sp|Q62035|PTAFR_MOUSE Platelet-activating factor receptor OS=Mus musculus GN=Ptafr PE=1 SV=1	-0.76396	-0.975491	-0.800862	-0.75345	0.974029	0.893708	0.988079	0.907736	1	1	1	1
	>sp|Q61470|CD37_MOUSE Leukocyte antigen CD37 OS=Mus musculus GN=Cd37 PE=2 SV=1	-0.447788	0.365345	0.711197	1.49991	1.00361	0.974303	0.99274	0.703833	2	2	2	2
	>sp|Q62077|PLCG1_MOUSE 1-phosphatidylinositol 4,5-bisphosphate phosphodiesterase gamma-1 OS=Mus musculus GN=Plcg1 PE=1 SV=2	-0.742139	0.272326	-1.06604	-0.322041	0.975532	0.970503	0.929721	0.97954	1	1	1	1
	>sp|Q62086|PON2_MOUSE Serum paraoxonase/arylesterase 2 OS=Mus musculus GN=Pon2 PE=1 SV=2	0.0494339	0.14794	0.480686	0.657242	1.0012	0.989684	1.003	0.929538	1	1	1	1
	>sp|Q62087|PON3_MOUSE Serum paraoxonase/lactonase 3 OS=Mus musculus GN=Pon3 PE=1 SV=2	1.08839	-0.669425	1.25679	0.16219	0.862484	0.937575	0.883471	0.989577	1	1	1	1
	>sp|Q61543|GSLG1_MOUSE Golgi apparatus protein 1 OS=Mus musculus GN=Glg1 PE=1 SV=1	-0.961931	-0.0596591	0.714115	1.78601	0.916495	0.994554	0.990814	0.573748	5	5	5	5
	>sp|Q61549|EMR1_MOUSE EGF-like module-containing mucin-like hormone receptor-like 1 OS=Mus musculus GN=Emr1 PE=2 SV=1	-1.03137	-0.429324	0.589202	1.51018	0.885339	0.974962	0.998472	0.697553	5	5	5	5
	>sp|Q62167|DDX3X_MOUSE ATP-dependent RNA helicase DDX3X OS=Mus musculus GN=Ddx3x PE=1 SV=3	0.479221	1.45507	-0.178507	0.23358	1.00277	0.722042	1.01036	0.986203	1	1	1	1
	>sp|Q8VDW0|DX39A_MOUSE ATP-dependent RNA helicase DDX39A OS=Mus musculus GN=Ddx39a PE=2 SV=1	3.75351	-0.608452	2.04825	-1.19332	0.00981166	0.939891	0.430335	0.802594	4	5	5	4
	>sp|Q62186|SSRD_MOUSE Translocon-associated protein subunit delta OS=Mus musculus GN=Ssr4 PE=2 SV=1	0.662723	0.879926	-0.264394	-0.360096	0.977938	0.909789	1.00755	0.976101	1	1	1	1
	>sp|Q62189|SNRPA_MOUSE U1 small nuclear ribonucleoprotein A OS=Mus musculus GN=Snrpa PE=2 SV=3	-3.12359	-1.85871	1.02625	3.00199	0.0579952	0.483901	0.937943	0.0830748	1	1	1	1
	>sp|Q61655|DD19A_MOUSE ATP-dependent RNA helicase DDX19A OS=Mus musculus GN=Ddx19a PE=2 SV=2	-0.111995	-0.972355	0.619495	0.463743	0.994165	0.89291	0.995679	0.964963	4	4	4	4
	>sp|Q62193|RFA2_MOUSE Replication protein A 32 kDa subunit OS=Mus musculus GN=Rpa2 PE=1 SV=1	0.17555	-0.13508	0.660865	0.537782	0.997441	0.989896	0.994998	0.954665	1	1	1	1
	>sp|Q64314|CD34_MOUSE Hematopoietic progenitor cell antigen CD34 OS=Mus musculus GN=Cd34 PE=1 SV=1	-0.428336	-0.822854	5.13965	6.02408	1.00425	0.920422	3.09749e-05	1.43544e-06	2	2	1	1
	>sp|Q62230|SN_MOUSE Sialoadhesin OS=Mus musculus GN=Siglec1 PE=1 SV=2	-0.159952	1.44	-0.288209	0.66689	0.996946	0.725904	1.01252	0.92527	1	1	1	1
	>sp|Q62255|SALL3_MOUSE Sal-like protein 3 OS=Mus musculus GN=Sall3 PE=2 SV=2	-2.12799	-0.52652	-0.0980276	1.56218	0.404856	0.958552	1.01051	0.669793	1	1	1	1
	>sp|Q62261|SPTB2_MOUSE Spectrin beta chain, non-erythrocytic 1 OS=Mus musculus GN=Sptbn1 PE=1 SV=2	0.38524	0.223861	0.052062	-0.272552	1.00017	0.977823	1.00523	0.983245	18	17	18	18
	>sp|Q61656|DDX5_MOUSE Probable ATP-dependent RNA helicase DDX5 OS=Mus musculus GN=Ddx5 PE=1 SV=2	2.24099	0.750895	0.945506	-0.376782	0.349135	0.937075	0.960907	0.974495	9	9	9	9
	>sp|Q62318|TIF1B_MOUSE Transcription intermediary factor 1-beta OS=Mus musculus GN=Trim28 PE=1 SV=3	1.46047	0.256938	1.68013	0.850779	0.753392	0.974452	0.652259	0.881717	1	1	1	1
	>sp|Q62348|TSN_MOUSE Translin OS=Mus musculus GN=Tsn PE=1 SV=1	0.255145	0.554748	0.219415	0.389728	1.00041	0.951305	1.01075	0.971978	3	3	3	3
	>sp|Q61699|HS105_MOUSE Heat shock protein 105 kDa OS=Mus musculus GN=Hsph1 PE=1 SV=2	-0.328347	0.328075	-0.401064	0.0213642	1.00448	0.970541	1.00473	0.999535	5	5	5	5
	>sp|Q61704|ITIH3_MOUSE Inter-alpha-trypsin inhibitor heavy chain H3 OS=Mus musculus GN=Itih3 PE=1 SV=3	0.166167	-2.384	0.571228	-0.367158	0.998111	0.215729	1.00264	0.97561	5	5	5	5
	>sp|Q62383|SPT6H_MOUSE Transcription elongation factor SPT6 OS=Mus musculus GN=Supt6h PE=1 SV=2	-0.813974	-1.17802	0.626061	0.859147	0.966438	0.832806	0.996435	0.881282	1	1	1	1
	>sp|Q61730|IL1AP_MOUSE Interleukin-1 receptor accessory protein OS=Mus musculus GN=Il1rap PE=1 SV=1	-0.0308736	0.642154	-0.736392	-0.450316	1.00117	0.936172	0.997438	0.964863	2	2	2	2
	>sp|Q61735|CD47_MOUSE Leukocyte surface antigen CD47 OS=Mus musculus GN=Cd47 PE=1 SV=2	-1.37316	0.389907	-1.00516	-0.131605	0.769013	0.979076	0.938896	0.991967	6	5	6	6
	>sp|Q62419|SH3G1_MOUSE Endophilin-A2 OS=Mus musculus GN=Sh3gl1 PE=1 SV=1	-1.65212	-0.252464	0.858967	2.15581	0.669154	0.975146	0.979086	0.363286	7	6	7	7
	>sp|Q61838|A2M_MOUSE Alpha-2-macroglobulin OS=Mus musculus GN=A2m PE=1 SV=3	-0.868332	-1.01389	1.20548	1.80806	0.944429	0.890991	0.885829	0.55686	4	4	4	4
	>sp|Q61937|NPM_MOUSE Nucleophosmin OS=Mus musculus GN=Npm1 PE=1 SV=1	0.697739	-1.1882	1.52259	0.767863	0.972986	0.829009	0.769451	0.908275	5	5	5	5
	>sp|Q62432-2|SMAD2_MOUSE Isoform Short of Mothers against decapentaplegic homolog 2 OS=Mus musculus GN=Smad2	0.226303	-0.163904	0.600885	0.452864	1.00166	0.990043	0.996105	0.965531	1	1	1	1
	>sp|Q62433|NDRG1_MOUSE Protein NDRG1 OS=Mus musculus GN=Ndrg1 PE=1 SV=1	-0.236389	-0.680157	0.514162	0.604492	1.00041	0.938859	1.00279	0.939624	3	3	3	3
	>sp|Q62442|VAMP1_MOUSE Vesicle-associated membrane protein 1 OS=Mus musculus GN=Vamp1 PE=1 SV=1	-0.00369485	2.26227	-0.694869	0.143341	1.0015	0.275674	0.992502	0.991122	1	1	1	1
	>sp|Q62448|IF4G2_MOUSE Eukaryotic translation initiation factor 4 gamma 2 OS=Mus musculus GN=Eif4g2 PE=1 SV=2	-0.440028	1.25049	-1.00612	-0.105309	1.00265	0.80445	0.938352	0.991936	3	3	3	3
	>sp|Q62011|PDPN_MOUSE Podoplanin OS=Mus musculus GN=Pdpn PE=1 SV=2	-3.11332	-1.55233	-2.26708	-0.451932	0.0589198	0.675109	0.312054	0.965679	2	2	2	2
	>sp|Q62048|PEA15_MOUSE Astrocytic phosphoprotein PEA-15 OS=Mus musculus GN=Pea15 PE=1 SV=1	-1.08226	-0.823464	-1.0952	-0.732642	0.86376	0.920868	0.925881	0.91455	2	2	2	2
	>sp|Q63739|TP4A1_MOUSE Protein tyrosine phosphatase type IVA 1 OS=Mus musculus GN=Ptp4a1 PE=1 SV=1	-0.479896	0.679997	0.0499119	0.877392	1.00437	0.938	1.00577	0.874525	3	3	3	3
	>sp|Q62093|SRSF2_MOUSE Serine/arginine-rich splicing factor 2 OS=Mus musculus GN=Srsf2 PE=1 SV=4	0.519724	-1.66446	1.37742	0.397543	0.996863	0.604782	0.826247	0.970343	2	2	2	2
	>sp|Q63829|COMD3_MOUSE COMM domain-containing protein 3 OS=Mus musculus GN=Commd3 PE=2 SV=1	1.01634	1.31605	-1.16408	-1.58184	0.894488	0.778451	0.89877	0.66287	3	3	3	3
	>sp|Q63844|MK03_MOUSE Mitogen-activated protein kinase 3 OS=Mus musculus GN=Mapk3 PE=1 SV=5	0.0742268	0.136587	-1.38186	-1.73134	1.00039	0.990201	0.824333	0.592689	7	6	6	7
	>sp|Q64010|CRK_MOUSE Adapter molecule crk OS=Mus musculus GN=Crk PE=1 SV=1	-0.111658	0.189758	0.309725	0.597086	0.993493	0.985874	1.00982	0.943309	3	3	3	3
	>sp|Q640N3|RHG30_MOUSE Rho GTPase-activating protein 30 OS=Mus musculus GN=Arhgap30 PE=1 SV=3	-1.11148	-0.535639	-0.226136	1.67739	0.849943	0.957058	1.01132	0.616298	2	2	1	2
	>sp|Q64104|NR2E1_MOUSE Nuclear receptor subfamily 2 group E member 1 OS=Mus musculus GN=Nr2e1 PE=1 SV=1	-0.593642	-2.11016	0.840548	0.385596	0.984743	0.357555	0.985018	0.971826	1	1	1	1
	>sp|Q62120|JAK2_MOUSE Tyrosine-protein kinase JAK2 OS=Mus musculus GN=Jak2 PE=1 SV=2	-2.30277	-1.89509	0.51733	1.73774	0.33589	0.470217	1.00553	0.594646	2	2	2	2
	>sp|Q8CI75|DI3L2_MOUSE DIS3-like exonuclease 2 OS=Mus musculus GN=Dis3l2 PE=1 SV=1	-0.850191	-0.856683	2.62247	3.35297	0.952362	0.916223	0.161044	0.039692	1	1	1	1
	>sp|Q64143|P55G_MOUSE Phosphatidylinositol 3-kinase regulatory subunit gamma OS=Mus musculus GN=Pik3r3 PE=1 SV=1	0.0154294	0.00221594	-0.207963	-0.20718	1.00163	1.0006	1.01251	0.988059	1	1	1	1
	>sp|Q64152-2|BTF3_MOUSE Isoform 2 of Transcription factor BTF3 OS=Mus musculus GN=Btf3	2.13419	0.489962	0.818636	-0.597797	0.404472	0.962616	0.987442	0.943454	1	1	1	1
	>sp|Q62178|SEM4A_MOUSE Semaphorin-4A OS=Mus musculus GN=Sema4a PE=1 SV=2	-1.8601	-2.11889	1.16726	1.90657	0.560034	0.352053	0.897949	0.4987	2	2	2	2
	>sp|Q64213|SF01_MOUSE Splicing factor 1 OS=Mus musculus GN=Sf1 PE=1 SV=6	0.0837022	-0.509222	1.10366	0.981241	0.996457	0.96191	0.920769	0.847176	1	1	1	1
	>sp|Q62192|CD180_MOUSE CD180 antigen OS=Mus musculus GN=Cd180 PE=1 SV=2	-0.767148	0.428031	-1.26266	-0.570083	0.974932	0.974651	0.877803	0.952688	5	5	5	5
	>sp|Q62313|TGON1_MOUSE Trans-Golgi network integral membrane protein 1 OS=Mus musculus GN=Tgoln1 PE=1 SV=1	-2.89277	0.359278	0.380453	3.12514	0.101509	0.973017	1.00908	0.0638276	2	2	2	2
	>sp|P49025|CTRO_MOUSE Citron Rho-interacting kinase OS=Mus musculus GN=Cit PE=1 SV=3	3.26139	-0.890938	4.13265	1.04303	0.0402463	0.906494	0.00201774	0.822353	1	1	1	1
	>sp|Q62351|TFR1_MOUSE Transferrin receptor protein 1 OS=Mus musculus GN=Tfrc PE=1 SV=1	-1.05715	-0.167564	1.06727	2.26542	0.870036	0.989767	0.928813	0.308529	8	8	8	8
	>sp|Q64324|STXB2_MOUSE Syntaxin-binding protein 2 OS=Mus musculus GN=Stxbp2 PE=2 SV=1	-0.367	1.07336	-0.92488	-0.241442	1.00091	0.884975	0.965036	0.984824	15	15	15	15
	>sp|Q62376-2|RU17_MOUSE Isoform 2 of U1 small nuclear ribonucleoprotein 70 kDa OS=Mus musculus GN=Snrnp70	0.618674	-0.61853	1.02188	0.36065	0.98529	0.940904	0.937457	0.97593	2	2	2	2
	>sp|Q62393|TPD52_MOUSE Tumor protein D52 OS=Mus musculus GN=Tpd52 PE=1 SV=2	1.64982	0.761179	-0.440147	-1.50023	0.669645	0.935788	1.00342	0.704499	2	2	2	2
	>sp|Q64345|IFIT3_MOUSE Interferon-induced protein with tetratricopeptide repeats 3 OS=Mus musculus GN=Ifit3 PE=2 SV=1	-0.853709	1.49367	-1.74708	-1.21777	0.95037	0.699297	0.606202	0.793582	3	3	2	2
	>sp|Q64355|EFS_MOUSE Embryonal Fyn-associated substrate OS=Mus musculus GN=Efs PE=1 SV=2	-0.00142477	0.0571466	-0.476719	-0.474267	0.999752	0.994798	1.00277	0.963524	1	1	1	1
	>sp|Q62418|DBNL_MOUSE Drebrin-like protein OS=Mus musculus GN=Dbnl PE=1 SV=2	-0.0935656	0.286027	0.19264	0.436452	0.995962	0.971378	1.01213	0.9674	7	5	6	6
	>sp|Q62422|OSTF1_MOUSE Osteoclast-stimulating factor 1 OS=Mus musculus GN=Ostf1 PE=1 SV=2	1.00914	1.24565	0.590933	0.540737	0.899042	0.805745	0.997981	0.955029	5	5	5	5
	>sp|Q9CZS1|AL1B1_MOUSE Aldehyde dehydrogenase X, mitochondrial OS=Mus musculus GN=Aldh1b1 PE=1 SV=1	4.00434	-0.948675	5.73657	1.46982	0.00428478	0.901983	2.03849e-06	0.713551	1	1	1	1
	>tr|T2L0M0|T2L0M0_LISMN tRNA-specific adenosine deaminase OS=Listeria monocytogenes EGD GN=tadA PE=3 SV=1	0.423707	0.385905	-1.77121	-2.18132	1.00306	0.979568	0.591188	0.351583	1	1	1	1
	>sp|Q64455|PTPRJ_MOUSE Receptor-type tyrosine-protein phosphatase eta OS=Mus musculus GN=Ptprj PE=1 SV=2	-0.13793	1.31115	-1.01581	-0.442681	0.994257	0.782398	0.936937	0.964985	13	13	13	13
	>sp|Q9WUH1|TM115_MOUSE Transmembrane protein 115 OS=Mus musculus GN=Tmem115 PE=1 SV=1	-3.32905	-1.02864	0.0519819	2.52861	0.0334312	0.889092	1.00498	0.220919	1	1	1	1
	>sp|Q64514|TPP2_MOUSE Tripeptidyl-peptidase 2 OS=Mus musculus GN=Tpp2 PE=1 SV=3	-0.629989	-0.166397	-0.507458	-0.119595	0.983957	0.990146	1.00269	0.991437	22	22	22	22
	>sp|Q64516-1|GLPK_MOUSE Isoform 1 of Glycerol kinase OS=Mus musculus GN=Gk	0.464694	1.03498	-0.588005	-0.480903	0.998572	0.888865	0.998321	0.963284	1	1	1	1
	>sp|Q64518|AT2A3_MOUSE Sarcoplasmic/endoplasmic reticulum calcium ATPase 3 OS=Mus musculus GN=Atp2a3 PE=2 SV=3	0.984782	0.593625	0.963469	0.619044	0.906027	0.942489	0.951272	0.941778	1	1	1	1
	>sp|Q62426|CYTB_MOUSE Cystatin-B OS=Mus musculus GN=Cstb PE=1 SV=1	1.29937	0.663162	-0.0693787	-0.55192	0.794091	0.934205	1.00799	0.954485	4	5	5	4
	>sp|Q62465|VAT1_MOUSE Synaptic vesicle membrane protein VAT-1 homolog OS=Mus musculus GN=Vat1 PE=1 SV=3	0.280206	1.59967	-2.1965	-2.33073	1.00573	0.646159	0.35475	0.286416	9	9	9	9
	>sp|Q62523|ZYX_MOUSE Zyxin OS=Mus musculus GN=Zyx PE=1 SV=2	0.316086	0.568961	-0.260213	-0.725887	1.00656	0.951131	1.0071	0.914153	9	7	9	10
	>sp|Q64727|VINC_MOUSE Vinculin OS=Mus musculus GN=Vcl PE=1 SV=4	0.204154	0.504894	0.789826	0.862866	1.00315	0.961311	0.992086	0.87783	40	36	40	40
	>sp|Q63810|CANB1_MOUSE Calcineurin subunit B type 1 OS=Mus musculus GN=Ppp3r1 PE=1 SV=3	0.504658	1.5148	-1.99522	-1.96359	0.998644	0.688044	0.46515	0.468839	2	2	2	2
	>sp|Q64105|SPRE_MOUSE Sepiapterin reductase OS=Mus musculus GN=Spr PE=1 SV=1	-0.156311	0.0873776	-0.346104	-0.165178	0.995509	0.991769	1.00613	0.989903	2	2	2	2
	>sp|Q66T02|PKHG5_MOUSE Pleckstrin homology domain-containing family G member 5 OS=Mus musculus GN=Plekhg5 PE=1 SV=1	-1.30946	-0.692437	-1.4624	-0.848785	0.790552	0.937344	0.788453	0.882442	1	1	1	1
	>sp|Q68ED3|PAPD5_MOUSE Non-canonical poly(A) RNA polymerase PAPD5 OS=Mus musculus GN=Papd5 PE=1 SV=2	-0.0733625	0.199087	-0.134065	0.0707678	1.00018	0.984163	1.01139	0.993307	1	1	1	1
	>sp|Q68FD5|CLH1_MOUSE Clathrin heavy chain 1 OS=Mus musculus GN=Cltc PE=1 SV=3	-0.535295	1.00261	-1.31195	-0.59501	0.994579	0.887671	0.864699	0.944248	51	48	51	52
	>sp|Q641P0|ARP3B_MOUSE Actin-related protein 3B OS=Mus musculus GN=Actr3b PE=2 SV=1	0.511101	0.393401	-0.744754	-1.2215	0.997541	0.980754	1.00252	0.795245	4	4	4	4
	>sp|Q68FH4|GALK2_MOUSE N-acetylgalactosamine kinase OS=Mus musculus GN=Galk2 PE=1 SV=1	0.223658	0.27309	-0.495735	-0.572737	1.00272	0.970843	1.00306	0.952511	1	1	1	1
	>sp|Q68FL4|SAHH3_MOUSE Putative adenosylhomocysteinase 3 OS=Mus musculus GN=Ahcyl2 PE=1 SV=1	-1.60942	-0.526761	-0.526493	0.651204	0.690121	0.959194	1.00582	0.930596	1	1	1	1
	>tr|Q9DCC5|Q9DCC5_MOUSE Cbx3 protein OS=Mus musculus GN=Cbx3 PE=1 SV=1	5.03894	-1.08276	3.93231	-0.534018	6.87104e-05	0.884154	0.00405768	0.953393	1	1	1	1
	>sp|Q69Z37|SAM9L_MOUSE Sterile alpha motif domain-containing protein 9-like OS=Mus musculus GN=Samd9l PE=1 SV=2	0.211681	0.499251	-0.500601	-0.413882	1.0043	0.962172	1.0028	0.968795	1	1	1	1
	>sp|Q69ZF7|CNNM4_MOUSE Metal transporter CNNM4 OS=Mus musculus GN=Cnnm4 PE=1 SV=2	-0.289968	0.290469	-0.616565	-0.247975	1.00182	0.969996	0.994341	0.982919	1	1	1	1
	>sp|Q64277|BST1_MOUSE ADP-ribosyl cyclase/cyclic ADP-ribose hydrolase 2 OS=Mus musculus GN=Bst1 PE=1 SV=1	-0.0424827	0.285964	-1.01237	-0.964002	0.999878	0.971077	0.937693	0.853669	2	2	2	2
	>sp|Q69ZN6|GNPTA_MOUSE N-acetylglucosamine-1-phosphotransferase subunits alpha/beta OS=Mus musculus GN=Gnptab PE=2 SV=2	-0.569262	0.113054	1.59773	2.38825	0.984904	0.993248	0.723169	0.26832	1	1	1	1
	>sp|Q69ZN7|MYOF_MOUSE Myoferlin OS=Mus musculus GN=Myof PE=1 SV=2	0.870869	2.95386	-2.86845	-2.60645	0.945147	0.0646017	0.0947318	0.197985	82	78	77	74
	>sp|Q69ZQ2|ISY1_MOUSE Pre-mRNA-splicing factor ISY1 homolog OS=Mus musculus GN=Isy1 PE=1 SV=2	-1.73724	-1.95438	-0.547292	-0.121368	0.633243	0.431859	1.00366	0.992153	1	1	1	1
	>sp|Q69ZR2|HECD1_MOUSE E3 ubiquitin-protein ligase HECTD1 OS=Mus musculus GN=Hectd1 PE=1 SV=2	1.33094	1.12403	0.0924584	0.371606	0.778002	0.857967	1.00881	0.975423	1	1	2	2
	>sp|Q0KK56|F184B_MOUSE Protein FAM184B OS=Mus musculus GN=Fam184b PE=2 SV=1	-2.12664	-1.11467	1.86401	3.47349	0.403307	0.8652	0.539466	0.0327241	1	1	1	1
	>sp|Q64281|LIRB4_MOUSE Leukocyte immunoglobulin-like receptor subfamily B member 4 OS=Mus musculus GN=Lilrb4 PE=1 SV=1	-0.615415	2.17564	-1.71029	-0.742651	0.984418	0.319071	0.633179	0.914844	5	4	5	5
	>sp|Q64337|SQSTM_MOUSE Sequestosome-1 OS=Mus musculus GN=Sqstm1 PE=1 SV=1	0.00601008	-0.0379026	-1.28656	-1.51109	1.00143	0.99754	0.874886	0.697421	2	2	2	2
	>sp|Q6A0D4|RFTN1_MOUSE Raftlin OS=Mus musculus GN=Rftn1 PE=1 SV=4	-1.36047	1.10077	-1.31485	0.0904118	0.768477	0.875493	0.864918	0.992647	15	16	16	15
	>sp|Q8BWT1|THIM_MOUSE 3-ketoacyl-CoA thiolase, mitochondrial OS=Mus musculus GN=Acaa2 PE=1 SV=3	4.94453	-1.20541	4.01939	-0.728997	0.000103073	0.822523	0.00303056	0.914667	1	1	1	1
	>sp|Q6DFV5|HELZ_MOUSE Probable helicase with zinc finger domain OS=Mus musculus GN=Helz PE=1 SV=2	0.366991	1.75539	-0.0791363	0.613527	1.0005	0.545624	1.00766	0.93889	1	1	1	1
	>sp|Q64343|ABCG1_MOUSE ATP-binding cassette sub-family G member 1 OS=Mus musculus GN=Abcg1 PE=1 SV=1	-0.185345	1.15281	-0.36725	0.348228	1.00055	0.839743	1.01157	0.975619	5	5	5	5
	>sp|Q64378|FKBP5_MOUSE Peptidyl-prolyl cis-trans isomerase FKBP5 OS=Mus musculus GN=Fkbp5 PE=1 SV=1	-0.52295	-0.152254	-0.12871	0.309332	0.995588	0.989483	1.01143	0.982647	2	2	2	2
	>sp|Q6GQT9|NOMO1_MOUSE Nodal modulator 1 OS=Mus musculus GN=Nomo1 PE=1 SV=1	1.27222	0.663279	0.653001	0.0433428	0.804605	0.934577	0.99281	0.999474	1	1	1	1
	>sp|Q6GYP7|RGPA1_MOUSE Ral GTPase-activating protein subunit alpha-1 OS=Mus musculus GN=Ralgapa1 PE=1 SV=1	0.292245	-0.986168	2.3724	2.03213	1.00342	0.891602	0.260543	0.435069	1	1	1	1
	>sp|Q64430|ATP7A_MOUSE Copper-transporting ATPase 1 OS=Mus musculus GN=Atp7a PE=1 SV=3	-0.605902	-0.672971	-0.0585214	0.150384	0.984208	0.939067	1.00482	0.991144	2	2	2	2
	>sp|Q64669|NQO1_MOUSE NAD(P)H dehydrogenase [quinone] 1 OS=Mus musculus GN=Nqo1 PE=1 SV=3	-0.477487	-0.412571	0.185588	0.523763	1.00097	0.97969	1.01122	0.958892	4	4	4	4
	>sp|Q64674|SPEE_MOUSE Spermidine synthase OS=Mus musculus GN=Srm PE=2 SV=1	-0.0921808	-0.781778	0.250927	0.0778823	0.995243	0.92631	1.00711	0.992298	5	5	5	5
	>sp|Q6IRU2|TPM4_MOUSE Tropomyosin alpha-4 chain OS=Mus musculus GN=Tpm4 PE=2 SV=3	0.454	0.267909	-0.587293	-0.897225	1.00175	0.972566	0.998119	0.871954	11	11	11	11
	>sp|Q64704|STX3_MOUSE Syntaxin-3 OS=Mus musculus GN=Stx3 PE=2 SV=1	0.651666	1.8649	-1.68608	-1.93492	0.97989	0.481583	0.650944	0.483585	8	8	8	8
	>sp|Q64735|CR1L_MOUSE Complement component receptor 1-like protein OS=Mus musculus GN=Cr1l PE=1 SV=1	-1.25138	0.479271	-0.626247	0.500904	0.809607	0.961142	0.997315	0.963471	9	9	9	9
	>sp|Q64737|PUR2_MOUSE Trifunctional purine biosynthetic protein adenosine-3 OS=Mus musculus GN=Gart PE=2 SV=3	0.273393	0.38406	0.723565	0.899316	1.0048	0.980262	0.99402	0.872373	4	4	4	4
	>sp|Q6NS45|CCD66_MOUSE Coiled-coil domain-containing protein 66 OS=Mus musculus GN=Ccdc66 PE=1 SV=3	-0.929388	-0.492494	-0.362923	0.186456	0.92015	0.960733	1.01063	0.988199	1	1	1	1
	>sp|Q6NXY1|TBC31_MOUSE TBC1 domain family member 31 OS=Mus musculus GN=Tbc1d31 PE=2 SV=1	0.705346	0.891897	-0.56026	-0.732357	0.977992	0.906551	1.00114	0.914359	1	1	1	1
	>sp|Q6NZB0|DNJC8_MOUSE DnaJ homolog subfamily C member 8 OS=Mus musculus GN=Dnajc8 PE=2 SV=2	1.07803	-0.394178	2.56341	1.87393	0.866416	0.982411	0.18037	0.522162	1	1	1	1
	>sp|Q6NZC7|S23IP_MOUSE SEC23-interacting protein OS=Mus musculus GN=Sec23ip PE=2 SV=2	0.358444	-0.380852	-1.01926	-1.65669	0.999901	0.979532	0.936163	0.628701	1	1	1	1
	>sp|Q6NZJ6|IF4G1_MOUSE Eukaryotic translation initiation factor 4 gamma 1 OS=Mus musculus GN=Eif4g1 PE=1 SV=1	1.2285	0.367167	-0.65791	-1.29348	0.819738	0.974417	0.994102	0.776936	13	11	11	12
	>sp|Q6NZN0|RBM26_MOUSE RNA-binding protein 26 OS=Mus musculus GN=Rbm26 PE=1 SV=2	-0.12009	-0.888198	0.82005	0.62136	0.992941	0.906158	0.986213	0.941549	1	1	1	1
	>sp|Q68FE6|FA65A_MOUSE Protein FAM65A OS=Mus musculus GN=Fam65a PE=1 SV=2	0.290608	0.316956	-0.070917	-0.0970997	1.00273	0.969909	1.00795	0.991677	2	2	2	2
	>sp|Q6P1B1|XPP1_MOUSE Xaa-Pro aminopeptidase 1 OS=Mus musculus GN=Xpnpep1 PE=2 SV=1	-0.149312	1.06867	-1.10513	-0.486852	0.996748	0.885016	0.921393	0.962934	1	1	1	1
	>sp|Q6P1H1|CYAC3_MOUSE Cytochrome b ascorbate-dependent protein 3 OS=Mus musculus GN=Cyb561a3 PE=1 SV=1	0.386539	-0.278118	0.232773	-0.166677	1.00091	0.969975	1.01049	0.9909	1	1	1	1
	>sp|Q69ZK0|PREX1_MOUSE Phosphatidylinositol 3,4,5-trisphosphate-dependent Rac exchanger 1 protein OS=Mus musculus GN=Prex1 PE=1 SV=2	-0.269153	-0.623759	-0.0649728	-0.0432782	1.00326	0.939261	1.00569	0.999221	7	7	7	7
	>sp|Q6P542|ABCF1_MOUSE ATP-binding cassette sub-family F member 1 OS=Mus musculus GN=Abcf1 PE=1 SV=1	0.390085	0.0789981	-0.165115	-0.441766	1.00055	0.993539	1.00834	0.965118	3	3	3	3
	>sp|Q6P549|SHIP2_MOUSE Phosphatidylinositol 3,4,5-trisphosphate 5-phosphatase 2 OS=Mus musculus GN=Inppl1 PE=1 SV=1	0.300787	0.105707	-0.0426537	-0.204985	1.005	0.995105	1.00466	0.988009	1	1	1	1
	>sp|Q6P5D8|SMHD1_MOUSE Structural maintenance of chromosomes flexible hinge domain-containing protein 1 OS=Mus musculus GN=Smchd1 PE=1 SV=2	0.402475	-0.843932	1.65831	1.10198	1.00105	0.916295	0.67144	0.809492	1	1	1	1
	>sp|Q6P5E4|UGGG1_MOUSE UDP-glucose:glycoprotein glucosyltransferase 1 OS=Mus musculus GN=Uggt1 PE=1 SV=4	1.70149	0.667748	0.864869	-0.0839184	0.632826	0.935953	0.981145	0.992507	3	3	3	3
	>sp|Q6A028|SWP70_MOUSE Switch-associated protein 70 OS=Mus musculus GN=Swap70 PE=1 SV=2	-1.38071	-0.619354	-0.469438	0.710428	0.764596	0.94044	1.003	0.920522	4	5	4	5
	>sp|Q6A0A9|F120A_MOUSE Constitutive coactivator of PPAR-gamma-like protein 1 OS=Mus musculus GN=FAM120A PE=1 SV=2	0.504988	-0.117884	0.202213	-0.226148	0.998747	0.9926	1.01286	0.986473	4	4	4	4
	>sp|Q6DFX2|ANTR2_MOUSE Anthrax toxin receptor 2 OS=Mus musculus GN=Antxr2 PE=2 SV=1	-1.20741	-0.618095	-0.830917	-0.172105	0.827694	0.94043	0.986843	0.990716	2	2	2	2
	>sp|Q6P5H6-3|FRMD5_MOUSE Isoform 3 of FERM domain-containing protein 5 OS=Mus musculus GN=Frmd5	-1.25711	0.247917	-0.880727	0.317764	0.810842	0.975207	0.981337	0.980364	1	1	1	1
	>sp|Q6P7W5|SEN2_MOUSE tRNA-splicing endonuclease subunit Sen2 OS=Mus musculus GN=Tsen2 PE=1 SV=1	0.222196	-0.609471	-0.688641	-1.30659	1.00338	0.939686	0.992684	0.775517	1	1	1	1
	>sp|Q6P8J7|KCRS_MOUSE Creatine kinase S-type, mitochondrial OS=Mus musculus GN=Ckmt2 PE=1 SV=1	-1.50423	0.130763	0.927746	2.51909	0.734637	0.989457	0.964094	0.223155	1	1	1	1
	>sp|Q6GQT1|A2MP_MOUSE Alpha-2-macroglobulin-P OS=Mus musculus GN=A2mp PE=2 SV=2	-0.230379	-1.98627	1.32555	1.82872	1.00105	0.422025	0.859033	0.547314	6	8	8	7
	>sp|O88569|ROA2_MOUSE Heterogeneous nuclear ribonucleoproteins A2/B1 OS=Mus musculus GN=Hnrnpa2b1 PE=1 SV=2	3.30006	-1.34514	2.3519	-0.361807	0.0358609	0.761216	0.266061	0.975934	10	9	9	10
	>sp|Q6P9J9|ANO6_MOUSE Anoctamin-6 OS=Mus musculus GN=Ano6 PE=1 SV=1	0.609269	2.73095	-1.2766	-0.836638	0.98333	0.109334	0.874303	0.886466	11	11	11	11
	>sp|Q6P9K8-3|CSKI1_MOUSE Isoform 3 of Caskin-1 OS=Mus musculus GN=Caskin1	-1.29587	-0.051838	0.388603	1.64636	0.796118	0.993989	1.00727	0.636207	1	1	1	1
	>sp|Q6P9N1|HYCCI_MOUSE Hyccin OS=Mus musculus GN=Fam126a PE=1 SV=2	-0.720448	0.9975	-1.79341	-0.898173	0.979641	0.890173	0.575083	0.873202	3	3	3	3
	>sp|Q8K482|EMIL2_MOUSE EMILIN-2 OS=Mus musculus GN=Emilin2 PE=1 SV=1	-3.25559	-1.46313	-0.848583	1.45118	0.0406402	0.722722	0.984742	0.722097	22	22	24	24
	>sp|Q6P9Q4|FHOD1_MOUSE FH1/FH2 domain-containing protein 1 OS=Mus musculus GN=Fhod1 PE=1 SV=3	-0.303664	-0.476148	0.325418	0.432895	1.00604	0.961923	1.01357	0.965741	1	1	1	1
	>sp|Q6P9Q6|FKB15_MOUSE FK506-binding protein 15 OS=Mus musculus GN=Fkbp15 PE=1 SV=2	1.22702	0.980277	-0.653625	-1.27503	0.820901	0.893026	0.993169	0.777856	1	1	1	1
	>sp|Q6IRU5|CLCB_MOUSE Clathrin light chain B OS=Mus musculus GN=Cltb PE=1 SV=1	-1.27823	-0.657483	-0.74401	0.0192223	0.798992	0.932774	1.00091	0.999466	4	4	4	4
	>sp|Q6KAR6|EXOC3_MOUSE Exocyst complex component 3 OS=Mus musculus GN=Exoc3 PE=1 SV=2	-0.767484	-1.04332	-0.249445	-0.0682181	0.975129	0.885944	1.0063	0.994203	4	4	4	4
	>sp|Q6KAU4|MB12B_MOUSE Multivesicular body subunit 12B OS=Mus musculus GN=Mvb12b PE=2 SV=2	-1.0802	0.0712116	0.277005	1.41487	0.865009	0.993245	1.01006	0.733593	4	4	4	4
	>sp|Q6P069|SORCN_MOUSE Sorcin OS=Mus musculus GN=Sri PE=1 SV=1	-0.179748	1.23748	-1.88109	-1.55626	0.999107	0.807213	0.5313	0.672095	8	8	8	8
	>sp|Q6PB66|LPPRC_MOUSE Leucine-rich PPR motif-containing protein, mitochondrial OS=Mus musculus GN=Lrpprc PE=1 SV=2	-0.331133	-0.0960852	0.848156	1.29238	1.00244	0.992859	0.984607	0.777537	1	1	1	1
	>sp|Q6PCN7|HLTF_MOUSE Helicase-like transcription factor OS=Mus musculus GN=Hltf PE=1 SV=1	-0.706155	0.0245003	-1.66563	-1.23561	0.977557	1	0.664017	0.787985	1	1	1	1
	>sp|Q6PD03|2A5A_MOUSE Serine/threonine-protein phosphatase 2A 56 kDa regulatory subunit alpha isoform OS=Mus musculus GN=Ppp2r5a PE=2 SV=1	0.27876	-0.498452	-0.905185	-1.24504	1.00524	0.961717	0.966678	0.782047	2	2	1	1
	>sp|Q6PDI5|ECM29_MOUSE Proteasome-associated protein ECM29 homolog OS=Mus musculus GN=Ecm29 PE=1 SV=3	0.0260624	0.939468	-1.21108	-0.873987	1.00115	0.903797	0.88872	0.875207	1	1	1	1
	>sp|Q6PDI6|FA63B_MOUSE Protein FAM63B OS=Mus musculus GN=Fam63b PE=2 SV=1	-1.0023	-0.162224	-0.0192765	0.842253	0.9016	0.990213	1.00213	0.884145	1	1	1	1
	>sp|Q6P3A9|ARL11_MOUSE ADP-ribosylation factor-like protein 11 OS=Mus musculus GN=Arl11 PE=2 SV=1	0.475558	0.670021	-0.704449	-0.841439	0.999859	0.937384	0.992893	0.883995	2	2	2	2
	>sp|Q6P5F6|S39AA_MOUSE Zinc transporter ZIP10 OS=Mus musculus GN=Slc39a10 PE=1 SV=1	-1.84296	-1.05309	-0.4067	0.643794	0.567018	0.881858	1.00608	0.932768	2	2	2	2
	>sp|Q6PDY2|AEDO_MOUSE 2-aminoethanethiol dioxygenase OS=Mus musculus GN=Ado PE=1 SV=2	-1.16875	-0.823651	0.0359631	0.682955	0.83883	0.921241	1.00464	0.923611	1	1	1	1
	>sp|Q6PE13|PRRT3_MOUSE Proline-rich transmembrane protein 3 OS=Mus musculus GN=Prrt3 PE=1 SV=1	-1.2557	-1.20988	0.654411	1.26566	0.811883	0.819819	0.993898	0.784434	1	1	1	1
	>sp|Q6P5F7|TTYH3_MOUSE Protein tweety homolog 3 OS=Mus musculus GN=Ttyh3 PE=1 SV=1	-1.8955	-0.452937	0.540808	2.02566	0.545675	0.969287	1.00417	0.437854	4	4	4	4
	>sp|Q6PG95|CRML_MOUSE Protein cramped-like OS=Mus musculus GN=Cramp1l PE=2 SV=3	-1.3141	-1.22434	0.764866	1.44364	0.789877	0.812097	0.998755	0.721966	1	1	1	1
	>sp|Q6PGF7|EXOC8_MOUSE Exocyst complex component 8 OS=Mus musculus GN=Exoc8 PE=1 SV=1	-0.300351	-2.18684	-0.399765	-0.235753	1.00505	0.314158	1.00439	0.985928	3	3	2	3
	>sp|Q6PGG2|GMIP_MOUSE GEM-interacting protein OS=Mus musculus GN=Gmip PE=1 SV=1	-0.120712	-1.63004	0.894721	-0.454519	0.992723	0.630511	0.973023	0.965036	3	4	3	2
	>sp|Q6PHN7|TM164_MOUSE Transmembrane protein 164 OS=Mus musculus GN=Tmem164 PE=2 SV=1	0.861334	0.594992	-0.538961	-1.02159	0.949022	0.943312	1.00431	0.832411	1	1	1	1
	>sp|Q6PHN9|RAB35_MOUSE Ras-related protein Rab-35 OS=Mus musculus GN=Rab35 PE=1 SV=1	-0.909794	0.904107	-0.488157	0.608163	0.921939	0.910397	1.00308	0.939741	10	10	10	10
	>sp|Q6P5F9|XPO1_MOUSE Exportin-1 OS=Mus musculus GN=Xpo1 PE=1 SV=1	-0.147838	-0.310741	-0.668387	-0.761838	0.997062	0.970436	0.994807	0.907364	4	4	4	4
	>sp|Q6P8X1|SNX6_MOUSE Sorting nexin-6 OS=Mus musculus GN=Snx6 PE=1 SV=2	0.258269	0.538702	-1.27647	-1.45614	1.00185	0.957305	0.873391	0.717424	4	4	4	4
	>sp|Q6P9R2|OXSR1_MOUSE Serine/threonine-protein kinase OSR1 OS=Mus musculus GN=Oxsr1 PE=1 SV=1	-0.381596	0.200444	-0.258998	0.174565	0.997696	0.983605	1.00753	0.989506	4	4	4	4
	>sp|Q6PAR5|GAPD1_MOUSE GTPase-activating protein and VPS9 domain-containing protein 1 OS=Mus musculus GN=Gapvd1 PE=1 SV=2	0.433205	1.54628	-0.128097	0.267655	1.00519	0.677621	1.0113	0.981409	4	4	4	4
	>sp|Q6PIE5|AT1A2_MOUSE Sodium/potassium-transporting ATPase subunit alpha-2 OS=Mus musculus GN=Atp1a2 PE=1 SV=1	-0.324502	0.29132	-0.580073	-0.185997	1.00559	0.970624	0.999924	0.988277	1	1	1	1
	>sp|Q6PB44|PTN23_MOUSE Tyrosine-protein phosphatase non-receptor type 23 OS=Mus musculus GN=Ptpn23 PE=1 SV=2	1.58951	1.98547	-0.238139	-0.55321	0.690908	0.420592	1.00941	0.954427	2	2	2	2
	>sp|Q6QIY3|SCNAA_MOUSE Sodium channel protein type 10 subunit alpha OS=Mus musculus GN=Scn10a PE=1 SV=2	1.25171	1.40425	1.37381	1.32195	0.810987	0.741082	0.828121	0.773138	1	1	1	1
	>sp|Q6PDL0|DC1L2_MOUSE Cytoplasmic dynein 1 light intermediate chain 2 OS=Mus musculus GN=Dync1li2 PE=1 SV=2	1.54616	0.559083	0.363153	-0.594054	0.71669	0.951066	1.01081	0.944385	2	2	2	2
	>sp|Q6PDM2|SRSF1_MOUSE Serine/arginine-rich splicing factor 1 OS=Mus musculus GN=Srsf1 PE=1 SV=3	1.14932	-1.20357	1.85352	0.611588	0.840384	0.822456	0.542603	0.93822	2	2	2	2
	>sp|Q6R891|NEB2_MOUSE Neurabin-2 OS=Mus musculus GN=Ppp1r9b PE=1 SV=1	0.495785	1.17	-0.872607	-0.762991	0.999654	0.834525	0.978496	0.907605	1	1	1	1
	>sp|Q6SJQ0|CLM8_MOUSE CMRF35-like molecule 8 OS=Mus musculus GN=Cd300a PE=1 SV=2	-0.780163	0.257578	-0.0606924	1.15923	0.971928	0.974201	1.0052	0.809067	3	3	3	3
	>sp|Q6PFQ7|RASL2_MOUSE Ras GTPase-activating protein 4 OS=Mus musculus GN=Rasa4 PE=2 SV=1	-0.0998372	1.46109	-2.56095	-2.5578	0.995043	0.724459	0.180724	0.214225	5	5	5	5
	>sp|Q6PHU5|SORT_MOUSE Sortilin OS=Mus musculus GN=Sort1 PE=1 SV=1	-0.0709563	0.813711	-0.982176	-0.61825	1.00001	0.92293	0.941506	0.940251	2	2	2	2
	>sp|Q6WKZ7|NOSTN_MOUSE Nostrin OS=Mus musculus GN=Nostrin PE=1 SV=2	-3.09652	-1.93056	-0.0618338	1.73032	0.0606468	0.447385	1.00518	0.591489	3	3	3	3
	>sp|Q6WVG3|KCD12_MOUSE BTB/POZ domain-containing protein KCTD12 OS=Mus musculus GN=Kctd12 PE=1 SV=1	0.0667588	-1.39796	-0.151152	-0.491099	1.00041	0.736651	1.00965	0.965344	7	6	7	7
	>sp|Q01338|ADA2A_MOUSE Alpha-2A adrenergic receptor OS=Mus musculus GN=Adra2a PE=1 SV=1	-3.46399	-1.52718	0.613219	2.39008	0.0221825	0.683376	0.992988	0.269514	2	2	2	2
	>sp|Q6XJV6|MO2R2_MOUSE Cell surface glycoprotein CD200 receptor 2 OS=Mus musculus GN=Cd200r1l PE=2 SV=1	-1.62774	-1.8273	-0.120568	0.342127	0.681654	0.508686	1.01127	0.975955	1	1	1	1
	>sp|Q6Y4S4|KISS1_MOUSE Metastasis-suppressor KiSS-1 OS=Mus musculus GN=Kiss1 PE=1 SV=2	1.94437	0.280092	0.316887	-1.11141	0.5241	0.969877	1.01096	0.80876	1	1	1	1
	>sp|Q6PIC6|AT1A3_MOUSE Sodium/potassium-transporting ATPase subunit alpha-3 OS=Mus musculus GN=Atp1a3 PE=1 SV=1	-0.612234	-1.22211	0.00601329	-0.226164	0.98506	0.813419	1.00083	0.986809	8	7	8	8
	>sp|Q6Q899|DDX58_MOUSE Probable ATP-dependent RNA helicase DDX58 OS=Mus musculus GN=Ddx58 PE=1 SV=2	0.695705	2.59583	-2.08281	-1.70931	0.972651	0.150981	0.409834	0.600892	2	2	2	2
	>sp|Q6ZPI0|JADE1_MOUSE Protein Jade-1 OS=Mus musculus GN=Jade1 PE=1 SV=2	-0.408855	0.899692	-1.42452	-0.751605	1.00244	0.908202	0.806345	0.907265	1	1	1	1
	>sp|Q6ZPJ0|TEX2_MOUSE Testis-expressed sequence 2 protein OS=Mus musculus GN=Tex2 PE=1 SV=2	-0.489249	-0.892752	-0.308914	-0.360681	1.00327	0.908711	1.00945	0.976685	1	1	1	1
	>sp|Q6ZQ08|CNOT1_MOUSE CCR4-NOT transcription complex subunit 1 OS=Mus musculus GN=Cnot1 PE=1 SV=2	-0.44648	-1.04657	0.496181	0.443794	1.00323	0.883019	1.00304	0.965482	1	1	1	1
	>sp|Q6ZQ38|CAND1_MOUSE Cullin-associated NEDD8-dissociated protein 1 OS=Mus musculus GN=Cand1 PE=2 SV=2	0.102568	0.683358	-0.742619	-0.638366	0.994292	0.93924	1.00015	0.933145	14	14	14	14
	>sp|Q6QLQ4|CLC7A_MOUSE C-type lectin domain family 7 member A OS=Mus musculus GN=Clec7a PE=1 SV=3	-0.454712	0.95862	-0.0302646	0.926843	1.00141	0.898538	1.00442	0.866665	2	2	2	2
	>sp|Q6ZQH8|NU188_MOUSE Nucleoporin NUP188 homolog OS=Mus musculus GN=Nup188 PE=1 SV=2	0.0369476	1.04278	-1.71828	-1.42185	0.999847	0.885899	0.630674	0.728117	1	1	1	1
	>sp|Q6R0H7|GNAS1_MOUSE Guanine nucleotide-binding protein G(s) subunit alpha isoforms XLas OS=Mus musculus GN=Gnas PE=2 SV=1	-0.650525	1.0601	-1.64113	-0.733731	0.98074	0.882457	0.68728	0.91538	10	9	10	10
	>sp|Q6SJQ7|CLM1_MOUSE CMRF35-like molecule 1 OS=Mus musculus GN=Cd300lf PE=1 SV=1	-0.834993	0.834674	-0.943109	0.0415612	0.957138	0.917612	0.961145	0.999412	4	4	4	4
	>sp|Q6URW6|MYH14_MOUSE Myosin-14 OS=Mus musculus GN=Myh14 PE=1 SV=1	2.01446	0.774115	-0.0113	-1.29558	0.481862	0.929486	1.00347	0.777717	2	2	2	2
	>sp|Q6X893|CTL1_MOUSE Choline transporter-like protein 1 OS=Mus musculus GN=Slc44a1 PE=1 SV=3	-0.319148	0.219907	-1.13233	-0.311572	1.00624	0.978725	0.908362	0.981568	6	5	6	6
	>sp|Q6ZPE2|MTMR5_MOUSE Myotubularin-related protein 5 OS=Mus musculus GN=Sbf1 PE=1 SV=2	-1.24813	0.173634	-0.170705	0.513997	0.809561	0.988665	1.00983	0.96023	5	4	5	5
	>sp|Q6ZWU9|RS27_MOUSE 40S ribosomal protein S27 OS=Mus musculus GN=Rps27 PE=1 SV=3	0.552904	0.226518	0.404988	0.159833	0.988991	0.977776	1.00617	0.989356	1	1	1	1
	>sp|Q6ZPF4|FMNL3_MOUSE Formin-like protein 3 OS=Mus musculus GN=Fmnl3 PE=1 SV=2	-0.612027	0.442384	0.487903	1.43207	0.984248	0.972482	1.00289	0.725376	2	2	2	2
	>sp|Q6ZWV7|RL35_MOUSE 60S ribosomal protein L35 OS=Mus musculus GN=Rpl35 PE=2 SV=1	2.52695	2.18519	-1.11863	-2.44413	0.227152	0.314453	0.915437	0.251382	3	3	3	3
	>sp|Q6ZWX6|IF2A_MOUSE Eukaryotic translation initiation factor 2 subunit 1 OS=Mus musculus GN=Eif2s1 PE=1 SV=3	0.262461	-0.900868	0.0165367	-0.552778	1.00189	0.909315	1.00224	0.953983	6	6	6	6
	>sp|Q6ZQA0|NBEL2_MOUSE Neurobeachin-like protein 2 OS=Mus musculus GN=Nbeal2 PE=2 SV=2	0.287506	-0.320058	1.02765	0.938141	1.00311	0.968724	0.93762	0.861752	5	5	5	5
	>sp|Q6ZWY8|TYB10_MOUSE Thymosin beta-10 OS=Mus musculus GN=Tmsb10 PE=2 SV=3	0.0316683	0.506592	-0.223849	0.0492525	1.00143	0.962123	1.01203	0.999194	1	1	1	1
	>sp|B2RXR6|ANR44_MOUSE Serine/threonine-protein phosphatase 6 regulatory ankyrin repeat subunit B OS=Mus musculus GN=Ankrd44 PE=2 SV=1	0.332156	-1.58807	3.1403	1.21194	1.0026	0.652367	0.0459503	0.792301	1	1	1	1
	>sp|Q70KF4|CMYA5_MOUSE Cardiomyopathy-associated protein 5 OS=Mus musculus GN=Cmya5 PE=1 SV=2	0.1138	-0.739313	0.698937	0.34633	0.994533	0.937201	0.992104	0.975594	1	1	1	1
	>sp|Q6ZQI3|MLEC_MOUSE Malectin OS=Mus musculus GN=Mlec PE=2 SV=2	1.50319	0.13127	1.70352	0.878376	0.734923	0.989338	0.63957	0.874489	4	4	4	4
	>sp|Q6ZQK5|ACAP2_MOUSE Arf-GAP with coiled-coil, ANK repeat and PH domain-containing protein 2 OS=Mus musculus GN=Acap2 PE=1 SV=2	-0.205368	-0.208181	0.63299	0.0968726	1.00415	0.981294	0.995117	0.991555	5	4	5	5
	>sp|Q75N73|S39AE_MOUSE Zinc transporter ZIP14 OS=Mus musculus GN=Slc39a14 PE=1 SV=1	-1.11651	1.47071	-0.671156	1.08197	0.850294	0.718776	0.994813	0.812765	1	1	1	1
	>sp|Q75VT8|HIDE1_MOUSE Protein HIDE1 OS=Mus musculus GN=Hide1 PE=1 SV=1	-1.9031	-0.836604	-0.193083	1.08042	0.539281	0.917614	1.01279	0.811964	1	1	1	1
	>sp|Q6ZQM8|UD17C_MOUSE UDP-glucuronosyltransferase 1-7C OS=Mus musculus GN=Ugt1a7c PE=2 SV=1	0.0536046	-0.354501	0.323012	0.216932	1.00176	0.973952	1.0136	0.98841	2	2	2	2
	>sp|Q6ZWN5|RS9_MOUSE 40S ribosomal protein S9 OS=Mus musculus GN=Rps9 PE=1 SV=3	1.72794	2.17065	-0.618574	-1.08269	0.627386	0.322093	0.995162	0.81253	10	9	10	11
	>sp|Q6ZWR6|SYNE1_MOUSE Nesprin-1 OS=Mus musculus GN=Syne1 PE=1 SV=2	0.794911	0.283957	0.370387	0.0518875	0.969328	0.970123	1.0108	0.99824	2	2	2	2
	>sp|Q78HU7|GLPC_MOUSE Glycophorin-C OS=Mus musculus GN=Gypc PE=3 SV=2	-1.38053	-0.567849	-0.390372	0.201021	0.763812	0.950041	1.00667	0.988556	1	1	1	1
	>sp|Q78IQ7|S39A4_MOUSE Zinc transporter ZIP4 OS=Mus musculus GN=Slc39a4 PE=1 SV=1	-1.30678	0.153126	0.399971	1.17365	0.790433	0.989699	1.00504	0.807203	3	2	3	3
	>sp|Q78IS1|TMED3_MOUSE Transmembrane emp24 domain-containing protein 3 OS=Mus musculus GN=Tmed3 PE=2 SV=1	0.233008	0.0509417	1.48288	1.61281	1.00145	0.994119	0.780984	0.649564	1	1	1	1
	>sp|Q78PY7|SND1_MOUSE Staphylococcal nuclease domain-containing protein 1 OS=Mus musculus GN=Snd1 PE=1 SV=1	0.993103	0.104821	0.247442	-0.455106	0.900622	0.994908	1.00675	0.964833	11	11	11	11
	>sp|Q78S06|SYS1_MOUSE Protein SYS1 homolog OS=Mus musculus GN=Sys1 PE=2 SV=1	-0.939986	-0.565207	0.651374	1.34822	0.923016	0.950219	0.992565	0.762769	1	1	1	1
	>sp|Q7M6Y3|PICAL_MOUSE Phosphatidylinositol-binding clathrin assembly protein OS=Mus musculus GN=Picalm PE=1 SV=1	-0.268451	0.486322	-0.823161	-0.490904	1.0032	0.961322	0.985467	0.965115	6	6	6	6
	>sp|Q7M6Y6|MRO2B_MOUSE Maestro heat-like repeat-containing protein family member 2B OS=Mus musculus GN=Mroh2b PE=2 SV=2	0.354088	-0.924253	0.731698	0.0569766	1.00155	0.907471	0.995337	0.997711	1	1	1	1
	>sp|P02104|HBE_MOUSE Hemoglobin subunit epsilon-Y2 OS=Mus musculus GN=Hbb-y PE=1 SV=2	-1.25037	-1.61951	2.53128	3.25725	0.80919	0.636166	0.19088	0.0480748	1	1	1	1
	>sp|Q7TMB8|CYFP1_MOUSE Cytoplasmic FMR1-interacting protein 1 OS=Mus musculus GN=Cyfip1 PE=1 SV=1	-1.59606	-0.290188	-0.318616	0.988449	0.690674	0.969544	1.01242	0.843172	26	25	27	26
	>sp|Q6ZWV3|RL10_MOUSE 60S ribosomal protein L10 OS=Mus musculus GN=Rpl10 PE=1 SV=3	1.93848	0.944275	0.164336	-0.946285	0.526582	0.902261	1.00835	0.860264	4	4	5	5
	>sp|Q7TMM9|TBB2A_MOUSE Tubulin beta-2A chain OS=Mus musculus GN=Tubb2a PE=1 SV=1	0.932119	1.36152	-0.938884	-1.14415	0.921448	0.756113	0.963199	0.809735	16	15	15	15
	>sp|Q6ZWY3|RS27L_MOUSE 40S ribosomal protein S27-like OS=Mus musculus GN=Rps27l PE=2 SV=3	1.22868	0.891897	-0.653408	-1.37236	0.821302	0.905898	0.992872	0.752959	2	2	2	2
	>sp|Q7TMS5|ABCG2_MOUSE ATP-binding cassette sub-family G member 2 OS=Mus musculus GN=Abcg2 PE=2 SV=1	-2.1884	-1.97648	-0.625455	0.28482	0.379177	0.427331	0.996075	0.981281	1	1	1	1
	>sp|Q71FD5|ZNRF2_MOUSE E3 ubiquitin-protein ligase ZNRF2 OS=Mus musculus GN=Znrf2 PE=1 SV=1	-1.42109	-0.779574	1.43626	-0.565923	0.757597	0.927318	0.797392	0.954578	4	3	2	3
	>sp|Q71LX4|TLN2_MOUSE Talin-2 OS=Mus musculus GN=Tln2 PE=1 SV=3	-0.169898	0.874933	-0.51095	0.123268	0.997454	0.911115	1.00355	0.992437	2	2	2	2
	>sp|Q76LS9|FA63A_MOUSE Protein FAM63A OS=Mus musculus GN=Fam63a PE=1 SV=1	-0.157302	0.790448	-1.52152	-1.18135	0.995626	0.924237	0.769683	0.805705	2	2	2	2
	>sp|Q7TN60|TMC6_MOUSE Transmembrane channel-like protein 6 OS=Mus musculus GN=Tmc6 PE=2 SV=2	-1.24757	-1.43805	0.764311	1.32474	0.809431	0.727526	0.998169	0.772141	3	3	3	3
	>sp|Q7TNE3|SPAG7_MOUSE Sperm-associated antigen 7 OS=Mus musculus GN=Spag7 PE=1 SV=1	-0.667744	-0.190216	0.63167	1.28788	0.978452	0.986135	0.994521	0.778245	1	1	1	1
	>sp|Q76MZ3|2AAA_MOUSE Serine/threonine-protein phosphatase 2A 65 kDa regulatory subunit A alpha isoform OS=Mus musculus GN=Ppp2r1a PE=1 SV=3	0.0680215	1.18742	-1.05509	-0.835188	0.999973	0.829223	0.932436	0.886528	9	9	8	8
	>sp|Q7TPH6|MYCB2_MOUSE E3 ubiquitin-protein ligase MYCBP2 OS=Mus musculus GN=Mycbp2 PE=1 SV=2	-1.6979	1.03328	0.538875	1.02663	0.634963	0.88734	1.00391	0.831967	3	2	3	3
	>sp|Q7TPR4|ACTN1_MOUSE Alpha-actinin-1 OS=Mus musculus GN=Actn1 PE=1 SV=1	1.1395	0.475407	-0.0461267	-0.730609	0.843159	0.962292	1.00519	0.914328	37	34	35	37
	>sp|Q7TPV4|MBB1A_MOUSE Myb-binding protein 1A OS=Mus musculus GN=Mybbp1a PE=1 SV=2	0.886566	1.78596	2.06376	2.68258	0.937171	0.526692	0.419748	0.163339	3	3	3	3
	>sp|Q7TPZ8|CBPA1_MOUSE Carboxypeptidase A1 OS=Mus musculus GN=Cpa1 PE=2 SV=1	0.246133	-0.171223	0.275415	0.0639628	1.00023	0.989158	1.0097	0.994667	1	1	1	1
	>sp|Q7TQF7|AMPH_MOUSE Amphiphysin OS=Mus musculus GN=Amph PE=1 SV=1	0.0933542	-0.173818	0.311347	0.235929	0.995825	0.988835	1.00978	0.986471	1	1	1	1
	>sp|Q78HU3|MB12A_MOUSE Multivesicular body subunit 12A OS=Mus musculus GN=Mvb12a PE=1 SV=1	-2.16916	0.339044	-0.132204	1.86634	0.390454	0.970618	1.01068	0.527187	5	5	5	5
	>sp|Q7TMK9|HNRPQ_MOUSE Heterogeneous nuclear ribonucleoprotein Q OS=Mus musculus GN=Syncrip PE=1 SV=2	1.6913	0.593245	0.577095	-0.422616	0.639812	0.941971	0.998763	0.969519	5	5	5	5
	>sp|Q7TMQ7|WDR91_MOUSE WD repeat-containing protein 91 OS=Mus musculus GN=Wdr91 PE=1 SV=1	-0.0806937	0.227633	-0.903122	-0.825001	0.996805	0.977088	0.967297	0.888769	2	2	2	2
	>sp|Q7TSH3|ZN516_MOUSE Zinc finger protein 516 OS=Mus musculus GN=Znf516 PE=2 SV=1	1.70423	0.950783	-0.740075	-1.82937	0.631844	0.901977	0.997711	0.547841	1	1	1	1
	>sp|Q7TSV4|PGM2_MOUSE Phosphoglucomutase-2 OS=Mus musculus GN=Pgm2 PE=1 SV=1	0.109153	-0.505342	0.428876	0.214964	0.993414	0.961265	1.00187	0.989191	3	3	3	3
	>sp|Q7TSY8|SGOL2_MOUSE Shugoshin-like 2 OS=Mus musculus GN=Sgol2 PE=1 SV=1	-0.919652	-2.28366	1.28497	1.11726	0.921266	0.266174	0.872772	0.810622	1	1	1	1
	>sp|Q7TT18|MCAF1_MOUSE Activating transcription factor 7-interacting protein 1 OS=Mus musculus GN=Atf7ip PE=1 SV=1	0.427544	-2.22072	0.134162	-1.4342	1.00422	0.299751	1.01164	0.726584	1	1	1	1
	>sp|Q80SU7|GVIN1_MOUSE Interferon-induced very large GTPase 1 OS=Mus musculus GN=Gvin1 PE=1 SV=1	0.318232	0.533221	-2.12577	-2.52725	1.00557	0.958385	0.386253	0.219271	25	24	25	25
	>sp|Q7TMY8|HUWE1_MOUSE E3 ubiquitin-protein ligase HUWE1 OS=Mus musculus GN=Huwe1 PE=1 SV=5	0.318589	0.554991	-2.12141	-3.18917	1.00561	0.951494	0.389128	0.0560113	2	3	2	2
	>sp|Q80SY3|VA0D2_MOUSE V-type proton ATPase subunit d 2 OS=Mus musculus GN=Atp6v0d2 PE=2 SV=2	1.16176	1.80983	-1.68639	-1.92147	0.83915	0.516105	0.653267	0.492196	6	6	6	6
	>sp|Q80SY5|PR38B_MOUSE Pre-mRNA-splicing factor 38B OS=Mus musculus GN=Prpf38b PE=1 SV=1	0.870531	1.56468	-0.823433	-0.826392	0.943536	0.668704	0.986498	0.888771	1	1	1	1
	>sp|Q7TN29|SMAP2_MOUSE Stromal membrane-associated protein 2 OS=Mus musculus GN=Smap2 PE=1 SV=1	-0.586663	-0.0765323	-0.362791	0.155479	0.985279	0.994681	1.01035	0.990252	4	4	4	4
	>sp|Q80TE0|RPAP1_MOUSE RNA polymerase II-associated protein 1 OS=Mus musculus GN=Rpap1 PE=1 SV=2	-0.871616	-0.364986	-0.0101988	0.620387	0.944831	0.973096	1.00285	0.941695	1	1	1	1
	>sp|Q7TN58|TMC8_MOUSE Transmembrane channel-like protein 8 OS=Mus musculus GN=Tmc8 PE=1 SV=2	-0.930572	-0.595583	-0.0778682	0.494364	0.919262	0.943114	1.00746	0.963982	2	2	2	2
	>sp|Q80TM9|NISCH_MOUSE Nischarin OS=Mus musculus GN=Nisch PE=1 SV=2	0.432152	-0.455868	1.01203	0.489361	1.00544	0.969568	0.936514	0.964153	1	1	1	1
	>sp|Q80TY0|FNBP1_MOUSE Formin-binding protein 1 OS=Mus musculus GN=Fnbp1 PE=1 SV=2	-0.415165	0.0892232	-0.335163	0.0573007	1.00219	0.991458	1.00884	0.998059	6	6	6	6
	>sp|Q80U72|SCRIB_MOUSE Protein scribble homolog OS=Mus musculus GN=Scrib PE=1 SV=2	-0.200823	-0.00325903	0.263342	0.533034	1.00235	1.00096	1.00744	0.954033	1	1	1	1
	>sp|Q7TNG5|EMAL2_MOUSE Echinoderm microtubule-associated protein-like 2 OS=Mus musculus GN=Eml2 PE=2 SV=1	-0.533176	-0.694701	-0.897869	-0.583309	0.994566	0.936749	0.970877	0.948543	4	5	4	5
	>sp|Q7TQH0|ATX2L_MOUSE Ataxin-2-like protein OS=Mus musculus GN=Atxn2l PE=1 SV=1	0.536557	0.175756	0.259324	0.016917	0.996086	0.988767	1.00759	0.998631	2	2	2	2
	>sp|Q7TQI3|OTUB1_MOUSE Ubiquitin thioesterase OTUB1 OS=Mus musculus GN=Otub1 PE=1 SV=2	0.542178	0.363539	-0.189158	-0.480199	0.994517	0.973781	1.01181	0.962741	5	5	5	5
	>sp|Q80UM3|NAA15_MOUSE N-alpha-acetyltransferase 15, NatA auxiliary subunit OS=Mus musculus GN=Naa15 PE=1 SV=1	-0.218875	-0.722663	0.271833	0.222456	1.00219	0.936445	1.0094	0.986413	3	3	3	3
	>sp|Q80UM7|MOGS_MOUSE Mannosyl-oligosaccharide glucosidase OS=Mus musculus GN=Mogs PE=2 SV=1	-0.00794171	-0.669208	1.80576	1.77812	1.00108	0.936799	0.570354	0.579725	1	1	1	1
	>sp|Q80UP3|DGKZ_MOUSE Diacylglycerol kinase zeta OS=Mus musculus GN=Dgkz PE=1 SV=2	0.327877	1.36473	-1.17456	-0.832647	1.00456	0.756583	0.894942	0.887364	1	1	1	1
	>tr|B9EHT6|B9EHT6_MOUSE Fn1 protein OS=Mus musculus GN=Fn1 PE=2 SV=1	-3.6682	-1.63894	-1.20579	0.645499	0.0128848	0.62475	0.887408	0.933266	2	2	2	2
	>sp|Q80SW1|SAHH2_MOUSE Putative adenosylhomocysteinase 2 OS=Mus musculus GN=Ahcyl1 PE=1 SV=1	-0.256467	0.78934	-0.312282	0.0423557	0.999876	0.92504	1.00923	0.99937	6	5	6	6
	>sp|Q80VI1|TRI56_MOUSE E3 ubiquitin-protein ligase TRIM56 OS=Mus musculus GN=Trim56 PE=1 SV=1	0.574371	0.729576	0.97619	0.890193	0.98345	0.937966	0.945195	0.86929	1	1	1	1
	>sp|Q80VJ2|SRA1_MOUSE Steroid receptor RNA activator 1 OS=Mus musculus GN=Sra1 PE=1 SV=3	0.671461	-0.596059	0.72919	-0.0367599	0.981752	0.943049	0.992321	0.99787	1	1	1	1
	>sp|Q80SZ7|GBG5_MOUSE Guanine nucleotide-binding protein G(I)/G(S)/G(O) subunit gamma-5 OS=Mus musculus GN=Gng5 PE=3 SV=2	0.004644	0.725741	0.163387	0.356787	1.00134	0.935995	1.00853	0.973978	2	2	2	2
	>sp|Q80VP1|EPN1_MOUSE Epsin-1 OS=Mus musculus GN=Epn1 PE=1 SV=3	-0.0704921	0.635387	0.765916	1.37451	0.999459	0.939584	1.00001	0.751976	1	1	1	1
	>sp|Q80VQ0|AL3B1_MOUSE Aldehyde dehydrogenase family 3 member B1 OS=Mus musculus GN=Aldh3b1 PE=2 SV=1	-0.0921213	1.05721	-1.47588	-1.21281	0.994661	0.881689	0.781096	0.793613	13	13	13	13
	>sp|Q80VQ1|LRRC1_MOUSE Leucine-rich repeat-containing protein 1 OS=Mus musculus GN=Lrrc1 PE=2 SV=2	-0.0817315	-0.877545	0.97303	0.768452	0.996555	0.910947	0.944876	0.908108	1	1	1	1
	>sp|Q80W35|TM202_MOUSE Transmembrane protein 202 OS=Mus musculus GN=Tmem202 PE=2 SV=1	0.0967017	-1.3907	0.871688	0.205157	0.995503	0.737678	0.978296	0.988196	1	1	1	1
	>sp|Q80TH2|LAP2_MOUSE Protein LAP2 OS=Mus musculus GN=Erbb2ip PE=1 SV=3	-1.29415	0.297133	-0.721484	0.600962	0.79278	0.97265	0.991751	0.941748	8	8	8	8
	>sp|Q80W93|HYDIN_MOUSE Hydrocephalus-inducing protein OS=Mus musculus GN=Hydin PE=2 SV=2	-0.97261	-1.37687	0.149777	0.312441	0.910768	0.746761	1.00987	0.981088	1	1	1	1
	>sp|Q80WG5|LRC8A_MOUSE Volume-regulated anion channel subunit LRRC8A OS=Mus musculus GN=Lrrc8a PE=2 SV=1	-0.667976	-0.423521	0.558902	1.05488	0.978727	0.97607	1.00069	0.817981	1	1	1	1
	>sp|Q80U93|NU214_MOUSE Nuclear pore complex protein Nup214 OS=Mus musculus GN=Nup214 PE=1 SV=2	1.34167	-0.133725	0.586392	-0.534406	0.774813	0.989784	0.998144	0.954324	2	2	2	2
	>sp|Q80WQ6|RHDF2_MOUSE Inactive rhomboid protein 2 OS=Mus musculus GN=Rhbdf2 PE=1 SV=1	-0.189053	0.839828	-0.527655	0.0201522	1.00202	0.915962	1.00647	0.999314	6	6	6	6
	>sp|Q80X50|UBP2L_MOUSE Ubiquitin-associated protein 2-like OS=Mus musculus GN=Ubap2l PE=1 SV=1	0.0367624	1.01177	-0.516478	-0.034048	0.999694	0.888613	1.00454	0.997359	1	1	1	1
	>sp|Q80X90|FLNB_MOUSE Filamin-B OS=Mus musculus GN=Flnb PE=1 SV=3	-0.177828	0.025609	0.122403	0.360677	0.998109	0.999705	1.01166	0.976296	1	1	1	1
	>sp|Q80X95|RRAGA_MOUSE Ras-related GTP-binding protein A OS=Mus musculus GN=Rraga PE=2 SV=1	0.612093	0.139563	-0.20824	-0.636739	0.984699	0.992159	1.01261	0.934047	3	3	3	3
	>sp|Q80UG5|SEPT9_MOUSE Septin-9 OS=Mus musculus GN=Sept9 PE=1 SV=1	0.576197	1.72057	-1.42418	-1.82626	0.982821	0.578449	0.804379	0.545069	8	8	9	9
	>sp|Q80XS6|SMAG2_MOUSE Protein Smaug homolog 2 OS=Mus musculus GN=Samd4b PE=1 SV=1	1.21653	1.94628	-0.930068	-1.04805	0.822082	0.4346	0.963147	0.819966	1	1	1	1
	>sp|P39061|COIA1_MOUSE Collagen alpha-1(XVIII) chain OS=Mus musculus GN=Col18a1 PE=1 SV=4	-3.49033	-1.65316	1.3972	3.82512	0.0208803	0.612275	0.818071	0.0122576	1	1	1	1
	>sp|Q80Y56|RBNS5_MOUSE Rabenosyn-5 OS=Mus musculus GN=Zfyve20 PE=2 SV=1	-1.06827	0.590483	-1.67676	-0.618824	0.867244	0.942743	0.652802	0.940564	1	1	1	1
	>sp|Q80YA3|DDHD1_MOUSE Phospholipase DDHD1 OS=Mus musculus GN=Ddhd1 PE=2 SV=1	0.640391	1.3901	-1.28033	-3.18065	0.979431	0.736538	0.871965	0.0563738	3	2	3	2
	>sp|Q80YR6|COM1_MOUSE DNA endonuclease RBBP8 OS=Mus musculus GN=Rbbp8 PE=1 SV=1	0.510926	-2.03913	0.470152	-1.00665	0.997259	0.396295	1.00266	0.836941	1	1	1	1
	>sp|P08207|S10AA_MOUSE Protein S100-A10 OS=Mus musculus GN=S100a10 PE=1 SV=2	0.015036	-3.33101	-8.0716	-3.36037	1.00165	0.0235591	1.12443e-12	0.0398156	5	2	2	3
	>sp|Q80YS6|AFAP1_MOUSE Actin filament-associated protein 1 OS=Mus musculus GN=Afap1 PE=1 SV=1	-2.52673	0.332183	-0.609485	1.74846	0.225978	0.970996	0.993745	0.593826	1	1	1	1
	>sp|Q80YV3|TRRAP_MOUSE Transformation/transcription domain-associated protein OS=Mus musculus GN=Trrap PE=1 SV=2	-1.25816	-1.52805	-0.0298952	0.290565	0.812159	0.685493	1.00441	0.983828	1	1	1	1
	>sp|Q80YV4|PANK4_MOUSE Pantothenate kinase 4 OS=Mus musculus GN=Pank4 PE=1 SV=2	-1.18078	-1.23854	1.28555	1.91205	0.835001	0.807522	0.874149	0.495051	1	1	1	1
	>sp|Q80YW0|CYH4_MOUSE Cytohesin-4 OS=Mus musculus GN=Cyth4 PE=2 SV=1	-0.36439	0.64439	-0.379776	0.245597	0.999071	0.935557	1.00895	0.983388	3	3	3	3
	>sp|Q80UL9|JAML1_MOUSE Junctional adhesion molecule-like OS=Mus musculus GN=Amica1 PE=1 SV=2	-2.88035	-2.00133	0.432373	2.1153	0.104772	0.414976	1.00251	0.388458	2	2	2	2
	>sp|Q80ZJ6|ZER1_MOUSE Protein zer-1 homolog OS=Mus musculus GN=Zer1 PE=1 SV=1	-0.138709	1.90588	0.276447	1.57453	0.994556	0.460974	1.00945	0.661241	1	1	1	1
	>sp|Q80ZJ8|EFC4A_MOUSE EF-hand calcium-binding domain-containing protein 4A OS=Mus musculus GN=Efcab4a PE=2 SV=2	-1.00039	-0.825396	0.276809	0.785504	0.898153	0.920853	1.00986	0.90171	1	1	1	1
	>sp|Q810B6|ANFY1_MOUSE Ankyrin repeat and FYVE domain-containing protein 1 OS=Mus musculus GN=Ankfy1 PE=2 SV=2	-0.394304	1.05368	-0.769467	-0.0604288	1.00119	0.881834	0.99926	0.996689	10	10	10	10
	>sp|Q80UP5|AN13A_MOUSE Ankyrin repeat domain-containing protein 13A OS=Mus musculus GN=Ankrd13a PE=1 SV=2	-0.726002	0.297399	0.323052	1.26227	0.977364	0.973124	1.01396	0.784648	2	2	2	2
	>sp|Q810U5|CCD50_MOUSE Coiled-coil domain-containing protein 50 OS=Mus musculus GN=Ccdc50 PE=1 SV=1	-1.62817	-1.40404	0.921371	1.89367	0.682376	0.740354	0.961491	0.508307	3	3	3	3
	>sp|Q80VA0|GALT7_MOUSE N-acetylgalactosaminyltransferase 7 OS=Mus musculus GN=Galnt7 PE=2 SV=2	-1.54536	0.0233338	-0.107665	-0.660755	0.715329	1.00005	1.01165	0.927433	4	3	4	4
	>sp|Q811M1|RHG15_MOUSE Rho GTPase-activating protein 15 OS=Mus musculus GN=Arhgap15 PE=2 SV=1	-0.0866177	1.28753	-0.658459	0.0805408	0.996504	0.793513	0.995136	0.990993	1	1	1	1
	>sp|Q812C9|AOC2_MOUSE Retina-specific copper amine oxidase OS=Mus musculus GN=Aoc2 PE=2 SV=2	0.0172317	-1.17777	1.30168	0.892788	1.00138	0.832291	0.871191	0.869047	1	1	1	1
	>sp|Q8BFQ3|OGR1_MOUSE Ovarian cancer G-protein coupled receptor 1 OS=Mus musculus GN=Gpr68 PE=2 SV=1	-0.0468358	0.817882	-0.0470905	0.500081	1.00089	0.919448	1.00532	0.962594	1	1	1	1
	>sp|Q8BFQ6|DIRC2_MOUSE Disrupted in renal carcinoma protein 2 homolog OS=Mus musculus GN=Dirc2 PE=2 SV=1	-0.268585	1.15189	-2.09187	-1.51569	1.00344	0.840183	0.407474	0.694479	1	1	1	1
	>sp|Q8BFQ8|PDDC1_MOUSE Parkinson disease 7 domain-containing protein 1 OS=Mus musculus GN=Pddc1 PE=1 SV=1	1.87278	1.09725	-0.746114	0.0673982	0.552996	0.877094	1.00202	0.993961	2	2	1	2
	>sp|Q8BFR1|ZCCHL_MOUSE Zinc finger CCCH-type antiviral protein 1-like OS=Mus musculus GN=Zc3hav1l PE=2 SV=1	-0.861278	0.671884	-0.00323525	1.20285	0.948413	0.937242	0.999491	0.79878	1	1	1	1
	>sp|Q80VP0|TCPR1_MOUSE Tectonin beta-propeller repeat-containing protein 1 OS=Mus musculus GN=Tecpr1 PE=2 SV=1	0.0241333	0.027849	-0.320922	-0.336007	1.0003	0.999695	1.01411	0.977853	2	2	2	2
	>sp|Q80W54|FACE1_MOUSE CAAX prenyl protease 1 homolog OS=Mus musculus GN=Zmpste24 PE=1 SV=2	2.21294	1.54018	-0.0108955	-1.14515	0.36183	0.680243	1.00289	0.813036	4	4	4	4
	>sp|Q80WQ2|VAC14_MOUSE Protein VAC14 homolog OS=Mus musculus GN=Vac14 PE=1 SV=1	0.833143	0.748592	-0.939115	-1.45059	0.956252	0.937646	0.963661	0.720811	4	4	4	4
	>sp|Q80XI4|PI42B_MOUSE Phosphatidylinositol 5-phosphate 4-kinase type-2 beta OS=Mus musculus GN=Pip4k2b PE=1 SV=1	0.449922	2.84825	-1.18884	-0.236879	1.00352	0.0829114	0.894555	0.986995	2	2	2	2
	>sp|Q8BFZ3|ACTBL_MOUSE Beta-actin-like protein 2 OS=Mus musculus GN=Actbl2 PE=1 SV=1	-0.535274	-2.39387	-0.271396	-1.31996	0.994108	0.213192	1.00906	0.769272	3	3	4	4
	>sp|Q8BFZ9|ERLN2_MOUSE Erlin-2 OS=Mus musculus GN=Erlin2 PE=1 SV=1	0.324475	0.567991	0.0486009	0.144032	1.00522	0.950349	1.00562	0.991168	1	1	1	1
	>sp|Q80ZJ1|RAP2A_MOUSE Ras-related protein Rap-2a OS=Mus musculus GN=Rap2a PE=1 SV=2	-1.69995	-0.0986366	-1.18095	0.0900572	0.63355	0.993528	0.895324	0.991691	2	2	2	2
	>sp|Q8BG07|PLD4_MOUSE Phospholipase D4 OS=Mus musculus GN=Pld4 PE=2 SV=1	0.182472	0.325506	1.65132	1.98238	1.00007	0.969703	0.67846	0.465543	1	1	1	1
	>sp|Q810T2|CCNB3_MOUSE G2/mitotic-specific cyclin-B3 OS=Mus musculus GN=Ccnb3 PE=2 SV=2	-2.7521	-1.79865	0.493319	2.16746	0.14279	0.519924	1.0039	0.356483	2	2	2	2
	>sp|Q8BG39|SV2B_MOUSE Synaptic vesicle glycoprotein 2B OS=Mus musculus GN=Sv2b PE=1 SV=1	-0.935674	1.09478	-1.22323	0.0570313	0.923094	0.877228	0.887073	0.997975	1	1	1	1
	>sp|Q8BG55|GP171_MOUSE Probable G-protein coupled receptor 171 OS=Mus musculus GN=Gpr171 PE=2 SV=1	-1.72955	-0.616071	1.16444	1.52016	0.629413	0.940816	0.900183	0.692843	2	1	2	2
	>sp|Q811D0|DLG1_MOUSE Disks large homolog 1 OS=Mus musculus GN=Dlg1 PE=1 SV=1	-0.378328	-0.531085	1.07873	1.31669	0.996531	0.959396	0.928179	0.768159	2	2	2	2
	>sp|Q8BFR4|GNS_MOUSE N-acetylglucosamine-6-sulfatase OS=Mus musculus GN=Gns PE=2 SV=1	0.804091	-0.579608	2.0925	1.53329	0.965688	0.946592	0.409552	0.686186	2	2	2	2
	>sp|Q8BFW7|LPP_MOUSE Lipoma-preferred partner homolog OS=Mus musculus GN=Lpp PE=1 SV=1	0.0493121	0.0838492	-0.99437	-1.1531	1.001	0.992878	0.94117	0.810205	4	4	4	4
	>sp|Q8BG94|COMD7_MOUSE COMM domain-containing protein 7 OS=Mus musculus GN=Commd7 PE=2 SV=1	-0.382877	0.281275	-0.993537	-0.595649	0.998026	0.970179	0.940725	0.943995	1	1	1	1
	>sp|Q8BGA2|LHPL2_MOUSE Lipoma HMGIC fusion partner-like 2 protein OS=Mus musculus GN=Lhfpl2 PE=2 SV=1	-1.72782	0.274082	-0.258965	1.42541	0.626164	0.970612	1.00718	0.728342	1	1	1	1
	>sp|Q8BFY6|PEF1_MOUSE Peflin OS=Mus musculus GN=Pef1 PE=2 SV=1	-0.38437	0.103305	0.257781	0.616507	0.998555	0.994934	1.00758	0.941287	4	4	4	4
	>sp|Q8BFY9|TNPO1_MOUSE Transportin-1 OS=Mus musculus GN=Tnpo1 PE=1 SV=2	-0.496443	-1.05298	-0.0150084	-0.0334744	0.999383	0.88123	1.00258	0.996618	4	4	4	4
	>sp|Q8BGG7|UBS3B_MOUSE Ubiquitin-associated and SH3 domain-containing protein B OS=Mus musculus GN=Ubash3b PE=1 SV=1	-0.533983	0.692889	-0.613554	0.160025	0.994124	0.937333	0.993664	0.989517	3	3	3	3
	>sp|Q8BG05|ROA3_MOUSE Heterogeneous nuclear ribonucleoprotein A3 OS=Mus musculus GN=Hnrnpa3 PE=1 SV=1	2.14762	1.00136	0.602064	-0.735158	0.398388	0.888633	0.99575	0.915269	5	5	5	6
	>sp|O88573|AFF1_MOUSE AF4/FMR2 family member 1 OS=Mus musculus GN=Aff1 PE=2 SV=2	-0.133778	-1.78855	3.51169	3.31512	0.99496	0.524827	0.0165189	0.0429527	1	1	1	1
	>sp|Q8BGQ7|SYAC_MOUSE Alanine--tRNA ligase, cytoplasmic OS=Mus musculus GN=Aars PE=1 SV=1	0.260089	0.0470966	-0.506407	-0.796102	1.00345	0.995461	1.00196	0.898803	11	11	11	11
	>sp|Q8BGT6|MILK1_MOUSE MICAL-like protein 1 OS=Mus musculus GN=Micall1 PE=1 SV=3	-0.244379	0.316598	0.970367	1.54035	1.00045	0.969888	0.943868	0.683367	1	1	1	1
	>sp|Q8BG32|PSD11_MOUSE 26S proteasome non-ATPase regulatory subunit 11 OS=Mus musculus GN=Psmd11 PE=1 SV=3	0.624451	1.80744	-1.55117	-1.46767	0.984201	0.517708	0.747298	0.710133	5	5	5	5
	>sp|Q8BGZ2|F168A_MOUSE Protein FAM168A OS=Mus musculus GN=Fam168a PE=2 SV=1	-1.0729	-0.33596	1.01593	2.01751	0.868735	0.969516	0.937603	0.442454	1	1	1	1
	>tr|F8TZM4|F8TZM4_MOUSE Polyprotein (Fragment) OS=Mus musculus PE=4 SV=1	-2.57437	-1.80238	2.16094	4.057	0.205472	0.518999	0.36753	0.00599316	1	1	1	1
	>sp|Q8BH24|TM9S4_MOUSE Transmembrane 9 superfamily member 4 OS=Mus musculus GN=Tm9sf4 PE=2 SV=1	-0.903308	-1.35019	0.78331	1.1384	0.925086	0.76005	0.992075	0.807437	3	3	3	3
	>sp|Q8BG60|TXNIP_MOUSE Thioredoxin-interacting protein OS=Mus musculus GN=Txnip PE=1 SV=1	-1.14143	0.877479	-0.523963	0.945858	0.842972	0.910386	1.00477	0.860171	2	2	2	2
	>sp|Q8BH53|CG063_MOUSE Uncharacterized protein C7orf63 homolog OS=Mus musculus PE=2 SV=1	-1.30821	1.81149	-1.48677	0.690053	0.790361	0.516466	0.780379	0.922399	1	1	1	1
	>sp|Q8BH57|WDR48_MOUSE WD repeat-containing protein 48 OS=Mus musculus GN=Wdr48 PE=1 SV=1	0.150364	-1.27031	0.845524	0.166626	0.996477	0.796093	0.983188	0.990275	1	1	1	1
	>sp|Q8BG67|EFR3A_MOUSE Protein EFR3 homolog A OS=Mus musculus GN=Efr3a PE=1 SV=1	-0.210419	1.95362	-1.78023	-1.02995	1.00477	0.431538	0.587775	0.830384	8	8	8	8
	>sp|Q8BH61|F13A_MOUSE Coagulation factor XIII A chain OS=Mus musculus GN=F13a1 PE=2 SV=3	-0.284228	-0.939034	0.514056	0.433738	1.00405	0.90368	1.00242	0.965682	3	3	3	3
	>sp|Q8BH66|ATLA1_MOUSE Atlastin-1 OS=Mus musculus GN=Atl1 PE=1 SV=1	-0.386819	0.62988	-1.77454	-1.33819	1.00104	0.939052	0.590986	0.76217	1	1	1	1
	>sp|Q8BH69|SPS1_MOUSE Selenide, water dikinase 1 OS=Mus musculus GN=Sephs1 PE=2 SV=1	-0.617718	0.93442	-1.2664	-0.346956	0.983771	0.904973	0.879865	0.976125	1	1	1	1
	>sp|Q8BHB4|WDR3_MOUSE WD repeat-containing protein 3 OS=Mus musculus GN=Wdr3 PE=2 SV=1	-0.730802	-0.435544	0.699217	1.2843	0.978493	0.973838	0.992951	0.778617	1	1	1	1
	>sp|Q8BHD0|RB39A_MOUSE Ras-related protein Rab-39A OS=Mus musculus GN=Rab39a PE=2 SV=1	-0.0443538	-0.381834	0.292052	0.218357	1.00048	0.980134	1.01142	0.988132	1	1	1	1
	>sp|Q8BHD7|PTBP3_MOUSE Polypyrimidine tract-binding protein 3 OS=Mus musculus GN=Ptbp3 PE=2 SV=1	0.984819	-0.640844	0.728138	-0.333167	0.906726	0.935211	0.991815	0.978006	1	1	1	1
	>sp|Q8BHG1|NRDC_MOUSE Nardilysin OS=Mus musculus GN=Nrd1 PE=1 SV=1	0.151201	0.0460369	-0.0685297	-0.120472	0.996398	0.996029	1.00712	0.991964	3	3	3	3
	>sp|Q8BHJ5|TBL1R_MOUSE F-box-like/WD repeat-containing protein TBL1XR1 OS=Mus musculus GN=Tbl1xr1 PE=1 SV=1	0.404557	-1.42861	1.14737	0.166481	1.00098	0.732177	0.904208	0.990071	1	1	1	1
	>sp|Q8BHJ6|SERC5_MOUSE Serine incorporator 5 OS=Mus musculus GN=Serinc5 PE=2 SV=1	-1.63697	1.09874	-0.0612146	2.03811	0.676771	0.876667	1.00539	0.432823	3	3	3	3
	>sp|Q8BHK6|SLAF7_MOUSE SLAM family member 7 OS=Mus musculus GN=Slamf7 PE=2 SV=2	-0.365762	2.13705	-3.06285	-2.00235	1.00012	0.341734	0.0552357	0.454622	3	3	3	3
	>sp|Q8BHL3|TB10B_MOUSE TBC1 domain family member 10B OS=Mus musculus GN=Tbc1d10b PE=1 SV=2	0.142995	0.874728	-0.972825	-0.791354	0.99638	0.910737	0.944367	0.899576	3	3	3	3
	>sp|Q8BG87|TET3_MOUSE Methylcytosine dioxygenase TET3 OS=Mus musculus GN=Tet3 PE=1 SV=3	-1.68104	-1.5094	1.37817	2.44825	0.646987	0.690976	0.826311	0.251101	2	2	2	2
	>sp|Q8BGB2|TTC7A_MOUSE Tetratricopeptide repeat protein 7A OS=Mus musculus GN=Ttc7a PE=1 SV=1	-0.766847	2.26382	-2.16736	-0.840039	0.974057	0.276468	0.364218	0.88457	8	8	8	8
	>sp|Q8BHS3|RBM22_MOUSE Pre-mRNA-splicing factor RBM22 OS=Mus musculus GN=Rbm22 PE=1 SV=1	-0.730817	0.0357247	-0.301131	0.382793	0.979084	0.99811	1.01097	0.97311	1	1	1	1
	>sp|Q8BHT6|B3GLT_MOUSE Beta-1,3-glucosyltransferase OS=Mus musculus GN=B3galtl PE=2 SV=3	0.267971	-0.0315784	-0.483989	-0.773282	1.00291	1.00029	1.004	0.907195	1	1	1	1
	>sp|Q8BHZ0|FA49A_MOUSE Protein FAM49A OS=Mus musculus GN=Fam49a PE=2 SV=1	-1.3444	-0.986371	-0.610888	0.0398094	0.774957	0.892055	0.99366	0.999326	3	3	3	3
	>sp|Q8BGD9|IF4B_MOUSE Eukaryotic translation initiation factor 4B OS=Mus musculus GN=Eif4b PE=1 SV=1	1.12052	1.40174	-0.368309	1.16614	0.851273	0.73847	1.01172	0.808507	4	4	4	2
	>sp|Q8BIL5|HOOK1_MOUSE Protein Hook homolog 1 OS=Mus musculus GN=Hook1 PE=1 SV=2	0.318623	-0.850938	-0.116049	-0.837611	1.00598	0.916683	1.01092	0.88584	1	1	1	1
	>sp|Q8BIQ5|CSTF2_MOUSE Cleavage stimulation factor subunit 2 OS=Mus musculus GN=Cstf2 PE=1 SV=2	1.70551	-1.34003	1.67747	-0.483401	0.631471	0.764423	0.65318	0.964501	1	1	1	1
	>sp|Q9D816|CP255_MOUSE Cytochrome P450 2C55 OS=Mus musculus GN=Cyp2c55 PE=2 SV=1	2.00016	-2.11095	3.75578	1.46708	0.490577	0.357942	0.0074791	0.708835	1	1	1	1
	>sp|Q8BJ71|NUP93_MOUSE Nuclear pore complex protein Nup93 OS=Mus musculus GN=Nup93 PE=2 SV=1	-0.305616	-0.728417	0.683273	0.714037	1.00644	0.937158	0.992986	0.920419	1	1	1	1
	>sp|Q8BGH7|C42S2_MOUSE CDC42 small effector protein 2 OS=Mus musculus GN=Cdc42se2 PE=1 SV=1	-1.25395	0.849026	0.0345864	1.70205	0.809695	0.917259	1.00393	0.602825	2	2	2	2
	>sp|P28352|APEX1_MOUSE DNA-(apurinic or apyrimidinic site) lyase OS=Mus musculus GN=Apex1 PE=1 SV=2	1.70351	-2.12045	3.25534	0.924622	0.631469	0.351769	0.0332478	0.866351	1	1	1	1
	>sp|Q8BJU0|SGTA_MOUSE Small glutamine-rich tetratricopeptide repeat-containing protein alpha OS=Mus musculus GN=Sgta PE=1 SV=2	0.00309885	1.09624	-1.22469	-0.891883	1.00168	0.876838	0.885918	0.869578	3	3	3	3
	>sp|Q8BJY1|PSMD5_MOUSE 26S proteasome non-ATPase regulatory subunit 5 OS=Mus musculus GN=Psmd5 PE=1 SV=4	1.11186	0.737131	-0.352633	-0.962704	0.850222	0.93651	1.00802	0.854684	3	3	3	3
	>sp|Q8BJZ3|LFG3_MOUSE Protein lifeguard 3 OS=Mus musculus GN=Tmbim1 PE=1 SV=1	-0.203297	0.853954	-0.00061422	0.684979	1.00253	0.915948	0.99951	0.922245	1	1	1	1
	>sp|Q8BGU5|CCNY_MOUSE Cyclin-Y OS=Mus musculus GN=Ccny PE=1 SV=1	-0.960694	0.0636825	-1.06826	-0.443241	0.91671	0.995519	0.930039	0.96481	5	5	4	4
	>sp|Q8BK67|RCC2_MOUSE Protein RCC2 OS=Mus musculus GN=Rcc2 PE=1 SV=1	1.75639	-0.32432	2.14663	0.766588	0.616118	0.969375	0.376963	0.907623	1	1	1	1
	>sp|Q8BKC5|IPO5_MOUSE Importin-5 OS=Mus musculus GN=Ipo5 PE=1 SV=3	0.471276	0.519876	-0.188297	-0.198808	0.999076	0.959582	1.0119	0.987495	3	4	3	4
	>sp|Q8BH43|WASF2_MOUSE Wiskott-Aldrich syndrome protein family member 2 OS=Mus musculus GN=Wasf2 PE=1 SV=1	-1.45429	-1.06769	0.265159	1.19261	0.752967	0.885569	1.0087	0.80192	7	7	7	7
	>sp|Q8BKX1|BAIP2_MOUSE Brain-specific angiogenesis inhibitor 1-associated protein 2 OS=Mus musculus GN=Baiap2 PE=1 SV=2	-2.10022	-1.6979	-0.388291	1.28393	0.42152	0.590312	1.00717	0.777322	3	2	3	3
	>sp|Q8BHL5|ELMO2_MOUSE Engulfment and cell motility protein 2 OS=Mus musculus GN=Elmo2 PE=1 SV=1	-0.246679	0.89203	-0.814695	-0.242426	1.00008	0.907686	0.985846	0.984251	8	8	8	8
	>sp|Q8BLF1|NCEH1_MOUSE Neutral cholesterol ester hydrolase 1 OS=Mus musculus GN=Nceh1 PE=1 SV=1	0.460353	0.672533	-0.711396	-0.73585	1.00019	0.938547	0.993095	0.914971	3	3	3	3
	>sp|Q8BLR5|PSD4_MOUSE PH and SEC7 domain-containing protein 4 OS=Mus musculus GN=Psd4 PE=2 SV=1	-2.15353	-2.06214	0.813175	1.7441	0.395471	0.380228	0.985833	0.594221	1	1	1	1
	>sp|Q8BLX4|FUCT1_MOUSE GDP-fucose transporter 1 OS=Mus musculus GN=Slc35c1 PE=2 SV=1	1.05795	0.681706	1.07808	0.759501	0.869722	0.93911	0.92823	0.908016	1	1	1	1
	>sp|Q8BM89|ARSJ_MOUSE Arylsulfatase J OS=Mus musculus GN=Arsj PE=2 SV=1	0.344995	-0.377475	0.6261	0.25768	1.00114	0.975778	0.996941	0.981571	1	1	1	1
	>sp|Q8BMA6|SRP68_MOUSE Signal recognition particle subunit SRP68 OS=Mus musculus GN=Srp68 PE=2 SV=2	1.73192	1.48203	-1.2544	-2.28225	0.631861	0.710816	0.882718	0.302291	3	3	3	3
	>sp|Q8BMD5|CDAC1_MOUSE Cytidine and dCMP deaminase domain-containing protein 1 OS=Mus musculus GN=Cdadc1 PE=2 SV=1	-0.368189	-0.485906	-0.0906441	-0.0036697	1.00133	0.961338	1.00778	0.99944	1	1	1	1
	>sp|Q8BMD6|TM260_MOUSE Transmembrane protein 260 OS=Mus musculus GN=Tmem260 PE=2 SV=2	-2.19124	-0.297516	0.889438	2.91506	0.377927	0.973377	0.977412	0.0952831	1	1	1	1
	>sp|Q8BMF4|ODP2_MOUSE Dihydrolipoyllysine-residue acetyltransferase component of pyruvate dehydrogenase complex, mitochondrial OS=Mus musculus GN=Dlat PE=1 SV=2	-0.156669	0.0200839	-0.279455	-0.124821	0.995522	0.99937	1.01266	0.993026	1	1	1	1
	>sp|Q8BMG7|RBGPR_MOUSE Rab3 GTPase-activating protein non-catalytic subunit OS=Mus musculus GN=Rab3gap2 PE=1 SV=2	-0.633746	-1.12252	0.725415	0.897097	0.981551	0.858407	0.993485	0.871506	3	3	3	3
	>sp|Q8BMI3|GGA3_MOUSE ADP-ribosylation factor-binding protein GGA3 OS=Mus musculus GN=Gga3 PE=2 SV=2	-0.238644	0.312161	-0.305686	0.0834661	1.00081	0.971637	1.01113	0.991952	1	1	1	1
	>sp|Q8BHN3|GANAB_MOUSE Neutral alpha-glucosidase AB OS=Mus musculus GN=Ganab PE=1 SV=1	1.48559	0.484045	0.871661	0.0772052	0.745698	0.962051	0.977595	0.992246	7	7	7	7
	>sp|Q8BIJ7|RUFY1_MOUSE RUN and FYVE domain-containing protein 1 OS=Mus musculus GN=Rufy1 PE=1 SV=1	1.33823	-0.500067	1.36461	0.222834	0.774688	0.963054	0.834918	0.986761	2	2	2	2
	>sp|Q8BMK4|CKAP4_MOUSE Cytoskeleton-associated protein 4 OS=Mus musculus GN=Ckap4 PE=1 SV=2	-1.28472	-1.36266	0.111459	1.26033	0.79556	0.757481	1.01097	0.783768	1	2	1	2
	>sp|Q8BMP6|GCP60_MOUSE Golgi resident protein GCP60 OS=Mus musculus GN=Acbd3 PE=1 SV=3	0.209174	0.608142	-1.32975	-1.13341	1.00487	0.939284	0.858496	0.804983	3	3	3	3
	>sp|Q8BMS9|RASF2_MOUSE Ras association domain-containing protein 2 OS=Mus musculus GN=Rassf2 PE=2 SV=1	1.36652	-0.423661	1.3839	0.230278	0.770135	0.976342	0.827293	0.986477	1	1	1	1
	>sp|Q8BN78|KAISO_MOUSE Transcriptional regulator Kaiso OS=Mus musculus GN=Zbtb33 PE=1 SV=1	1.21781	0.215765	-0.205385	-1.17093	0.822085	0.979454	1.0124	0.804476	1	1	1	1
	>sp|Q8BN82|S17A5_MOUSE Sialin OS=Mus musculus GN=Slc17a5 PE=1 SV=2	0.14681	-1.08454	0.0354544	-0.651208	0.996311	0.882478	1.00383	0.931089	1	1	1	1
	>sp|Q61017|GBGT2_MOUSE Guanine nucleotide-binding protein G(I)/G(S)/G(O) subunit gamma-T2 OS=Mus musculus GN=Gngt2 PE=3 SV=2	-3.38868	-2.25926	-0.120907	1.6551	0.0282254	0.276892	1.01164	0.629572	1	1	1	1
	>sp|Q8BP22|F92A1_MOUSE Protein FAM92A1 OS=Mus musculus GN=Fam92a1 PE=1 SV=1	-0.854586	-2.50746	0.974116	0.555081	0.950556	0.171768	0.94654	0.956047	1	1	1	1
	>sp|Q8BJF9|CHM2B_MOUSE Charged multivesicular body protein 2b OS=Mus musculus GN=Chmp2b PE=1 SV=1	-0.710163	-0.161017	-0.156579	0.427765	0.978984	0.989628	1.00817	0.969075	2	2	2	2
	>sp|Q8BP48|MAP11_MOUSE Methionine aminopeptidase 1 OS=Mus musculus GN=Metap1 PE=2 SV=1	-0.453037	0.60833	-0.532631	0.174861	1.00236	0.93955	1.00366	0.989576	1	1	1	1
	>sp|Q8BK64|AHSA1_MOUSE Activator of 90 kDa heat shock protein ATPase homolog 1 OS=Mus musculus GN=Ahsa1 PE=2 SV=2	1.00666	0.421373	0.537725	0.0396096	0.899396	0.976246	1.00374	0.99888	2	2	2	2
	>sp|Q8BKE6|CP20A_MOUSE Cytochrome P450 20A1 OS=Mus musculus GN=Cyp20a1 PE=2 SV=1	0.589095	0.862465	-0.787945	-0.894899	0.984456	0.913194	0.993265	0.868813	2	2	2	2
	>sp|Q8BL66|EEA1_MOUSE Early endosome antigen 1 OS=Mus musculus GN=Eea1 PE=1 SV=2	1.1494	0.0133994	0.163789	-0.426719	0.841114	1.00027	1.00851	0.969346	4	4	5	5
	>sp|Q8BPU7-2|ELMO1_MOUSE Isoform 2 of Engulfment and cell motility protein 1 OS=Mus musculus GN=Elmo1	0.638618	1.8168	-0.629284	-0.210655	0.979961	0.513799	0.996349	0.989355	1	1	1	1
	>sp|Q8BMJ2|SYLC_MOUSE Leucine--tRNA ligase, cytoplasmic OS=Mus musculus GN=Lars PE=1 SV=2	-0.529792	-0.685817	-0.265921	0.115525	0.995529	0.938933	1.00833	0.991111	2	2	2	2
	>sp|Q8BPY9|FIGL1_MOUSE Fidgetin-like protein 1 OS=Mus musculus GN=Fignl1 PE=2 SV=1	-0.115854	0.745216	-0.692686	-0.246387	0.993074	0.936699	0.994091	0.982998	1	1	1	1
	>sp|Q8BQ30|PPR18_MOUSE Phostensin OS=Mus musculus GN=Ppp1r18 PE=1 SV=1	-0.0336356	-0.0532064	0.238275	0.354509	1.00074	0.995611	1.00965	0.975111	3	3	3	3
	>sp|Q8BQM9|MD12L_MOUSE Mediator of RNA polymerase II transcription subunit 12-like protein OS=Mus musculus GN=Med12l PE=1 SV=2	-0.00281302	0.522091	1.32977	1.88614	1.00161	0.959389	0.859658	0.510499	1	1	1	1
	>sp|Q8BMJ3|IF1AX_MOUSE Eukaryotic translation initiation factor 1A, X-chromosomal OS=Mus musculus GN=Eif1ax PE=2 SV=3	0.0623977	-0.811407	0.717695	0.426638	1.00157	0.921621	0.989872	0.968601	2	2	2	2
	>sp|Q8BR70|YIPF6_MOUSE Protein YIPF6 OS=Mus musculus GN=Yipf6 PE=2 SV=1	-0.408214	0.175272	-0.146736	0.348341	1.00226	0.988868	1.01022	0.975894	1	1	1	1
	>sp|Q8BRF7|SCFD1_MOUSE Sec1 family domain-containing protein 1 OS=Mus musculus GN=Scfd1 PE=1 SV=1	-0.395988	0.0541885	-1.0766	-0.782775	1.00153	0.99541	0.92588	0.903376	1	1	1	1
	>sp|Q8BRJ4|PPR3E_MOUSE Protein phosphatase 1 regulatory subunit 3E OS=Mus musculus GN=Ppp1r3e PE=2 SV=2	-0.930743	-1.06754	0.666	1.05226	0.920454	0.884977	0.995489	0.818633	1	1	1	1
	>sp|Q8BRM2|GORAB_MOUSE RAB6-interacting golgin OS=Mus musculus GN=Gorab PE=1 SV=1	0.15952	0.461747	-2.78994	-3.09167	0.996324	0.967971	0.111236	0.0671935	1	1	1	1
	>sp|Q8BP47|SYNC_MOUSE Asparagine--tRNA ligase, cytoplasmic OS=Mus musculus GN=Nars PE=1 SV=2	0.539406	1.13213	-0.946473	-1.44681	0.994759	0.855056	0.961119	0.721786	5	4	5	5
	>sp|Q8BRT1|CLAP2_MOUSE CLIP-associating protein 2 OS=Mus musculus GN=Clasp2 PE=1 SV=1	-0.582909	0.366565	-0.516666	0.18671	0.983051	0.973848	1.00482	0.988987	1	1	1	1
	>sp|Q8BSL7|ARF2_MOUSE ADP-ribosylation factor 2 OS=Mus musculus GN=Arf2 PE=1 SV=2	0.310458	-0.48164	-0.457749	-1.04226	1.0055	0.961613	0.999414	0.822662	1	1	1	1
	>sp|Q9EQU5-2|SET_MOUSE Isoform 2 of Protein SET OS=Mus musculus GN=Set	3.09634	-2.36689	4.16019	0.716438	0.0601314	0.22102	0.00185087	0.920185	1	1	1	1
	>sp|Q8BSY0|ASPH_MOUSE Aspartyl/asparaginyl beta-hydroxylase OS=Mus musculus GN=Asph PE=2 SV=1	0.525692	0.920595	0.102311	0.64508	0.994869	0.908904	1.01237	0.93276	3	4	4	3
	>sp|Q8BP67|RL24_MOUSE 60S ribosomal protein L24 OS=Mus musculus GN=Rpl24 PE=1 SV=2	1.94985	1.3554	0.101893	-0.851645	0.523731	0.759672	1.01141	0.883564	4	4	4	4
	>sp|Q8BPM0|DAAM1_MOUSE Disheveled-associated activator of morphogenesis 1 OS=Mus musculus GN=Daam1 PE=1 SV=4	-0.198425	0.865493	-1.44512	-1.09566	1.00282	0.913736	0.794103	0.810561	4	4	4	4
	>sp|Q8BPU7|ELMO1_MOUSE Engulfment and cell motility protein 1 OS=Mus musculus GN=Elmo1 PE=1 SV=2	-0.334743	-0.735072	1.06125	1.20414	1.00358	0.937363	0.929617	0.79869	2	2	2	2
	>sp|Q8BPX9|S15A3_MOUSE Solute carrier family 15 member 3 OS=Mus musculus GN=Slc15a3 PE=2 SV=1	-0.10755	0.867492	-0.571289	-0.048119	0.993516	0.913706	1.00309	0.99921	2	2	2	2
	>sp|Q8BTM8|FLNA_MOUSE Filamin-A OS=Mus musculus GN=Flna PE=1 SV=5	1.72208	2.56604	-0.948354	-1.59753	0.6297	0.157854	0.960031	0.654684	97	94	97	95
	>sp|Q8BTY2|S4A7_MOUSE Sodium bicarbonate cotransporter 3 OS=Mus musculus GN=Slc4a7 PE=1 SV=2	0.281423	1.41587	-1.28418	-1.01424	1.00529	0.736305	0.872848	0.830542	3	3	3	3
	>sp|Q8BTY2-2|S4A7_MOUSE Isoform 2 of Sodium bicarbonate cotransporter 3 OS=Mus musculus GN=Slc4a7	-1.36596	0.223554	-0.348224	1.01522	0.769911	0.977418	1.00599	0.830607	1	1	1	1
	>sp|Q8BTZ4|APC5_MOUSE Anaphase-promoting complex subunit 5 OS=Mus musculus GN=Anapc5 PE=2 SV=1	0.896783	0.818694	-1.32555	-1.82212	0.928299	0.920235	0.857854	0.548794	1	1	1	1
	>sp|Q8BR63|F177A_MOUSE Protein FAM177A1 OS=Mus musculus GN=Fam177a1 PE=2 SV=1	-0.387083	-0.140933	1.61779	-0.276988	1.00119	0.992263	0.70528	0.983353	2	2	2	1
	>sp|Q8BU14|SEC62_MOUSE Translocation protein SEC62 OS=Mus musculus GN=Sec62 PE=1 SV=1	0.358683	0.40431	-0.00142349	-0.0397804	1.00006	0.981723	1.00005	0.999044	1	1	1	1
	>sp|Q8BRN9|C2D1B_MOUSE Coiled-coil and C2 domain-containing protein 1B OS=Mus musculus GN=Cc2d1b PE=2 SV=1	-0.958196	0.681032	0.0317512	1.1173	0.916439	0.938337	1.00442	0.811304	8	7	8	8
	>sp|Q8BU31|RAP2C_MOUSE Ras-related protein Rap-2c OS=Mus musculus GN=Rap2c PE=1 SV=1	-1.47629	-0.382989	-0.417702	0.701882	0.748318	0.980154	1.00517	0.9187	3	3	3	3
	>sp|Q8BUE4|AIFM2_MOUSE Apoptosis-inducing factor 2 OS=Mus musculus GN=Aifm2 PE=2 SV=1	-0.241298	0.374666	-0.579303	-0.202808	0.999735	0.97388	0.999269	0.98898	1	1	1	1
	>sp|Q8BUH1|TXN4B_MOUSE Thioredoxin-like protein 4B OS=Mus musculus GN=Txnl4b PE=2 SV=2	0.732794	-0.755978	0.283722	-0.705618	0.978985	0.936497	1.0127	0.919976	1	1	1	1
	>sp|Q8BUR4|DOCK1_MOUSE Dedicator of cytokinesis protein 1 OS=Mus musculus GN=Dock1 PE=1 SV=3	0.258253	0.0860657	-0.176301	-0.994643	1.00149	0.992254	1.01064	0.839174	3	2	2	2
	>sp|Q8BUV3|GEPH_MOUSE Gephyrin OS=Mus musculus GN=Gphn PE=1 SV=2	0.95012	0.698361	0.48607	0.157808	0.9194	0.937147	1.00402	0.989835	1	1	1	1
	>sp|Q8BUV8|GP107_MOUSE Protein GPR107 OS=Mus musculus GN=Gpr107 PE=2 SV=2	-1.50956	0.348467	0.271125	1.92884	0.736745	0.972675	1.00894	0.4878	1	1	1	1
	>sp|Q8BVC4|CCD68_MOUSE Coiled-coil domain-containing protein 68 OS=Mus musculus GN=Ccdc68 PE=2 SV=1	-0.21882	-0.696107	-0.606126	-0.856862	1.00188	0.93719	0.994588	0.88236	1	1	1	1
	>sp|Q8BVD5|MPP7_MOUSE MAGUK p55 subfamily member 7 OS=Mus musculus GN=Mpp7 PE=2 SV=2	-0.824567	0.428542	0.0176204	1.06465	0.959658	0.974529	1.00257	0.816362	1	1	1	1
	>sp|Q8BT07|CEP55_MOUSE Centrosomal protein of 55 kDa OS=Mus musculus GN=Cep55 PE=1 SV=2	-0.0571145	0.133133	1.15454	1.59163	1.00194	0.989005	0.902247	0.656753	4	4	4	4
	>sp|Q8BT60|CPNE3_MOUSE Copine-3 OS=Mus musculus GN=Cpne3 PE=2 SV=2	-0.0246197	1.62856	-2.86676	-2.23038	1.00051	0.63128	0.094596	0.326463	9	8	8	8
	>sp|Q8BVF7|APH1A_MOUSE Gamma-secretase subunit APH-1A OS=Mus musculus GN=Aph1a PE=2 SV=2	-0.356169	1.52797	-1.07772	-0.0260065	1.00062	0.684502	0.927855	0.997572	1	1	1	1
	>sp|Q8BVG4|DPP9_MOUSE Dipeptidyl peptidase 9 OS=Mus musculus GN=Dpp9 PE=2 SV=2	1.25715	-0.00639718	0.28759	-0.758742	0.811722	0.999931	1.01275	0.907846	1	1	1	1
	>sp|Q8BVI4|DHPR_MOUSE Dihydropteridine reductase OS=Mus musculus GN=Qdpr PE=1 SV=2	1.27031	2.43442	-0.564035	-0.736027	0.803518	0.19825	1.00235	0.915295	3	3	3	3
	>sp|Q8BVL3|SNX17_MOUSE Sorting nexin-17 OS=Mus musculus GN=Snx17 PE=1 SV=2	-0.446718	-0.220092	1.21742	1.74079	1.00342	0.978897	0.884346	0.594583	1	1	1	1
	>sp|Q8BVM9|PH11A_MOUSE PHD finger protein 11A OS=Mus musculus GN=Phf11a PE=2 SV=1	-0.702357	-0.205387	-0.730346	-0.290795	0.976483	0.98249	0.993951	0.984347	1	1	1	1
	>sp|Q8BVP5|KC1G2_MOUSE Casein kinase I isoform gamma-2 OS=Mus musculus GN=Csnk1g2 PE=1 SV=1	-1.38802	0.0572688	-0.239947	1.05697	0.767879	0.995004	1.0099	0.820082	1	1	1	1
	>sp|Q8BVR0|BAFL_MOUSE Barrier-to-autointegration factor-like protein OS=Mus musculus GN=Banf2 PE=2 SV=1	-2.38106	-1.88465	0.0921006	1.25059	0.2914	0.474696	1.00814	0.783102	1	1	1	1
	>sp|Q8BVR6|RSPRY_MOUSE RING finger and SPRY domain-containing protein 1 OS=Mus musculus GN=Rspry1 PE=2 SV=1	-0.572865	-0.0394588	0.416337	1.03167	0.983702	0.996872	1.00577	0.829532	1	1	1	1
	>sp|Q8BTH8|KC1G1_MOUSE Casein kinase I isoform gamma-1 OS=Mus musculus GN=Csnk1g1 PE=1 SV=2	-0.35397	-0.118508	-0.136007	0.182008	1.00126	0.993025	1.0127	0.989526	4	4	4	4
	>sp|Q8BW94|DYH3_MOUSE Dynein heavy chain 3, axonemal OS=Mus musculus GN=Dnah3 PE=2 SV=2	-1.65785	0.53731	1.10649	3.09313	0.666623	0.956566	0.920304	0.0675399	1	1	1	1
	>sp|Q8BTI8|SRRM2_MOUSE Serine/arginine repetitive matrix protein 2 OS=Mus musculus GN=Srrm2 PE=1 SV=3	-0.147663	-1.26719	0.0780847	-0.424621	0.996885	0.798583	1.0076	0.969066	2	2	2	2
	>sp|Q8BWH0|S38A7_MOUSE Putative sodium-coupled neutral amino acid transporter 7 OS=Mus musculus GN=Slc38a7 PE=1 SV=1	0.926786	1.52471	-0.971427	-1.07323	0.920116	0.684515	0.943957	0.812218	1	1	1	1
	>sp|Q8BTZ7|GMPPB_MOUSE Mannose-1-phosphate guanyltransferase beta OS=Mus musculus GN=Gmppb PE=2 SV=1	0.12168	1.28196	-0.274419	-1.07068	0.992851	0.789143	1.0103	0.813425	2	2	2	1
	>sp|Q8BWR4|UBP40_MOUSE Ubiquitin carboxyl-terminal hydrolase 40 OS=Mus musculus GN=Usp40 PE=1 SV=2	-0.897078	-0.193171	0.345114	1.14498	0.928594	0.984464	1.00633	0.812481	1	1	1	1
	>tr|T2KXR0|T2KXR0_LISMN 1-acyl-sn-glycerol-3-phosphate acyltransferase OS=Listeria monocytogenes EGD GN=LMON_1715 PE=4 SV=1	-1.3933	1.62191	-2.42172	-0.656383	0.769971	0.6342	0.235972	0.92954	1	1	1	1
	>sp|Q8BWT5|DIP2A_MOUSE Disco-interacting protein 2 homolog A OS=Mus musculus GN=Dip2a PE=2 SV=3	-0.804279	0.162143	0.192069	1.11393	0.966753	0.989286	1.01195	0.809112	10	10	10	10
	>sp|Q8BU30|SYIC_MOUSE Isoleucine--tRNA ligase, cytoplasmic OS=Mus musculus GN=Iars PE=2 SV=2	1.52054	0.786299	-0.374681	-0.895814	0.730853	0.925917	1.01009	0.870083	6	7	7	7
	>sp|Q8BX17|GEMI5_MOUSE Gem-associated protein 5 OS=Mus musculus GN=Gemin5 PE=2 SV=2	0.727721	0.103699	0.562896	0.0865387	0.976372	0.994915	1.00215	0.992794	1	1	1	1
	>sp|Q8BVE3|VATH_MOUSE V-type proton ATPase subunit H OS=Mus musculus GN=Atp6v1h PE=1 SV=1	1.01897	1.24894	-1.20782	-2.18886	0.891637	0.80389	0.889503	0.351191	9	7	8	9
	>sp|Q8BXA1|GOLI4_MOUSE Golgi integral membrane protein 4 OS=Mus musculus GN=Golim4 PE=1 SV=1	0.0139847	-0.272907	2.14854	2.13247	1.0019	0.970661	0.376481	0.376013	1	1	1	1
	>sp|Q8BXK8|AGAP1_MOUSE Arf-GAP with GTPase, ANK repeat and PH domain-containing protein 1 OS=Mus musculus GN=Agap1 PE=2 SV=1	1.44204	-0.0903917	-0.0490305	-1.33443	0.750008	0.991721	1.00557	0.765431	1	1	1	1
	>sp|Q5SYL3|K0100_MOUSE UPF0378 protein KIAA0100 OS=Mus musculus GN=Kiaa0100 PE=2 SV=1	-3.91021	-2.39619	1.62389	4.12893	0.00598703	0.212654	0.700694	0.00455695	1	1	1	1
	>sp|Q8BXV2|BRI3B_MOUSE BRI3-binding protein OS=Mus musculus GN=Bri3bp PE=2 SV=1	0.482708	-1.18476	1.25035	0.416642	1.00356	0.830326	0.882322	0.969601	1	1	1	1
	>sp|Q8BVF2|PDCL3_MOUSE Phosducin-like protein 3 OS=Mus musculus GN=Pdcl3 PE=2 SV=1	0.404289	0.163203	0.685723	0.608816	1.00084	0.990337	0.992241	0.939956	2	2	2	2
	>sp|Q8BY02|NKRF_MOUSE NF-kappa-B-repressing factor OS=Mus musculus GN=Nkrf PE=2 SV=3	-0.793275	-0.400123	0.290532	0.884721	0.968234	0.981555	1.01137	0.871937	1	1	1	1
	>sp|Q8BY87|UBP47_MOUSE Ubiquitin carboxyl-terminal hydrolase 47 OS=Mus musculus GN=Usp47 PE=1 SV=2	-0.151657	1.14788	-0.861613	-0.268942	0.996325	0.840713	0.980529	0.981624	3	3	3	3
	>sp|Q8BVW3|TRI14_MOUSE Tripartite motif-containing protein 14 OS=Mus musculus GN=Trim14 PE=1 SV=2	-1.43564	-0.442129	-0.551475	0.476071	0.752406	0.972329	1.00178	0.962438	5	5	5	5
	>sp|Q8BY89-2|CTL2_MOUSE Isoform 2 of Choline transporter-like protein 2 OS=Mus musculus GN=Slc44a2	-1.8872	0.311921	-0.659603	1.09104	0.548447	0.970761	0.994279	0.810163	1	1	1	1
	>sp|Q8BYC6|TAOK3_MOUSE Serine/threonine-protein kinase TAO3 OS=Mus musculus GN=Taok3 PE=1 SV=2	-1.12387	-0.794579	0.388233	1.22451	0.851561	0.926736	1.0068	0.795391	12	12	12	12
	>sp|Q8BYH3|TRM13_MOUSE tRNA:m(4)X modification enzyme TRM13 homolog OS=Mus musculus GN=Trmt13 PE=2 SV=1	-0.392934	0.826719	-1.0453	-0.359689	1.00051	0.921622	0.932679	0.975729	1	1	1	1
	>sp|Q8BYI6|PCAT2_MOUSE Lysophosphatidylcholine acyltransferase 2 OS=Mus musculus GN=Lpcat2 PE=1 SV=1	0.567006	-0.459543	-0.104449	-0.59649	0.986038	0.968622	1.01248	0.943512	3	3	3	3
	>sp|Q8BWG8|ARRB1_MOUSE Beta-arrestin-1 OS=Mus musculus GN=Arrb1 PE=1 SV=1	0.272909	0.525693	-0.0987648	0.00926401	1.00299	0.958563	1.01085	0.999119	5	5	5	5
	>sp|Q8BYW1|RHG25_MOUSE Rho GTPase-activating protein 25 OS=Mus musculus GN=Arhgap25 PE=1 SV=2	-0.684328	0.641953	-1.41266	-0.797885	0.974831	0.93541	0.811867	0.897178	14	13	14	14
	>sp|Q8BYZ1|ABI3_MOUSE ABI gene family member 3 OS=Mus musculus GN=Abi3 PE=2 SV=3	-1.42422	-0.686561	0.304886	1.31744	0.758649	0.93963	1.01154	0.768987	3	3	3	3
	>tr|Q1KYL8|Q1KYL8_MOUSE Gag polyprotein pr65 OS=Mus musculus PE=4 SV=1	-3.86388	-2.39988	1.15971	3.2901	0.0069771	0.212136	0.901368	0.0450821	1	1	1	1
	>sp|Q8BWQ6|CP062_MOUSE UPF0505 protein C16orf62 homolog OS=Mus musculus PE=2 SV=2	-1.31885	0.521486	-0.41902	-1.49724	0.786128	0.958702	1.00551	0.702016	2	2	2	1
	>sp|Q8BZN6|DOC10_MOUSE Dedicator of cytokinesis protein 10 OS=Mus musculus GN=Dock10 PE=1 SV=3	-0.631958	0.351832	0.167637	1.1581	0.982644	0.974703	1.00881	0.808225	35	35	34	35
	>sp|Q8BZS9|DHX32_MOUSE Putative pre-mRNA-splicing factor ATP-dependent RNA helicase DHX32 OS=Mus musculus GN=Dhx32 PE=2 SV=2	-0.38539	-0.918855	1.1981	1.25834	1.00043	0.909846	0.893854	0.782109	1	1	1	1
	>sp|Q8BWY3|ERF1_MOUSE Eukaryotic peptide chain release factor subunit 1 OS=Mus musculus GN=Etf1 PE=1 SV=4	0.716824	0.711051	-0.64606	-0.9899	0.977662	0.936354	0.990142	0.842623	4	4	4	4
	>sp|Q8C078-2|KKCC2_MOUSE Isoform 2 of Calcium/calmodulin-dependent protein kinase kinase 2 OS=Mus musculus GN=Camkk2	1.3685	-1.92092	1.08202	-1.28721	0.771452	0.454071	0.927884	0.778254	1	1	1	1
	>sp|Q8C0C7|SYFA_MOUSE Phenylalanine--tRNA ligase alpha subunit OS=Mus musculus GN=Farsa PE=2 SV=1	-0.157233	-0.863826	-0.755885	-1.1811	0.995353	0.912705	0.996226	0.805233	1	1	1	1
	>sp|Q8BX70|VP13C_MOUSE Vacuolar protein sorting-associated protein 13C OS=Mus musculus GN=Vps13c PE=1 SV=2	0.514015	0.779582	-0.626281	-0.767072	0.997105	0.927893	0.997828	0.908135	7	7	7	7
	>sp|Q8C0P5|COR2A_MOUSE Coronin-2A OS=Mus musculus GN=Coro2a PE=2 SV=1	0.513743	0.912126	-0.338355	-0.391602	0.996932	0.909238	1.0084	0.970446	6	6	6	6
	>sp|Q8C0Z1|ITFG3_MOUSE Protein ITFG3 OS=Mus musculus GN=Itfg3 PE=1 SV=1	-0.0192034	1.28683	-0.0446202	0.742464	1.00189	0.79356	1.00489	0.914529	1	1	1	1
	>sp|Q8C129|LCAP_MOUSE Leucyl-cystinyl aminopeptidase OS=Mus musculus GN=Lnpep PE=1 SV=1	-0.700338	0.600805	-1.34202	-0.784288	0.975523	0.940492	0.853931	0.902082	16	14	15	15
	>sp|Q8C142|ARH_MOUSE Low density lipoprotein receptor adapter protein 1 OS=Mus musculus GN=Ldlrap1 PE=1 SV=3	0.0542827	1.3153	-1.25328	-0.689607	1.00182	0.778537	0.882234	0.920873	1	1	1	1
	>sp|Q8BXZ1|TMX3_MOUSE Protein disulfide-isomerase TMX3 OS=Mus musculus GN=Tmx3 PE=1 SV=2	0.643209	-0.170989	1.02265	0.144116	0.982001	0.989034	0.937192	0.991752	4	3	4	4
	>sp|Q8C147|DOCK8_MOUSE Dedicator of cytokinesis protein 8 OS=Mus musculus GN=Dock8 PE=1 SV=4	-0.206437	-0.108042	-0.0202789	0.247084	1.00386	0.993732	1.00344	0.98305	13	13	12	12
	>sp|Q8C166|CPNE1_MOUSE Copine-1 OS=Mus musculus GN=Cpne1 PE=1 SV=1	-0.138773	1.62683	-2.07415	-1.68137	0.99483	0.632384	0.41589	0.614778	10	10	10	10
	>sp|Q8BY89|CTL2_MOUSE Choline transporter-like protein 2 OS=Mus musculus GN=Slc44a2 PE=1 SV=2	-0.925865	0.35962	0.223054	1.36847	0.920651	0.973061	1.01132	0.751436	8	8	9	9
	>sp|Q8C1A5|THOP1_MOUSE Thimet oligopeptidase OS=Mus musculus GN=Thop1 PE=1 SV=1	-0.848682	0.835869	1.06305	2.54017	0.952346	0.917937	0.930532	0.217476	1	1	1	1
	>sp|Q8BYP3|RHOF_MOUSE Rho-related GTP-binding protein RhoF OS=Mus musculus GN=Rhof PE=2 SV=1	-1.28098	-1.60395	0.261536	0.673955	0.797023	0.643959	1.00732	0.923537	2	2	2	2
	>tr|F6URA2|F6URA2_MOUSE Epoxide hydrolase 4 (Fragment) OS=Mus musculus GN=Ephx4 PE=4 SV=1	-3.34	-2.42403	1.51698	3.39478	0.0325101	0.202418	0.771065	0.038646	1	1	1	1
	>sp|Q8C1Z7|BBS4_MOUSE Bardet-Biedl syndrome 4 protein homolog OS=Mus musculus GN=Bbs4 PE=1 SV=1	-0.123987	-1.44591	0.46236	-0.117881	0.992458	0.724066	0.999792	0.991638	1	1	1	1
	>sp|Q8C255|DPEP2_MOUSE Dipeptidase 2 OS=Mus musculus GN=Dpep2 PE=1 SV=1	-1.55487	-1.3545	0.339849	1.37881	0.708121	0.758956	1.00809	0.750013	3	3	3	3
	>sp|Q8BZ60|STON2_MOUSE Stonin-2 OS=Mus musculus GN=Ston2 PE=2 SV=1	-1.39989	-0.705303	0.662141	1.73779	0.767056	0.937907	0.996284	0.595852	2	2	2	2
	>sp|Q8C052|MAP1S_MOUSE Microtubule-associated protein 1S OS=Mus musculus GN=Map1s PE=1 SV=2	1.13055	1.03211	-0.134659	-0.572251	0.846436	0.887395	1.01255	0.95259	2	2	2	2
	>sp|Q8C3F2|F120C_MOUSE Constitutive coactivator of PPAR-gamma-like protein 2 OS=Mus musculus GN=Fam120c PE=2 SV=3	-0.0177969	-0.384455	0.0545507	-0.0901682	1.00152	0.980666	1.00502	0.992539	1	1	1	1
	>sp|Q8C3J5|DOCK2_MOUSE Dedicator of cytokinesis protein 2 OS=Mus musculus GN=Dock2 PE=1 SV=3	-0.162534	-0.0206802	-0.019382	0.0869119	0.996985	0.999789	1.00235	0.992791	23	22	22	22
	>sp|Q8C3W1|CA198_MOUSE Uncharacterized protein C1orf198 homolog OS=Mus musculus PE=2 SV=1	-1.25519	-0.0971109	-0.793336	0.198198	0.811672	0.993882	0.992108	0.987711	1	1	1	1
	>sp|Q8C3X4|GUF1_MOUSE Translation factor Guf1, mitochondrial OS=Mus musculus GN=Guf1 PE=2 SV=1	-0.796674	0.366579	-0.403187	0.488531	0.970265	0.974621	1.00506	0.964179	1	1	1	1
	>sp|Q8C3X8|LMF2_MOUSE Lipase maturation factor 2 OS=Mus musculus GN=Lmf2 PE=2 SV=1	0.602102	0.881873	0.0426913	0.0802251	0.984557	0.909199	1.00494	0.990637	1	1	1	1
	>sp|Q8C428|TMC7_MOUSE Transmembrane channel-like protein 7 OS=Mus musculus GN=Tmc7 PE=2 SV=1	0.2071	-1.60362	1.10125	0.261082	1.00467	0.64326	0.922478	0.980484	1	1	1	1
	>sp|Q8VEB2|SAV1_MOUSE Protein salvador homolog 1 OS=Mus musculus GN=Sav1 PE=1 SV=2	-2.48687	-2.48607	2.39003	3.5281	0.243059	0.177982	0.25055	0.0277063	1	1	1	1
	>sp|Q8C522|ENDD1_MOUSE Endonuclease domain-containing 1 protein OS=Mus musculus GN=Endod1 PE=1 SV=2	0.172116	1.55302	-2.3344	-1.9775	0.997487	0.675298	0.275349	0.466851	1	1	1	1
	>sp|Q8C5L3|CNOT2_MOUSE CCR4-NOT transcription complex subunit 2 OS=Mus musculus GN=Cnot2 PE=2 SV=2	0.171251	-1.9204	0.273006	-0.896881	0.997249	0.4535	1.00977	0.871169	1	1	1	1
	>sp|P35174|CYT2_MOUSE Stefin-2 OS=Mus musculus GN=Stfa2 PE=2 SV=2	4.94359	-2.50344	6.14282	1.34134	9.95856e-05	0.17158	2.48802e-07	0.763576	1	1	1	1
	>sp|Q8C650|SEP10_MOUSE Septin-10 OS=Mus musculus GN=Sept10 PE=2 SV=1	0.499598	2.38688	-1.45574	-0.763126	0.997703	0.215658	0.789528	0.90799	1	1	1	1
	>sp|Q8C6G8|WDR26_MOUSE WD repeat-containing protein 26 OS=Mus musculus GN=Wdr26 PE=2 SV=3	-0.0687338	-0.085756	0.190493	0.333413	1.00031	0.992204	1.01271	0.978143	1	1	1	1
	>sp|Q8C6U2|PQLC3_MOUSE PQ-loop repeat-containing protein 3 OS=Mus musculus GN=Pqlc3 PE=2 SV=1	1.34196	1.23052	-0.752844	-1.3521	0.775395	0.809736	0.997652	0.762269	1	1	1	1
	>sp|Q8C708|CP054_MOUSE Transmembrane protein C16orf54 homolog OS=Mus musculus PE=1 SV=1	-1.49377	0.852364	-0.0477609	1.73571	0.738765	0.916106	1.00507	0.594686	3	3	3	3
	>sp|Q8C761|WDR60_MOUSE WD repeat-containing protein 60 OS=Mus musculus GN=Wdr60 PE=2 SV=1	-0.859335	-1.07835	0.872796	1.20407	0.948283	0.884553	0.978974	0.797961	1	1	1	1
	>sp|Q8C863|ITCH_MOUSE E3 ubiquitin-protein ligase Itchy OS=Mus musculus GN=Itch PE=1 SV=2	-1.00109	-0.386444	0.1833	1.04395	0.900216	0.979415	1.00945	0.82252	11	11	11	11
	>sp|Q8C8U0|LIPB1_MOUSE Liprin-beta-1 OS=Mus musculus GN=Ppfibp1 PE=1 SV=3	-0.495326	0.34756	-0.847896	-0.287704	0.999698	0.972815	0.98352	0.982907	1	1	1	1
	>sp|Q8C9E8|FA26F_MOUSE Protein FAM26F OS=Mus musculus GN=Fam26f PE=2 SV=1	0.256846	2.73067	-0.30158	1.03079	1.00025	0.108867	1.01091	0.829986	1	1	1	1
	>sp|Q8CB87|RAB44_MOUSE Ras-related protein Rab-44 OS=Mus musculus GN=Rab44 PE=2 SV=1	0.381294	-0.317513	1.06489	1.70672	0.997594	0.970105	0.929624	0.600533	2	1	1	2
	>sp|Q8C0J6|SWAHC_MOUSE Ankyrin repeat domain-containing protein SOWAHC OS=Mus musculus GN=Sowahc PE=1 SV=2	-0.419697	-0.362097	0.212492	0.487528	1.00388	0.973286	1.0104	0.963514	2	2	2	2
	>sp|Q8C145|S39A6_MOUSE Zinc transporter ZIP6 OS=Mus musculus GN=Slc39a6 PE=1 SV=1	-1.00674	0.128527	0.00785368	1.02354	0.900056	0.990116	1.00055	0.831915	2	2	2	2
	>sp|Q8C196|CPSM_MOUSE Carbamoyl-phosphate synthase [ammonia], mitochondrial OS=Mus musculus GN=Cps1 PE=1 SV=2	-0.0844688	-0.539612	0.380636	0.309357	0.996752	0.957206	1.00932	0.983	2	2	2	2
	>sp|Q8CBW3|ABI1_MOUSE Abl interactor 1 OS=Mus musculus GN=Abi1 PE=1 SV=3	-1.35863	0.0561234	-0.240743	1.00567	0.76803	0.99534	1.00987	0.836876	6	6	6	6
	>sp|Q8CCB4|VPS53_MOUSE Vacuolar protein sorting-associated protein 53 homolog OS=Mus musculus GN=Vps53 PE=2 SV=1	-0.319122	-1.76768	-0.0576268	-0.776054	1.00587	0.536781	1.00463	0.907698	1	1	1	1
	>sp|Q8C1B7|SEP11_MOUSE Septin-11 OS=Mus musculus GN=Sept11 PE=1 SV=4	0.0491701	0.656277	-0.988622	-1.46294	1.0008	0.93167	0.942035	0.712356	9	9	9	8
	>sp|Q8CCK0|H2AW_MOUSE Core histone macro-H2A.2 OS=Mus musculus GN=H2afy2 PE=1 SV=3	1.8581	0.597827	2.161	1.23621	0.561081	0.941506	0.368785	0.788031	1	1	1	1
	>sp|Q8CDM8|F16B1_MOUSE Protein FAM160B1 OS=Mus musculus GN=Fam160b1 PE=2 SV=2	-0.51129	0.96255	-0.74445	0.180329	0.998294	0.898946	1.00227	0.98868	1	1	1	1
	>sp|Q8CDN6|TXNL1_MOUSE Thioredoxin-like protein 1 OS=Mus musculus GN=Txnl1 PE=2 SV=3	1.64917	0.744948	0.423109	-0.492359	0.669203	0.936461	1.0046	0.964851	1	1	1	1
	>sp|Q8C2K1|DEFI6_MOUSE Differentially expressed in FDCP 6 OS=Mus musculus GN=Def6 PE=1 SV=1	0.834036	0.926151	-1.13605	-1.56112	0.957743	0.907697	0.906656	0.668966	2	2	2	2
	>sp|Q8CE08|PPAP_MOUSE Prostatic acid phosphatase OS=Mus musculus GN=Acpp PE=2 SV=1	-1.08776	-1.95448	-1.87358	-2.21835	0.861757	0.432849	0.537587	0.332965	3	3	3	3
	>sp|Q8CE47|MFSD7_MOUSE Major facilitator superfamily domain-containing protein 7 OS=Mus musculus GN=Mfsd7 PE=2 SV=1	-1.06833	0.138705	-0.406207	0.60254	0.868721	0.992588	1.00573	0.941381	1	1	1	1
	>sp|Q8C2K5|RASL3_MOUSE RAS protein activator like-3 OS=Mus musculus GN=Rasal3 PE=2 SV=1	-0.945222	-0.371418	0.458051	1.25417	0.923164	0.972844	0.999537	0.782558	6	7	7	6
	>sp|Q8CF98|COL10_MOUSE Collectin-10 OS=Mus musculus GN=Colec10 PE=2 SV=1	-0.658084	0.537785	-0.484209	0.380187	0.980873	0.956952	1.00518	0.972994	1	1	1	1
	>sp|Q8R367|RERG_MOUSE Ras-related and estrogen-regulated growth inhibitor OS=Mus musculus GN=Rerg PE=2 SV=1	-0.10006	-2.732	5.27309	4.8373	0.995171	0.10955	1.8115e-05	0.000317384	1	1	1	1
	>sp|Q8CFE6|S38A2_MOUSE Sodium-coupled neutral amino acid transporter 2 OS=Mus musculus GN=Slc38a2 PE=1 SV=1	-0.765888	-0.0366009	0.504734	1.35535	0.974042	0.998	1.00242	0.762676	3	3	3	3
	>sp|Q8CFG0|SULF2_MOUSE Extracellular sulfatase Sulf-2 OS=Mus musculus GN=Sulf2 PE=2 SV=2	0.393832	-0.277326	-0.204252	-0.703487	1.0004	0.970373	1.01239	0.919907	1	1	1	1
	>sp|Q8CB96|RASF4_MOUSE Ras association domain-containing protein 4 OS=Mus musculus GN=Rassf4 PE=2 SV=1	-0.312254	0.613377	-1.04258	-0.542982	1.00607	0.939062	0.933162	0.954814	2	2	2	2
	>sp|Q8CFI7|RPB2_MOUSE DNA-directed RNA polymerase II subunit RPB2 OS=Mus musculus GN=Polr2b PE=2 SV=2	-0.228073	-2.1087	1.56923	0.911217	1.00179	0.355605	0.748333	0.868412	1	1	1	1
	>sp|Q8CBE3|WDR37_MOUSE WD repeat-containing protein 37 OS=Mus musculus GN=Wdr37 PE=2 SV=1	0.0249784	-1.20181	-0.159733	-0.788817	1.00052	0.823144	1.0084	0.900446	2	2	2	2
	>sp|Q8CG48|SMC2_MOUSE Structural maintenance of chromosomes protein 2 OS=Mus musculus GN=Smc2 PE=1 SV=2	-0.708409	-0.141086	0.0836866	0.709178	0.978838	0.992457	1.0073	0.918868	1	1	1	1
	>sp|Q8CG50|RAB43_MOUSE Ras-related protein Rab-43 OS=Mus musculus GN=Rab43 PE=1 SV=1	-0.444165	0.27415	-0.282286	0.259635	1.00261	0.970902	1.01218	0.981144	3	3	3	3
	>sp|Q8CG76|ARK72_MOUSE Aflatoxin B1 aldehyde reductase member 2 OS=Mus musculus GN=Akr7a2 PE=1 SV=3	-0.219088	1.68429	-1.28692	-0.317102	1.00271	0.599257	0.875475	0.98064	1	1	1	1
	>sp|Q8CGA3|LAT4_MOUSE Large neutral amino acids transporter small subunit 4 OS=Mus musculus GN=Slc43a2 PE=1 SV=1	-0.442538	-0.82464	0.184191	0.199556	1.00259	0.921205	1.01039	0.988182	1	1	1	1
	>sp|Q8CGB6|TENC1_MOUSE Tensin-like C1 domain-containing phosphatase OS=Mus musculus GN=Tenc1 PE=1 SV=1	-0.0563753	1.11305	-1.14958	-0.612282	1.00193	0.865791	0.905761	0.93887	1	1	1	1
	>sp|Q8CGC7|SYEP_MOUSE Bifunctional glutamate/proline--tRNA ligase OS=Mus musculus GN=Eprs PE=1 SV=4	0.187902	0.767639	0.183477	-0.407089	1.00133	0.934101	1.00999	0.968536	13	10	12	13
	>sp|Q8CCJ3|UFL1_MOUSE E3 UFM1-protein ligase 1 OS=Mus musculus GN=Ufl1 PE=1 SV=2	-0.809355	0.993666	0.526131	1.94374	0.966611	0.888031	1.00524	0.478974	2	2	2	2
	>sp|Q8CE90|MP2K7_MOUSE Dual specificity mitogen-activated protein kinase kinase 7 OS=Mus musculus GN=Map2k7 PE=1 SV=1	0.803524	-1.21711	2.09529	1.19963	0.965128	0.81594	0.408118	0.798194	2	2	2	2
	>sp|Q8CFI0|NED4L_MOUSE E3 ubiquitin-protein ligase NEDD4-like OS=Mus musculus GN=Nedd4l PE=1 SV=2	-1.38649	0.320813	0.175045	1.74401	0.764789	0.969097	1.01109	0.593044	7	7	6	6
	>sp|Q8CG47|SMC4_MOUSE Structural maintenance of chromosomes protein 4 OS=Mus musculus GN=Smc4 PE=1 SV=1	-0.229966	-0.881467	0.84804	0.813258	1.00108	0.90908	0.984044	0.895253	2	2	2	2
	>sp|Q8CHG3|GCC2_MOUSE GRIP and coiled-coil domain-containing protein 2 OS=Mus musculus GN=Gcc2 PE=1 SV=2	-0.984521	-0.615003	-0.808624	-0.358504	0.904143	0.940587	0.985801	0.976146	1	1	1	1
	>sp|Q8CHP5|WIBG_MOUSE Partner of Y14 and mago OS=Mus musculus GN=Wibg PE=2 SV=2	-0.507743	-1.43043	1.59741	1.24823	0.998006	0.731754	0.720826	0.783716	1	1	1	1
	>sp|Q8CHP8|PGP_MOUSE Phosphoglycolate phosphatase OS=Mus musculus GN=Pgp PE=1 SV=1	-1.14795	-0.25346	0.214771	1.19806	0.839776	0.975616	1.01006	0.798662	1	1	1	1
	>sp|Q8CHS8|VP37A_MOUSE Vacuolar protein sorting-associated protein 37A OS=Mus musculus GN=Vps37a PE=2 SV=1	-0.293888	0.137495	0.399485	0.841859	1.00333	0.991034	1.00426	0.884055	1	1	1	1
	>sp|Q8CHT3|INT5_MOUSE Integrator complex subunit 5 OS=Mus musculus GN=Ints5 PE=2 SV=1	-0.408543	-0.464244	1.40498	1.81248	1.00234	0.966573	0.813637	0.556656	1	1	1	1
	>sp|Q8CHW4|EI2BE_MOUSE Translation initiation factor eIF-2B subunit epsilon OS=Mus musculus GN=Eif2b5 PE=1 SV=1	0.582356	0.251889	0.0359859	-0.292384	0.983193	0.974281	1.00493	0.985031	1	1	1	1
	>sp|Q8CGK7|GNAL_MOUSE Guanine nucleotide-binding protein G(olf) subunit alpha OS=Mus musculus GN=Gnal PE=1 SV=1	0.793351	1.42166	-0.50945	-0.502507	0.968783	0.732455	1.00333	0.963046	2	2	2	2
	>sp|Q8CI51|PDLI5_MOUSE PDZ and LIM domain protein 5 OS=Mus musculus GN=Pdlim5 PE=1 SV=4	0.0527728	-0.452334	0.293028	-0.0880469	1.00152	0.969506	1.01083	0.99277	1	2	2	1
	>sp|Q8CHC4|SYNJ1_MOUSE Synaptojanin-1 OS=Mus musculus GN=Synj1 PE=1 SV=3	-0.708606	0.360687	-0.69175	0.0734047	0.979182	0.973542	0.994089	0.993576	4	4	4	4
	>sp|Q8CI32|BAG5_MOUSE BAG family molecular chaperone regulator 5 OS=Mus musculus GN=Bag5 PE=1 SV=1	-0.94505	0.0429029	0.0580975	1.00474	0.921936	0.997086	1.00487	0.83675	2	2	2	2
	>sp|Q8CI59|STEA3_MOUSE Metalloreductase STEAP3 OS=Mus musculus GN=Steap3 PE=1 SV=1	0.615876	1.47759	-0.0550613	0.208867	0.984929	0.714735	1.00491	0.988578	2	2	2	2
	>sp|Q8CIE6|COPA_MOUSE Coatomer subunit alpha OS=Mus musculus GN=Copa PE=1 SV=2	0.592846	0.936108	-1.07444	-1.52998	0.984654	0.904109	0.927252	0.688429	23	22	23	23
	>sp|Q8CIF6|SIDT2_MOUSE SID1 transmembrane family member 2 OS=Mus musculus GN=Sidt2 PE=1 SV=1	-0.290513	1.271	-1.38976	-0.423295	1.00244	0.796057	0.826929	0.969219	3	3	3	3
	>sp|Q8CIG8|ANM5_MOUSE Protein arginine N-methyltransferase 5 OS=Mus musculus GN=Prmt5 PE=1 SV=3	-0.398965	-1.23123	1.005	0.894959	1.0005	0.809636	0.938303	0.869342	1	1	1	1
	>sp|Q8CIH5|PLCG2_MOUSE 1-phosphatidylinositol 4,5-bisphosphate phosphodiesterase gamma-2 OS=Mus musculus GN=Plcg2 PE=1 SV=1	0.0625442	0.135942	-0.0654611	-0.187109	1.00207	0.990442	1.00623	0.989304	14	15	15	15
	>sp|Q61098|IL18R_MOUSE Interleukin-18 receptor 1 OS=Mus musculus GN=Il18r1 PE=2 SV=1	-3.6781	-2.98859	0.707463	2.5714	0.0127948	0.0595093	0.993886	0.209782	2	2	2	2
	>sp|Q8CIM5|GPR84_MOUSE G-protein coupled receptor 84 OS=Mus musculus GN=Gpr84 PE=1 SV=1	-0.27314	-0.843299	1.4243	1.46191	1.00428	0.91586	0.805433	0.711662	3	3	3	3
	>sp|Q8CI94|PYGB_MOUSE Glycogen phosphorylase, brain form OS=Mus musculus GN=Pygb PE=1 SV=3	0.860752	0.160896	-0.0668356	-0.386342	0.948433	0.989404	1.00696	0.97226	8	7	8	8
	>sp|Q8CJ40|CROCC_MOUSE Rootletin OS=Mus musculus GN=Crocc PE=1 SV=2	0.338886	-1.07069	1.79118	1.26473	1.00378	0.887913	0.576556	0.783056	1	1	1	1
	>sp|Q8CJ53|CIP4_MOUSE Cdc42-interacting protein 4 OS=Mus musculus GN=Trip10 PE=1 SV=2	-0.542364	-0.204403	0.488794	0.934937	0.994799	0.98305	1.00426	0.863932	1	1	1	1
	>sp|Q8CJ67|STAU2_MOUSE Double-stranded RNA-binding protein Staufen homolog 2 OS=Mus musculus GN=Stau2 PE=1 SV=1	-0.377106	-0.658222	0.373283	0.458803	0.996561	0.932915	1.01072	0.96428	1	1	1	1
	>sp|Q8CII9|CRLF2_MOUSE Cytokine receptor-like factor 2 OS=Mus musculus GN=Crlf2 PE=1 SV=2	0.670769	1.16393	-1.69794	-1.92971	0.979776	0.836136	0.645765	0.488137	2	2	2	2
	>sp|Q8JZL1|I17RD_MOUSE Interleukin-17 receptor D OS=Mus musculus GN=Il17rd PE=1 SV=1	0.483185	-1.50053	0.862848	-0.211025	1.00349	0.693262	0.98028	0.989708	1	1	1	1
	>sp|Q8JZL7|RGF1B_MOUSE Ras-GEF domain-containing family member 1B OS=Mus musculus GN=Rasgef1b PE=1 SV=1	-0.464474	1.4519	-0.147192	1.11246	0.998357	0.720058	1.01015	0.808844	1	1	1	1
	>sp|Q8JZM6|TIFAB_MOUSE TRAF-interacting protein with FHA domain-containing protein B OS=Mus musculus GN=Tifab PE=2 SV=1	0.0364572	-1.76695	2.79923	2.42176	0.999335	0.534326	0.110151	0.255607	1	1	1	1
	>sp|Q8JZP3|KLHL2_MOUSE Kelch-like protein 2 OS=Mus musculus GN=Klhl2 PE=1 SV=1	-1.35968	-1.92194	0.845979	1.1129	0.768576	0.454125	0.98328	0.809001	1	1	1	1
	>sp|Q8JZQ9|EIF3B_MOUSE Eukaryotic translation initiation factor 3 subunit B OS=Mus musculus GN=Eif3b PE=1 SV=1	0.613064	0.162245	0.0186118	-0.313388	0.984592	0.990528	1.00237	0.981286	14	15	14	14
	>sp|Q8JZR0|ACSL5_MOUSE Long-chain-fatty-acid--CoA ligase 5 OS=Mus musculus GN=Acsl5 PE=1 SV=1	1.36533	0.979455	-0.825036	-1.60504	0.769772	0.892691	0.987121	0.655185	1	1	1	1
	>sp|Q8JZV7|NAGA_MOUSE Putative N-acetylglucosamine-6-phosphate deacetylase OS=Mus musculus GN=Amdhd2 PE=2 SV=1	0.0731846	0.109142	-0.674428	-0.770462	1.00001	0.994064	0.994189	0.907314	3	3	3	3
	>sp|Q8JZW4|CPNE5_MOUSE Copine-5 OS=Mus musculus GN=Cpne5 PE=2 SV=1	-0.736726	1.86927	-0.645379	1.00965	0.977597	0.480165	0.989864	0.833771	1	1	1	1
	>sp|Q8CIN4|PAK2_MOUSE Serine/threonine-protein kinase PAK 2 OS=Mus musculus GN=Pak2 PE=1 SV=1	1.20481	0.417973	0.0515961	-0.714953	0.829563	0.976911	1.00499	0.920907	4	4	4	4
	>sp|Q8K045|PKN3_MOUSE Serine/threonine-protein kinase N3 OS=Mus musculus GN=Pkn3 PE=1 SV=1	-0.653735	0.936352	-1.17806	-0.213867	0.98178	0.904477	0.895658	0.989512	1	1	1	1
	>sp|Q8K0B2|LMBD1_MOUSE Probable lysosomal cobalamin transporter OS=Mus musculus GN=Lmbrd1 PE=1 SV=1	-0.498696	-0.143583	-0.688184	-0.382002	0.998252	0.991236	0.992077	0.973125	1	1	1	1
	>sp|Q8K0C4|CP51A_MOUSE Lanosterol 14-alpha demethylase OS=Mus musculus GN=Cyp51a1 PE=2 SV=1	0.045795	1.16661	0.551518	1.29801	1.00113	0.835819	1.00276	0.77714	3	3	3	3
	>sp|Q8K0D2|HABP2_MOUSE Hyaluronan-binding protein 2 OS=Mus musculus GN=Habp2 PE=1 SV=2	0.657692	0.345647	0.296361	-0.551362	0.980799	0.970511	1.00984	0.954648	1	1	1	1
	>sp|Q8JZK9|HMCS1_MOUSE Hydroxymethylglutaryl-CoA synthase, cytoplasmic OS=Mus musculus GN=Hmgcs1 PE=1 SV=1	-1.21971	1.0189	-1.4499	-0.45893	0.821218	0.890975	0.791973	0.96457	2	2	2	2
	>sp|Q8K0P3|TLDC1_MOUSE TLD domain-containing protein 1 OS=Mus musculus GN=Tldc1 PE=2 SV=1	0.0367104	1.61914	-1.04976	-0.303684	0.999432	0.635509	0.932301	0.982561	1	1	1	1
	>sp|Q8K0Q5|RHG18_MOUSE Rho GTPase-activating protein 18 OS=Mus musculus GN=Arhgap18 PE=2 SV=1	0.0921292	1.45769	-0.646493	0.0713473	0.99497	0.721644	0.990727	0.993441	1	1	1	1
	>sp|Q8K0T0|RTN1_MOUSE Reticulon-1 OS=Mus musculus GN=Rtn1 PE=1 SV=1	-0.0907956	0.179471	1.5629	2.07619	0.995475	0.988443	0.750708	0.412489	1	1	1	1
	>sp|Q8K0T4|KATL1_MOUSE Katanin p60 ATPase-containing subunit A-like 1 OS=Mus musculus GN=Katnal1 PE=1 SV=1	-0.280868	2.33559	-1.05245	0.371507	1.00546	0.235267	0.933646	0.975127	1	1	1	1
	>sp|Q8K0T7|UN13C_MOUSE Protein unc-13 homolog C OS=Mus musculus GN=Unc13c PE=1 SV=3	0.177331	0.114807	0.0799552	0.048551	0.997875	0.99366	1.00793	0.999468	1	1	1	1
	>sp|Q8K124|PKHO2_MOUSE Pleckstrin homology domain-containing family O member 2 OS=Mus musculus GN=Plekho2 PE=1 SV=1	-1.07996	-0.287067	-0.714207	0.0444449	0.864553	0.971461	0.991306	0.999178	13	13	14	13
	>sp|Q8K157|GALM_MOUSE Aldose 1-epimerase OS=Mus musculus GN=Galm PE=2 SV=1	-0.312373	-0.330953	-0.146426	-0.0268859	1.00634	0.970705	1.00981	0.997761	1	1	1	1
	>sp|Q8K174|TMM60_MOUSE Transmembrane protein 60 OS=Mus musculus GN=Tmem60 PE=2 SV=1	-0.931977	0.526924	-0.351848	0.774079	0.920926	0.959924	1.00718	0.906776	1	1	1	1
	>sp|Q8K182|CO8A_MOUSE Complement component C8 alpha chain OS=Mus musculus GN=C8a PE=2 SV=1	-0.123339	-0.493318	-2.13485	-1.84239	0.992376	0.960713	0.385515	0.543965	1	1	1	1
	>sp|Q8K021|SCAM1_MOUSE Secretory carrier-associated membrane protein 1 OS=Mus musculus GN=Scamp1 PE=1 SV=1	-1.28456	-0.0718623	0.240699	1.46948	0.794849	0.993319	1.00954	0.711891	4	4	4	4
	>sp|Q8K1A6|C2D1A_MOUSE Coiled-coil and C2 domain-containing protein 1A OS=Mus musculus GN=Cc2d1a PE=1 SV=2	-0.0422716	0.266486	0.564289	0.895575	0.999439	0.972141	1.00309	0.869777	1	1	1	1
	>sp|Q8K1B8|URP2_MOUSE Fermitin family homolog 3 OS=Mus musculus GN=Fermt3 PE=1 SV=1	-1.16317	0.134815	-0.196337	0.812702	0.838895	0.989804	1.01298	0.894799	23	23	23	24
	>sp|Q8K1I7|WIPF1_MOUSE WAS/WASL-interacting protein family member 1 OS=Mus musculus GN=Wipf1 PE=1 SV=1	-0.181608	0.305553	0.180443	0.561784	0.999476	0.971441	1.00892	0.953153	3	3	3	3
	>sp|Q8K0E8|FIBB_MOUSE Fibrinogen beta chain OS=Mus musculus GN=Fgb PE=2 SV=1	-1.44111	-0.695858	1.09072	2.44384	0.750206	0.936956	0.928807	0.249034	2	2	2	2
	>sp|Q8K1S6|SPIR2_MOUSE Protein spire homolog 2 OS=Mus musculus GN=Spire2 PE=2 SV=1	-0.934354	-0.0229078	1.15447	2.19211	0.920568	1.00009	0.901387	0.349568	1	1	1	1
	>sp|Q8K183|PDXK_MOUSE Pyridoxal kinase OS=Mus musculus GN=Pdxk PE=1 SV=1	0.677984	1.40987	-1.21707	-1.31846	0.97761	0.740469	0.883845	0.768522	2	2	2	2
	>sp|Q8K207|CA021_MOUSE Uncharacterized protein C1orf21 homolog OS=Mus musculus PE=1 SV=1	-1.53101	-0.985821	-0.0560902	0.771326	0.725799	0.891344	1.00467	0.906813	1	1	1	1
	>sp|Q8K212|PACS1_MOUSE Phosphofurin acidic cluster sorting protein 1 OS=Mus musculus GN=Pacs1 PE=2 SV=2	-0.309881	-0.481182	-0.758333	-0.828449	1.0053	0.960807	0.996902	0.886806	1	1	1	1
	>sp|Q8K259|GIN1_MOUSE Gypsy retrotransposon integrase-like protein 1 OS=Mus musculus GN=Gin1 PE=2 SV=2	-0.729627	-1.80994	1.23635	1.14045	0.976352	0.517108	0.883107	0.810041	1	1	1	1
[truncated: 1,378 more rows]
