# Supplementary material for: Extracellular vesicles from Listeria monocytogenes-infected dendritic cells alert the innate immune response
Source: Front Immunol. 2022 Sep 5;13:946358. doi: 10.3389/fimmu.2022.946358 (PMC9483171; doi:10.3389/fimmu.2022.946358)
Supplement: Supplementary file 2 [file DataSheet_2.zip › Supplementary Material/Table S6.XLS]

## Sheet: WT_InfvsBasal_EVs
© 2000-2022 QIAGEN. All rights reserved.
Categories	Diseases or Functions Annotation	p-value	Predicted Activation State	Activation z-score	Molecules	# Molecules
Immunological Disease,Inflammatory Disease	Immune mediated inflammatory disease	4.67e-10		0.152	AHNAK,ALDH2,ANXA1,CAMK2D,CD34,CD69,Chil3/Chil4,FGL2,HNRNPAB,HSPE1,IFIH1,LTF,NOS2,PRDX1,PSAP,RSAD2,S100A10,S100A8,S100A9,SLC7A2,UQCRC2,VDAC2	22
Immunological Disease,Inflammatory Disease	Atopic disease	1.35e-09			AHNAK,ALDH2,ANXA1,Chil3/Chil4,HNRNPAB,NOS2,PRDX1,PSAP,S100A8,S100A9,VDAC2	11
Cell Death and Survival	Necrosis	1.06e-08		1.101	AHNAK,ALDH2,ANXA1,ANXA2,ATP5F1A,ATP5F1B,CAMK2D,CD34,CD69,CSTA,FGL2,GBP5,GLUD1,H1-2,HSPE1,IDH2,IFIH1,LAMP1,LTF,Ngp,NOS2,PRDX1,PSAP,RACGAP1,S100A10,S100A8,S100A9,SLC25A5,VDAC2	29
Cancer,Hematological Disease,Immunological Disease,Organismal Injury and Abnormalities	Lymphoma	1.16e-08			AHNAK,AHNAK2,ALDH2,ANXA1,ANXA2,ANXA4,ANXA6,CD34,CD69,FGL2,H1-2,IDH2,IFIT2,LAMP1,NOS2,PRDX1,RACGAP1,RSAD2,SLC25A3,SLC7A2,TPR,VDAC2	22
Cellular Movement	Cellular infiltration	1.18e-08		0.269	ALDH2,ANXA1,ANXA2,CD69,Chil3/Chil4,FGL2,HNRNPAB,LTF,NOS2,PRDX1,S100A10,S100A8,S100A9	13
Cell Death and Survival	Apoptosis	2.47e-08		-0.068	AHNAK,ALDH2,ANXA1,ANXA2,ANXA4,ANXA6,CAMK2D,CD69,CSTA,FGL2,GBP5,GLUD1,H1-2,HEXB,HSPE1,IFIH1,IFIT2,LTF,Ngp,NOS2,PRDX1,PSAP,RACGAP1,S100A10,S100A8,S100A9,SLC25A5,VDAC2	28
Neurological Disease,Skeletal and Muscular Disorders	Neuromuscular disease	1.07e-07			ALDH2,ANXA1,ANXA2,ATP5F1A,ATP5F1B,ATP5PB,COX4I1,IFIH1,IFIT1B,Iigp1,LAMP1,LTF,NOS2,PSAP,RSAD2,S100A10,UQCRC2	17
Cancer,Hematological Disease,Immunological Disease,Organismal Injury and Abnormalities	Non-Hodgkin lymphoma	1.14e-07			AHNAK,AHNAK2,ALDH2,ANXA1,ANXA2,ANXA4,ANXA6,CD34,CD69,FGL2,H1-2,IDH2,IFIT2,LAMP1,NOS2,PRDX1,RSAD2,SLC7A2,TPR	19
Inflammatory Response	Inflammation of body cavity	1.17e-07			AHNAK,ALDH2,ANXA1,ANXA4,CD69,Chil3/Chil4,GBP5,HNRNPAB,IFIH1,IFIT2,Iigp1,LTF,NOS2,PRDX1,S100A10,S100A8,S100A9	17
Inflammatory Response,Organismal Injury and Abnormalities	Inflammation of organ	1.18e-07		-0.171	AHNAK,ALDH2,ANXA1,ANXA4,CD69,Chil3/Chil4,GBP5,HNRNPAB,IFIH1,IFIT2,Iigp1,LTF,NOS2,PRDX1,PSAP,RSAD2,S100A10,S100A8,S100A9,VDAC2	20
Cancer,Hematological Disease,Immunological Disease,Organismal Injury and Abnormalities	Tumorigenesis of lymphocytes	1.18e-07			AHNAK,AHNAK2,ALDH2,ANXA1,ANXA2,ANXA4,ANXA6,CD34,CD69,FGL2,H1-2,IDH2,IFIT2,LAMP1,NOS2,PRDX1,RACGAP1,RSAD2,S100A10,S100A9,SLC25A3,SLC25A5,SLC7A2,TPR,VDAC2	25
Connective Tissue Disorders,Immunological Disease,Inflammatory Disease,Organismal Injury and Abnormalities,Skeletal and Muscular Disorders	Lupus erythematosus	1.22e-07			ALDH2,ANXA1,CD69,HSPE1,IFIH1,LTF,NOS2,RSAD2,S100A10,S100A8,S100A9	11
Gastrointestinal Disease,Inflammatory Disease,Inflammatory Response,Organismal Injury and Abnormalities	Acute colitis	2.07e-07			GBP5,Iigp1,NOS2,S100A8,S100A9	5
Cancer,Hematological Disease,Immunological Disease,Organismal Injury and Abnormalities	B cell cancer	2.2e-07			AHNAK,AHNAK2,ANXA1,ANXA2,ANXA4,ANXA6,CD34,CD69,FGL2,H1-2,IDH2,IFIT2,LAMP1,NOS2,PRDX1,RACGAP1,S100A10,S100A9,SLC25A5,SLC7A2,TPR	21
Neurological Disease,Organismal Injury and Abnormalities,Psychological Disorders	Disorder of basal ganglia	2.39e-07			ALDH2,ANXA2,ATP5F1A,ATP5F1B,ATP5PB,COX4I1,IFIH1,IFIT1B,Iigp1,LAMP1,LTF,NOS2,PSAP,S100A10,UQCRC2	15
Cancer,Hematological Disease,Immunological Disease,Organismal Injury and Abnormalities	Mature B cell malignant tumor	3.37e-07			AHNAK,AHNAK2,ANXA1,ANXA2,ANXA4,ANXA6,CD34,CD69,FGL2,IDH2,IFIT2,LAMP1,NOS2,S100A10,SLC25A5,SLC7A2,TPR	17
Immunological Disease	Systemic autoimmune syndrome	4.98e-07			ALDH2,ANXA1,CAMK2D,CD69,FGL2,IFIH1,IFIT1B,IFIT2,Iigp1,LTF,PRDX1,RPLP2,RSAD2,S100A10,S100A8,S100A9,SLC7A2,UQCRC2	18
Cancer,Hematological Disease,Immunological Disease,Organismal Injury and Abnormalities	Lymphocytic cancer	5.62e-07			AHNAK,AHNAK2,ALDH2,ANXA1,ANXA2,ANXA4,ANXA6,CD34,CD69,FGL2,H1-2,IDH2,IFIT2,LAMP1,NOS2,PRDX1,RACGAP1,RSAD2,S100A10,S100A9,SLC25A3,SLC25A5,SLC7A2,TPR,VDAC2	25
Cancer,Hematological Disease,Organismal Injury and Abnormalities	Lymphocytic neoplasm	5.75e-07			AHNAK,AHNAK2,ALDH2,ANXA1,ANXA2,ANXA4,ANXA6,CD34,CD69,FGL2,H1-2,IDH2,IFIT2,LAMP1,NOS2,PRDX1,RACGAP1,RSAD2,S100A10,S100A9,SLC25A3,SLC25A5,SLC7A2,TPR,VDAC2	25
Cellular Movement,Hematological Disease,Immunological Disease,Inflammatory Disease,Inflammatory Response,Organismal Injury and Abnormalities,Respiratory Disease	Eosinophilia of lung	8.44e-07			ALDH2,ANXA1,Chil3/Chil4,HNRNPAB,PRDX1	5
Antimicrobial Response,Inflammatory Response	Antimicrobial response	9.17e-07		0.218	DDX21,IFIH1,IFIT1B,IFIT2,LTF,NOS2,RSAD2,S100A8,S100A9	9
Neurological Disease	Movement Disorders	1.04e-06		1.213	ALDH2,ANXA2,ATP5F1A,ATP5F1B,ATP5PB,COX4I1,HEXB,IFIH1,IFIT1B,IFIT2,Iigp1,LAMP1,LTF,NOS2,PSAP,S100A10,UQCRC2	17
Immunological Disease,Inflammatory Disease,Inflammatory Response,Organismal Injury and Abnormalities,Respiratory Disease	Allergic asthma	1.08e-06			ALDH2,Chil3/Chil4,HNRNPAB,NOS2,PRDX1	5
Cancer,Hematological Disease,Immunological Disease,Organismal Injury and Abnormalities	Mature B-cell neoplasm	1.24e-06			AHNAK,AHNAK2,ANXA1,ANXA2,ANXA4,ANXA6,CD34,CD69,FGL2,IDH2,IFIT2,LAMP1,NOS2,S100A10,S100A9,SLC25A5,SLC7A2,TPR	18
Cellular Compromise,Inflammatory Response	Degranulation of neutrophils	1.27e-06			ANXA1,ANXA2,FGL2,HEXB,LAMP1,LTF,PSAP,S100A8,S100A9	9
Neurological Disease	Progressive neurological disorder	1.29e-06			ALDH2,ANXA1,ANXA2,ATP5F1A,ATP5PB,HNRNPAB,LAMP1,LTF,NOS2,PRDX1,PSAP,RSAD2,S100A10,S100A9,SLC7A2,UQCRC2	16
Dermatological Diseases and Conditions,Organismal Injury and Abnormalities	Psoriasis	1.32e-06			ANXA1,ANXA2,CSTA,HSPE1,LTF,NOS2,PSAP,RSAD2,S100A8,S100A9,SLC25A5	11
Cancer,Hematological Disease,Organismal Injury and Abnormalities	Hematologic cancer of cells	1.38e-06			AHNAK,AHNAK2,ALDH2,ANXA1,ANXA2,ANXA4,ANXA6,CD34,CD69,FGL2,H1-2,IDH2,IFIT2,LAMP1,NOS2,PRDX1,RACGAP1,RSAD2,S100A9,SLC25A3,SLC7A2,TPR,VDAC2	23
Inflammatory Response	Inflammation of absolute anatomical region	1.47e-06		0.361	AHNAK,ALDH2,ANXA1,ANXA4,CD69,Chil3/Chil4,GBP5,HNRNPAB,IFIH1,IFIT2,Iigp1,LTF,NOS2,PRDX1,S100A10,S100A8,S100A9	17
Connective Tissue Disorders,Inflammatory Disease,Organismal Injury and Abnormalities,Skeletal and Muscular Disorders	Rheumatic Disease	1.6e-06		-0.243	ALDH2,ANXA1,CAMK2D,CD34,CD69,FGL2,HSPE1,IFIH1,LTF,NOS2,PRDX1,RSAD2,S100A10,S100A8,S100A9,SLC7A2,UQCRC2	17
Cancer,Hematological Disease,Immunological Disease,Organismal Injury and Abnormalities	B-cell lymphoma	1.68e-06			AHNAK,ANXA1,ANXA2,ANXA4,ANXA6,CD34,CD69,FGL2,H1-2,LAMP1,NOS2,PRDX1,RACGAP1,SLC7A2,TPR	15
Cancer,Hematological Disease,Organismal Injury and Abnormalities	Mature lymphocytic neoplasm	1.92e-06			AHNAK,AHNAK2,ALDH2,ANXA1,ANXA2,ANXA4,ANXA6,CD34,CD69,FGL2,IDH2,IFIT2,LAMP1,NOS2,RSAD2,S100A10,S100A9,SLC25A5,SLC7A2,TPR	20
Cancer,Organismal Injury and Abnormalities	Lymphoreticular neoplasm	2.35e-06			AHNAK,AHNAK2,ALDH2,ANXA1,ANXA2,ANXA4,ANXA6,ATP5F1A,CD34,CD69,FGL2,H1-2,IDH2,IFIH1,IFIT2,LAMP1,NOS2,PRDX1,RACGAP1,RSAD2,SLC25A3,SLC25A5,SLC7A2,TPR,VDAC2	25
Hematological Disease,Immunological Disease,Inflammatory Disease	Eosinophilic inflammation	2.42e-06			ALDH2,ANXA1,CD69,Chil3/Chil4,HNRNPAB,PRDX1	6
Nucleic Acid Metabolism,Small Molecule Biochemistry	Synthesis of purine nucleotide	2.5e-06			ALDH2,ATP5F1A,ATP5F1B,ATP5PB,IDH2,NOS2,SLC25A5	7
Cellular Movement,Hematological Disease,Immunological Disease,Inflammatory Disease,Inflammatory Response,Organismal Injury and Abnormalities,Respiratory Disease	Allergic pulmonary eosinophilia	2.79e-06			ALDH2,Chil3/Chil4,HNRNPAB,PRDX1	4
Infectious Diseases	Viral Infection	3.22e-06	Decreased	-2.326	AHNAK,ANXA1,ANXA2,ANXA6,ATP5F1A,ATP5F1B,CD69,FGL2,H1-2,IFIH1,IFIT2,LAMP1,LTF,NOS2,PRDX1,RACGAP1,RSAD2,S100A8,S100A9,TPR	20
Cell-To-Cell Signaling and Interaction	Binding of myeloid cells	3.39e-06		-1.486	ANXA1,CD34,CD69,LTF,NOS2,S100A8,S100A9	7
Dermatological Diseases and Conditions,Organismal Injury and Abnormalities	Exanthem of skin	4.28e-06			ANXA1,CSTA,NOS2,PSAP,S100A8,S100A9	6
Connective Tissue Disorders,Dermatological Diseases and Conditions,Immunological Disease,Inflammatory Disease,Organismal Injury and Abnormalities,Skeletal and Muscular Disorders	Cutaneous lupus erythematosus	4.66e-06			NOS2,S100A8,S100A9	3
Developmental Disorder,Hereditary Disorder,Metabolic Disease,Neurological Disease,Organismal Injury and Abnormalities	Infantile Sandhoff disease	4.87e-06			HEXB,PSAP	2
Cell-To-Cell Signaling and Interaction,Hematological System Development and Function,Immune Cell Trafficking,Inflammatory Response	Activation of leukocytes	4.97e-06		-0.299	AHNAK,ANXA1,ANXA2,CD69,Chil3/Chil4,LTF,NOS2,PRDX1,PSAP,S100A8,S100A9,SLC7A2	12
Cancer,Endocrine System Disorders,Organismal Injury and Abnormalities	Benign neuroendocrine neoplasm	5.1e-06			ALDH2,ANXA2,IFIT1B,Ngp,PRDX1,S100A8	6
Neurological Disease,Organismal Injury and Abnormalities	Progressive encephalopathy	5.65e-06			ALDH2,ANXA1,ANXA2,ATP5F1A,ATP5PB,HNRNPAB,LAMP1,LTF,NOS2,PRDX1,PSAP,S100A10,S100A9,SLC7A2	14
Gastrointestinal Disease,Inflammatory Disease,Inflammatory Response,Organismal Injury and Abnormalities	Dextran sodium sulfate-induced colitis	5.72e-06			CD69,GBP5,Iigp1,NOS2,S100A8,S100A9	6
Cellular Movement,Hematological System Development and Function,Immune Cell Trafficking	Cell movement of granulocytes	5.9e-06		-0.913	ANXA1,ANXA2,CAMK2D,CD69,Chil3/Chil4,LTF,NOS2,S100A8,S100A9	9
Cancer,Hematological Disease,Immunological Disease,Organismal Injury and Abnormalities	Plasma cell neoplasm	6.68e-06			AHNAK2,ANXA2,ANXA4,ANXA6,FGL2,IDH2,IFIT2,LAMP1,NOS2,S100A10,SLC25A5	11
Cell-To-Cell Signaling and Interaction	Adhesion of myeloid cells	7.96e-06		-1.746	ANXA1,CD34,LTF,NOS2,S100A8,S100A9	6
Cellular Movement,Hematological System Development and Function,Immune Cell Trafficking	Migration of granulocytes	8.18e-06		-0.218	ANXA1,CAMK2D,LTF,NOS2,S100A8,S100A9	6
Infectious Diseases	Infection by rotavirus	8.32e-06			ATP5F1A,ATP5F1B,IFIH1	3
Infectious Diseases	Tuberculosis	8.4e-06			ANXA1,GBP5,H1-2,IFIH1,IFIT2,LTF	6
Dermatological Diseases and Conditions,Organismal Injury and Abnormalities	Chronic skin disorder	9.29e-06			CSTA,HSPE1,NOS2,PSAP,S100A8,S100A9,SLC25A5	7
Neurological Disease,Skeletal and Muscular Disorders	Progressive neuromuscular disease	9.95e-06			ANXA1,ANXA2,LAMP1,LTF,NOS2,PSAP,RSAD2,S100A10,UQCRC2	9
Endocrine System Disorders,Organismal Injury and Abnormalities,Reproductive System Disease	Pituitary lesion	1.03e-05			ALDH2,ANXA1,ANXA2,IFIT1B,Ngp,S100A8	6
Cancer,Hematological Disease,Organismal Injury and Abnormalities	Neoplasia of blood cells	1.05e-05			AHNAK,AHNAK2,ALDH2,ANXA1,ANXA2,ANXA4,ANXA6,ATP5F1A,CD34,CD69,FGL2,H1-2,IDH2,IFIH1,IFIT2,LAMP1,NOS2,PRDX1,RACGAP1,RSAD2,S100A10,S100A9,SLC25A3,SLC25A5,SLC7A2,TPR,VDAC2	27
Neurological Disease,Skeletal and Muscular Disorders	Neuromuscular disease with neuropathy	1.11e-05			ANXA1,ANXA2,LAMP1,LTF,NOS2,PSAP,RSAD2,S100A10,UQCRC2	9
Hematological System Development and Function,Immune Cell Trafficking,Inflammatory Response,Tissue Development	Accumulation of granulocytes	1.26e-05		-1.446	ANXA1,NOS2,S100A8,S100A9,UQCRC2	5
Endocrine System Disorders,Gastrointestinal Disease,Metabolic Disease,Organismal Injury and Abnormalities	Experimentally-induced diabetes	1.3e-05			ANXA1,ANXA2,NOS2,RSAD2,S100A10	5
Cancer,Gastrointestinal Disease,Hepatic System Disease,Organismal Injury and Abnormalities	Bile duct adenocarcinoma	1.33e-05			AHNAK2,ANXA1,ANXA2,CD34,IDH2,NOS2,SLC25A5	7
Cancer,Hematological Disease,Immunological Disease,Organismal Injury and Abnormalities	B-cell non-Hodgkin lymphoma	1.42e-05			AHNAK,ANXA1,ANXA2,ANXA4,ANXA6,CD34,CD69,FGL2,H1-2,LAMP1,NOS2,SLC7A2,TPR	13
Cellular Function and Maintenance,Hematological System Development and Function,Inflammatory Response	Regulation of neutrophils	1.46e-05			S100A8,S100A9	2
Cardiovascular Disease,Cell-To-Cell Signaling and Interaction,Inflammatory Response,Organismal Injury and Abnormalities	Inflammation of endothelial cells	1.46e-05			S100A8,S100A9	2
Cell-To-Cell Signaling and Interaction,Hematological System Development and Function	Activation of myeloid cells	1.54e-05		-0.133	ANXA1,ANXA2,Chil3/Chil4,LTF,NOS2,S100A8,S100A9,SLC7A2	8
Cancer,Hematological Disease,Organismal Injury and Abnormalities	Myeloid or lymphoid neoplasm	1.59e-05			AHNAK,AHNAK2,ALDH2,ANXA1,ANXA2,ANXA4,ANXA6,ATP5F1A,CD34,CD69,FGL2,H1-2,IDH2,IFIH1,IFIT2,LAMP1,NOS2,PRDX1,RACGAP1,RSAD2,S100A10,S100A9,SLC25A3,SLC25A5,SLC7A2,TPR,VDAC2	27
Nucleic Acid Metabolism,Small Molecule Biochemistry	Metabolism of nucleotide	1.76e-05		-0.577	ALDH2,ANXA4,ATP5F1A,ATP5F1B,ATP5PB,IDH2,MDH2,NOS2,SLC25A5	9
Cancer,Hematological Disease,Immunological Disease,Organismal Injury and Abnormalities	Plasma cell dyscrasia	1.88e-05			AHNAK2,ANXA2,ANXA4,ANXA6,FGL2,IDH2,IFIT2,LAMP1,NOS2,SLC25A5	10
Cell-To-Cell Signaling and Interaction,Hematological System Development and Function,Immune Cell Trafficking	Adhesion of granulocytes	1.9e-05		-1.501	ANXA1,LTF,NOS2,S100A8,S100A9	5
Cellular Movement,Hematological System Development and Function,Immune Cell Trafficking	Cellular infiltration by leukocytes	2.11e-05		0.184	ANXA1,ANXA2,CD69,FGL2,LTF,NOS2,S100A10,S100A8,S100A9	9
Inflammatory Disease,Inflammatory Response,Organismal Injury and Abnormalities,Respiratory Disease	Inflammation of airway	2.14e-05			ALDH2,ANXA1,CD69,Chil3/Chil4,HNRNPAB,LTF,NOS2,PRDX1	8
Nucleic Acid Metabolism,Small Molecule Biochemistry	Synthesis of nucleotide	2.17e-05		-0.577	ALDH2,ANXA4,ATP5F1A,ATP5F1B,ATP5PB,IDH2,NOS2,SLC25A5	8
Cellular Function and Maintenance	Cellular homeostasis	2.37e-05	Increased	2.058	ANXA1,ANXA2,ANXA6,CAMK2D,CD69,FGL2,HEXB,Iigp1,LAMP1,LTF,NOS2,PRDX1,PSAP,RSAD2,S100A8,S100A9,SLC25A5,UQCRC2	18
Connective Tissue Disorders,Immunological Disease,Inflammatory Disease,Inflammatory Response,Organismal Injury and Abnormalities,Skeletal and Muscular Disorders	Juvenile rheumatoid arthritis	2.45e-05			ANXA1,CD69,FGL2,S100A10,S100A8,S100A9	6
Dermatological Diseases and Conditions,Inflammatory Disease,Inflammatory Response,Organismal Injury and Abnormalities	Dermatitis	2.55e-05			AHNAK,ANXA1,IFIH1,NOS2,PSAP,RSAD2,S100A8,S100A9,VDAC2	9
Connective Tissue Disorders,Immunological Disease,Inflammatory Disease,Inflammatory Response,Organismal Injury and Abnormalities,Skeletal and Muscular Disorders	Rheumatoid arthritis	2.86e-05			ANXA1,CAMK2D,CD69,FGL2,LTF,PRDX1,S100A10,S100A8,S100A9,SLC7A2,UQCRC2	11
Cancer,Organismal Injury and Abnormalities,Reproductive System Disease	Low grade prostate cancer	2.91e-05			S100A8,S100A9	2
Cellular Movement,Hematological System Development and Function,Immune Cell Trafficking	Cell movement of leukocytes	2.98e-05		0.646	ANXA1,ANXA2,CAMK2D,CD69,Chil3/Chil4,FGL2,LTF,NOS2,PRDX1,S100A10,S100A8,S100A9	12
Cell-To-Cell Signaling and Interaction,Hematological System Development and Function,Inflammatory Response	Binding of professional phagocytic cells	3.03e-05	Decreased	-2.207	ANXA1,CD34,CD69,NOS2,S100A8,S100A9	6
Cell-To-Cell Signaling and Interaction,Hematological System Development and Function,Immune Cell Trafficking,Inflammatory Response	Activation of phagocytes	3.09e-05		0.247	ANXA1,ANXA2,Chil3/Chil4,LTF,NOS2,S100A8,S100A9,SLC7A2	8
Infectious Diseases	Replication of Herpesviridae	3.37e-05	Decreased	-2	ATP5F1B,IFIH1,NOS2,RSAD2	4
Cellular Movement,Immune Cell Trafficking	Leukocyte migration	3.39e-05		0.741	ANXA1,ANXA2,CAMK2D,CD34,CD69,Chil3/Chil4,FGL2,LTF,NOS2,PRDX1,S100A10,S100A8,S100A9	13
Cellular Movement	Cell movement of myeloid cells	3.48e-05		0.48	ANXA1,ANXA2,CAMK2D,CD69,Chil3/Chil4,LTF,NOS2,S100A10,S100A8,S100A9	10
Dermatological Diseases and Conditions,Organismal Injury and Abnormalities	Plaque psoriasis	3.51e-05			CSTA,NOS2,PSAP,S100A8,S100A9	5
Infectious Diseases	COVID-19	3.72e-05			AHNAK,ANXA1,FGL2,IFIH1,IFIT2,RSAD2,S100A8,S100A9	8
Inflammatory Disease	Chronic inflammatory disorder	3.97e-05			ANXA1,ANXA4,CAMK2D,CD69,FGL2,Iigp1,LTF,NOS2,PRDX1,S100A10,S100A8,S100A9,SLC7A2,UQCRC2	14
Cancer,Endocrine System Disorders,Organismal Injury and Abnormalities,Reproductive System Disease	Pituitary gland adenoma	4.04e-05			ALDH2,ANXA2,IFIT1B,Ngp,S100A8	5
Cellular Movement,Hematological System Development and Function,Immune Cell Trafficking,Inflammatory Response	Migration of phagocytes	4.38e-05		0.282	ANXA1,ANXA2,CAMK2D,NOS2,S100A10,S100A8,S100A9	7
Cellular Movement,Hematological System Development and Function,Immune Cell Trafficking,Inflammatory Response	Migration of neutrophils	4.38e-05		-0.537	ANXA1,CAMK2D,NOS2,S100A8,S100A9	5
Cancer,Hematological Disease,Organismal Injury and Abnormalities	Hematologic cancer	4.52e-05			AHNAK,AHNAK2,ALDH2,ANXA1,ANXA2,ANXA4,ANXA6,ATP5F1A,CD34,CD69,FGL2,H1-2,IDH2,IFIT2,LAMP1,NOS2,PRDX1,RACGAP1,RSAD2,S100A10,S100A9,SLC25A3,SLC25A5,SLC7A2,TPR,VDAC2	26
Cancer,Organismal Injury and Abnormalities,Reproductive System Disease	Gleason's score 7 prostate cancer	4.85e-05			S100A8,S100A9	2
Cellular Movement	Invasion by eye cell lines	4.85e-05			ANXA2,S100A10	2
Cancer,Organismal Injury and Abnormalities,Reproductive System Disease	High grade malignant neoplasm of prostate	4.85e-05			S100A8,S100A9	2
Cellular Assembly and Organization	Formation of mitochondrial cristae	4.95e-05			ATP5F1A,ATP5F1B,ATP5PB	3
Hematological System Development and Function,Immune Cell Trafficking,Inflammatory Response,Tissue Development	Accumulation of neutrophils	6.01e-05		-1.969	ANXA1,NOS2,S100A8,S100A9	4
Cell-To-Cell Signaling and Interaction,Hematological System Development and Function,Immune Cell Trafficking,Inflammatory Response	Adhesion of phagocytes	6.98e-05	Decreased	-2.207	ANXA1,CD34,NOS2,S100A8,S100A9	5
Infectious Diseases	Release of Influenza A virus	7.26e-05			ANXA6,RSAD2	2
Cell Death and Survival	Killing of Mycobacterium tuberculosis	7.26e-05			LTF,PRDX1	2
Lipid Metabolism,Small Molecule Biochemistry	Hydrolysis of glycosylceramide	7.26e-05			HEXB,PSAP	2
Neurological Disease,Skeletal and Muscular Disorders	Paralysis of hindlimb	7.69e-05			HEXB,IFIT2,PSAP	3
Organismal Injury and Abnormalities	Benign lesion	8.29e-05		-1.067	AHNAK,ALDH2,ANXA1,ANXA2,CD34,CSTA,IDH2,IFIH1,IFIT1B,Ngp,PRDX1,S100A8,S100A9	13
Cellular Movement,Hematological System Development and Function,Immune Cell Trafficking,Inflammatory Response	Cell movement of peripheral blood monocytes	8.33e-05			ANXA1,ANXA2,CAMK2D	3
Molecular Transport	Secretion of molecule	8.65e-05		-1.455	ANXA1,ANXA2,ANXA6,HNRNPAB,NOS2,PSAP,RSAD2,S100A8,S100A9	9
Cell-To-Cell Signaling and Interaction,Hematological System Development and Function,Immune Cell Trafficking,Inflammatory Response	Activation of antigen presenting cells	8.65e-05		0.218	ANXA2,Chil3/Chil4,LTF,NOS2,PSAP,S100A9,SLC7A2	7
Dermatological Diseases and Conditions,Immunological Disease,Inflammatory Disease,Inflammatory Response,Organismal Injury and Abnormalities	Atopic dermatitis	8.72e-05			AHNAK,ANXA1,PSAP,S100A8,S100A9,VDAC2	6
Infectious Diseases	Replication of virus	9.13e-05	Decreased	-2.753	ANXA6,ATP5F1B,IFIH1,NOS2,PRDX1,RACGAP1,RSAD2,S100A8,S100A9	9
Developmental Disorder,Organismal Injury and Abnormalities,Respiratory Disease	Bronchopulmonary dysplasia	0.000102			ANXA1,NOS2	2
Cell Death and Survival,Gastrointestinal Disease,Hepatic System Disease,Organismal Injury and Abnormalities	Cell death of hepatocytes	0.000102			ALDH2,FGL2,GBP5,NOS2,SLC25A5	5
Cancer,Organismal Injury and Abnormalities	Malignant squamous-cell carcinoma	0.000105			LTF,S100A8,S100A9	3
Inflammatory Response	Inflammation of cells	0.000105			NOS2,S100A8,S100A9	3
Cellular Movement,Hematological System Development and Function,Immune Cell Trafficking,Inflammatory Response	Cell movement of neutrophils	0.000108		-0.995	ANXA1,ANXA2,CAMK2D,CD69,NOS2,S100A8,S100A9	7
Connective Tissue Disorders,Immunological Disease,Inflammatory Disease,Inflammatory Response,Organismal Injury and Abnormalities,Skeletal and Muscular Disorders	Polyarticular juvenile rheumatoid arthritis	0.00011			CD69,S100A10,S100A8,S100A9	4
Organismal Survival	Survival of organism	0.000111		-0.841	ALDH2,ANXA1,CD69,FGL2,IDH2,IFIH1,LTF,NOS2,PRDX1,RSAD2,S100A9	11
Cellular Development,Cellular Growth and Proliferation,Hematological System Development and Function,Hematopoiesis,Lymphoid Tissue Structure and Development,Tissue Development	Leukopoiesis	0.000126		0.479	ANXA1,CD69,FGL2,LAMP1,LTF,NOS2,PSAP,RACGAP1,RSAD2,S100A9,SLC25A5	11
Cell-To-Cell Signaling and Interaction,Hematological System Development and Function,Immune Cell Trafficking,Inflammatory Response	Activation of macrophages	0.000126		0.218	ANXA2,Chil3/Chil4,LTF,NOS2,S100A9,SLC7A2	6
Gastrointestinal Disease,Inflammatory Disease,Inflammatory Response,Organismal Injury and Abnormalities	Colitis	0.000128			ANXA1,CD69,GBP5,Iigp1,LTF,NOS2,S100A8,S100A9	8
Cell-To-Cell Signaling and Interaction,Hematological System Development and Function,Immune Cell Trafficking	Adhesion of immune cells	0.000129		-1.378	ANXA1,CD34,CD69,LTF,NOS2,S100A8,S100A9	7
Cell-To-Cell Signaling and Interaction,Hematological System Development and Function,Immune Cell Trafficking,Inflammatory Response	Adhesion of neutrophils	0.000131		-1.981	ANXA1,NOS2,S100A8,S100A9	4
Cancer,Hematological Disease,Immunological Disease,Organismal Injury and Abnormalities	Waldenström macroglobulinemia	0.000132			ANXA2,ANXA4,ANXA6,FGL2,LAMP1,NOS2	6
Infectious Diseases	Infection by RNA virus	0.000135		-1.267	AHNAK,ANXA1,ANXA2,ATP5F1A,ATP5F1B,FGL2,IFIH1,IFIT2,LTF,NOS2,RSAD2,S100A8,S100A9	13
Cardiovascular Disease,Organismal Injury and Abnormalities	Carotid atherosclerosis	0.000135			S100A8,S100A9	2
Lipid Metabolism,Small Molecule Biochemistry	Catabolism of ganglioside	0.000135			HEXB,PSAP	2
Connective Tissue Disorders,Inflammatory Disease,Inflammatory Response,Organismal Injury and Abnormalities,Skeletal and Muscular Disorders	Polyarthritis	0.000138			ANXA1,CD69,S100A10,S100A8,S100A9	5
Molecular Transport	Transport of molecule	0.00014		-0.428	ANXA1,ANXA2,ANXA6,ATP5F1B,CAMK2D,HNRNPAB,LTF,NOS2,PSAP,RACGAP1,RSAD2,S100A8,S100A9,SLC7A2,TPR,VDAC2	16
Neurological Disease,Organismal Injury and Abnormalities,Psychological Disorders,Skeletal and Muscular Disorders	Parkinson's disease	0.000141			ANXA2,LAMP1,LTF,NOS2,PSAP,S100A10	6
Cancer,Hematological Disease,Immunological Disease,Organismal Injury and Abnormalities	Mature B-cell lymphoma	0.000145			ANXA1,ANXA2,ANXA4,ANXA6,CD34,CD69,FGL2,LAMP1,NOS2	9
Cancer,Organismal Injury and Abnormalities	Cancer of cells	0.00015		-0.371	AHNAK,AHNAK2,ALDH2,ANXA1,ANXA2,ANXA4,ANXA6,CD34,CD69,CSTA,ESYT1,FGL2,H1-2,HNRNPAB,IDH2,IFIT2,LAMP1,LTF,MDH2,NOS2,PRDX1,PSAP,RACGAP1,RSAD2,S100A10,S100A8,S100A9,SLC25A3,SLC25A5,SLC7A2,TPR,VDAC2	32
Neurological Disease	Dyskinesia	0.000155			ALDH2,ATP5F1A,ATP5F1B,ATP5PB,COX4I1,IFIH1,IFIT1B,Iigp1,S100A10,UQCRC2	10
Metabolic Disease,Neurological Disease,Organismal Injury and Abnormalities,Psychological Disorders	Alzheimer disease	0.000167			ALDH2,ATP5F1A,ATP5PB,HNRNPAB,NOS2,PRDX1,PSAP,S100A9,SLC7A2	9
Energy Production,Nucleic Acid Metabolism,Small Molecule Biochemistry	Metabolism of ATP	0.000168			ATP5F1A,ATP5F1B,ATP5PB	3
Cell-mediated Immune Response,Cellular Development,Cellular Function and Maintenance,Cellular Growth and Proliferation,Embryonic Development,Hematological System Development and Function,Hematopoiesis,Lymphoid Tissue Structure and Development,Organ Development,Organismal Development,Tissue Development	Differentiation of memory T lymphocytes	0.000168			CD69,FGL2,NOS2	3
Cellular Movement	Invasion of cells	0.000186		1.116	AHNAK,ANXA1,ANXA2,COX4I1,HNRNPAB,IFIT2,LTF,Ngp,NOS2,RACGAP1,S100A10,S100A8,S100A9	13
Connective Tissue Disorders,Inflammatory Disease,Inflammatory Response,Organismal Injury and Abnormalities,Skeletal and Muscular Disorders	Ankylosing spondylitis	0.00019			ANXA1,S100A8,S100A9	3
Inflammatory Disease	Severe inflammatory disorder	0.000192			ANXA1,H1-2,IFIT2,LAMP1,LTF,S100A9	6
Infectious Diseases,Respiratory Disease	Viral respiratory infection	0.000201			ANXA1,H1-2,LAMP1,LTF,S100A9	5
Cellular Movement,Hematological System Development and Function,Immune Cell Trafficking,Inflammatory Response	Chemotaxis of granulocytes	0.000217		-1.491	ANXA1,CD69,Chil3/Chil4,S100A8,S100A9	5
Cancer,Organismal Injury and Abnormalities,Reproductive System Disease	Prostatic intraepithelial tumor	0.000227			ANXA2,LTF,S100A8,S100A9	4
Cancer,Organismal Injury and Abnormalities	Neoplasia of cells	0.000236		-0.28	AHNAK,AHNAK2,ALDH2,ANXA1,ANXA2,ANXA4,ANXA6,ATP5F1A,CD34,CD69,CSTA,ESYT1,FGL2,H1-2,HNRNPAB,IDH2,IFIH1,IFIT2,LAMP1,LTF,MDH2,NOS2,PRDX1,PSAP,RACGAP1,RSAD2,S100A10,S100A8,S100A9,SLC25A3,SLC25A5,SLC7A2,TPR,VDAC2	34
Cellular Development,Cellular Growth and Proliferation	Proliferation of skin cancer cell lines	0.000239			ANXA6,DDX21,NOS2	3
Inflammatory Disease,Inflammatory Response,Organismal Injury and Abnormalities,Respiratory Disease	Asthma	0.000239			ALDH2,ANXA1,Chil3/Chil4,HNRNPAB,NOS2,PRDX1	6
Cancer,Hematological Disease,Immunological Disease,Organismal Injury and Abnormalities	Low-grade lymphoma	0.000254			AHNAK,ANXA2,ANXA4,ANXA6,FGL2,LAMP1,NOS2,SLC7A2,TPR	9
Neurological Disease,Organismal Injury and Abnormalities	Reye syndrome	0.000264			GLUD1,MDH2	2
Cell-To-Cell Signaling and Interaction,Inflammatory Response	Inflammatory response of endothelial cells	0.000264			S100A8,S100A9	2
Cell-mediated Immune Response,Cellular Development,Cellular Function and Maintenance,Cellular Growth and Proliferation,Embryonic Development,Hematological System Development and Function,Hematopoiesis,Lymphoid Tissue Structure and Development,Organ Development,Organismal Development,Tissue Development	Differentiation of T lymphocytes	0.000267		1.393	ANXA1,CD69,FGL2,LAMP1,NOS2,PSAP,RSAD2	7
Cellular Movement	Cell movement	0.00027		-0.004	AHNAK,ALDH2,ANXA1,ANXA2,ATP5F1A,ATP5F1B,CAMK2D,CD34,CD69,Chil3/Chil4,FGL2,HNRNPAB,IFIT2,LTF,NOS2,PRDX1,RACGAP1,S100A10,S100A8,S100A9	20
Lipid Metabolism,Molecular Transport,Small Molecule Biochemistry	Accumulation of ganglioside	0.000317			HEXB,PSAP	2
Cellular Assembly and Organization	Fusion of liposome	0.000317			ANXA1,ANXA2	2
Cellular Movement,Hematological System Development and Function,Immune Cell Trafficking,Inflammatory Response	Infiltration by neutrophils	0.000339		-0.692	ANXA1,ANXA2,NOS2,S100A8,S100A9	5
Cancer,Gastrointestinal Disease,Hepatic System Disease,Organismal Injury and Abnormalities	Cholangiocarcinoma	0.000358			ANXA1,ANXA2,IDH2,NOS2	4
Connective Tissue Disorders,Immunological Disease,Inflammatory Disease,Organismal Injury and Abnormalities,Skeletal and Muscular Disorders	Lupus-like autoimmune disease	0.000374			FGL2,IFIH1	2
Cell Death and Survival	Apoptosis of myeloid cells	0.000375		1.925	ANXA1,CD69,LTF,NOS2,S100A8	5
Free Radical Scavenging	Synthesis of reactive oxygen species	0.000375		-0.03	ALDH2,ANXA1,ANXA2,LTF,NOS2,PRDX1,S100A8,UQCRC2	8
Cell Signaling	Replication of viral replicon	0.000377			IFIH1,LTF,RSAD2	3
Cancer,Organismal Injury and Abnormalities	Benign solid tumor	0.000378			ALDH2,ANXA1,ANXA2,CD34,IDH2,IFIH1,IFIT1B,Ngp,PRDX1,S100A8,S100A9	11
Antimicrobial Response,Inflammatory Response	Antiviral response	0.000394			DDX21,IFIH1,IFIT1B,IFIT2,RSAD2	5
Connective Tissue Disorders,Immunological Disease,Inflammatory Disease,Organismal Injury and Abnormalities,Skeletal and Muscular Disorders	Systemic lupus erythematosus	0.000401			ALDH2,ANXA1,CD69,IFIH1,LTF,RSAD2,S100A10	7
Cancer,Dermatological Diseases and Conditions,Organismal Injury and Abnormalities	Papilloma	0.000406			ANXA1,CD34,S100A8,S100A9	4
Cell-mediated Immune Response,Cellular Development,Cellular Function and Maintenance,Cellular Growth and Proliferation,Embryonic Development,Hematological System Development and Function,Hematopoiesis,Lymphoid Tissue Structure and Development,Organ Development,Organismal Development,Tissue Development	Differentiation of helper T lymphocytes	0.000407		1.718	ANXA1,CD69,LAMP1,NOS2,RSAD2	5
Nucleic Acid Metabolism,Small Molecule Biochemistry	Metabolism of purine nucleotide	0.000426			ATP5F1A,ATP5F1B,ATP5PB,MDH2	4
Hereditary Disorder,Neurological Disease,Organismal Injury and Abnormalities,Psychological Disorders,Skeletal and Muscular Disorders	Huntington Disease	0.000431			ALDH2,ATP5F1A,ATP5F1B,ATP5PB,COX4I1,IFIH1,IFIT1B,Iigp1,UQCRC2	9
Cell Morphology	Budding of cellular membrane	0.000436			ANXA2,S100A10	2
Cell-To-Cell Signaling and Interaction,Hematological System Development and Function,Immune Cell Trafficking,Inflammatory Response	Aggregation of neutrophils	0.000436			S100A8,S100A9	2
Neurological Disease	Progressive motor neuropathy	0.00045			ANXA1,ANXA2,LAMP1,LTF,NOS2,PSAP,RSAD2,S100A10,UQCRC2	9
Cell-To-Cell Signaling and Interaction,Hematological System Development and Function,Immune Cell Trafficking,Inflammatory Response	Activation of natural killer cells	0.00049			CD69,LTF,PRDX1,S100A9	4
Molecular Transport,Protein Trafficking	Secretion of protein	0.000501			ANXA1,ANXA2,PSAP,RSAD2	4
Carbohydrate Metabolism	Glycolysis	0.000515		0.152	ALDH2,ANXA1,IDH2,NOS2,TPR	5
Hematological System Development and Function,Tissue Morphology	Quantity of leukocytes	0.000528		-1.595	ALDH2,ANXA1,CD34,CD69,HEXB,NOS2,PRDX1,PSAP,S100A8,S100A9,SLC7A2	11
Inflammatory Response	Inflammatory response	0.000535		-1.174	ALDH2,ANXA1,ANXA2,CD69,Chil3/Chil4,LTF,NOS2,S100A8,S100A9,SLC7A2	10
Cell-To-Cell Signaling and Interaction,Cellular Movement,Hematological System Development and Function,Immune Cell Trafficking	Recruitment of granulocytes	0.000547		0.108	ANXA1,CD69,Chil3/Chil4,LTF,S100A8	5
Cellular Movement,Hematological System Development and Function,Immune Cell Trafficking,Inflammatory Response	Cellular infiltration by phagocytes	0.000569		-0.355	ANXA1,ANXA2,NOS2,S100A10,S100A8,S100A9	6
Cancer,Organismal Injury and Abnormalities	Fibrosarcoma	0.000605			CD34,PRDX1,S100A10	3
Cellular Movement	Migration of cells	0.000631		-0.224	AHNAK,ANXA1,ANXA2,ATP5F1A,ATP5F1B,CAMK2D,CD34,CD69,Chil3/Chil4,FGL2,IFIT2,LTF,NOS2,PRDX1,RACGAP1,S100A10,S100A8,S100A9	18
Cellular Development,Cellular Growth and Proliferation,Hematological System Development and Function,Hematopoiesis,Lymphoid Tissue Structure and Development,Tissue Development	Hematopoiesis of mononuclear leukocytes	0.000635		1.432	ANXA1,CD69,FGL2,LAMP1,LTF,NOS2,PSAP,RSAD2,SLC25A5	9
Energy Production,Nucleic Acid Metabolism,Small Molecule Biochemistry	Synthesis of ATP	0.000639			ATP5F1A,ATP5F1B,ATP5PB,SLC25A5	4
Cancer,Hematological Disease,Immunological Disease,Organismal Injury and Abnormalities	NPM1 mutation positive acute myeloid leukemia	0.000648			CD34,IDH2	2
Cell Death and Survival	Apoptosis of leukocytes	0.000657		1.475	ANXA1,CD69,FGL2,H1-2,LTF,NOS2,S100A8	7
Organismal Injury and Abnormalities	Wound	0.000672			ANXA1,ANXA2,CAMK2D,LTF,NOS2	5
Metabolic Disease,Organismal Injury and Abnormalities	Glucose metabolism disorder	0.000674			ALDH2,ANXA1,ANXA2,CD34,CSTA,GLUD1,IFIH1,IFIT1B,IFIT2,Iigp1,LTF,NOS2,RSAD2,S100A10,S100A8	15
Antimicrobial Response,Inflammatory Response	Antibacterial response	0.00068			LTF,NOS2,S100A8,S100A9	4
Cell Death and Survival	Cell death of sarcoma cell lines	0.000752		0	AHNAK,CSTA,LAMP1,PRDX1,VDAC2	5
Cell Death and Survival	Apoptosis of skin cancer cell lines	0.000813			S100A8,S100A9	2
Cardiovascular System Development and Function	Vascularization	0.000817		1.103	ANXA2,IDH2,LTF,NOS2,S100A10	5
Cardiovascular System Development and Function,Organismal Development	Angiogenesis	0.000828		1.164	ANXA1,ANXA2,ATP5F1A,ATP5F1B,CAMK2D,CD34,Ngp,NOS2,PSAP,S100A8,S100A9	11
Cellular Development,Cellular Growth and Proliferation	Cell proliferation of cervical cancer cell lines	0.000851		-0.328	AHNAK,DDX21,RACGAP1,S100A8,S100A9	5
Cellular Function and Maintenance	Homeostasis of blood cells	0.000867		1.393	ANXA1,CD69,FGL2,LAMP1,NOS2,PRDX1,PSAP,RSAD2	8
Cell Morphology,Cellular Function and Maintenance	Autophagy	0.000873			Iigp1,LAMP1,NOS2,PSAP,S100A8,S100A9,SLC25A5,UQCRC2	8
Cell Death and Survival	Killing of bacteria	0.000875			LTF,NOS2,PRDX1	3
Cellular Movement	Cellular infiltration by myeloid cells	0.000893		-0.355	ANXA1,ANXA2,NOS2,S100A10,S100A8,S100A9	6
Lipid Metabolism,Small Molecule Biochemistry	Fatty acid metabolism	0.000898		0.865	ANXA1,ANXA6,LTF,MDH2,NOS2,PSAP,S100A8,S100A9	8
Infectious Diseases	Severe COVID-19	0.000901			AHNAK,RSAD2,S100A8,S100A9	4
Cellular Movement,Hematological System Development and Function,Immune Cell Trafficking,Inflammatory Response	Migration of peripheral blood monocytes	0.000902			ANXA2,CAMK2D	2
Cellular Movement,Hematological System Development and Function,Immune Cell Trafficking	Cellular infiltration by inflammatory leukocytes	0.000969			CD69,FGL2,LTF	3
Organ Morphology,Organismal Development,Reproductive System Development and Function	Mass of epididymis	0.000995			HEXB,PSAP	2
Gastrointestinal Disease,Inflammatory Disease,Inflammatory Response,Organismal Injury and Abnormalities	Chronic colitis	0.001			CD69,Iigp1,NOS2	3
Cancer,Organismal Injury and Abnormalities	Development of benign tumor	0.00103			ALDH2,ANXA2,CD34,IFIT1B,Ngp,PRDX1,S100A8,S100A9	8
Cell Death and Survival,Organismal Injury and Abnormalities	Necrosis of epithelial tissue	0.00109		1.664	ALDH2,FGL2,GBP5,IFIH1,NOS2,PRDX1,S100A8,SLC25A5	8
Post-Translational Modification	Cross-linkage of peptide	0.00109			ANXA1,CSTA	2
Amino Acid Metabolism,Small Molecule Biochemistry	Catabolism of glutamine family amino acid	0.00109			GLUD1,NOS2	2
Cellular Function and Maintenance	Aerobic respiration of cells	0.00109			MDH2,UQCRC2	2
Inflammatory Response	Antibody response	0.00111			CD69,IFIH1,LTF,NOS2	4
Molecular Transport	Quantity of metal	0.00112		-0.485	ANXA2,ANXA6,CAMK2D,LTF,NOS2,S100A8,S100A9	7
Cellular Movement,Hematological System Development and Function,Immune Cell Trafficking,Inflammatory Response	Cell movement of phagocytes	0.00114		0.719	ANXA1,ANXA2,CAMK2D,CD69,NOS2,S100A10,S100A8,S100A9	8
Inflammatory Disease,Inflammatory Response,Organismal Injury and Abnormalities,Respiratory Disease	Inflammation of lung	0.00114			ALDH2,ANXA1,Chil3/Chil4,HNRNPAB,NOS2,PRDX1	6
Cell Signaling,Molecular Transport,Vitamin and Mineral Metabolism	Uptake of Ca2+	0.00118			ANXA6,CAMK2D,CD69	3
Lipid Metabolism,Small Molecule Biochemistry	Metabolism of glycosphingolipid	0.00121			ESYT1,HEXB,PSAP	3
Nutritional Disease	Weight loss	0.00122	Increased	2	ALDH2,CD69,HEXB,LTF,PSAP	5
Cardiovascular System Development and Function,Cellular Development,Cellular Function and Maintenance,Cellular Growth and Proliferation,Organismal Development,Tissue Development	Endothelial cell development	0.00126		0.447	ANXA2,ATP5F1A,CAMK2D,CD34,S100A8,S100A9	6
Cancer,Organismal Injury and Abnormalities	Glandular intraepithelial neoplasm	0.00131			ANXA2,LTF,S100A8,S100A9,SLC25A5	5
Cardiovascular System Development and Function	Neovascularization	0.00134		1.103	ANXA2,LTF,NOS2,S100A10	4
Infectious Diseases	Replication of RNA virus	0.00134	Decreased	-2.395	ANXA6,IFIH1,PRDX1,RACGAP1,RSAD2,S100A8,S100A9	7
Cancer,Organismal Injury and Abnormalities	Fibrous tissue tumor	0.00139			CD34,IDH2,PRDX1,S100A10	4
Connective Tissue Disorders,Dermatological Diseases and Conditions,Inflammatory Disease,Inflammatory Response,Organismal Injury and Abnormalities,Skeletal and Muscular Disorders	Psoriatic arthritis	0.00141			ANXA1,S100A8,S100A9	3
Cell Death and Survival	Cell death of immune cells	0.00144		1.529	ANXA1,CD69,FGL2,H1-2,IFIH1,LTF,NOS2,S100A8	8
Cellular Assembly and Organization	Fusion of vesicles	0.00145			ANXA1,ANXA2,LAMP1	3
Infectious Diseases,Inflammatory Disease,Organismal Injury and Abnormalities,Respiratory Disease	Severe acute respiratory syndrome	0.00146			H1-2,LAMP1,LTF,S100A9	4
Cell Morphology	Morphology of stem cell lines	0.00153			ATP5F1A,ATP5F1B	2
Cell Signaling,Molecular Transport,Vitamin and Mineral Metabolism	Quantity of Ca2+	0.00157		-1.039	ANXA2,ANXA6,CAMK2D,NOS2,S100A8,S100A9	6
Cardiovascular System Development and Function,Organ Development	Heart rate	0.00162			ALDH2,ANXA4,CAMK2D,GBP5,NOS2	5
Humoral Immune Response,Protein Synthesis	Quantity of immunoglobulin	0.00162		-0.562	CD69,HEXB,IFIT2,NOS2,RSAD2	5
Hematological System Development and Function,Lymphoid Tissue Structure and Development,Tissue Morphology	Quantity of natural killer T lymphocytes	0.00162			HEXB,PRDX1,PSAP	3
Cancer,Organismal Injury and Abnormalities	Adenocarcinoma	0.00164			AHNAK,AHNAK2,ALDH2,ANXA1,ANXA2,ANXA4,ANXA6,ATP5F1A,ATP5F1B,ATP5PB,CAMK2D,CD34,CD69,COX4I1,CSTA,DDX21,ESYT1,FGL2,GBP5,H1-2,HEXB,HNRNPAB,HSPE1,IDH2,IFIH1,IFIT1B,IFIT2,LAMP1,LTF,MDH2,NOS2,OGDHL,PRDX1,RACGAP1,RPL14,RPLP2,RSAD2,S100A10,S100A8,S100A9,SLC25A3,SLC25A5,SLC7A2,TPR,UQCRC2,VDAC2	46
Cell Morphology	Morphology of nervous tissue cell lines	0.00165			ATP5F1A,ATP5F1B	2
Developmental Disorder,Hereditary Disorder,Metabolic Disease,Organismal Injury and Abnormalities	Mitochondrial respiratory chain deficiency	0.00167			ATP5F1A,COX4I1,UQCRC2	3
Cardiovascular Disease,Organismal Injury and Abnormalities	Carotid artery disease	0.00176			ANXA2,S100A8,S100A9	3
Cancer,Hematological Disease,Immunological Disease,Organismal Injury and Abnormalities	T-cell non-Hodgkin lymphoma	0.0018			AHNAK2,ALDH2,ANXA1,CD69,IDH2,IFIT2,PRDX1,RSAD2	8
Free Radical Scavenging	Production of reactive oxygen species	0.00182		-1.432	ANXA1,ANXA2,LTF,NOS2,PRDX1,S100A8	6
Cell Death and Survival,Organismal Injury and Abnormalities	Cell death of epithelial cells	0.00185		1.452	ALDH2,FGL2,GBP5,IFIH1,NOS2,PRDX1,SLC25A5	7
Lymphoid Tissue Structure and Development,Tissue Morphology	Quantity of lymphatic system cells	0.00187		-0.774	ALDH2,CD34,CD69,HEXB,NOS2,PRDX1,PSAP,S100A8,S100A9	9
Cellular Development,Cellular Growth and Proliferation,Embryonic Development,Hematological System Development and Function,Hematopoiesis,Lymphoid Tissue Structure and Development,Organ Development,Organismal Development,Tissue Development	Lymphopoiesis	0.00187		1.432	ANXA1,CD69,FGL2,LAMP1,NOS2,PSAP,RSAD2,SLC25A5	8
Infectious Diseases	Parasitic Infection	0.00189			AHNAK,ANXA1,Iigp1,NOS2	4
Carbohydrate Metabolism,Lipid Metabolism,Small Molecule Biochemistry	Binding of phosphatidic acid	0.0019			ANXA2,PSAP	2
Organismal Injury and Abnormalities,Renal and Urological Disease	Polydipsia	0.0019			NOS2,PSAP	2
Cell Death and Survival	Apoptosis of granulocytes	0.00195			ANXA1,CD69,LTF	3
Cellular Movement	Invasion of tumor cell lines	0.00197		0.617	AHNAK,ANXA1,ANXA2,HNRNPAB,IFIT2,Ngp,NOS2,RACGAP1,S100A10,S100A9	10
Cell Signaling,Small Molecule Biochemistry	Synthesis of nitric oxide	0.00202		1.462	CD34,NOS2,PRDX1,S100A9,SLC7A2	5
Cancer,Cellular Development,Organismal Injury and Abnormalities,Tumor Morphology	Differentiation of acute myeloblastic leukemia cells	0.00203			IDH2,S100A9	2
Dermatological Diseases and Conditions,Organismal Injury and Abnormalities	Alopecia areata	0.00203			ANXA1,S100A8	2
Cell Death and Survival	Cell death of tumor cell lines	0.00214		0.179	AHNAK,ANXA2,ATP5F1A,CSTA,IFIH1,LAMP1,NOS2,PRDX1,PSAP,RACGAP1,S100A8,S100A9,SLC25A5,VDAC2	14
Cancer,Hematological Disease,Immunological Disease,Organismal Injury and Abnormalities	Chronic myelomonocytic leukemia	0.00216			ANXA1,IDH2,SLC25A5	3
Antimicrobial Response	Clearance of Vesicular stomatitis Indiana virus	0.00223			IFIH1	1
Embryonic Development	Immune protection of embryo	0.00223			HSPE1	1
Infectious Diseases	Infectivity of enterovirus 71 strain neu5	0.00223			ANXA2	1
Cancer,Gastrointestinal Disease,Hereditary Disorder,Organismal Injury and Abnormalities	Susceptibility to alcohol-related esophageal cancer	0.00223			ALDH2	1
Infectious Diseases	Quantity of enterovirus 71 strain neu5	0.00223			ANXA2	1
Metabolic Disease,Neurological Disease,Organismal Injury and Abnormalities,Psychological Disorders	Prosaposin deficiency	0.00223			PSAP	1
Cancer,Hematological Disease,Immunological Disease,Organismal Injury and Abnormalities	Advanced stage secondary acute myeloid leukemia	0.00223			IDH2	1
Lipid Metabolism,Small Molecule Biochemistry	Degradation of asialo GM2 ganglioside	0.00223			HEXB	1
Drug Metabolism,Endocrine System Development and Function,Lipid Metabolism,Molecular Transport,Small Molecule Biochemistry	Abnormal quantity of beta-estradiol	0.00223			NOS2	1
Developmental Disorder,Hereditary Disorder,Metabolic Disease,Neurological Disease,Organismal Injury and Abnormalities	Juvenile Sandhoff disease	0.00223			HEXB	1
Cell Cycle	Entry into S phase of pheochromocytoma cell lines	0.00223			PSAP	1
Developmental Disorder,Hereditary Disorder,Metabolic Disease,Organismal Injury and Abnormalities	Mitochondrial complex V deficiency nuclear type 4	0.00223			ATP5F1A	1
Cellular Growth and Proliferation,Cellular Movement	Colonization by squamous cell carcinoma cell lines	0.00223			IFIT2	1
Cell Cycle	Onset of senescence of breast cancer cell lines	0.00223			RACGAP1	1
Cancer,Hematological Disease,Immunological Disease,Organismal Injury and Abnormalities	Myeloid sarcoma in lymph node	0.00223			IDH2	1
Dermatological Diseases and Conditions,Developmental Disorder,Hereditary Disorder,Organismal Injury and Abnormalities	Ichthyosis bullosa of Siemens-like autosomal recessive exfoliative ichthyosis	0.00223			CSTA	1
Inflammatory Response	Immunostimulatory potential of bone marrow-derived dendritic cells	0.00223			NOS2	1
Infectious Diseases	Uptake of Filoviridae	0.00223			LTF	1
Developmental Disorder,Endocrine System Disorders,Gastrointestinal Disease,Hematological Disease,Hereditary Disorder,Metabolic Disease,Organismal Injury and Abnormalities	Hyperinsulinism-hyperammonemia syndrome	0.00223			GLUD1	1
Cancer,Hematological Disease,Immunological Disease,Organismal Injury and Abnormalities	Advanced stage secondary relapsed acute myeloid leukemia	0.00223			IDH2	1
Developmental Disorder,Hereditary Disorder,Metabolic Disease,Organismal Injury and Abnormalities	Nuclear type 16 mitochondrial complex IV deficiency	0.00223			COX4I1	1
Gastrointestinal Disease,Inflammatory Disease,Inflammatory Response,Organismal Injury and Abnormalities	Dextran sulphate sodium-induced chronic colitis	0.00223			CD69	1
Cell-To-Cell Signaling and Interaction,Cellular Movement,Hematological System Development and Function,Immune Cell Trafficking	Detachment of neutrophils	0.00223			ANXA1	1
Cancer,Hematological Disease,Organismal Injury and Abnormalities	IDH differentiation syndrome	0.00223			IDH2	1
RNA Damage and Repair,RNA Post-Transcriptional Modification	Mutagenesis of RNA	0.00223			NOS2	1
Cancer,Organismal Injury and Abnormalities,Respiratory Disease	TNM stage II non-small cell lung cancer	0.00223			ANXA2	1
Neurological Disease,Organismal Injury and Abnormalities,Psychological Disorders,Skeletal and Muscular Disorders	Parkinson disease with depression	0.00223			S100A10	1
Embryonic Development,Organ Development,Organ Morphology,Organismal Development,Organismal Injury and Abnormalities,Respiratory Disease,Respiratory System Development and Function,Tissue Development	Abnormal morphology of respiratory bronchiole	0.00223			NOS2	1
Cancer,Hematological Disease,Immunological Disease,Organismal Injury and Abnormalities	Acute myeloid leukemia type M1 associated with myelodysplastic syndrome	0.00223			IDH2	1
Nervous System Development and Function,Organ Morphology,Tissue Morphology	Quantity of place cells	0.00223			CAMK2D	1
Lipid Metabolism,Molecular Transport,Small Molecule Biochemistry	Concentration of D-erythro-C16-ceramide	0.00223			HEXB	1
Cellular Function and Maintenance,Cellular Movement,Hematological System Development and Function,Immune Cell Trafficking,Inflammatory Response,Lymphoid Tissue Structure and Development	Relocalization of effector T lymphocytes	0.00223			CD69	1
Hereditary Disorder,Metabolic Disease,Organismal Injury and Abnormalities	Combined oxidative phosphorylation deficiency 22	0.00223			ATP5F1A	1
Cellular Compromise,Neurological Disease,Tissue Morphology	Degeneration of satellite cells	0.00223			PSAP	1
Dermatological Diseases and Conditions,Organismal Injury and Abnormalities	Active plaque psoriasis	0.00223			PSAP	1
Metabolic Disease,Neurological Disease,Organismal Injury and Abnormalities,Psychological Disorders	Preclinical stage Alzheimer disease	0.00223			NOS2	1
Carbohydrate Metabolism,Lipid Metabolism,Small Molecule Biochemistry	Binding of dipalmitoyl phosphatidylethanolamine	0.00223			PSAP	1
Small Molecule Biochemistry	Degradation of acetaldehyde	0.00223			ALDH2	1
Lipid Metabolism,Molecular Transport,Small Molecule Biochemistry	Translocation of ganglioside GM1	0.00223			PSAP	1
Neurological Disease,Organismal Injury and Abnormalities,Psychological Disorders,Skeletal and Muscular Disorders	Abnormal involuntary movement of limb	0.00223			S100A10	1
Drug Metabolism,Endocrine System Development and Function,Lipid Metabolism,Molecular Transport,Small Molecule Biochemistry	Abnormal quantity of testosterone	0.00223			PSAP	1
Cancer,Hematological Disease,Immunological Disease,Organismal Injury and Abnormalities	Advanced stage relapsed primary acute myeloid leukemia	0.00223			IDH2	1
Lipid Metabolism,Small Molecule Biochemistry	Binding of galactosylceramide-alpha	0.00223			PSAP	1
Cardiovascular Disease,Connective Tissue Disorders,Developmental Disorder,Hereditary Disorder,Organismal Injury and Abnormalities,Skeletal and Muscular Disorders	Singleton-Merten syndrome type 1	0.00223			IFIH1	1
Developmental Disorder,Hereditary Disorder,Metabolic Disease,Organismal Injury and Abnormalities	Atypical Gaucher disease due to saposin C deficiency	0.00223			PSAP	1
Cancer,Cell-To-Cell Signaling and Interaction,Cellular Function and Maintenance,Inflammatory Response,Organismal Injury and Abnormalities	Phagocytosis of glioblastoma cells	0.00223			ANXA1	1
Hereditary Disorder,Metabolic Disease,Organismal Injury and Abnormalities,Psychological Disorders	Acute alcohol sensitivity	0.00223			ALDH2	1
Amino Acid Metabolism,Post-Translational Modification,Small Molecule Biochemistry	Deamination of L-glutamic acid	0.00223			GLUD1	1
Cell-mediated Immune Response,Cellular Development,Cellular Function and Maintenance,Cellular Growth and Proliferation,Embryonic Development,Hematological System Development and Function,Hematopoiesis,Lymphoid Tissue Structure and Development,Organ Development,Organismal Development,Tissue Development	Differentiation of memory T helper lymphocytes	0.00223			CD69	1
Hereditary Disorder,Metabolic Disease,Neurological Disease,Organismal Injury and Abnormalities,Renal and Urological Disease	D-2-hydroxyglutaric aciduria type 2	0.00223			IDH2	1
Cancer,Hematological Disease,Immunological Disease,Organismal Injury and Abnormalities	Advanced stage refractory primary acute myeloid leukemia	0.00223			IDH2	1
Small Molecule Biochemistry	Deamination of 2-oxoglutaric acid	0.00223			GLUD1	1
Cell Morphology,Cellular Compromise	Vacuolation of leukemia cell lines	0.00223			RACGAP1	1
Organismal Injury and Abnormalities,Renal and Urological Disease	Degradation of renal tubule	0.00223			PSAP	1
Lipid Metabolism,Molecular Transport,Small Molecule Biochemistry	Accumulation of globotetraosylceramide	0.00223			PSAP	1
Neurological Disease,Organismal Injury and Abnormalities,Psychological Disorders	Axial abnormal involuntary movement	0.00223			S100A10	1
Cell Morphology,Endocrine System Development and Function,Organ Morphology,Organismal Development,Reproductive System Development and Function	Size of corticotroph cells	0.00223			ANXA1	1
Hereditary Disorder,Metabolic Disease,Organismal Injury and Abnormalities	Mitochondrial phosphate carrier deficiency	0.00223			SLC25A3	1
Organismal Injury and Abnormalities	Susceptibility to hangover	0.00223			ALDH2	1
Gastrointestinal Disease,Organismal Injury and Abnormalities	High-grade colon dysplasia	0.00223			SLC7A2	1
Cell Morphology	Polarity of heart cell lines	0.00223			ANXA1	1
Cell Morphology,Cellular Assembly and Organization	Budding of multivesicular bodies	0.00223			ANXA2	1
Developmental Disorder,Hereditary Disorder,Metabolic Disease,Neurological Disease,Organismal Injury and Abnormalities	Adult Sandhoff disease	0.00223			HEXB	1
Endocrine System Disorders,Organ Morphology,Organismal Injury and Abnormalities,Reproductive System Development and Function,Reproductive System Disease	Abnormal morphology of enlarged corpus epididymis	0.00223			HEXB	1
Cell Morphology,Cellular Function and Maintenance	Paracellular permeability of heart cell lines	0.00223			ANXA1	1
Cardiovascular System Development and Function,Cellular Development,Cellular Growth and Proliferation,Embryonic Development,Organ Development,Organismal Development,Skeletal and Muscular System Development and Function,Tissue Development	Cardiomyogenesis of embryonic stem cells	0.00223			NOS2	1
Cell Signaling,Small Molecule Biochemistry	Conversion of nitric oxide	0.00223			NOS2	1
Cellular Development,Cellular Growth and Proliferation,Hematological System Development and Function,Hematopoiesis,Lymphoid Tissue Structure and Development	Arrest in growth of CD34+ cells	0.00223			S100A9	1
Developmental Disorder,Hereditary Disorder,Neurological Disease,Organismal Injury and Abnormalities	Early infantile epileptic encephalopathy type 51	0.00223			MDH2	1
Amino Acid Metabolism,Post-Translational Modification,Small Molecule Biochemistry	Exposure of L-lysine	0.00223			ANXA2	1
Nervous System Development and Function,Organ Morphology,Organismal Development	Morphology of stratum lucidum	0.00223			PSAP	1
Free Radical Scavenging	Localization of reactive oxygen species	0.00223			PRDX1	1
Cell Morphology	Polarity of endothelial cell lines	0.00223			ANXA1	1
Developmental Disorder,Hereditary Disorder,Metabolic Disease,Organismal Injury and Abnormalities	Nuclear type 5 mitochondrial complex III deficiency	0.00223			UQCRC2	1
Cell Death and Survival	Delay in initiation of apoptosis of peripheral blood neutrophils	0.00223			LTF	1
Hereditary Disorder,Neurological Disease,Organismal Injury and Abnormalities,Psychological Disorders	Aicardi-Goutieres syndrome 7	0.00223			IFIH1	1
Cancer,Hematological Disease,Immunological Disease,Organismal Injury and Abnormalities	Advanced stage refractory acute myeloid leukemia	0.00223			IDH2	1
Endocrine System Disorders,Organ Morphology,Organismal Injury and Abnormalities,Reproductive System Development and Function,Reproductive System Disease	Abnormal morphology of enlarged caput epididymis	0.00223			HEXB	1
Cellular Function and Maintenance	Electronegativity of cell surface	0.00223			LTF	1
Amino Acid Metabolism,Molecular Transport,Small Molecule Biochemistry	Transmembrane transport of L-ornithine	0.00223			SLC7A2	1
Cellular Movement,Hematological System Development and Function	Extravasation of eosinophils	0.00223			Chil3/Chil4	1
Organismal Injury and Abnormalities,Renal and Urological Disease	Gentamicin-induced renal injury	0.00223			HEXB	1
Amino Acid Metabolism,Small Molecule Biochemistry	Synthesis of glutamine family amino acid	0.00231			GLUD1,NOS2	2
Cell Death and Survival	Cell death of bone cancer cell lines	0.00236			AHNAK,LAMP1,PRDX1,VDAC2	4
Hereditary Disorder,Organismal Injury and Abnormalities,Psychological Disorders	Familial psychiatric disease	0.00238			ALDH2,ATP5F1A,ATP5F1B,ATP5PB,COX4I1,IFIH1,IFIT1B,Iigp1,PSAP,UQCRC2	10
Cellular Movement,Hematological System Development and Function,Immune Cell Trafficking	Migration of mononuclear leukocytes	0.00238		0.492	ANXA1,ANXA2,CAMK2D,CD69,Chil3/Chil4,NOS2	6
Cell Cycle,Gene Expression	Binding of NFkB binding site	0.00244			LTF,NOS2,PRDX1	3
Antimicrobial Response,Humoral Immune Response,Inflammatory Response	Antifungal response	0.00246			S100A8,S100A9	2
Cardiovascular Disease,Organismal Injury and Abnormalities	Perivascular fibrosis	0.00246			CAMK2D,NOS2	2
Protein Synthesis	Metabolism of protein	0.00246		-0.447	ANXA1,CSTA,HEXB,LAMP1,LTF,NOS2,RACGAP1,RPL14,RPLP2,S100A9,TPR	11
Cardiovascular System Development and Function,Organismal Development	Vasculogenesis	0.00248		0.98	ANXA1,ANXA2,ATP5F1A,CAMK2D,CD34,NOS2,PSAP,S100A8,S100A9	9
Developmental Disorder,Hereditary Disorder,Metabolic Disease,Organismal Injury and Abnormalities	Lysosomal storage disease	0.0025			ATP5F1A,HEXB,PSAP	3
Cell Death and Survival	Apoptosis of phagocytes	0.0025			ANXA1,LTF,NOS2,S100A8	4
Cancer,Organismal Injury and Abnormalities,Renal and Urological Disease	Urinary tract cancer	0.00252			AHNAK,AHNAK2,ALDH2,ANXA2,ATP5PB,CD34,DDX21,ESYT1,H1-2,NOS2,OGDHL,PRDX1,PSAP,RACGAP1,RPL14,S100A8,SLC25A5,TPR,UQCRC2	19
Cell-To-Cell Signaling and Interaction,Cellular Movement,Hematological System Development and Function,Immune Cell Trafficking,Inflammatory Response	Recruitment of neutrophils	0.00254		0.655	ANXA1,CD69,LTF,S100A8	4
Cancer,Gastrointestinal Disease,Hepatic System Disease,Organismal Injury and Abnormalities	Development of hepatocellular carcinoma	0.00256			ALDH2,NOS2,PRDX1	3
Inflammatory Disease,Ophthalmic Disease,Organismal Injury and Abnormalities	Retinitis	0.00261			ANXA1,NOS2	2
Cancer,Organismal Injury and Abnormalities	Formation of solid tumor	0.00275		-0.885	AHNAK,AHNAK2,ALDH2,ANXA1,ANXA2,ANXA4,ATP5F1B,ATP5PB,CAMK2D,CD34,CD69,CSTA,DDX21,ESYT1,FGL2,GBP5,GLUD1,H1-2,HEXB,HSPE1,IDH2,IFIH1,IFIT1B,IFIT2,LAMP1,LTF,MDH2,Ngp,NOS2,OGDHL,PRDX1,PSAP,RACGAP1,RPL14,RPLP2,RSAD2,S100A10,S100A8,S100A9,SLC25A3,SLC25A5,SLC7A2,TPR,UQCRC2,VDAC2	45
Endocrine System Disorders,Gastrointestinal Disease,Immunological Disease,Metabolic Disease,Organismal Injury and Abnormalities	Insulin-dependent diabetes mellitus	0.0029			ALDH2,ANXA1,IFIH1,IFIT1B,IFIT2,Iigp1	6
Cancer,Neurological Disease,Organismal Injury and Abnormalities	Frequency of brain tumor	0.00292			ANXA2,NOS2	2
Cardiovascular System Development and Function,Organ Morphology	Dilation of heart ventricle	0.00292			CAMK2D,NOS2	2
Cellular Movement,Hematological System Development and Function,Immune Cell Trafficking,Inflammatory Response	Migration of macrophages	0.00293			NOS2,S100A10,S100A8	3
Cell Death and Survival	Cell viability	0.00305		-0.714	AHNAK,ANXA2,ATP5F1A,ATP5F1B,CAMK2D,GLUD1,IDH2,IFIH1,LTF,NOS2,PSAP,S100A8,S100A9	13
Hematological System Development and Function,Lymphoid Tissue Structure and Development,Tissue Morphology	Quantity of T lymphocytes	0.00306		0.203	CD69,HEXB,NOS2,PRDX1,PSAP,S100A8,S100A9	7
Visual System Development and Function	Homeostasis of retina	0.00308			LTF,PRDX1	2
Cell-To-Cell Signaling and Interaction	Response of microglia	0.00308			NOS2,S100A9	2
Carbohydrate Metabolism	Glycolysis of cells	0.00311			ANXA1,IDH2,NOS2,TPR	4
Cancer,Organismal Injury and Abnormalities	Cancer of head	0.00311			AHNAK,AHNAK2,ANXA1,ANXA2,ATP5F1B,CD69,CSTA,FGL2,GBP5,GLUD1,IDH2,IFIH1,IFIT1B,IFIT2,NOS2,RACGAP1,S100A8,S100A9,SLC25A3,SLC7A2,TPR	21
Tissue Morphology	Quantity of cells	0.00318		-1.625	ALDH2,ANXA1,CAMK2D,CD34,CD69,Chil3/Chil4,HEXB,IFIH1,NOS2,PRDX1,PSAP,RACGAP1,S100A8,S100A9,SLC7A2	15
Cancer,Hematological Disease,Immunological Disease,Organismal Injury and Abnormalities	Leukemic transformation of myelodysplastic syndrome	0.00325			ANXA1,IDH2	2
Infectious Diseases	Infection of mammalia	0.00325	Decreased	-2.149	AHNAK,IFIH1,Iigp1,NOS2,S100A9	5
Cell Death and Survival,Cellular Compromise	Cytotoxicity of natural killer cells	0.00326			CD69,LAMP1,NOS2	3
Lipid Metabolism,Molecular Transport,Small Molecule Biochemistry	Concentration of lipid	0.00328	Decreased	-2.122	ANXA6,GBP5,GLUD1,HEXB,NOS2,PSAP,S100A8,S100A9,VDAC2	9
Gastrointestinal Disease,Hepatic System Disease,Organismal Injury and Abnormalities	Liver Damage	0.00332			ALDH2,GBP5,IFIH1,NOS2	4
Gastrointestinal Disease,Inflammatory Disease	Inflammatory Bowel Disease	0.00338			ANXA1,CD69,Iigp1,LTF,NOS2,S100A8	6
Cellular Development,Cellular Growth and Proliferation	Cell proliferation of carcinoma cell lines	0.0034		-0.104	ANXA1,ANXA2,IDH2,NOS2,S100A10,S100A8,S100A9	7
Cancer,Hematological Disease,Immunological Disease,Organismal Injury and Abnormalities	T-cell malignant neoplasm	0.00343			AHNAK2,ALDH2,ANXA1,CD34,CD69,IDH2,IFIT2,PRDX1,RSAD2	9
Humoral Immune Response,Protein Synthesis	Quantity of IgG	0.00345		-1.067	CD69,IFIT2,NOS2,RSAD2	4
Tissue Development	Homeostasis of tissue	0.00347			CD34,NOS2,RSAD2	3
Cell Death and Survival,Organismal Injury and Abnormalities	Apoptosis of vascular endothelial cells	0.00347			ALDH2,NOS2,S100A8	3
Cancer,Organismal Injury and Abnormalities	Multiple cancers	0.00352			AHNAK,AHNAK2,ANXA1,ATP5F1A,CD34,CD69,COX4I1,ESYT1,GLUD1,H1-2,HSPE1,IDH2,IFIH1,IFIT2,LTF,NOS2,PRDX1,RACGAP1,S100A8,S100A9,SLC25A5,TPR,UQCRC2,VDAC2	24
Infectious Diseases	Production of virus	0.00355			ANXA6,IFIH1,RSAD2	3
Organismal Injury and Abnormalities,Respiratory Disease	Chronic pulmonary disease	0.00359			ANXA1,CD69,LTF,NOS2	4
Organismal Injury and Abnormalities,Reproductive System Disease	Benign pelvic disease	0.0036			ANXA1,ANXA2,CD34,IFIH1,LTF,S100A8,S100A9	7
Cancer,Organismal Injury and Abnormalities	Epithelial neoplasm	0.00364		0.705	AHNAK,AHNAK2,ALDH2,ANXA1,ANXA2,ANXA4,ANXA6,ATP5F1A,ATP5F1B,ATP5PB,CAMK2D,CD34,CD69,COX4I1,CSTA,DDX21,ESYT1,FGL2,GBP5,GLUD1,H1-2,HEXB,HNRNPAB,HSPE1,IDH2,IFIH1,IFIT1B,IFIT2,LAMP1,LTF,MDH2,Ngp,NOS2,OGDHL,PRDX1,PSAP,RACGAP1,RPL14,RPLP2,RSAD2,S100A10,S100A8,S100A9,SLC25A3,SLC25A5,SLC7A2,TPR,UQCRC2,VDAC2	49
Respiratory Disease	Acute respiratory disorder	0.0037			ANXA1,H1-2,LAMP1,LTF,S100A9	5
Hematological System Development and Function,Tissue Morphology	Quantity of myeloid cells	0.00371	Decreased	-2.279	ANXA1,CD34,NOS2,PRDX1,S100A8,S100A9,SLC7A2	7
Cancer,Organismal Injury and Abnormalities	Growth of tumor	0.00383		0.269	ANXA1,ANXA2,CD34,GLUD1,IDH2,Ngp,NOS2,RACGAP1,S100A10,S100A9	10
Cardiovascular System Development and Function,Cellular Development,Cellular Function and Maintenance,Cellular Growth and Proliferation,Organismal Development,Tissue Development	Proliferation of endothelial cells	0.00384		0	ATP5F1A,CAMK2D,CD34,S100A8,S100A9	5
Cell Death and Survival	Killing of cells	0.00386			LAMP1,LTF,NOS2,PRDX1	4
Cell-To-Cell Signaling and Interaction	Aggregation of cells	0.00391			LAMP1,LTF,NOS2,S100A8,S100A9	5
Free Radical Scavenging	Generation of reactive oxygen species	0.00391		1.982	ALDH2,LTF,NOS2,UQCRC2	4
Dermatological Diseases and Conditions,Inflammatory Disease,Inflammatory Response,Organismal Injury and Abnormalities	Bullous dermatitis	0.00392			ANXA1,IFIH1,RSAD2	3
Dermatological Diseases and Conditions,Immunological Disease,Organismal Injury and Abnormalities	Pemphigus	0.00392			ANXA1,IFIH1,RSAD2	3
Cellular Development,Cellular Growth and Proliferation,Nervous System Development and Function,Tissue Development	Development of astrocytes	0.00396			S100A8,S100A9	2
Cardiovascular Disease,Organismal Injury and Abnormalities	Injury of heart	0.00396			ALDH2,ANXA1	2
Cell Death and Survival	Apoptosis of keratinocyte cancer cell lines	0.00396			S100A8,S100A9	2
Cell-To-Cell Signaling and Interaction,Hematological System Development and Function,Immune Cell Trafficking,Inflammatory Response,Nervous System Development and Function	Activation of microglia	0.004			ANXA2,Chil3/Chil4,NOS2	3
Immunological Disease	Delayed hypersensitive reaction	0.00408			ANXA1,NOS2,S100A9	3
Protein Synthesis	Initiation of translation of protein	0.00408			RPL14,RPLP2,TPR	3
Cardiovascular Disease,Organismal Injury and Abnormalities	Damage of vasculature	0.00415			NOS2,S100A9	2
Cancer,Hematological Disease,Immunological Disease,Organismal Injury and Abnormalities	Acute monocytic leukemia (M5)	0.00415			ANXA1,IDH2	2
Cell-To-Cell Signaling and Interaction	Response of myeloid leukocytes	0.00416			ANXA1,NOS2,S100A9	3
Cell-To-Cell Signaling and Interaction,Inflammatory Response	Immune response of leukocytes	0.00416		-0.856	ANXA1,CD69,LTF,NOS2,S100A9	5
Endocrine System Disorders,Gastrointestinal Disease,Metabolic Disease,Organismal Injury and Abnormalities	Diabetes mellitus	0.00418			ALDH2,ANXA1,ANXA2,CD34,GLUD1,IFIH1,IFIT1B,IFIT2,Iigp1,NOS2,RSAD2,S100A10	12
Connective Tissue Development and Function,Tissue Morphology	Quantity of connective tissue	0.00421		-1.18	AHNAK,CD34,Chil3/Chil4,HEXB,IFIH1,NOS2,PRDX1	7
Cancer,Organismal Injury and Abnormalities,Respiratory Disease	Non-small cell lung carcinoma	0.0043			AHNAK,AHNAK2,ANXA2,ANXA6,ATP5F1B,CD34,CSTA,ESYT1,H1-2,IDH2,LAMP1,PRDX1,RACGAP1,RSAD2,S100A10,SLC7A2,TPR	17
Auditory Disease,Dermatological Diseases and Conditions,Organismal Injury and Abnormalities	Cholesteatoma formation	0.00434			S100A8,S100A9	2
Molecular Transport,Small Molecule Biochemistry	Secretion of peptide	0.00434			S100A8,S100A9	2
Dermatological Diseases and Conditions,Immunological Disease,Inflammatory Disease,Inflammatory Response,Organismal Injury and Abnormalities	Bullous dermatitis herpetiformis	0.00445			ANXA1	1
Energy Production	Oxidation of guanine	0.00445			PRDX1	1
Developmental Disorder,Hereditary Disorder,Metabolic Disease,Neurological Disease,Organismal Injury and Abnormalities	GM1 gangliosidosis type 1	0.00445			PSAP	1
Connective Tissue Disorders,Inflammatory Disease,Inflammatory Response,Organismal Injury and Abnormalities,Skeletal and Muscular Disorders	Synovitis of osteoarthritis	0.00445			ANXA1	1
Cell Signaling,Small Molecule Biochemistry	Oxidation of nitric oxide	0.00445			NOS2	1
Lipid Metabolism,Molecular Transport,Small Molecule Biochemistry	Accumulation of sulfatides	0.00445			PSAP	1
Developmental Disorder,Hereditary Disorder,Metabolic Disease,Neurological Disease,Organismal Injury and Abnormalities,Psychological Disorders	Saposin B deficiency	0.00445			PSAP	1
Connective Tissue Disorders,Developmental Disorder,Gastrointestinal Disease,Organismal Development,Organismal Injury and Abnormalities,Skeletal and Muscular Disorders	Frontal bossing	0.00445			HEXB	1
Endocrine System Disorders,Organismal Injury and Abnormalities	Addisonian crisis	0.00445			ANXA1	1
Antimicrobial Response	Delay in initiation of elimination of Lymphocytic choriomeningitis virus	0.00445			IFIH1	1
Cardiovascular Disease,Connective Tissue Disorders,Developmental Disorder,Organismal Injury and Abnormalities,Skeletal and Muscular Disorders	Maffucci syndrome	0.00445			IDH2	1
Cell-To-Cell Signaling and Interaction	Penetration of monocytes	0.00445			ANXA2	1
Cancer,Organismal Injury and Abnormalities	Dedifferentiated chondrosarcoma	0.00445			IDH2	1
Energy Production,Nucleic Acid Metabolism,Small Molecule Biochemistry	Recovery of ATP	0.00445			HSPE1	1
RNA Post-Transcriptional Modification	Unwinding of RNA fragment	0.00445			DDX21	1
Immunological Disease,Skeletal and Muscular Disorders	Delayed hypersensitive reaction of footpad	0.00445			NOS2	1
Cancer,Connective Tissue Disorders,Organismal Injury and Abnormalities,Skeletal and Muscular Disorders	Chondroma in phalanx	0.00445			IDH2	1
Lipid Metabolism,Small Molecule Biochemistry	Hydrolysis of glucosylceramide	0.00445			PSAP	1
Connective Tissue Disorders,Inflammatory Disease,Organismal Injury and Abnormalities	Acute nonspecific tenosynovitis	0.00445			ANXA1	1
Carbohydrate Metabolism	Decarboxylation of isocitric acid	0.00445			IDH2	1
Developmental Disorder,Hereditary Disorder,Metabolic Disease,Neurological Disease,Organismal Injury and Abnormalities	GM1 gangliosidosis type 2	0.00445			PSAP	1
Connective Tissue Development and Function,Connective Tissue Disorders,Organ Morphology,Organismal Development,Organismal Injury and Abnormalities,Skeletal and Muscular Disorders,Skeletal and Muscular System Development and Function,Tissue Development	Abnormal morphology of broad rib	0.00445			HEXB	1
Cancer,Organismal Injury and Abnormalities	Angiogenesis of head and neck tumor	0.00445			ANXA2	1
Dermatological Diseases and Conditions,Gastrointestinal Disease,Infectious Diseases,Organismal Injury and Abnormalities	Recurrent herpes labialis	0.00445			ANXA1	1
Cellular Compromise	Destruction of Leishmania	0.00445			NOS2	1
Developmental Disorder,Hereditary Disorder,Metabolic Disease,Neurological Disease,Organismal Injury and Abnormalities	GM2 gangliosidosis AB	0.00445			HEXB	1
Cell-To-Cell Signaling and Interaction,Hematological System Development and Function,Immune Cell Trafficking,Inflammatory Response	Initiation of adhesion of monocytes	0.00445			CD34	1
Developmental Disorder,Endocrine System Disorders,Gastrointestinal Disease,Hematological Disease,Hereditary Disorder,Metabolic Disease,Organismal Injury and Abnormalities	Autosomal dominant congenital hyperinsulinism	0.00445			GLUD1	1
Developmental Disorder,Hereditary Disorder,Metabolic Disease,Organismal Injury and Abnormalities,Renal and Urological Disease	Digenic methylmalonic aciduria with homocystinuria cblC type	0.00445			PRDX1	1
Cardiovascular System Development and Function	Hypoperfusion of brain	0.00445			NOS2	1
Cell Death and Survival,Cellular Compromise	Cytotoxicity of microglia	0.00445			NOS2	1
Dermatological Diseases and Conditions,Gastrointestinal Disease,Infectious Diseases,Organismal Injury and Abnormalities	Ulcerative herpes labialis	0.00445			ANXA1	1
Cellular Movement,Digestive System Development and Function	Cell movement of enterocytes	0.00445			ANXA2	1
Auditory and Vestibular System Development and Function,Auditory Disease,Cell Morphology,Organ Morphology,Organismal Development,Organismal Injury and Abnormalities,Tissue Morphology	Abnormal morphology of Deiters' cells	0.00445			PSAP	1
Neurological Disease,Organismal Injury and Abnormalities,Psychological Disorders	Damage of brain tissue	0.00445			NOS2	1
Developmental Disorder,Hereditary Disorder,Metabolic Disease,Neurological Disease,Organismal Injury and Abnormalities,Psychological Disorders	Atypical Krabbe disease due to saposin A deficiency	0.00445			PSAP	1
Gastrointestinal Disease,Organ Morphology,Organismal Injury and Abnormalities	Destruction of salivary gland	0.00445			ANXA1	1
Cancer,Hematological Disease,Immunological Disease,Organismal Injury and Abnormalities	Favorable-risk normal karyotype acute myeloid leukemia	0.00445			IDH2	1
Connective Tissue Development and Function,Skeletal and Muscular System Development and Function	Apposition of tibia	0.00445			IFIH1	1
Molecular Transport	Uptake of DNA fragment	0.00445			LTF	1
Cancer,Organismal Injury and Abnormalities	Superficial papillary transitional cell carcinoma	0.00445			NOS2	1
Connective Tissue Disorders,Immunological Disease,Inflammatory Disease,Organismal Injury and Abnormalities,Skeletal and Muscular Disorders	Exacerbated systemic lupus erythematosus	0.00445			ANXA1	1
Lipid Metabolism,Small Molecule Biochemistry	Hydrolysis of gangliotriaosylceramide II3-sulfate	0.00445			HEXB	1
Cancer,Connective Tissue Disorders,Organismal Injury and Abnormalities,Skeletal and Muscular Disorders	Chondrosarcoma in femur	0.00445			IDH2	1
Infectious Diseases	Replication of West Nile virus strain (3000.0259)	0.00445			RSAD2	1
Cellular Compromise,Organ Morphology	Oxidative stress response of lung	0.00445			NOS2	1
Cellular Movement,Hematological Disease,Immunological Disease,Inflammatory Disease,Inflammatory Response,Organismal Injury and Abnormalities,Respiratory Disease	Simple pulmonary eosinophilia	0.00445			ANXA1	1
Cellular Assembly and Organization	Fusion of vesicle membrane	0.00445			PSAP	1
Cancer,Neurological Disease,Organismal Injury and Abnormalities	Oligodendroglioma in frontal cortex	0.00445			IDH2	1
Dermatological Diseases and Conditions,Organismal Injury and Abnormalities,Reproductive System Disease	Phimosis	0.00445			ANXA1	1
Organismal Functions	Healing of vascular endothelial cells	0.00445			CAMK2D	1
Auditory Disease,Inflammatory Disease,Organismal Injury and Abnormalities	Acute external otitis	0.00445			ANXA1	1
Endocrine System Disorders,Inflammatory Disease,Organismal Injury and Abnormalities	Nonsuppurative thyroiditis	0.00445			ANXA1	1
Cell Morphology,Cellular Assembly and Organization	Morphology of recycling endosomes	0.00445			ANXA2	1
Lipid Metabolism,Small Molecule Biochemistry	Hydrolysis of lactosylceramide II3-sulfate	0.00445			HEXB	1
Infectious Diseases	Replication of Moloney murine leukemia virus	0.00445			S100A9	1
Infectious Diseases,Organismal Injury and Abnormalities,Respiratory Disease	Disseminated pulmonary tuberculosis	0.00445			ANXA1	1
Inflammatory Disease,Ophthalmic Disease,Organismal Injury and Abnormalities	Sympathetic uveitis	0.00445			ANXA1	1
Cardiovascular Disease,Inflammatory Disease,Organismal Injury and Abnormalities	Exacerbated acute rheumatic carditis	0.00445			ANXA1	1
Cancer,Hematological Disease,Immunological Disease,Organismal Injury and Abnormalities	Intermediate-risk normal karyotype acute myeloid leukemia	0.00445			IDH2	1
Dermatological Diseases and Conditions,Infectious Diseases,Ophthalmic Disease,Organismal Injury and Abnormalities	Herpes zoster ophthalmicus	0.00445			ANXA1	1
Cell Death and Survival	Killing of Francisella tularensis	0.00445			NOS2	1
Cancer,Connective Tissue Disorders,Organismal Injury and Abnormalities,Skeletal and Muscular Disorders	Chondrosarcoma in humerus	0.00445			IDH2	1
Behavior	Straub tail behavior	0.00445			PSAP	1
Lipid Metabolism,Small Molecule Biochemistry	Degradation of lactosylceramide	0.00445			PSAP	1
Lipid Metabolism,Small Molecule Biochemistry	Degradation of globotriaosylceramide	0.00445			PSAP	1
Cancer,Connective Tissue Disorders,Organismal Injury and Abnormalities,Skeletal and Muscular Disorders	Chondrosarcoma in bone	0.00445			IDH2	1
Organismal Injury and Abnormalities,Renal and Urological Disease	Reflux nephropathy	0.00445			NOS2	1
Cell-mediated Immune Response,Cell-To-Cell Signaling and Interaction,Cellular Movement,Hematological System Development and Function,Immune Cell Trafficking	Adhesion of CD8+ T lymphocyte	0.00445			ANXA1	1
Connective Tissue Disorders,Inflammatory Disease,Organismal Injury and Abnormalities,Skeletal and Muscular Disorders	Subacute bursitis	0.00445			ANXA1	1
Amino Acid Metabolism,Small Molecule Biochemistry	Utilization of arginine	0.00445			NOS2	1
Immunological Disease,Inflammatory Disease,Inflammatory Response,Ophthalmic Disease,Organismal Injury and Abnormalities	Allergic marginal corneal ulcer	0.00445			ANXA1	1
Amino Acid Metabolism,Molecular Transport,Small Molecule Biochemistry	Import of L-arginine	0.00445			SLC7A2	1
Hereditary Disorder,Organismal Injury and Abnormalities	Resistance to severe malaria	0.00445			NOS2	1
Cardiovascular Disease,Infectious Diseases,Organismal Injury and Abnormalities	Trichinosis with cardiac involvement	0.00445			ANXA1	1
Cardiovascular System Development and Function	Adhesion of microvasculature	0.00445			ANXA1	1
Infectious Diseases,Organismal Injury and Abnormalities,Respiratory Disease	Fulminating pulmonary tuberculosis	0.00445			ANXA1	1
Post-Translational Modification	Nitrosation of protein	0.00445			ALDH2	1
Lymphoid Tissue Structure and Development,Tissue Morphology	Quantity of lymphoid cells	0.00452		-0.482	ALDH2,CD69,HEXB,NOS2,PRDX1,PSAP,S100A8,S100A9	8
Small Molecule Biochemistry	Metabolism of dicarboxylic acid	0.00453			MDH2,OGDHL	2
Cardiovascular Disease,Cell Death and Survival,Connective Tissue Disorders,Hematological Disease,Organismal Injury and Abnormalities	Hemolytic anemia	0.00457			ANXA1,CD69,PRDX1	3
Organ Morphology,Organismal Development,Reproductive System Development and Function	Mass of testis	0.00462			GLUD1,HEXB,NOS2,PSAP	4
Cancer,Dermatological Diseases and Conditions,Organismal Injury and Abnormalities	Benign papilloma	0.00473			S100A8,S100A9	2
Lipid Metabolism,Molecular Transport,Small Molecule Biochemistry	Export of cholesterol	0.00483			ANXA6,S100A8,S100A9	3
Inflammatory Response	Immune response of cells	0.00486		-0.505	ANXA1,CD69,IFIH1,LTF,NOS2,S100A8,S100A9	7
Cellular Function and Maintenance,Hematological System Development and Function	Function of Th1 cells	0.00494			AHNAK,NOS2	2
Nucleic Acid Metabolism,Small Molecule Biochemistry	Synthesis of cyclic GMP	0.00494			ALDH2,NOS2	2
Cellular Movement	Migration of breast cancer cell lines	0.00499	Increased	2.117	AHNAK,ANXA1,ANXA2,NOS2,RACGAP1	5
Hematological System Development and Function,Tissue Morphology	Quantity of granulocytes	0.00499		-1.667	ANXA1,CD34,NOS2,S100A8,S100A9	5
Cellular Development,Cellular Growth and Proliferation	Proliferation of lung cancer cell lines	0.00499		-0.555	ANXA1,ANXA2,IDH2,NOS2,S100A10	5
Dermatological Diseases and Conditions,Organismal Injury and Abnormalities	Chronic psoriasis	0.0051			HSPE1,S100A9,SLC25A5	3
Infectious Diseases	Replication of HIV-1	0.0051			PRDX1,S100A8,S100A9	3
Gastrointestinal Disease,Inflammatory Disease,Inflammatory Response,Organismal Injury and Abnormalities	Ulcerative colitis	0.00513			ANXA1,LTF,NOS2,S100A8	4
Cellular Movement,Hematological System Development and Function,Immune Cell Trafficking,Inflammatory Response	Transendothelial migration of neutrophils	0.00514			ANXA1,CAMK2D	2
Cancer,Organismal Injury and Abnormalities,Renal and Urological Disease	Renal tumor	0.00518			AHNAK,ALDH2,ANXA2,ATP5PB,CD34,ESYT1,H1-2,NOS2,RACGAP1,RPL14,SLC25A5,UQCRC2	12
Cell-To-Cell Signaling and Interaction,Hematological System Development and Function,Immune Cell Trafficking,Inflammatory Response	Activation of lymphocytes	0.00526		-1	AHNAK,ANXA1,CD69,LTF,PRDX1,S100A9	6
Cancer,Neurological Disease,Organismal Injury and Abnormalities	Brain cancer	0.0054			AHNAK,AHNAK2,ANXA1,ANXA2,ATP5F1B,CD69,GBP5,GLUD1,IDH2,IFIH1,IFIT1B,NOS2,RACGAP1,S100A8,SLC25A3,SLC7A2,TPR	17
Cellular Movement	Migration of melanoma cell lines	0.00547			AHNAK,S100A8,S100A9	3
Hematological System Development and Function,Lymphoid Tissue Structure and Development,Tissue Morphology	Quantity of CD4+ T-lymphocytes	0.00548		1.387	CD69,PRDX1,S100A8,S100A9	4
Cancer,Cardiovascular Disease,Hematological Disease,Organismal Injury and Abnormalities	Myelodysplastic syndrome with ring sideroblasts	0.00557			ANXA1,IDH2	2
Cancer,Gastrointestinal Disease,Organismal Injury and Abnormalities	Digestive system cancer	0.00557			AHNAK,AHNAK2,ALDH2,ANXA1,ANXA2,ANXA4,ANXA6,ATP5F1A,ATP5F1B,ATP5PB,CAMK2D,CD34,CD69,CSTA,DDX21,ESYT1,FGL2,GBP5,GLUD1,H1-2,HEXB,HNRNPAB,HSPE1,IDH2,IFIH1,IFIT1B,IFIT2,LAMP1,LTF,MDH2,NOS2,OGDHL,PRDX1,PSAP,RACGAP1,RPL14,RPLP2,S100A8,S100A9,SLC25A3,SLC25A5,SLC7A2,TPR,UQCRC2,VDAC2	45
Lipid Metabolism,Small Molecule Biochemistry	Lipolysis	0.00579		0	ANXA1,HEXB,NOS2,PSAP	4
Cell Morphology,Cellular Assembly and Organization	Morphology of lysosome	0.00579			HEXB,LAMP1	2
Amino Acid Metabolism,Small Molecule Biochemistry	Synthesis of L-amino acid	0.00579			GLUD1,NOS2	2
Cancer,Neurological Disease,Organismal Injury and Abnormalities	Anaplastic astrocytoma	0.00579			IDH2,NOS2	2
Cancer,Organismal Injury and Abnormalities	Non-melanoma solid tumor	0.00588		0.555	AHNAK,AHNAK2,ALDH2,ANXA1,ANXA2,ANXA4,ANXA6,ATP5F1A,ATP5F1B,ATP5PB,CAMK2D,CD34,CD69,COX4I1,CSTA,DDX21,ESYT1,FGL2,GBP5,GLUD1,H1-2,HEXB,HNRNPAB,HSPE1,IDH2,IFIH1,IFIT1B,IFIT2,LAMP1,LTF,MDH2,Ngp,NOS2,OGDHL,PRDX1,PSAP,RACGAP1,RPL14,RPLP2,RSAD2,S100A10,S100A8,S100A9,SLC25A3,SLC25A5,SLC7A2,TPR,UQCRC2,VDAC2	49
Endocrine System Development and Function,Molecular Transport,Small Molecule Biochemistry	Abnormal quantity of hormone	0.00601			NOS2,PSAP	2
Cancer,Organismal Injury and Abnormalities	Adenoma	0.00611			ALDH2,ANXA2,IFIT1B,Ngp,PRDX1,S100A8	6
Cell-To-Cell Signaling and Interaction,Hematological System Development and Function	Aggregation of blood cells	0.00624			LAMP1,NOS2,S100A8,S100A9	4
Inflammatory Disease,Inflammatory Response,Ophthalmic Disease,Organismal Injury and Abnormalities	Keratitis	0.00624			ANXA1,S100A8	2
Cell Death and Survival,Cellular Compromise,Neurological Disease,Organismal Injury and Abnormalities,Tissue Morphology	Neurodegeneration of Purkinje cells	0.00624			HEXB,PSAP	2
Cardiovascular System Development and Function,Cell Morphology,Organismal Development,Tissue Morphology	Morphology of vascular endothelial cells	0.00647			NOS2,PSAP	2
Cancer,Organismal Injury and Abnormalities	Recurrent cancer	0.00657			ALDH2,ANXA1,HNRNPAB,IDH2	4
Cancer,Neurological Disease,Organismal Injury and Abnormalities	1p/19q co-deletion anaplastic oligodendroglioma	0.00667			IDH2	1

## Sheet: KO_InfvsBasal_EVs
© 2000-2022 QIAGEN. All rights reserved.
Categories	Diseases or Functions Annotation	p-value	Predicted Activation State	Activation z-score	Molecules	# Molecules
Cancer,Hematological Disease,Immunological Disease,Organismal Injury and Abnormalities	B cell cancer	1.06e-12			AHNAK,AHNAK2,ANXA1,ANXA2,ANXA4,ANXA5,ANXA6,CD34,CD68,CD69,CMPK2,FGL2,IFIT2,IGSF8,ITGB3,LAMP1,Mela,NOS2,PRDX1,S100A10,TTN	21
Inflammatory Response	Degranulation	1.97e-11			ANXA1,ANXA2,ANXA5,CD68,FGL2,FTH1,HP,ITGB3,LAMP1,LAMP2,NPC1,PTX3,TTN	13
Cellular Compromise,Inflammatory Response	Degranulation of cells	3.33e-10			ANXA1,ANXA2,ANXA5,CD68,FGL2,FTH1,HP,ITGB3,LAMP1,LAMP2,PTX3,TTN	12
Cancer,Hematological Disease,Immunological Disease,Organismal Injury and Abnormalities	Mature B cell malignant tumor	3.7e-10			AHNAK,AHNAK2,ANXA1,ANXA2,ANXA4,ANXA5,ANXA6,CD34,CD68,CD69,FGL2,IFIT2,ITGB3,LAMP1,NOS2,S100A10	16
Cancer,Hematological Disease,Immunological Disease,Organismal Injury and Abnormalities	Mature B-cell neoplasm	7.56e-10			AHNAK,AHNAK2,ANXA1,ANXA2,ANXA4,ANXA5,ANXA6,CD34,CD68,CD69,FGL2,IFIT2,ITGB3,LAMP1,NOS2,S100A10,TTN	17
Inflammatory Response	Inflammation of body cavity	1.49e-09		1.709	AHNAK,ANXA1,ANXA4,ANXA5,CD69,GBP5,HP,IFIH1,IFIT2,Iigp1,ITGB3,NOS2,NPC1,PRDX1,S100A10	15
Inflammatory Response	Inflammation of absolute anatomical region	1.73e-09		0.848	AHNAK,ANXA1,ANXA4,ANXA5,CD68,CD69,GBP5,HP,IFIH1,IFIT2,Iigp1,ITGB3,NOS2,NPC1,PRDX1,S100A10	16
Cancer,Hematological Disease,Immunological Disease,Organismal Injury and Abnormalities	B-cell lymphoma	6.92e-09			AHNAK,ANXA1,ANXA2,ANXA4,ANXA6,CD34,CD68,CD69,FGL2,ITGB3,LAMP1,Mela,NOS2,PRDX1	14
Cancer,Hematological Disease,Organismal Injury and Abnormalities	Neoplasia of blood cells	7.55e-09			AHNAK,AHNAK2,ANXA1,ANXA2,ANXA4,ANXA5,ANXA6,CD34,CD68,CD69,CMPK2,FGL2,HP,IFIH1,IFIT2,IGSF8,ITGB3,LAMP1,Mela,NOS2,PRDX1,S100A10,TTN	23
Cancer,Hematological Disease,Organismal Injury and Abnormalities	Myeloid or lymphoid neoplasm	1.17e-08			AHNAK,AHNAK2,ANXA1,ANXA2,ANXA4,ANXA5,ANXA6,CD34,CD68,CD69,CMPK2,FGL2,HP,IFIH1,IFIT2,IGSF8,ITGB3,LAMP1,Mela,NOS2,PRDX1,S100A10,TTN	23
Cellular Compromise,Inflammatory Response	Degranulation of neutrophils	1.18e-08			ANXA1,ANXA2,CD68,FGL2,FTH1,HP,LAMP1,LAMP2,PTX3	9
Cancer,Hematological Disease,Immunological Disease,Organismal Injury and Abnormalities	Mature B-cell lymphoma	1.25e-08			ANXA1,ANXA2,ANXA4,ANXA6,CD34,CD68,CD69,FGL2,ITGB3,LAMP1,NOS2	11
Neurological Disease,Skeletal and Muscular Disorders	Neuromuscular disease	1.49e-08			ANXA1,ANXA2,CD68,FTH1,HP,IFIH1,IFIT1B,Iigp1,ITGB3,LAMP1,LAMP2,NOS2,S100A10,TTN	14
Inflammatory Response,Organismal Injury and Abnormalities	Inflammation of organ	1.84e-08		0.818	AHNAK,ANXA1,ANXA4,ANXA5,CD68,CD69,GBP5,HP,IFIH1,IFIT2,Iigp1,ITGB3,NOS2,NPC1,PRDX1,S100A10	16
Cancer,Hematological Disease,Organismal Injury and Abnormalities	Hematologic cancer of cells	2.04e-08			AHNAK,AHNAK2,ANXA1,ANXA2,ANXA4,ANXA6,CD34,CD68,CD69,CMPK2,FGL2,IFIT2,IGSF8,ITGB3,LAMP1,Mela,NOS2,PRDX1,TTN	19
Cancer,Hematological Disease,Immunological Disease,Organismal Injury and Abnormalities	Plasma cell neoplasm	2.45e-08			AHNAK2,ANXA2,ANXA4,ANXA5,ANXA6,FGL2,IFIT2,ITGB3,LAMP1,NOS2,S100A10	11
Cancer,Hematological Disease,Immunological Disease,Organismal Injury and Abnormalities	Non-Hodgkin lymphoma	3.63e-08			AHNAK,AHNAK2,ANXA1,ANXA2,ANXA4,ANXA6,CD34,CD68,CD69,FGL2,IFIT2,ITGB3,LAMP1,NOS2,PRDX1	15
Infectious Diseases	Viral Infection	4.48e-08		-1.781	AHNAK,ANXA1,ANXA2,ANXA5,ANXA6,CD69,FGL2,HP,IFIH1,IFIT2,ITGB3,LAMP1,LAMP2,NOS2,NPC1,PRDX1,PTX3	17
Cellular Movement	Cellular infiltration	4.65e-08		-0.477	ANXA1,ANXA2,CD69,FGL2,ITGB3,NOS2,NPC1,PRDX1,PTX3,S100A10	10
Cancer,Hematological Disease,Immunological Disease,Organismal Injury and Abnormalities	Lymphoma	4.7e-08			AHNAK,AHNAK2,ANXA1,ANXA2,ANXA4,ANXA6,CD34,CD68,CD69,FGL2,IFIT2,ITGB3,LAMP1,Mela,NOS2,PRDX1	16
Cancer,Organismal Injury and Abnormalities	Lymphoreticular neoplasm	6.13e-08			AHNAK,AHNAK2,ANXA1,ANXA2,ANXA4,ANXA6,CD34,CD68,CD69,FGL2,HP,IFIH1,IFIT2,IGSF8,ITGB3,LAMP1,Mela,NOS2,PRDX1,TTN	20
Cancer,Hematological Disease,Organismal Injury and Abnormalities	Hematologic cancer	7.52e-08			AHNAK,AHNAK2,ANXA1,ANXA2,ANXA4,ANXA5,ANXA6,CD34,CD68,CD69,CMPK2,FGL2,HP,IFIT2,IGSF8,ITGB3,LAMP1,Mela,NOS2,PRDX1,S100A10,TTN	22
Cancer,Hematological Disease,Immunological Disease,Organismal Injury and Abnormalities	Plasma cell dyscrasia	1.25e-07			AHNAK2,ANXA2,ANXA4,ANXA5,ANXA6,FGL2,IFIT2,ITGB3,LAMP1,NOS2	10
Cancer,Hematological Disease,Immunological Disease,Organismal Injury and Abnormalities	B-cell non-Hodgkin lymphoma	1.99e-07			AHNAK,ANXA1,ANXA2,ANXA4,ANXA6,CD34,CD68,CD69,FGL2,ITGB3,LAMP1,NOS2	12
Cellular Movement,Hematological System Development and Function,Immune Cell Trafficking	Cellular infiltration by leukocytes	2.31e-07		-0.63	ANXA1,ANXA2,CD69,FGL2,ITGB3,NOS2,NPC1,PTX3,S100A10	9
Immunological Disease,Inflammatory Disease	Immune mediated inflammatory disease	3.16e-07			AHNAK,ANXA1,ANXA5,CD34,CD68,CD69,FGL2,FTH1,HP,IFIH1,ITGB3,NOS2,PRDX1,S100A10	14
Cancer,Hematological Disease,Immunological Disease,Organismal Injury and Abnormalities	Waldenström macroglobulinemia	3.72e-07			ANXA2,ANXA4,ANXA6,FGL2,ITGB3,LAMP1,NOS2	7
Cell Death and Survival	Apoptosis	3.93e-07		0.043	AHNAK,ANXA1,ANXA2,ANXA4,ANXA5,ANXA6,CD69,FGL2,FTH1,GBP5,IFIH1,IFIT2,ITGB3,LAMP2,NOS2,NPC1,PRDX1,S100A10,TTN	19
Cellular Movement,Immune Cell Trafficking	Leukocyte migration	4.86e-07		-0.076	ANXA1,ANXA2,CD34,CD69,FGL2,HP,ITGB3,NOS2,NPC1,PRDX1,PTX3,S100A10	12
Hematological System Development and Function	Coagulation	6.42e-07		-0.577	ANXA2,ANXA5,CD34,HP,ITGB3,NOS2,NPC1	7
Cellular Movement,Hematological System Development and Function,Immune Cell Trafficking	Cell movement of leukocytes	7.41e-07		0.061	ANXA1,ANXA2,CD69,FGL2,HP,ITGB3,NOS2,NPC1,PRDX1,PTX3,S100A10	11
Cell Morphology	Budding of cellular membrane	7.96e-07			ANXA2,ANXA5,S100A10	3
Neurological Disease	Movement Disorders	9.06e-07			ANXA2,CD68,FTH1,HP,IFIH1,IFIT1B,IFIT2,Iigp1,LAMP1,LAMP2,NOS2,NPC1,S100A10	13
Endocrine System Disorders,Gastrointestinal Disease,Metabolic Disease,Organismal Injury and Abnormalities	Experimentally-induced diabetes	1.01e-06			ANXA1,ANXA2,ANXA5,NOS2,S100A10	5
Neurological Disease,Organismal Injury and Abnormalities,Psychological Disorders	Disorder of basal ganglia	1.14e-06			ANXA2,CD68,FTH1,HP,IFIH1,IFIT1B,Iigp1,LAMP1,LAMP2,NOS2,S100A10	11
Gastrointestinal Disease,Inflammatory Disease,Inflammatory Response,Organismal Injury and Abnormalities	Acute colitis	1.16e-06			GBP5,HP,Iigp1,NOS2	4
Connective Tissue Disorders,Immunological Disease,Inflammatory Disease,Inflammatory Response,Organismal Injury and Abnormalities,Skeletal and Muscular Disorders	Juvenile rheumatoid arthritis	1.17e-06			ANXA1,CD68,CD69,FGL2,HP,S100A10	6
Cell Death and Survival,Gastrointestinal Disease,Hepatic System Disease,Organismal Injury and Abnormalities	Cell death of liver cells	1.43e-06		0.714	FGL2,GBP5,ITGB3,LAMP2,NOS2,NPC1	6
Neurological Disease	Progressive neurological disorder	2.11e-06			ANXA1,ANXA2,ANXA5,CD68,FTH1,HP,IGSF8,ITGB3,LAMP1,NOS2,PRDX1,S100A10	12
Cardiovascular Disease,Hematological Disease,Organismal Injury and Abnormalities	Thrombus	2.16e-06			ANXA2,ANXA5,ITGB3,NOS2,NPC1,S100A10	6
Cellular Movement,Hematological System Development and Function,Immune Cell Trafficking,Inflammatory Response	Cellular infiltration by phagocytes	2.3e-06		-1.007	ANXA1,ANXA2,ITGB3,NOS2,NPC1,PTX3,S100A10	7
Inflammatory Disease	Chronic inflammatory disorder	2.59e-06			ANXA1,ANXA4,CD68,CD69,FGL2,FTH1,HP,Iigp1,ITGB3,NOS2,PRDX1,S100A10	12
Cellular Movement	Cell movement of myeloid cells	2.64e-06		0.376	ANXA1,ANXA2,CD69,HP,ITGB3,NOS2,NPC1,PTX3,S100A10	9
Cell-To-Cell Signaling and Interaction,Inflammatory Response	Immune response of leukocytes	2.75e-06		-0.317	ANXA1,ANXA5,CD68,CD69,ITGB3,NOS2,PTX3	7
Cellular Movement,Hematological System Development and Function,Immune Cell Trafficking,Inflammatory Response	Cell movement of phagocytes	3.07e-06		0.54	ANXA1,ANXA2,CD69,HP,ITGB3,NOS2,NPC1,PTX3,S100A10	9
Neurological Disease,Organismal Injury and Abnormalities	Progressive encephalopathy	3.42e-06			ANXA1,ANXA2,ANXA5,CD68,FTH1,HP,IGSF8,LAMP1,NOS2,PRDX1,S100A10	11
Cell Death and Survival	Necrosis	3.92e-06		0.311	AHNAK,ANXA1,ANXA2,ANXA5,CD34,CD69,FGL2,FTH1,GBP5,IFIH1,ITGB3,LAMP1,LAMP2,NOS2,NPC1,PRDX1,S100A10,TTN	18
Cellular Movement	Cellular infiltration by myeloid cells	4.06e-06		-1.007	ANXA1,ANXA2,ITGB3,NOS2,NPC1,PTX3,S100A10	7
Cell-To-Cell Signaling and Interaction,Inflammatory Response	Immune response of phagocytes	4.24e-06		0.038	ANXA1,ANXA5,CD68,ITGB3,NOS2,PTX3	6
Cardiovascular System Development and Function,Organ Development,Organ Morphology,Skeletal and Muscular System Development and Function	Contractility of cardiac muscle	4.34e-06		-1.091	ANXA6,ITGB3,LAMP2,NOS2,TTN	5
Organismal Survival	Survival of organism	4.79e-06		-0.34	ANXA1,CD69,FGL2,HP,IFIH1,ITGB3,NOS2,NPC1,PRDX1,PTX3	10
Cellular Movement	Migration of cells	4.79e-06		0.547	AHNAK,ANXA1,ANXA2,CD34,CD69,FGL2,FTH1,HP,IFIT2,IGSF8,ITGB3,NOS2,NPC1,PRDX1,PTX3,S100A10	16
Cellular Assembly and Organization,Cellular Function and Maintenance,Inflammatory Response	Arrest in maturation of phagosomes	5.25e-06			LAMP1,LAMP2	2
Cardiovascular Disease,Organismal Injury and Abnormalities	Myocardial dysfunction	5.49e-06			ANXA1,ANXA5,ITGB3,NOS2,PTX3,TTN	6
Cell-To-Cell Signaling and Interaction	Adhesion of blood cells	6.52e-06	Decreased	-2.367	ANXA1,ANXA5,CD34,CD69,ITGB3,NOS2,PTX3	7
Gastrointestinal Disease,Inflammatory Disease,Inflammatory Response,Organismal Injury and Abnormalities	Dextran sodium sulfate-induced colitis	7.01e-06			CD69,GBP5,HP,Iigp1,NOS2	5
Cardiovascular Disease,Organismal Injury and Abnormalities	Occlusion of artery	7.88e-06			CD68,HP,ITGB3,LAMP2,NOS2,NPC1,PTX3,TTN	8
Free Radical Scavenging	Synthesis of reactive oxygen species	8.32e-06		0.754	ANXA1,ANXA2,FTH1,HP,ITGB3,NOS2,NPC1,PRDX1	8
Connective Tissue Disorders,Inflammatory Disease,Organismal Injury and Abnormalities,Skeletal and Muscular Disorders	Rheumatic Disease	8.9e-06			ANXA1,CD34,CD68,CD69,FGL2,FTH1,HP,IFIH1,NOS2,PRDX1,PTX3,S100A10	12
Hematological System Development and Function,Organismal Functions	Coagulation of blood	9.15e-06			ANXA2,ANXA5,CD34,ITGB3,NOS2,NPC1	6
Cellular Assembly and Organization	Fusion of vesicles	9.65e-06		1.976	ANXA1,ANXA2,LAMP1,LAMP2	4
Infectious Diseases	Tuberculosis	9.71e-06			ANXA1,GBP5,IFIH1,IFIT2,ITGB3	5
Immunological Disease	Systemic autoimmune syndrome	1.26e-05			ANXA1,CD68,CD69,FGL2,FTH1,HP,IFIH1,IFIT1B,IFIT2,Iigp1,PRDX1,S100A10	12
Cell Morphology,Connective Tissue Development and Function,Connective Tissue Disorders,Organismal Injury and Abnormalities,Skeletal and Muscular Disorders,Skeletal and Muscular System Development and Function,Tissue Development,Tissue Morphology	Abnormal morphology of osteoclasts	1.53e-05			CD68,ITGB3,NOS2	3
Endocrine System Disorders,Organismal Injury and Abnormalities	Adrenal gland hypofunction	1.66e-05			ANXA1,FTH1,PTX3	3
Neurological Disease,Skeletal and Muscular Disorders	Progressive neuromuscular disease	1.74e-05			ANXA1,ANXA2,FTH1,ITGB3,LAMP1,NOS2,S100A10	7
Infectious Diseases	Infection by coronavirus	1.74e-05			AHNAK,ANXA1,FGL2,IFIH1,IFIT2,ITGB3,PTX3	7
Cellular Function and Maintenance	Clearance by phagocytes	1.75e-05			ANXA2,PTX3	2
Cellular Movement	Invasion by eye cell lines	1.75e-05			ANXA2,S100A10	2
Neurological Disease,Skeletal and Muscular Disorders	Neuromuscular disease with neuropathy	1.9e-05			ANXA1,ANXA2,FTH1,ITGB3,LAMP1,NOS2,S100A10	7
Cardiovascular System Development and Function,Cell-To-Cell Signaling and Interaction	Binding of endothelial cells	2.2e-05			ANXA2,ANXA5,CD34,ITGB3,S100A10	5
Cellular Function and Maintenance	Endocytosis	2.39e-05		0.64	ANXA1,ANXA5,ANXA6,HP,ITGB3,NPC1,PTX3,S100A10	8
Organismal Survival	Organismal death	2.42e-05		-0.754	ANXA1,ANXA2,CD68,FTH1,HP,IFIH1,IFIT2,ITGB3,LAMP1,LAMP2,NOS2,NPC1,PRDX1,PTX3,S100A10,TTN	16
Endocrine System Disorders,Gastrointestinal Disease,Metabolic Disease,Organismal Injury and Abnormalities	Diabetes mellitus	2.42e-05			ANXA1,ANXA2,ANXA5,CD34,HP,IFIH1,IFIT1B,IFIT2,Iigp1,ITGB3,NOS2,S100A10	12
Organismal Injury and Abnormalities,Tissue Morphology	Morphology of lesion	2.48e-05			ANXA1,ANXA5,ITGB3,NOS2,NPC1,PRDX1,PTX3	7
Cellular Movement,Hematological System Development and Function,Immune Cell Trafficking,Inflammatory Response	Cell movement of macrophages	2.68e-05		0.284	ANXA1,ITGB3,NOS2,NPC1,PTX3,S100A10	6
Cellular Compromise,Inflammatory Response	Degranulation of blood platelets	2.72e-05			ANXA5,ITGB3,LAMP2,TTN	4
Cardiovascular Disease,Organismal Injury and Abnormalities	Atherosclerosis	2.75e-05			CD68,HP,ITGB3,LAMP2,NOS2,NPC1,PTX3	7
Inflammatory Response	Immune response of cells	2.76e-05		0.358	ANXA1,ANXA5,CD68,CD69,IFIH1,ITGB3,NOS2,PTX3	8
Gastrointestinal Disease,Immunological Disease,Ophthalmic Disease,Organismal Injury and Abnormalities	Sjögren syndrome	2.8e-05			CD68,CD69,HP,IFIH1	4
Gastrointestinal Disease,Inflammatory Disease,Inflammatory Response,Organismal Injury and Abnormalities	Colitis	2.86e-05			ANXA1,CD69,GBP5,HP,Iigp1,ITGB3,NOS2	7
Cell-To-Cell Signaling and Interaction,Hematological System Development and Function,Inflammatory Response	Binding of professional phagocytic cells	2.89e-05			ANXA1,CD34,CD69,ITGB3,NOS2	5
Lipid Metabolism,Molecular Transport,Small Molecule Biochemistry	Concentration of cholesterol	2.95e-05	Decreased	-2.269	ANXA6,GBP5,HP,ITGB3,NOS2,NPC1	6
Cell Death and Survival,Cellular Compromise	Cytotoxicity of natural killer cells	2.97e-05		1.961	CD69,LAMP1,NOS2,NPC1	4
Organismal Injury and Abnormalities	Visceromegaly	3.08e-05			CD69,HP,ITGB3,LAMP2,NOS2,NPC1,PRDX1,S100A10,TTN	9
Cancer,Hematological Disease,Immunological Disease,Organismal Injury and Abnormalities	Low-grade lymphoma	3.14e-05			AHNAK,ANXA2,ANXA4,ANXA6,FGL2,ITGB3,LAMP1,NOS2	8
Cell Death and Survival	Removal of cells	3.24e-05			ANXA1,ANXA2,CD68,PTX3	4
Cellular Movement,Hematological System Development and Function,Immune Cell Trafficking,Inflammatory Response	Cellular infiltration by macrophages	3.56e-05		-0.192	ANXA1,ITGB3,NPC1,PTX3,S100A10	5
Developmental Disorder,Organismal Injury and Abnormalities,Respiratory Disease	Bronchopulmonary dysplasia	3.66e-05			ANXA1,NOS2	2
Cell-mediated Immune Response,Cellular Development,Cellular Function and Maintenance,Cellular Growth and Proliferation,Embryonic Development,Hematological System Development and Function,Hematopoiesis,Lymphoid Tissue Structure and Development,Organ Development,Organismal Development,Tissue Development	Differentiation of memory T lymphocytes	3.67e-05			CD69,FGL2,NOS2	3
Cell-To-Cell Signaling and Interaction	Binding of myeloid cells	3.87e-05		-1.677	ANXA1,CD34,CD69,ITGB3,NOS2	5
Cell-To-Cell Signaling and Interaction	Response of myeloid leukocytes	4.17e-05			ANXA1,ITGB3,NOS2,PTX3	4
Connective Tissue Disorders,Organismal Injury and Abnormalities,Skeletal and Muscular Disorders	Non-traumatic arthropathy	4.35e-05			ANXA1,CD68,CD69,FGL2,FTH1,HP,PRDX1,PTX3,S100A10	9
Cellular Movement,Hematological System Development and Function,Immune Cell Trafficking,Inflammatory Response	Cell movement of neutrophils	4.45e-05		-1.199	ANXA1,ANXA2,CD69,ITGB3,NOS2,PTX3	6
Cancer,Organismal Injury and Abnormalities	Neoplasia of cells	4.72e-05			AHNAK,AHNAK2,ANXA1,ANXA2,ANXA4,ANXA5,ANXA6,CD34,CD68,CD69,CMPK2,FGL2,HP,IFIH1,IFIT2,IGSF8,ITGB3,LAMP1,Mela,NOS2,NPC1,PRDX1,S100A10,TTN	24
Neurological Disease	Progressive motor neuropathy	5.45e-05			ANXA1,ANXA2,ANXA5,FTH1,ITGB3,LAMP1,NOS2,S100A10	8
Organismal Injury and Abnormalities	Benign lesion	5.97e-05			AHNAK,ANXA1,ANXA2,ANXA5,CD34,FTH1,HP,IFIH1,IFIT1B,PRDX1	10
Cellular Assembly and Organization	Formation of autophagic vacuoles	6.15e-05			ANXA1,LAMP1,LAMP2	3
Organismal Injury and Abnormalities,Reproductive System Disease	Abortion	6.19e-05			ANXA5,GBP5,IFIT2,ITGB3,TTN	5
Endocrine System Disorders,Organismal Injury and Abnormalities	Addison disease	6.27e-05			ANXA1,PTX3	2
Connective Tissue Development and Function,Skeletal and Muscular System Development and Function,Tissue Morphology	Quantity of osteoclasts	6.57e-05			HP,IFIH1,ITGB3,NOS2	4
Cell Death and Survival	Cell death of sarcoma cell lines	6.66e-05		-1	AHNAK,FTH1,LAMP1,LAMP2,PRDX1	5
Cellular Assembly and Organization	Fusion of lysosome	6.83e-05			LAMP1,LAMP2,NPC1	3
Infectious Diseases	Infectivity of virus	7.92e-05			ANXA2,ITGB3,PTX3	3
Cellular Function and Maintenance,Connective Tissue Development and Function,Skeletal and Muscular System Development and Function,Tissue Development	Function of osteoclasts	7.92e-05			CD68,ITGB3,NOS2	3
Cancer,Endocrine System Disorders,Organismal Injury and Abnormalities	Benign neoplasm of endocrine gland	8.02e-05			ANXA2,ANXA5,HP,IFIT1B,PRDX1	5
Connective Tissue Disorders,Immunological Disease,Inflammatory Disease,Inflammatory Response,Organismal Injury and Abnormalities,Skeletal and Muscular Disorders	Rheumatoid arthritis	8.77e-05			ANXA1,CD68,CD69,FGL2,FTH1,HP,PRDX1,S100A10	8
Infectious Diseases	Infection by RNA virus	8.94e-05		-0.414	AHNAK,ANXA1,ANXA2,FGL2,IFIH1,IFIT2,ITGB3,NOS2,NPC1,PTX3	10
Cellular Movement	Migration of prostate cancer cell lines	9.65e-05		0.254	AHNAK,ANXA2,IGSF8,ITGB3	4
Cell-To-Cell Signaling and Interaction	Binding of leukemia cell lines	9.65e-05			ANXA2,ANXA5,CD68,ITGB3	4
Cardiovascular Disease,Hematological Disease,Organismal Injury and Abnormalities	Formation of thrombus	9.98e-05			ANXA2,NOS2,NPC1	3
Infectious Diseases	COVID-19	0.000102			AHNAK,ANXA1,FGL2,IFIH1,IFIT2,ITGB3	6
Cancer,Gastrointestinal Disease,Hepatic System Disease,Organismal Injury and Abnormalities	Bile duct adenocarcinoma	0.000104			AHNAK2,ANXA1,ANXA2,CD34,NOS2	5
Skeletal and Muscular System Development and Function	Quantity of bone	0.000104		0.914	CD68,HP,IFIH1,ITGB3,NOS2	5
Infectious Diseases	Replication of virus	0.000105	Decreased	-2.611	ANXA5,ANXA6,IFIH1,LAMP2,NOS2,PRDX1,PTX3	7
Neurological Disease,Organismal Injury and Abnormalities,Psychological Disorders,Skeletal and Muscular Disorders	Parkinson's disease	0.000108			ANXA2,FTH1,LAMP1,NOS2,S100A10	5
Cancer,Organismal Injury and Abnormalities	Cancer of cells	0.000108			AHNAK,AHNAK2,ANXA1,ANXA2,ANXA4,ANXA5,ANXA6,CD34,CD68,CD69,CMPK2,FGL2,IFIT2,IGSF8,ITGB3,LAMP1,Mela,NOS2,NPC1,PRDX1,S100A10,TTN	22
Cellular Function and Maintenance,Inflammatory Response	Phagocytosis	0.00011		1.54	ANXA1,ANXA5,ITGB3,LAMP1,LAMP2,PTX3	6
Cancer,Organismal Injury and Abnormalities	Benign solid tumor	0.00011			ANXA1,ANXA2,ANXA5,CD34,FTH1,HP,IFIH1,IFIT1B,PRDX1	9
Free Radical Scavenging	Production of reactive oxygen species	0.000111		0.603	ANXA1,ANXA2,FTH1,ITGB3,NOS2,PRDX1	6
Inflammatory Response,Respiratory Disease	Inflammation of respiratory system component	0.000113		1.981	ANXA1,ANXA5,CD68,CD69,ITGB3,NOS2,PRDX1	7
Cellular Assembly and Organization	Fusion of liposome	0.000115			ANXA1,ANXA2	2
Cancer,Hematological Disease,Immunological Disease,Organismal Injury and Abnormalities	Acute lymphoblastic leukemia	0.000128			AHNAK2,ANXA1,CD34,CMPK2,IGSF8,ITGB3,LAMP1,TTN	8
Cancer,Organismal Injury and Abnormalities	Multiple cancers	0.000129			AHNAK,AHNAK2,ANXA1,ANXA5,CD34,CD68,CD69,CMPK2,FTH1,HP,IFIH1,IFIT2,IGSF8,ITGB3,KRT31,NOS2,NPC1,PRDX1,TTN	19
Cancer,Organismal Injury and Abnormalities	Fibrosarcoma	0.000134			CD34,PRDX1,S100A10	3
Lipid Metabolism,Molecular Transport,Small Molecule Biochemistry	Accumulation of cholesterol	0.000134			LAMP1,LAMP2,NPC1	3
Connective Tissue Disorders,Immunological Disease,Inflammatory Disease,Organismal Injury and Abnormalities,Skeletal and Muscular Disorders	Lupus-like autoimmune disease	0.000135			FGL2,IFIH1	2
Cancer,Endocrine System Disorders,Organismal Injury and Abnormalities	Benign neuroendocrine neoplasm	0.000139			ANXA2,HP,IFIT1B,PRDX1	4
Cardiovascular System Development and Function,Organ Development	Heart rate	0.00015			ANXA4,GBP5,ITGB3,NOS2,TTN	5
Hematological System Development and Function,Immune Cell Trafficking,Inflammatory Response,Tissue Development	Accumulation of phagocytes	0.000151		-1.927	ANXA1,NOS2,NPC1,PTX3	4
Connective Tissue Disorders,Inflammatory Disease,Inflammatory Response,Organismal Injury and Abnormalities,Skeletal and Muscular Disorders	Inflammation of joint	0.000151			ANXA1,CD68,CD69,FGL2,FTH1,HP,PRDX1,PTX3,S100A10	9
Cancer,Organismal Injury and Abnormalities,Reproductive System Disease,Skeletal and Muscular Disorders	Uterine leiomyoma	0.000152			ANXA1,ANXA2,CD34,FTH1,IFIH1	5
Cell Death and Survival,Gastrointestinal Disease,Hepatic System Disease,Organismal Injury and Abnormalities	Apoptosis of liver cells	0.000153			GBP5,ITGB3,NOS2,NPC1	4
Organismal Injury and Abnormalities,Reproductive System Disease	Benign pelvic disease	0.000156			ANXA1,ANXA2,CD34,CD68,FTH1,IFIH1,ITGB3	7
Cell-To-Cell Signaling and Interaction	Binding of tumor cell lines	0.000162		-0.429	ANXA1,ANXA2,ANXA5,CD68,ITGB3,S100A10	6
Cell-To-Cell Signaling and Interaction,Hair and Skin Development and Function	Binding of epithelial cell lines	0.000169			ANXA2,ANXA5,ITGB3	3
Cancer,Hematological Disease,Immunological Disease,Organismal Injury and Abnormalities	Precursor B-cell acute lymphoblastic leukemia	0.000175			AHNAK2,ANXA1,CMPK2,IGSF8,ITGB3,LAMP1,TTN	7
Cell-To-Cell Signaling and Interaction,Reproductive System Development and Function	Binding of gonadal cell lines	0.000176			ANXA5,CD34,ITGB3	3
Cell-To-Cell Signaling and Interaction,Hematological System Development and Function	Activation of blood cells	0.000177		0.317	AHNAK,ANXA1,ANXA2,CD69,ITGB3,NOS2,NPC1,PRDX1	8
Cellular Function and Maintenance	Cellular homeostasis	0.000185		1.353	ANXA1,ANXA2,ANXA6,CD69,FGL2,FTH1,Iigp1,LAMP1,LAMP2,NOS2,NPC1,PRDX1	12
Connective Tissue Development and Function,Tissue Morphology	Quantity of connective tissue	0.000186		0.52	AHNAK,CD34,HP,IFIH1,ITGB3,NOS2,PRDX1	7
Cell-To-Cell Signaling and Interaction	Adhesion of myeloid cells	0.000188		-1.941	ANXA1,CD34,ITGB3,NOS2	4
Cardiovascular System Development and Function	Neovascularization	0.000191			ANXA2,ITGB3,NOS2,S100A10	4
Immunological Disease,Inflammatory Disease	Atopic disease	0.000201			AHNAK,ANXA1,ANXA5,NOS2,PRDX1	5
Connective Tissue Development and Function,Connective Tissue Disorders,Developmental Disorder,Gastrointestinal Disease,Organ Morphology,Organismal Development,Organismal Injury and Abnormalities,Skeletal and Muscular Disorders,Skeletal and Muscular System Development and Function,Tissue Development	Abnormal morphology of short maxilla	0.000208			LAMP1,LAMP2	2
Organismal Injury and Abnormalities	Bleeding	0.000211		1.922	ANXA1,ANXA2,CD69,ITGB3,NOS2,PTX3	6
Cellular Movement,Hematological System Development and Function,Immune Cell Trafficking	Cellular infiltration by inflammatory leukocytes	0.000217			CD69,FGL2,NPC1	3
Endocrine System Disorders,Organismal Injury and Abnormalities,Reproductive System Disease	Pituitary lesion	0.000224			ANXA1,ANXA2,HP,IFIT1B	4
Gastrointestinal Disease,Inflammatory Disease,Inflammatory Response,Organismal Injury and Abnormalities	Chronic colitis	0.000224			CD69,Iigp1,NOS2	3
Dermatological Diseases and Conditions,Hair and Skin Development and Function,Organ Morphology,Organismal Injury and Abnormalities	Lack of vibrissae	0.000235			LAMP1,LAMP2	2
Cell-To-Cell Signaling and Interaction	Binding of lymphatic system cells	0.000239			ANXA1,ANXA2,CD69,ITGB3	4
Cardiovascular Disease,Organismal Injury and Abnormalities	Atherosclerotic lesion	0.000247			ITGB3,NOS2,NPC1,PTX3	4
Cellular Movement,Hematological System Development and Function,Immune Cell Trafficking,Inflammatory Response	Migration of phagocytes	0.000248		0.865	ANXA1,ANXA2,ITGB3,NOS2,S100A10	5
Inflammatory Response	Inflammatory response	0.000258		-0.084	ANXA1,ANXA2,CD69,HP,ITGB3,NOS2,NPC1,PTX3	8
Cell Signaling,Molecular Transport,Vitamin and Mineral Metabolism	Uptake of Ca2+	0.000264			ANXA6,CD69,TTN	3
Infectious Diseases	Parasitic Infection	0.000273			AHNAK,ANXA1,Iigp1,NOS2	4
Cell Death and Survival	Cell death of immune cells	0.00028	Increased	2.198	ANXA1,CD69,FGL2,FTH1,IFIH1,NOS2,NPC1	7
Hematological System Development and Function,Immune Cell Trafficking,Inflammatory Response,Tissue Development	Accumulation of neutrophils	0.000281			ANXA1,NOS2,PTX3	3
Cancer,Hematological Disease,Immunological Disease,Organismal Injury and Abnormalities	Acute leukemia	0.000291			AHNAK,AHNAK2,ANXA1,ANXA2,CD34,CD68,CMPK2,HP,IGSF8,ITGB3,LAMP1,TTN	12
Cell-To-Cell Signaling and Interaction	Binding of lymphoma cell lines	0.000308			ANXA1,ANXA2,ITGB3	3
Hematological System Development and Function,Tissue Development	Accumulation of myeloid cells	0.00031		-1.927	ANXA1,NOS2,NPC1,PTX3	4
Protein Trafficking	Interaction of protein	0.000314			GBP5,IFIH1,ITGB3,TTN	4
Infectious Diseases	Infection of mammalia	0.000316	Decreased	-2.17	AHNAK,IFIH1,Iigp1,NOS2,PTX3	5
Cancer,Developmental Disorder,Hematological Disease,Immunological Disease,Organismal Injury and Abnormalities	Marginal zone cell lymphoma	0.000317			ANXA1,CD68,CD69	3
Hematological Disease	Abnormal function of hematopoietic system	0.000328			ANXA2,ITGB3	2
Dermatological Diseases and Conditions,Inflammatory Disease,Inflammatory Response,Organismal Injury and Abnormalities	Dermatitis	0.000333			AHNAK,ANXA1,ANXA5,IFIH1,ITGB3,NOS2	6
Cell Death and Survival	Cell death of bone cancer cell lines	0.000345			AHNAK,LAMP1,LAMP2,PRDX1	4
Cancer,Hematological Disease,Organismal Injury and Abnormalities	Bone marrow neoplasm	0.000354			AHNAK,AHNAK2,ANXA1,ANXA2,CD34,CD68,HP,IFIH1,IGSF8,ITGB3,TTN	11
Cellular Development,Cellular Growth and Proliferation	Proliferation of blood cells	0.000374		-1.208	AHNAK,ANXA1,CD34,CD69,FGL2,ITGB3,NOS2,NPC1	8
Molecular Transport	Quantity of metal	0.000374	Increased	2.313	ANXA2,ANXA6,FTH1,HP,NOS2,NPC1	6
Cell-To-Cell Signaling and Interaction	Aggregation of cells	0.000385		0.237	IGSF8,ITGB3,LAMP1,NOS2,PTX3	5
Cancer,Hematological Disease,Organismal Injury and Abnormalities	Myeloid neoplasm	0.000389			AHNAK,AHNAK2,ANXA1,ANXA2,CD34,CD68,HP,IFIH1,IGSF8,ITGB3,TTN	11
Cell-To-Cell Signaling and Interaction,Hematological System Development and Function	Binding of mononuclear leukocytes	0.0004			ANXA1,CD34,CD69,ITGB3	4
Cardiovascular System Development and Function,Hematological System Development and Function	Blood pressure	0.00042			CD34,GBP5,ITGB3,NOS2,TTN	5
Cancer,Hematological Disease,Immunological Disease,Organismal Injury and Abnormalities	Acute myeloid leukemia	0.000427			AHNAK,AHNAK2,ANXA1,ANXA2,CD34,CD68,HP,IGSF8,ITGB3,TTN	10
Cell-To-Cell Signaling and Interaction,Hematological System Development and Function,Hematopoiesis	Adhesion of red blood cells	0.000436			ANXA5,PTX3	2
Cell-mediated Immune Response,Cellular Movement,Hematological System Development and Function,Hematopoiesis,Immune Cell Trafficking	Migration of thymocytes	0.000436			CD69,ITGB3	2
Infectious Diseases	Replication of RNA virus	0.000442	Decreased	-2.433	ANXA5,ANXA6,IFIH1,LAMP2,PRDX1,PTX3	6
Cancer,Organismal Injury and Abnormalities	Benign head and neck neoplasm	0.000454			ANXA2,ANXA5,HP,IFIT1B	4
Cellular Movement,Hematological System Development and Function,Immune Cell Trafficking,Inflammatory Response	Infiltration by neutrophils	0.00046		-1.977	ANXA1,ANXA2,NOS2,PTX3	4
Cell-To-Cell Signaling and Interaction,Inflammatory Response	Immune response of antigen presenting cells	0.000487			ANXA1,CD68,NOS2,PTX3	4
Connective Tissue Disorders,Immunological Disease,Inflammatory Disease,Inflammatory Response,Organismal Injury and Abnormalities,Skeletal and Muscular Disorders	Oligo or polyarticular juvenile idiopathic arthritis	0.000493			CD68,CD69,S100A10	3
Cell-To-Cell Signaling and Interaction	Response of granulocytes	0.000493			ANXA1,ITGB3,PTX3	3
Gastrointestinal Disease,Hepatic System Disease,Organismal Injury and Abnormalities	Liver Damage	0.000493		-0.152	GBP5,IFIH1,NOS2,NPC1	4
Cell Death and Survival	Apoptosis of myeloid cells	0.0005		1.94	ANXA1,CD69,NOS2,NPC1	4
Cellular Movement	Migration of breast cancer cell lines	0.000502		0.898	AHNAK,ANXA1,ANXA2,ITGB3,NOS2	5
Cellular Movement,Hematological System Development and Function,Immune Cell Trafficking	Cell movement of mononuclear leukocytes	0.000504		0.651	ANXA1,ANXA2,CD69,HP,ITGB3,NOS2	6
Cardiovascular Disease,Cardiovascular System Development and Function,Organ Morphology,Organismal Development,Organismal Injury and Abnormalities	Hypertrophy of left ventricle	0.000505			ITGB3,NOS2,TTN	3
Cancer,Organismal Injury and Abnormalities	Extraadrenal retroperitoneal tumor	0.000507			AHNAK,AHNAK2,ANXA1,ANXA2,ANXA5,CD34,CD68,CMPK2,HP,ITGB3,KRT31,NOS2,NPC1,PRDX1,PTX3,TMEM154,TTN	17
Humoral Immune Response,Protein Synthesis	Quantity of IgG	0.000514		-1.067	CD69,IFIT2,ITGB3,NOS2	4
Free Radical Scavenging,Molecular Transport	Release of superoxide	0.000516			ANXA2,ITGB3	2
Molecular Transport	Quantity of heavy metal	0.000531			FTH1,HP,NOS2	3
Cell-mediated Immune Response,Cellular Development,Cellular Function and Maintenance,Cellular Growth and Proliferation,Embryonic Development,Hematological System Development and Function,Hematopoiesis,Lymphoid Tissue Structure and Development,Organ Development,Organismal Development,Tissue Development	Differentiation of helper T lymphocytes	0.000535		1.718	ANXA1,CD69,LAMP1,NOS2	4
Organismal Injury and Abnormalities,Respiratory Disease	Chronic pulmonary disease	0.000535			ANXA1,CD69,LAMP2,NOS2	4
Cell-To-Cell Signaling and Interaction,Hematological System Development and Function,Immune Cell Trafficking	Adhesion of immune cells	0.000549		-1.985	ANXA1,CD34,CD69,ITGB3,NOS2	5
Cell Morphology,Cellular Assembly and Organization	Abnormal morphology of lysosome	0.000558			LAMP1,LAMP2	2
Cell Death and Survival,Organismal Injury and Abnormalities	Cell death of epithelial cells	0.000592		1.016	FGL2,GBP5,IFIH1,LAMP2,NOS2,PRDX1	6
Cell-To-Cell Signaling and Interaction	Immune response of myeloid cells	0.000594			ANXA1,ITGB3,NOS2,PTX3	4
Neurological Disease	Dyskinesia	0.000594			CD68,HP,IFIH1,IFIT1B,Iigp1,LAMP2,S100A10	7
Cell-To-Cell Signaling and Interaction,Hematological System Development and Function,Immune Cell Trafficking,Inflammatory Response	Activation of leukocytes	0.000601		0.317	AHNAK,ANXA1,ANXA2,CD69,NOS2,NPC1,PRDX1	7
Cell-To-Cell Signaling and Interaction	Binding of bone marrow cells	0.000602			ANXA2,ITGB3	2
Cellular Movement	Cell movement of tumor cell lines	0.000623		0.477	AHNAK,ANXA1,ANXA2,CD69,IFIT2,IGSF8,ITGB3,NOS2,S100A10	9
Cell Death and Survival,Cellular Function and Maintenance	Clearance of cells	0.000643			ANXA1,ANXA2,PTX3	3
Post-Translational Modification,Protein Degradation	Oxidation of protein	0.000648			FTH1,NOS2	2
Inflammatory Disease,Inflammatory Response,Organismal Injury and Abnormalities,Respiratory Disease	Inflammation of airway	0.000665			ANXA1,CD68,CD69,NOS2,PRDX1	5
Inflammatory Disease,Inflammatory Response,Organismal Injury and Abnormalities,Respiratory Disease	Inflammation of lung	0.00067			ANXA1,ANXA5,ITGB3,NOS2,PRDX1	5
Cardiovascular Disease,Organismal Injury and Abnormalities	Left ventricular dysfunction	0.000674			ITGB3,NOS2,PTX3,TTN	4
Cancer,Organismal Injury and Abnormalities	Liquid tumor	0.000677			AHNAK,AHNAK2,ANXA1,ANXA2,CD34,CD68,CMPK2,HP,IFIH1,IGSF8,ITGB3,LAMP1,TTN	13
Digestive System Development and Function,Gastrointestinal Disease,Hepatic System Development and Function,Hepatic System Disease,Inflammatory Disease,Inflammatory Response,Organ Development,Organismal Injury and Abnormalities	Inflammation of liver	0.000682			AHNAK,HP,IFIT2,NOS2,NPC1	5
Cellular Development,Cellular Growth and Proliferation,Hematological System Development and Function,Lymphoid Tissue Structure and Development	Proliferation of lymphocytes	0.000696		-1.208	AHNAK,ANXA1,CD69,FGL2,ITGB3,NOS2,NPC1	7
Gastrointestinal Disease,Hepatic System Disease,Organismal Injury and Abnormalities	Liver lesion	0.00071		0.256	AHNAK,AHNAK2,ANXA1,ANXA5,CD34,FGL2,FTH1,GBP5,HP,IFIH1,IFIT2,IGSF8,ITGB3,KRT31,LAMP2,NOS2,NPC1,PRDX1,PTX3,TMEM154,TTN	21
Organismal Injury and Abnormalities	Fibrin clot	0.000745			ANXA2,ITGB3	2
Gastrointestinal Disease,Organismal Injury and Abnormalities	Benign oral disorder	0.000775			ANXA1,CD68,CD69,FTH1,HP,IFIH1	6
Inflammatory Response	Innate immune response	0.00079			GBP5,IFIH1,IFIT2,PTX3	4
Organismal Injury and Abnormalities	Wound	0.000809			ANXA1,ANXA2,ITGB3,NOS2	4
Dermatological Diseases and Conditions,Organ Morphology,Organismal Injury and Abnormalities	Abnormal morphology of skin	0.000819			CD34,LAMP1,LAMP2,PRDX1	4
Organismal Injury and Abnormalities,Respiratory Disease	Lung injury	0.000819		-1.154	ANXA2,CMPK2,NOS2,PTX3	4
Cellular Assembly and Organization,Cellular Function and Maintenance,Inflammatory Response	Fusion of phagosomes	0.000848			LAMP1,LAMP2	2
Cell-To-Cell Signaling and Interaction,Cellular Assembly and Organization,Skeletal and Muscular System Development and Function	Fusion of muscle cell lines	0.000848			ANXA1,ANXA5	2
Organismal Development	Abnormal morphology of body cavity	0.000892			CD69,HP,ITGB3,LAMP2,NOS2,NPC1,PRDX1,PTX3,S100A10,TTN	10
Dermatological Diseases and Conditions,Inflammatory Disease,Inflammatory Response,Organismal Injury and Abnormalities	Bullous dermatitis	0.000909			ANXA1,IFIH1,ITGB3	3
Dermatological Diseases and Conditions,Immunological Disease,Organismal Injury and Abnormalities	Pemphigus	0.000909			ANXA1,IFIH1,ITGB3	3
Cardiovascular Disease,Organismal Injury and Abnormalities	Infarction	0.000921			ANXA1,ANXA5,ITGB3,NOS2,PTX3	5
Cell-To-Cell Signaling and Interaction,Hematological System Development and Function,Immune Cell Trafficking,Inflammatory Response,Nervous System Development and Function	Activation of microglia	0.000928			ANXA2,NOS2,NPC1	3
Cell-mediated Immune Response,Cellular Development,Cellular Function and Maintenance,Cellular Growth and Proliferation,Embryonic Development,Hematological System Development and Function,Hematopoiesis,Lymphoid Tissue Structure and Development,Organ Development,Organismal Development,Tissue Development	Differentiation of T lymphocytes	0.000936		1.393	ANXA1,CD69,FGL2,LAMP1,NOS2	5
Connective Tissue Development and Function,Skeletal and Muscular System Development and Function,Tissue Development	Morphology of bone	0.000954			CD68,IFIH1,ITGB3,LAMP1,LAMP2,NOS2	6
Inflammatory Disease,Ophthalmic Disease,Organismal Injury and Abnormalities	Retinitis	0.000957			ANXA1,NOS2	2
Cell-To-Cell Signaling and Interaction,Hematological System Development and Function	Aggregation of blood cells	0.000962			ITGB3,LAMP1,NOS2,PTX3	4
Cancer,Hematological Disease,Immunological Disease,Organismal Injury and Abnormalities	Acute myeloid leukemia not otherwise specified	0.000966			ANXA1,ITGB3,TTN	3
Cell-To-Cell Signaling and Interaction,Hematological System Development and Function,Immune Cell Trafficking	Adhesion of granulocytes	0.001			ANXA1,ITGB3,NOS2	3
Hematological System Development and Function,Immunological Disease,Lymphoid Tissue Structure and Development,Organ Morphology,Organismal Injury and Abnormalities,Tissue Morphology	Abnormal morphology of lymphoid organ	0.00103			HP,ITGB3,LAMP2,NOS2,PRDX1	5
Cardiovascular Disease,Cell Death and Survival,Connective Tissue Disorders,Hematological Disease,Organismal Injury and Abnormalities	Hemolytic anemia	0.00107			ANXA1,CD69,PRDX1	3
Cancer,Neurological Disease,Organismal Injury and Abnormalities	Frequency of brain tumor	0.00107			ANXA2,NOS2	2
Cancer,Gastrointestinal Disease,Hepatic System Disease,Organismal Injury and Abnormalities	Cholangiocarcinoma	0.00109			ANXA1,ANXA2,NOS2	3
Cellular Movement	Migration of tumor cell lines	0.00109		0.789	AHNAK,ANXA1,ANXA2,IFIT2,IGSF8,ITGB3,NOS2,S100A10	8
Cardiovascular Disease,Organismal Injury and Abnormalities	Stenosis of blood vessel	0.00111			ITGB3,NOS2,TTN	3
Cancer,Organismal Injury and Abnormalities,Reproductive System Disease	Breast or ovarian cancer	0.00112			AHNAK,AHNAK2,ANXA1,CD34,CD68,CD69,CMPK2,FTH1,HP,IFIH1,IGSF8,ITGB3,KRT31,NOS2,NPC1,PRDX1,TTN	17
Nervous System Development and Function,Skeletal and Muscular System Development and Function	Motor function	0.00113			FTH1,NPC1,S100A10	3
Hematological System Development and Function,Tissue Morphology	Quantity of myeloid cells	0.00114		-1.85	ANXA1,CD34,ITGB3,NOS2,NPC1,PRDX1	6
Organismal Injury and Abnormalities	Fibrosis	0.00115			CD68,HP,IFIH1,ITGB3,NOS2,NPC1,PTX3	7
Dermatological Diseases and Conditions,Organ Morphology,Organismal Injury and Abnormalities	Abnormal morphology of epidermis	0.00119			CD34,LAMP1,LAMP2	3
Cellular Movement,Hematological System Development and Function,Immune Cell Trafficking,Inflammatory Response	Cell movement of peripheral blood monocytes	0.0012			ANXA1,ANXA2	2
Cellular Function and Maintenance,Inflammatory Response	Efferocytosis	0.0012			ANXA1,ITGB3	2
Cardiovascular Disease,Cardiovascular System Development and Function,Organ Morphology,Organismal Development,Organismal Injury and Abnormalities	Enlargement of heart	0.0012			CD69,ITGB3,LAMP2,NOS2,S100A10,TTN	6
Cellular Function and Maintenance	Homeostasis of blood cells	0.0012		1.393	ANXA1,CD69,FGL2,LAMP1,NOS2,PRDX1	6
Cancer,Organismal Injury and Abnormalities,Tissue Morphology,Tumor Morphology	Morphology of tumor	0.00121			ANXA1,ITGB3,NOS2,PRDX1	4
Organismal Injury and Abnormalities,Tissue Morphology	Size of lesion	0.00122			ANXA1,ANXA5,ITGB3,NOS2,PTX3	5
Cardiovascular System Development and Function	Pressure of heart	0.00126			NOS2,TTN	2
Endocrine System Disorders,Organismal Injury and Abnormalities	Benign thyroid nodule	0.00126			ANXA4,ANXA5	2
Cellular Development,Cellular Growth and Proliferation,Hematological System Development and Function,Lymphoid Tissue Structure and Development	Cell proliferation of T lymphocytes	0.00127		-1.559	AHNAK,ANXA1,CD69,FGL2,ITGB3,NOS2	6
Cellular Movement,Hematological System Development and Function,Immune Cell Trafficking	Migration of mononuclear leukocytes	0.00128		0.132	ANXA1,ANXA2,CD69,ITGB3,NOS2	5
Antimicrobial Response	Clearance of Vesicular stomatitis Indiana virus	0.00134			IFIH1	1
Infectious Diseases	Infectivity of enterovirus 71 strain neu5	0.00134			ANXA2	1
Gastrointestinal Disease,Organismal Injury and Abnormalities	Bleeding of duodenum	0.00134			PTX3	1
Infectious Diseases	Quantity of enterovirus 71 strain neu5	0.00134			ANXA2	1
Organ Morphology,Organismal Development,Reproductive System Development and Function	Morphology of cumulus oocyte complex	0.00134			PTX3	1
Drug Metabolism,Endocrine System Development and Function,Lipid Metabolism,Molecular Transport,Small Molecule Biochemistry	Abnormal quantity of beta-estradiol	0.00134			NOS2	1
Cellular Growth and Proliferation,Cellular Movement	Colonization by squamous cell carcinoma cell lines	0.00134			IFIT2	1
Carbohydrate Metabolism,Lipid Metabolism,Small Molecule Biochemistry	Cross-linkage of phosphatidylserine	0.00134			ANXA5	1
Carbohydrate Metabolism,Lipid Metabolism,Small Molecule Biochemistry	Inhibition of phosphatidylserine	0.00134			ANXA5	1
Drug Metabolism,Nucleic Acid Metabolism,Small Molecule Biochemistry	Phosphorylation of floxuridine	0.00134			CMPK2	1
Hematological Disease,Hereditary Disorder,Organismal Injury and Abnormalities	Glanzmanns thrombasthenia type 2	0.00134			ITGB3	1
Inflammatory Response	Immunostimulatory potential of bone marrow-derived dendritic cells	0.00134			NOS2	1
Cell-To-Cell Signaling and Interaction,Skeletal and Muscular System Development and Function	Attachment of smooth muscle cell lines	0.00134			ITGB3	1
Gastrointestinal Disease,Inflammatory Disease,Inflammatory Response,Organismal Injury and Abnormalities	Dextran sulphate sodium-induced chronic colitis	0.00134			CD69	1
Cell-To-Cell Signaling and Interaction,Cellular Movement,Hematological System Development and Function,Immune Cell Trafficking	Detachment of neutrophils	0.00134			ANXA1	1
RNA Damage and Repair,RNA Post-Transcriptional Modification	Mutagenesis of RNA	0.00134			NOS2	1
Cancer,Organismal Injury and Abnormalities,Respiratory Disease	TNM stage II non-small cell lung cancer	0.00134			ANXA2	1
Neurological Disease,Organismal Injury and Abnormalities,Psychological Disorders,Skeletal and Muscular Disorders	Parkinson disease with depression	0.00134			S100A10	1
Developmental Disorder,Hereditary Disorder,Metabolic Disease,Organismal Injury and Abnormalities	Niemann-Pick disease, type D	0.00134			NPC1	1
Embryonic Development,Organ Development,Organ Morphology,Organismal Development,Organismal Injury and Abnormalities,Respiratory Disease,Respiratory System Development and Function,Tissue Development	Abnormal morphology of respiratory bronchiole	0.00134			NOS2	1
Cardiovascular Disease,Hereditary Disorder,Organismal Injury and Abnormalities	Danon disease	0.00134			LAMP2	1
Cell Death and Survival	Fragmentation of blood platelets	0.00134			ITGB3	1
Connective Tissue Disorders,Developmental Disorder,Organismal Injury and Abnormalities,Skeletal and Muscular Disorders	Cap-myopathy with arthrogryposis multiplex congenita without heart involvement	0.00134			TTN	1
Cellular Function and Maintenance,Cellular Movement,Hematological System Development and Function,Immune Cell Trafficking,Inflammatory Response,Lymphoid Tissue Structure and Development	Relocalization of effector T lymphocytes	0.00134			CD69	1
Cellular Assembly and Organization	Diffusion of phosphatidylserine vesicles	0.00134			ANXA5	1
Cardiovascular Disease,Hereditary Disorder,Organismal Injury and Abnormalities,Skeletal and Muscular Disorders	Left ventricular noncompaction type 2	0.00134			TTN	1
Carbohydrate Metabolism,Drug Metabolism,Small Molecule Biochemistry	Organization of hyaluronic acid	0.00134			PTX3	1
Cellular Function and Maintenance	Preservation of Purkinje cells	0.00134			NPC1	1
Metabolic Disease,Neurological Disease,Organismal Injury and Abnormalities,Psychological Disorders	Preclinical stage Alzheimer disease	0.00134			NOS2	1
Cardiovascular Disease,Developmental Disorder,Hereditary Disorder,Organismal Injury and Abnormalities,Skeletal and Muscular Disorders	Early-onset myopathy with fatal cardiomyopathy	0.00134			TTN	1
Hereditary Disorder,Organismal Injury and Abnormalities,Skeletal and Muscular Disorders	Edstrom myopathy	0.00134			TTN	1
Cellular Assembly and Organization	Bending of membrane patches	0.00134			ANXA5	1
Cardiovascular Disease,Cardiovascular System Development and Function,Hereditary Disorder,Organ Morphology,Organismal Development,Organismal Injury and Abnormalities,Skeletal and Muscular Disorders	Dilated cardiomyopathy 1g	0.00134			TTN	1
Connective Tissue Disorders,Developmental Disorder,Hematological Disease,Hereditary Disorder,Organismal Injury and Abnormalities	Platelet-type bleeding disorder type 24	0.00134			ITGB3	1
Cell-To-Cell Signaling and Interaction	Aggregation of skin cancer cell lines	0.00134			IGSF8	1
Neurological Disease,Organismal Injury and Abnormalities,Psychological Disorders,Skeletal and Muscular Disorders	Abnormal involuntary movement of limb	0.00134			S100A10	1
Cellular Movement,Connective Tissue Development and Function	Infiltration by dermal fibroblasts	0.00134			ITGB3	1
Cardiovascular Disease,Connective Tissue Disorders,Developmental Disorder,Hereditary Disorder,Organismal Injury and Abnormalities,Skeletal and Muscular Disorders	Singleton-Merten syndrome type 1	0.00134			IFIH1	1
Nucleic Acid Metabolism,Small Molecule Biochemistry	Phosphorylation of dUMP	0.00134			CMPK2	1
Cancer,Cell-To-Cell Signaling and Interaction,Cellular Function and Maintenance,Inflammatory Response,Organismal Injury and Abnormalities	Phagocytosis of glioblastoma cells	0.00134			ANXA1	1
Cardiovascular Disease,Hereditary Disorder,Organismal Injury and Abnormalities,Skeletal and Muscular Disorders	Familial hypertrophic cardiomyopathy type 9	0.00134			TTN	1
Cell-mediated Immune Response,Cellular Development,Cellular Function and Maintenance,Cellular Growth and Proliferation,Embryonic Development,Hematological System Development and Function,Hematopoiesis,Lymphoid Tissue Structure and Development,Organ Development,Organismal Development,Tissue Development	Differentiation of memory T helper lymphocytes	0.00134			CD69	1
Hereditary Disorder,Organismal Injury and Abnormalities,Skeletal and Muscular Disorders	Tardive tibial muscular dystrophy	0.00134			TTN	1
Post-Translational Modification,Protein Trafficking	Dimerization of protein	0.00134			TTN	1
Developmental Disorder,Hereditary Disorder,Metabolic Disease,Organismal Injury and Abnormalities	Adult form Niemann-Pick disease type C1	0.00134			NPC1	1
Cellular Development,Cellular Growth and Proliferation,Hair and Skin Development and Function	Outgrowth of epithelial cell lines	0.00134			ITGB3	1
Neurological Disease,Organismal Injury and Abnormalities,Psychological Disorders	Axial abnormal involuntary movement	0.00134			S100A10	1
Cell Morphology,Endocrine System Development and Function,Organ Morphology,Organismal Development,Reproductive System Development and Function	Size of corticotroph cells	0.00134			ANXA1	1
Developmental Disorder,Hematological Disease,Hereditary Disorder,Metabolic Disease,Organismal Injury and Abnormalities	Anhaptoglobinemia	0.00134			HP	1
Cell Morphology	Polarity of heart cell lines	0.00134			ANXA1	1
Cell Morphology,Cellular Assembly and Organization	Budding of multivesicular bodies	0.00134			ANXA2	1
Cell Morphology,Cellular Function and Maintenance	Paracellular permeability of heart cell lines	0.00134			ANXA1	1
Cardiovascular System Development and Function,Cellular Development,Cellular Growth and Proliferation,Embryonic Development,Organ Development,Organismal Development,Skeletal and Muscular System Development and Function,Tissue Development	Cardiomyogenesis of embryonic stem cells	0.00134			NOS2	1
Cellular Assembly and Organization	Binding of phosphatidylcholine-phosphatidylserine multilamellar vesicles	0.00134			ANXA5	1
Cell Signaling,Small Molecule Biochemistry	Conversion of nitric oxide	0.00134			NOS2	1
Amino Acid Metabolism,Post-Translational Modification,Small Molecule Biochemistry	Exposure of L-lysine	0.00134			ANXA2	1
Hematological Disease,Metabolic Disease,Organismal Injury and Abnormalities	Hypohaptoglobinemia	0.00134			HP	1
Free Radical Scavenging	Localization of reactive oxygen species	0.00134			PRDX1	1
Cell Morphology	Polarity of endothelial cell lines	0.00134			ANXA1	1
Cellular Compromise,Organismal Injury and Abnormalities	Permeability transition of stromal vascular cells	0.00134			PTX3	1
Cellular Assembly and Organization,Cellular Function and Maintenance	Fluidity of inner membrane	0.00134			ANXA5	1
Hereditary Disorder,Neurological Disease,Organismal Injury and Abnormalities,Psychological Disorders	Aicardi-Goutieres syndrome 7	0.00134			IFIH1	1
Developmental Disorder,Hereditary Disorder,Organismal Injury and Abnormalities,Skeletal and Muscular Disorders	Limb-girdle muscular dystrophy type 2J	0.00134			TTN	1
Cellular Assembly and Organization,Cellular Function and Maintenance	Organization of cytoplasmic matrix	0.00134			PTX3	1
Amino Acid Metabolism,Drug Metabolism,Small Molecule Biochemistry,Vitamin and Mineral Metabolism	Turnover of folic acid	0.00134			FTH1	1
Cellular Compromise,Organismal Injury and Abnormalities	Dehydration of phosphatidylserine vesicles	0.00134			ANXA5	1
Developmental Disorder,Hereditary Disorder,Metabolic Disease,Organismal Injury and Abnormalities	Juvenile Niemann-Pick disease type C1	0.00134			NPC1	1
Tissue Development	Outgrowth of organoid	0.00134			ITGB3	1
Cancer,Organismal Injury and Abnormalities	Development of benign tumor	0.00138			ANXA2,ANXA5,CD34,HP,IFIT1B,PRDX1	6
Cancer,Organismal Injury and Abnormalities,Reproductive System Disease	Cervical cancer	0.00139			AHNAK,ANXA1,ANXA2,ANXA5,NPC1,TTN	6
Cell-To-Cell Signaling and Interaction,Cellular Function and Maintenance,Inflammatory Response	Phagocytosis of leukemia cell lines	0.00139			ANXA1,PTX3	2
Molecular Transport,Protein Trafficking	Secretion of protein	0.0014			ANXA1,ANXA2,TTN	3
Connective Tissue Development and Function,Connective Tissue Disorders,Organismal Injury and Abnormalities,Skeletal and Muscular Disorders,Skeletal and Muscular System Development and Function,Tissue Development	Abnormal morphology of bone	0.00145			CD68,ITGB3,LAMP1,LAMP2,NOS2	5
Infectious Diseases	Infection by Influenza virus	0.00146			NOS2,PTX3	2
Connective Tissue Disorders,Immunological Disease,Inflammatory Disease,Organismal Injury and Abnormalities,Skeletal and Muscular Disorders	Lupus erythematosus	0.00147			ANXA1,CD69,IFIH1,NOS2,S100A10	5
Cardiovascular Disease,Organismal Injury and Abnormalities	Abnormality of heart ventricle	0.00147			ITGB3,LAMP2,NOS2,PTX3,TTN	5
Connective Tissue Development and Function,Hematological System Development and Function,Hematopoiesis,Organismal Development,Tissue Morphology	Quantity of erythroid precursor cells	0.00153			CD34,ITGB3,PRDX1	3
Cardiovascular Disease,Organismal Injury and Abnormalities	Damage of vasculature	0.00153			NOS2,NPC1	2
Cardiovascular System Development and Function,Cellular Function and Maintenance,Organ Development,Skeletal and Muscular System Development and Function,Tissue Development	Function of cardiomyocytes	0.00153			LAMP2,TTN	2
Cancer,Organismal Injury and Abnormalities,Tissue Morphology,Tumor Morphology	Size of malignant tumor	0.00153			ITGB3,NOS2	2
Endocrine System Disorders,Gastrointestinal Disease,Immunological Disease,Metabolic Disease,Organismal Injury and Abnormalities	Insulin-dependent diabetes mellitus	0.00153			ANXA1,IFIH1,IFIT1B,IFIT2,Iigp1	5
Cellular Development,Cellular Growth and Proliferation,Hematological System Development and Function,Hematopoiesis,Lymphoid Tissue Structure and Development,Tissue Development	Leukopoiesis	0.00155		1.254	ANXA1,CD69,FGL2,HP,ITGB3,LAMP1,NOS2	7
Cancer,Endocrine System Disorders,Organismal Injury and Abnormalities,Reproductive System Disease	Pituitary gland adenoma	0.00158			ANXA2,HP,IFIT1B	3
Infectious Diseases	Replication of Picornaviridae	0.0016			IFIH1,LAMP2	2
Inflammatory Disease	Severe inflammatory disorder	0.0016			ANXA1,HP,IFIT2,LAMP1	4
Inflammatory Response,Neurological Disease	Inflammation of central nervous system	0.0016			ANXA1,CD68,IFIT2,ITGB3,NOS2	5
Hematological Disease,Immunological Disease,Inflammatory Disease	Eosinophilic inflammation	0.00163			ANXA1,CD69,PRDX1	3
Drug Metabolism,Lipid Metabolism,Small Molecule Biochemistry	Synthesis of prostaglandin E2	0.00166			ANXA1,NOS2,NPC1	3
Cellular Movement,Hematological System Development and Function,Immune Cell Trafficking,Inflammatory Response	Migration of neutrophils	0.00166			ANXA1,ITGB3,NOS2	3
Cardiovascular Disease,Organismal Injury and Abnormalities	Fibrosis of heart ventricle	0.00167			NOS2,PTX3	2
Cardiovascular Disease,Organismal Injury and Abnormalities,Skeletal and Muscular Disorders	Ventricular noncompaction	0.00167			LAMP2,TTN	2
Molecular Transport,Protein Synthesis,Protein Trafficking	Localization of protein	0.00168			ANXA2,ITGB3,NOS2,S100A10	4
Cancer,Organismal Injury and Abnormalities	Cancer of head	0.00171			AHNAK,AHNAK2,ANXA1,ANXA2,CD69,FGL2,GBP5,IFIH1,IFIT1B,IFIT2,IGSF8,ITGB3,NOS2,NPC1,TTN	15
Cellular Function and Maintenance	Internalization by tumor cell lines	0.00174			ANXA1,ANXA6,PTX3	3
Gastrointestinal Disease,Inflammatory Disease	Inflammatory Bowel Disease	0.00175			ANXA1,CD69,Iigp1,ITGB3,NOS2	5
Organismal Injury and Abnormalities,Reproductive System Disease	Disorder of pregnancy	0.00176			AHNAK,ANXA5,GBP5,IFIT2,ITGB3,PTX3,TTN	7
Cardiovascular Disease,Cardiovascular System Development and Function,Organ Morphology,Organismal Development	Mass of heart	0.00177			ITGB3,LAMP2,TTN	3
Cell Death and Survival	Apoptosis of leukocytes	0.00182		1.961	ANXA1,CD69,FGL2,NOS2,NPC1	5
Cardiovascular Disease,Cardiovascular System Development and Function,Organ Morphology,Organismal Development	Mass of left ventricle	0.00182			ITGB3,TTN	2
Cellular Function and Maintenance,Hematological System Development and Function	Function of Th1 cells	0.00182			AHNAK,NOS2	2
Cellular Function and Maintenance	Function of leukocytes	0.00185			AHNAK,CD69,IFIH1,ITGB3,NOS2	5
Cancer,Hematological Disease,Immunological Disease,Organismal Injury and Abnormalities	Non-M3 acute myeloid leukemia	0.00185			ANXA1,ITGB3,TTN	3
Inflammatory Disease,Inflammatory Response,Organismal Injury and Abnormalities,Respiratory Disease	Asthma	0.00186			ANXA1,CD68,NOS2,PRDX1	4
Cancer,Developmental Disorder,Hematological Disease,Immunological Disease,Organismal Injury and Abnormalities	Extranodal marginal zone lymphoma of mucosa-associated lymphoid tissue	0.0019			CD68,CD69	2
Cancer,Organismal Injury and Abnormalities	Formation of solid tumor	0.00197		0.038	AHNAK,AHNAK2,ANXA1,ANXA2,ANXA4,ANXA5,CD34,CD68,CD69,CMPK2,FGL2,FTH1,GBP5,HP,IFIH1,IFIT1B,IFIT2,IGSF8,ITGB3,KRT31,LAMP1,Mela,NOS2,NPC1,PRDX1,PTX3,S100A10,TMEM154,TTN	29
Cancer,Hematological Disease,Immunological Disease,Organismal Injury and Abnormalities	Type M7 acute myeloid leukemia	0.00198			ANXA1,ITGB3	2
Hematological System Development and Function,Hematopoiesis,Tissue Morphology	Quantity of hematopoietic progenitor cells	0.00201		-1.387	CD34,CD69,ITGB3,NOS2,PRDX1	5
Cell Signaling,Small Molecule Biochemistry	Synthesis of nitric oxide	0.00202		1.916	CD34,NOS2,PRDX1,PTX3	4
Antimicrobial Response	Clearance of virus	0.00206			IFIH1,PTX3	2
Connective Tissue Development and Function,Skeletal and Muscular System Development and Function,Tissue Development	Volume of bone	0.00207			CD68,IFIH1,NOS2	3
Lipid Metabolism,Molecular Transport,Small Molecule Biochemistry	Concentration of lipid	0.00209	Decreased	-2.356	ANXA5,ANXA6,GBP5,HP,ITGB3,NOS2,NPC1	7
Cellular Movement	Chemotaxis of tumor cell lines	0.0021			ANXA2,CD69,ITGB3	3
Cardiovascular System Development and Function,Cell-To-Cell Signaling and Interaction	Adhesion of endothelial cells	0.00213			ANXA5,CD34,ITGB3	3
Cellular Movement	Chemotaxis of myeloid cells	0.00219			ANXA1,CD69,HP,ITGB3	4
Cell-To-Cell Signaling and Interaction,Hematological System Development and Function,Immune Cell Trafficking,Inflammatory Response	Adhesion of phagocytes	0.00219			ANXA1,CD34,NOS2	3
Hereditary Disorder,Neurological Disease,Organismal Injury and Abnormalities,Psychological Disorders,Skeletal and Muscular Disorders	Huntington Disease	0.00231			CD68,HP,IFIH1,IFIT1B,Iigp1,LAMP2	6
Cell Death and Survival	Cell death of tumor cell lines	0.00237		-0.221	AHNAK,ANXA2,ANXA5,FTH1,IFIH1,ITGB3,LAMP1,LAMP2,NOS2,PRDX1	10
Cardiovascular System Development and Function,Hematological System Development and Function	Pressure of left ventricle	0.0024			ITGB3,NOS2	2
Cellular Development,Cellular Growth and Proliferation,Connective Tissue Development and Function,Hematological System Development and Function,Hematopoiesis,Lymphoid Tissue Structure and Development,Skeletal and Muscular System Development and Function,Tissue Development	Osteoclastogenesis of phagocytes	0.0024			HP,ITGB3	2
Cardiovascular System Development and Function,Cell Morphology,Organismal Development,Tissue Morphology	Morphology of vascular endothelial cells	0.0024			ITGB3,NOS2	2
Cellular Development,Cellular Growth and Proliferation	Proliferation of skin cancer cell lines	0.0024			ANXA6,NOS2	2
Connective Tissue Development and Function,Skeletal and Muscular System Development and Function,Tissue Development	Size of bone	0.00241			CD68,IFIH1,ITGB3,NOS2	4
Endocrine System Disorders,Organismal Injury and Abnormalities	Benign thyroid disease	0.00246			ANXA1,ANXA4,ANXA5	3
Cellular Function and Maintenance,Hematological System Development and Function,Tissue Development	Function of blood platelets	0.00249			ITGB3,NOS2	2
Cardiovascular System Development and Function,Tissue Morphology	Relaxation of artery	0.00249			ITGB3,NOS2	2
Cellular Movement,Hematological System Development and Function,Immune Cell Trafficking,Inflammatory Response	Chemotaxis of phagocytes	0.00249			ANXA1,CD69,HP,ITGB3	4
Protein Trafficking	Targeting of protein	0.00253			GBP5,LAMP2,NOS2	3
Inflammatory Response	Antibody response	0.00256			CD69,IFIH1,NOS2	3
Cancer,Organismal Injury and Abnormalities	Serous adenocarcinoma	0.00257			AHNAK,AHNAK2,ANXA2,FGL2,IFIH1,NPC1,TTN	7
Skeletal and Muscular Disorders	Caveolinopathy	0.0026			AHNAK,LAMP2,TTN	3
Dermatological Diseases and Conditions,Organismal Injury and Abnormalities	Purpura	0.00267			ANXA1,ITGB3	2
Cardiovascular System Development and Function,Hematological System Development and Function	Diastolic filling velocity	0.00269			TTN	1
Dermatological Diseases and Conditions,Immunological Disease,Inflammatory Disease,Inflammatory Response,Organismal Injury and Abnormalities	Bullous dermatitis herpetiformis	0.00269			ANXA1	1
Energy Production	Oxidation of guanine	0.00269			PRDX1	1
Lipid Metabolism,Molecular Transport,Small Molecule Biochemistry	Quantity of asialo GM2 ganglioside	0.00269			NPC1	1
Connective Tissue Disorders,Inflammatory Disease,Inflammatory Response,Organismal Injury and Abnormalities,Skeletal and Muscular Disorders	Synovitis of osteoarthritis	0.00269			ANXA1	1
Molecular Transport	Sequestration of iron ion	0.00269			FTH1	1
Cell Signaling,Small Molecule Biochemistry	Oxidation of nitric oxide	0.00269			NOS2	1
Endocrine System Disorders,Organismal Injury and Abnormalities	Addisonian crisis	0.00269			ANXA1	1
Antimicrobial Response	Delay in initiation of elimination of Lymphocytic choriomeningitis virus	0.00269			IFIH1	1
Cell-To-Cell Signaling and Interaction	Penetration of monocytes	0.00269			ANXA2	1
Immunological Disease,Skeletal and Muscular Disorders	Delayed hypersensitive reaction of footpad	0.00269			NOS2	1
Connective Tissue Disorders,Inflammatory Disease,Organismal Injury and Abnormalities	Acute nonspecific tenosynovitis	0.00269			ANXA1	1
Cancer,Organismal Injury and Abnormalities	Angiogenesis of head and neck tumor	0.00269			ANXA2	1
Nucleic Acid Metabolism,Small Molecule Biochemistry	Phosphorylation of dCMP	0.00269			CMPK2	1
Dermatological Diseases and Conditions,Gastrointestinal Disease,Infectious Diseases,Organismal Injury and Abnormalities	Recurrent herpes labialis	0.00269			ANXA1	1
Cellular Compromise	Destruction of Leishmania	0.00269			NOS2	1
Drug Metabolism,Nucleic Acid Metabolism,Small Molecule Biochemistry	Phosphorylation of cytarabine	0.00269			CMPK2	1
Cell-To-Cell Signaling and Interaction,Hematological System Development and Function,Immune Cell Trafficking,Inflammatory Response	Initiation of adhesion of monocytes	0.00269			CD34	1
Nucleic Acid Metabolism,Small Molecule Biochemistry	Biosynthesis of dTDP	0.00269			CMPK2	1
Developmental Disorder,Hereditary Disorder,Metabolic Disease,Organismal Injury and Abnormalities,Renal and Urological Disease	Digenic methylmalonic aciduria with homocystinuria cblC type	0.00269			PRDX1	1
Cardiovascular System Development and Function	Hypoperfusion of brain	0.00269			NOS2	1
Cell Death and Survival,Cellular Compromise	Cytotoxicity of microglia	0.00269			NOS2	1
Dermatological Diseases and Conditions,Gastrointestinal Disease,Infectious Diseases,Organismal Injury and Abnormalities	Ulcerative herpes labialis	0.00269			ANXA1	1
Cell-To-Cell Signaling and Interaction,Cellular Function and Maintenance,Inflammatory Response	Phagocytosis of Pseudomonas aeruginosa strain RP73	0.00269			PTX3	1
Cardiovascular System Development and Function,Organismal Development	Maturation of capillary vessel	0.00269			ITGB3	1
Cellular Movement,Digestive System Development and Function	Cell movement of enterocytes	0.00269			ANXA2	1
Cellular Assembly and Organization	Trafficking of endocytotic vesicle	0.00269			ANXA5	1
Tissue Morphology	Thickening of bruch membrane tissue	0.00269			LAMP2	1
Neurological Disease,Organismal Injury and Abnormalities,Psychological Disorders	Damage of brain tissue	0.00269			NOS2	1
Gastrointestinal Disease,Organ Morphology,Organismal Injury and Abnormalities	Destruction of salivary gland	0.00269			ANXA1	1
Nucleic Acid Metabolism,Small Molecule Biochemistry	Phosphorylation of UMP	0.00269			CMPK2	1
Hematological System Development and Function,Lymphoid Tissue Structure and Development,Tissue Morphology	Quantity of tumor-infiltrating lymphocytes	0.00269			ITGB3	1
Connective Tissue Development and Function,Skeletal and Muscular System Development and Function	Apposition of tibia	0.00269			IFIH1	1
Cell-To-Cell Signaling and Interaction	Binding of eye cell lines	0.00269			ANXA5	1
Cardiovascular Disease,Cell Morphology,Organismal Injury and Abnormalities,Tissue Morphology	Cellularity of atherosclerotic lesion	0.00269			NPC1	1
Cancer,Organismal Injury and Abnormalities	Superficial papillary transitional cell carcinoma	0.00269			NOS2	1
Connective Tissue Disorders,Immunological Disease,Inflammatory Disease,Organismal Injury and Abnormalities,Skeletal and Muscular Disorders	Exacerbated systemic lupus erythematosus	0.00269			ANXA1	1
Hematological Disease,Hereditary Disorder,Organismal Injury and Abnormalities	Platelet-type bleeding disorder type 16	0.00269			ITGB3	1
Cellular Compromise,Organ Morphology	Oxidative stress response of lung	0.00269			NOS2	1
Ophthalmic Disease,Organismal Injury and Abnormalities	Basal laminar deposit	0.00269			LAMP2	1
Cell Morphology	Contraction of breast cancer cell lines	0.00269			ITGB3	1
Cellular Movement,Hematological Disease,Immunological Disease,Inflammatory Disease,Inflammatory Response,Organismal Injury and Abnormalities,Respiratory Disease	Simple pulmonary eosinophilia	0.00269			ANXA1	1
Organ Morphology,Respiratory System Development and Function	Relaxation of trachea	0.00269			ITGB3	1
Cell Morphology,Cellular Assembly and Organization,Skeletal and Muscular System Development and Function	Structural integrity of myosin filaments	0.00269			TTN	1
Cellular Assembly and Organization,Cellular Compromise	Retraction of cytoplasmic matrix	0.00269			ITGB3	1
Dermatological Diseases and Conditions,Organismal Injury and Abnormalities,Reproductive System Disease	Phimosis	0.00269			ANXA1	1
Cell Morphology,Cellular Assembly and Organization,Skeletal and Muscular System Development and Function	Structural integrity of m-bands	0.00269			TTN	1
Developmental Disorder,Hematological Disease,Hereditary Disorder,Metabolic Disease,Nutritional Disease,Organismal Injury and Abnormalities	Hemochromatosis type 5	0.00269			FTH1	1
Cancer,Organismal Injury and Abnormalities,Tissue Morphology,Tumor Morphology	Volume of secondary tumor	0.00269			ITGB3	1
Cellular Compromise,Connective Tissue Development and Function,Skeletal and Muscular System Development and Function	Retraction of osteoclasts	0.00269			ITGB3	1
Auditory Disease,Inflammatory Disease,Organismal Injury and Abnormalities	Acute external otitis	0.00269			ANXA1	1
Hereditary Disorder,Organismal Injury and Abnormalities,Skeletal and Muscular Disorders	X-linked myopathy with postural muscle atrophy	0.00269			TTN	1
Cancer,Cell-To-Cell Signaling and Interaction,Organismal Injury and Abnormalities	Binding of Lewis lung carcinoma cells	0.00269			ITGB3	1
Endocrine System Disorders,Inflammatory Disease,Organismal Injury and Abnormalities	Nonsuppurative thyroiditis	0.00269			ANXA1	1
Cell Morphology,Cellular Assembly and Organization	Morphology of recycling endosomes	0.00269			ANXA2	1
Infectious Diseases,Organismal Injury and Abnormalities,Respiratory Disease	Disseminated pulmonary tuberculosis	0.00269			ANXA1	1
Cell Morphology,Cellular Assembly and Organization	Budding of plasma membrane	0.00269			ANXA5	1
Inflammatory Disease,Ophthalmic Disease,Organismal Injury and Abnormalities	Sympathetic uveitis	0.00269			ANXA1	1
Cardiovascular Disease,Inflammatory Disease,Organismal Injury and Abnormalities	Exacerbated acute rheumatic carditis	0.00269			ANXA1	1
Dermatological Diseases and Conditions,Infectious Diseases,Ophthalmic Disease,Organismal Injury and Abnormalities	Herpes zoster ophthalmicus	0.00269			ANXA1	1
Infectious Diseases	Entrance of West Nile virus	0.00269			ITGB3	1
Cell Death and Survival	Killing of Francisella tularensis	0.00269			NOS2	1
Cellular Assembly and Organization,Cellular Function and Maintenance	Release of microvesicles	0.00269			ITGB3	1
Organismal Injury and Abnormalities,Renal and Urological Disease	Reflux nephropathy	0.00269			NOS2	1
Cell-mediated Immune Response,Cell-To-Cell Signaling and Interaction,Cellular Movement,Hematological System Development and Function,Immune Cell Trafficking	Adhesion of CD8+ T lymphocyte	0.00269			ANXA1	1
Connective Tissue Disorders,Inflammatory Disease,Organismal Injury and Abnormalities,Skeletal and Muscular Disorders	Subacute bursitis	0.00269			ANXA1	1
Cell Morphology	Orientation of smooth muscle cells	0.00269			ITGB3	1
Amino Acid Metabolism,Small Molecule Biochemistry	Utilization of arginine	0.00269			NOS2	1
Infectious Diseases,Organismal Injury and Abnormalities,Respiratory Disease	Invasive bronchopulmonary aspergillosis	0.00269			PTX3	1
Immunological Disease,Inflammatory Disease,Inflammatory Response,Ophthalmic Disease,Organismal Injury and Abnormalities	Allergic marginal corneal ulcer	0.00269			ANXA1	1
Lipid Metabolism,Molecular Transport,Small Molecule Biochemistry	Sequestration of cholesterol	0.00269			NPC1	1
Cellular Development,Cellular Growth and Proliferation	Re-entry into growth of leukemia cell lines	0.00269			FTH1	1
Hereditary Disorder,Organismal Injury and Abnormalities	Resistance to severe malaria	0.00269			NOS2	1
Cardiovascular Disease,Infectious Diseases,Organismal Injury and Abnormalities	Trichinosis with cardiac involvement	0.00269			ANXA1	1
Cardiovascular System Development and Function	Adhesion of microvasculature	0.00269			ANXA1	1
Infectious Diseases,Organismal Injury and Abnormalities,Respiratory Disease	Fulminating pulmonary tuberculosis	0.00269			ANXA1	1
Cardiovascular System Development and Function,Organismal Development,Skeletal and Muscular System Development and Function	Muscularization of descending aorta	0.00269			ITGB3	1
Cancer,Gastrointestinal Disease,Hepatic System Disease,Organismal Injury and Abnormalities	Bile duct carcinoma	0.00273			AHNAK2,ANXA1,ANXA2,CD34,NOS2,TTN	6
Cell Death and Survival,Gastrointestinal Disease,Hepatic System Disease,Organismal Injury and Abnormalities	Cell death of hepatocytes	0.00275			FGL2,GBP5,NOS2	3
Cancer,Organismal Injury and Abnormalities,Skeletal and Muscular Disorders	Muscle tumor	0.00276			ANXA1,ANXA2,CD34,FTH1,IFIH1,TTN	6
Cellular Movement	Invasion of cells	0.0028		0.782	AHNAK,ANXA1,ANXA2,IFIT2,ITGB3,NOS2,PTX3,S100A10	8
Cellular Function and Maintenance	Presence of blood cells	0.00286			CD69,PRDX1	2
Cardiovascular Disease,Organismal Injury and Abnormalities	Interstitial fibrosis of heart	0.00295			NOS2,PTX3	2
Cellular Movement,Hematological System Development and Function,Immune Cell Trafficking,Inflammatory Response	Influx of neutrophils	0.00295			ANXA1,PTX3	2
Cellular Assembly and Organization,Cellular Function and Maintenance	Formation of vesicles	0.00297			ANXA2,ANXA5,NOS2	3
Cancer,Organismal Injury and Abnormalities	Adenoma	0.00298			ANXA2,ANXA5,HP,IFIT1B,PRDX1	5
Cellular Development,Cellular Growth and Proliferation,Hematological System Development and Function,Hematopoiesis,Lymphoid Tissue Structure and Development,Tissue Development	Hematopoiesis of mononuclear leukocytes	0.00302		0.97	ANXA1,CD69,FGL2,ITGB3,LAMP1,NOS2	6
Hematological System Development and Function,Tissue Morphology	Abnormal number of leukocytes	0.00305			NOS2,PRDX1	2
Cardiovascular System Development and Function,Organ Development	Ejection fraction of heart	0.00305			NOS2,TTN	2
Cancer,Organismal Injury and Abnormalities,Respiratory Disease	Pulmonary metastasis	0.00305			ANXA1,ANXA2,ITGB3	3
Cardiovascular System Development and Function,Ophthalmic Disease,Organismal Development,Organismal Injury and Abnormalities,Visual System Development and Function	Neovascularization of choroid	0.00315			ITGB3,NOS2	2
Connective Tissue Development and Function,Skeletal and Muscular System Development and Function,Tissue Development,Tissue Morphology	Thickness of cortical bone	0.00315			IFIH1,ITGB3	2
Cell Signaling,Post-Translational Modification	Tyrosine phosphorylation of protein	0.00317			CD34,ITGB3,PRDX1	3
Cancer,Organismal Injury and Abnormalities,Renal and Urological Disease	Renal tumor	0.00321			AHNAK,ANXA2,ANXA5,CD34,CD68,ITGB3,NOS2,TMEM154,TTN	9
Cellular Development,Cellular Growth and Proliferation,Connective Tissue Development and Function,Skeletal and Muscular System Development and Function,Tissue Development	Osteoclastogenesis	0.00321			ANXA2,HP,ITGB3	3
Cell-To-Cell Signaling and Interaction,Cellular Growth and Proliferation,Hematological System Development and Function	Induction of T lymphocytes	0.00325			CD69,NOS2	2
Connective Tissue Disorders,Inflammatory Disease,Inflammatory Response,Organismal Injury and Abnormalities,Skeletal and Muscular Disorders	Polyarthritis	0.0033			ANXA1,CD69,S100A10	3
Lipid Metabolism,Small Molecule Biochemistry	Lipolysis of cells	0.00335			ANXA1,NOS2	2
Respiratory Disease	Acute respiratory disorder	0.00336			ANXA1,CMPK2,HP,LAMP1	4
Inflammatory Response	Inflammation of secretory structure	0.00338			ANXA1,ANXA4,NOS2	3
Cell-To-Cell Signaling and Interaction,Cellular Function and Maintenance,Inflammatory Response	Phagocytosis of phagocytes	0.00338			ANXA1,ANXA5,PTX3	3
Cardiovascular System Development and Function,Organ Morphology,Organismal Development	Morphology of heart ventricle	0.00344			ITGB3,LAMP2,NOS2,TTN	4
Gastrointestinal Disease,Organismal Injury and Abnormalities	Bleeding of gastrointestinal tract	0.00346			ITGB3,PTX3	2
Cell-To-Cell Signaling and Interaction,Cellular Function and Maintenance,Hematological System Development and Function	Phagocytosis of granulocytes	0.00346			ANXA1,PTX3	2
Cancer,Organismal Injury and Abnormalities,Tissue Morphology	Quantity of secondary tumor	0.00346			ANXA2,ITGB3	2
Connective Tissue Development and Function,Hematological System Development and Function,Hematopoiesis,Organismal Development,Tissue Morphology	Quantity of reticulocytes	0.00346			ITGB3,PRDX1	2
Cardiovascular System Development and Function,Organ Development,Organ Morphology,Skeletal and Muscular System Development and Function	Contractility of myocardium	0.00346			ANXA6,NOS2	2
Cancer,Gastrointestinal Disease,Organismal Injury and Abnormalities	Pancreatobiliary tumor	0.0035			AHNAK,AHNAK2,ANXA1,ANXA2,CD34,CMPK2,HP,ITGB3,KRT31,NOS2,NPC1,PRDX1,PTX3,TTN	14
Cancer,Gastrointestinal Disease,Organismal Injury and Abnormalities	Pancreaticobiliary neoplasm	0.0035			AHNAK,AHNAK2,ANXA1,ANXA2,CD34,CMPK2,HP,ITGB3,KRT31,NOS2,NPC1,PRDX1,PTX3,TTN	14
Cancer,Hematological Disease,Immunological Disease,Organismal Injury and Abnormalities	Incidence of lymphoma	0.00351			Mela,NOS2,PRDX1	3
Connective Tissue Development and Function,Skeletal and Muscular System Development and Function	Resorption of bone	0.00351			CD68,ITGB3,NOS2	3
Cellular Function and Maintenance	Engulfment of cells	0.00355		0.268	ANXA1,ANXA5,HP,PTX3,S100A10	5
Cell-To-Cell Signaling and Interaction,Inflammatory Response	Immune response of macrophages	0.00355			ANXA1,NOS2,PTX3	3
Cancer,Hematological Disease,Organismal Injury and Abnormalities	Myeloproliferative neoplasm	0.00357			ANXA1,CD68,IFIH1,ITGB3	4
Antimicrobial Response,Inflammatory Response	Antimicrobial response	0.00357			IFIH1,IFIT1B,IFIT2,NOS2	4
Cellular Movement,Hematological System Development and Function,Immune Cell Trafficking,Inflammatory Response	Cell movement of monocytes	0.0036			ANXA1,ANXA2,HP	3
Lipid Metabolism,Molecular Transport,Small Molecule Biochemistry	Accumulation of lipid	0.00362		-1.108	LAMP1,LAMP2,NOS2,NPC1	4
Connective Tissue Disorders,Developmental Disorder,Gastrointestinal Disease,Organismal Injury and Abnormalities,Skeletal and Muscular Disorders	Micrognathia	0.00367			LAMP1,LAMP2	2
