# Supplementary material for: Extracellular vesicles from Listeria monocytogenes-infected dendritic cells alert the innate immune response
Source: Front Immunol. 2022 Sep 5;13:946358. doi: 10.3389/fimmu.2022.946358 (PMC9483171; doi:10.3389/fimmu.2022.946358)
Supplement: Supplementary file 2 [file DataSheet_2.zip › Supplementary Material/Table S7.XLSX]

## Sheet: ubiquitinated peptides in DCs
ubiquitinated peptide	protein	Zp2q_WT1_vs_WTpool	Zp2q_WT2_vs_WTpool	Zp2q_WT3_vs_WTpool	Zp2q_KO1_vs_WTpool	Zp2q_KO2_vs_WTpool	Zp2q_KO3_vs_WTpool	Zp2q_WT1-Lis4h_vs_WTpool	Zp2q_WT2-Lis4h_vs_WTpool	Zp2q_WT3-Lis4h_vs_WTpool	Zp2q_KO1-Lis4h_vs_WTpool	Zp2q_KO2-Lis4h_vs_WTpool	Zp2q_KO3-Lis4h_vs_WTpool	Zp2q_WT1-Lis12h_vs_WTpool	Zp2q_WT2-Lis12h_vs_WTpool	Zp2q_WT3-Lis12h_vs_WTpool	Zp2q_KO1-Lis12h_vs_WTpool	Zp2q_KO2-Lis12h_vs_WTpool	Zp2q_KO3-Lis12h_vs_WTpool	n scans_WT1_vs_WTpool	n scans__WT2_vs_WTpool	n scans_WT3_vs_WTpool	n scans_KO1_vs_WTpool	n scans_KO2_vs_WTpool	n scans_KO3_vs_WTpool	n scans_WT1-Lis4h_vs_WTpool	n scans_WT2-Lis4h_vs_WTpool	n scans_WT3-Lis4h_vs_WTpool	n scans_KO1-Lis4h_vs_WTpool	n scans_KO2-Lis4h_vs_WTpool	n scans_KO3-Lis4h_vs_WTpool	n scans_WT1-Lis12h_vs_WTpool	n scans_WT2-Lis12h_vs_WTpool	n scans_WT3-Lis12h_vs_WTpool	n scans_KO1-Lis12h_vs_WTpool	n scans_KO2-Lis12h_vs_WTpool	n scans_KO3-Lis12h_vs_WTpool
GRK[114.042927]FYGPEGPYGVFAGR	Putative uncharacterized protein OS=Mus musculus GN=Pgrmc1 PE=2 SV=1			-0.95196			1.34227			0.0276125			2.24581			1.73232			3.15225	0	0	1	0	0	1	0	0	1	0	0	1	0	0	1	0	0	1
QLLAK[114.042927]C[57.021464]GLVLSWKR	RNA-binding protein 25 OS=Mus musculus GN=Rbm25 PE=1 SV=2	2.59482			0.890231			0.642849			3.67312			-1.04842			2.96403			1	0	0	1	0	0	1	0	0	1	0	0	1	0	0	1	0	0
DLNTSK[114.042927]PSVDK	E3 ubiquitin-protein ligase RNF213 OS=Mus musculus GN=Rnf213 PE=1 SV=1			1.53188			6.45465			5.08314			3.75537			1.82247			2.44834	0	0	1	0	0	1	0	0	1	0	0	1	0	0	1	0	0	1
NK[114.042927]NIDNFLNR	Putative uncharacterized protein (Fragment) OS=Mus musculus GN=Rock2 PE=2 SV=1	-0.123795			0.289354			-0.0758043			1.09368			1.41159			1.72077			3	0	0	3	0	0	3	0	0	3	0	0	3	0	0	3	0	0
LIHEK[114.042927]HLLVR	Isoform 2 of MICAL-like protein 1 OS=Mus musculus GN=Micall1	1.08423			0.628164			1.64737			2.49505			0.368079			1.62649			12	4	4	12	4	4	12	4	4	12	4	4	12	4	4	12	4	4
SVSQK[114.042927]VAAAM[15.994915]PVRAADK	SNW domain-containing protein 1 OS=Mus musculus GN=Snw1 PE=1 SV=1	1.23248			0.0928696			-0.352212			1.34649			-1.17318			1.54885			1	0	0	1	0	0	1	0	0	1	0	0	1	0	0	1	0	0
IDALEK[114.042927]AGQK	Putative uncharacterized protein (Fragment) OS=Mus musculus GN=Sptan1 PE=2 SV=1	-0.1782	0.311575		-0.367101	1.72853		0.468891	1.67983		-0.329775	1.9728		1.0058	1.11134		0.772156	2.09929		2	1	0	2	1	0	2	1	0	2	1	0	2	1	0	2	1	0
LAQDK[114.042927]EEMK	Golgin subfamily A member 2 OS=Mus musculus GN=Golga2 PE=1 SV=1	0.756506			-0.204478			0.0617576			1.03569			-0.475855			1.29687			1	0	0	1	0	0	1	0	0	1	0	0	1	0	0	1	0	0
VTTMDAELEFAIQPNTTGK[114.042927]QLFDQVVKTVGLR	Radixin OS=Mus musculus GN=Rdx PE=1 SV=3			-0.704951			0.626842			0.654396			0.235966			0.423536			1.00445	0	0	1	0	0	1	0	0	1	0	0	1	0	0	1	0	0	1
KASAASGEK[114.042927]SLLNGHVK	Jarid2 protein (Fragment) OS=Mus musculus GN=Jarid2 PE=2 SV=1	0.430738			0.729308			1.21119			1.04834			-0.818901			0.742062			1	0	0	1	0	0	1	0	0	1	0	0	1	0	0	1	0	0
QQIANLDK[114.042927]QAK	U4/U6.U5 tri-snRNP-associated protein 2 OS=Mus musculus GN=Usp39 PE=1 SV=2	0.051943			2.23355			2.64483			1.3124			0.0510036			0.720988			1	1	0	1	1	0	1	1	0	1	1	0	1	1	0	1	1	0
FETSK[114.042927]YYVTIIDAPGHR	Elongation factor 1-alpha 1 (Fragment) OS=Mus musculus GN=Eef1a1 PE=1 SV=1	-0.430095			-0.313059			0.741272			0.151926			-0.238683			0.689645			1	0	0	1	0	0	1	0	0	1	0	0	1	0	0	1	0	0
LEC[57.021464]EDIK[114.042927]ALK	Isoform 2 of Proliferation marker protein Ki-67 OS=Mus musculus GN=Mki67	0.708689	0.225937		0.357789	-0.0241767		-0.324429	-0.398005		0.307193	-1.17191		-0.62536	-0.42303		1.16757	0.179773		1	1	0	1	1	0	1	1	0	1	1	0	1	1	0	1	1	0
LFRTK[114.042927]VLLAPLGDDFR	Alpha-mannosidase 2 OS=Mus musculus GN=Man2a1 PE=1 SV=2	1.25872			0.959896			0.0880817			0.669344			0.668273			0.651009			1	0	0	1	0	0	1	0	0	1	0	0	1	0	0	1	0	0
VFQFLNAKC[57.021464]ESAFLSK[114.042927]RNPR	Putative uncharacterized protein OS=Mus musculus GN=Rpl24 PE=2 SV=1	-0.112941			-0.134365			0.807235			1.00168			1.1709			0.639372			1	0	0	1	0	0	1	0	0	1	0	0	1	0	0	1	0	0
IDGFK[114.042927]C[57.021464]FTK	Sorting nexin OS=Mus musculus GN=Snx18 PE=2 SV=1	0.732334			0.32014			0.733591			0.0667066			0.726667			0.462424			2	0	0	2	0	0	2	0	0	2	0	0	2	0	0	2	0	0
VLLTEENK[114.042927]K	Cdc42bpa protein OS=Mus musculus GN=Cdc42bpa PE=2 SV=1	0.319228			0.445841			0.159215			0.192441			-0.245873			0.413104			2	0	0	2	0	0	2	0	0	2	0	0	2	0	0	2	0	0
VTVELK[114.042927]TK	Isoform 2 of Dipeptidyl peptidase 9 OS=Mus musculus GN=Dpp9		-1.13901	1.49392		-1.53862	0.662613		0.0815989	0.538599		-1.18495	2.78954		0.39835	1.54843		1.63985	-0.885468	0	3	1	0	3	1	0	3	1	0	3	1	0	3	1	0	3	1
EIAQNLYEK[114.042927]K	Aminoglycoside phosphotransferase OS=Listeria monocytogenes GN=ERS409707_02666 PE=4 SV=1	0.226044			0.46139			0.520933			0.00951118			0.920986			0.363902			3	2	2	3	2	2	3	2	2	3	2	2	3	2	2	3	2	2
KDVATAQWSPLSTTSK[114.042927]KKSHMAK	Titin OS=Mus musculus GN=Ttn PE=1 SV=1	1.4765			1.21889			0.70487			1.26565			-1.21195			0.289417			1	0	0	1	0	0	1	0	0	1	0	0	1	0	0	1	0	0
LIFAGK[114.042927]QLEDGR	Polyubiquitin-C (Fragment) OS=Mus musculus GN=Ubc PE=4 SV=1	-0.197251			0.530435			-0.600037			0.270714			0.759057			0.0771239			1	0	0	1	0	0	1	0	0	1	0	0	1	0	0	1	0	0
VLLGETGK[114.042927]EK	40S ribosomal protein S11 OS=Mus musculus GN=Rps11 PE=1 SV=3	-0.334418	-0.162858		-0.0669967	-0.33023		0.673781	-0.404841		-0.271127	-0.32512		1.45281	1.19236		1.17046	-1.09687		2	1	0	2	1	0	2	1	0	2	1	0	2	1	0	2	1	0
IIIAEVVNK[114.042927]INR	Unconventional myosin-Ib OS=Mus musculus GN=Myo1b PE=1 SV=3	-0.476426	-0.127809	-0.291437	-1.21438	0.195958	-0.199907	-0.521888	-0.396201	-0.797485	-0.107068	-0.521346	0.231505	-0.924066	-0.706102	0.283083	0.245997	-0.482569	0.185497	1	3	1	1	3	1	1	3	1	1	3	1	1	3	1	1	3	1
NFDK[114.042927]IR	Putative uncharacterized protein (Fragment) OS=Mus musculus GN=Erap1 PE=2 SV=1		0.317441			0.397213			-0.402097			0.966981			0.258873			-0.0335079		0	1	0	0	1	0	0	1	0	0	1	0	0	1	0	0	1	0
LEKLEKPEK[114.042927]EK	Coiled-coil domain-containing protein 80 OS=Mus musculus GN=Ccdc80 PE=1 SV=2	0.168322	0.91196		-0.251662	0.41985		-0.774115	0.273004		-0.490759	-0.274313		0.223336	-0.0678372		-0.346761	0.059946		4	2	0	4	2	0	4	2	0	4	2	0	4	2	0	4	2	0
NHILPVLGMWSIQSITK[114.042927]K	Integrase OS=Listeria monocytogenes serotype 4a (strain M7) GN=LMM7_2707 PE=3 SV=1	0.0589038	-0.331658		0.069211	0.533512		0.300092	0.38664		0.501403	0.168535		1.14048	0.379641		-0.85867	0.555407		2	1	0	2	1	0	2	1	0	2	1	0	2	1	0	2	1	0
KPASEKIM[15.994915]EIK[114.042927]LIKGPK	MKIAA4187 protein (Fragment) OS=Mus musculus GN=Dlg1 PE=2 SV=1	-0.240749			-0.285893			-1.20436			0.865601			-1.04518			-0.166818			1	0	0	1	0	0	1	0	0	1	0	0	1	0	0	1	0	0
K[114.042927]DWKGALEAFSEVQDPHSR	Neutrophil cytosol factor 2 OS=Mus musculus GN=Ncf2 PE=1 SV=1			-0.586542			-0.54912			-0.59272			0.562341			-0.33464			-0.18424	0	0	1	0	0	1	0	0	1	0	0	1	0	0	1	0	0	1
LGLKK[114.042927]MDK	Palmitoyl-protein thioesterase OS=Mus musculus GN=Ppt1 PE=2 SV=1	-0.13096		-0.71602	0.110562		-1.75603	-0.602912		-1.72235	0.353754		-2.17729	-0.0429757		-2.67714	0.256387		-0.658308	1	0	1	1	0	1	1	0	1	1	0	1	1	0	1	1	0	1
KEATAMLEK[114.042927]NPSWGNMILRPGSDSKNYSITIR	Signal-transducing adaptor protein 1 OS=Mus musculus GN=Stap1 PE=1 SV=1	-1.13039			-1.06281			-1.06737			-0.541239			-0.00415658			-0.322115			1	0	0	1	0	0	1	0	0	1	0	0	1	0	0	1	0	0
ENIK[114.042927]ENMK	Phospholipase A2 OS=Mus musculus GN=Pla2g4a PE=1 SV=1	-0.261472			-0.508752			-0.140585			-0.895416			-0.437185			-0.421452			1	0	0	1	0	0	1	0	0	1	0	0	1	0	0	1	0	0
K[114.042927]DLYANNVLSGGTTMYPGIADR	Putative uncharacterized protein OS=Mus musculus GN=Actc1 PE=2 SV=1	-1.15302	0.352098		-0.923306	0.977179		2.14505	-0.386659		0.269898	-0.0834101		4.32718	0.479841		-0.307009	-0.633659		1	1	0	1	1	0	1	1	0	1	1	0	1	1	0	1	1	0
DALAK[114.042927]HIYAK	Unconventional myosin-Va OS=Mus musculus GN=Myo5a PE=1 SV=2	1.30414	1.8135		-1.23078	0.15804		-1.19052	-0.58272		-1.03005	-0.381375		-1.84416	-2.45583		-0.654045	-0.370144		1	4	0	1	4	0	1	4	0	1	4	0	1	4	0	1	4	0
K[114.042927]QMRILM[15.994915]VGLDAAGK	ADP-ribosylation factor 4 OS=Mus musculus GN=Arf4 PE=1 SV=2		0.576143			0.718057			-0.435209			0.200137			0.676841			-0.638596		0	1	0	0	1	0	0	1	0	0	1	0	0	1	0	0	1	0
VK[114.042927]DVQDR	Nesprin-1 OS=Mus musculus GN=Syne1 PE=4 SV=1	-0.287512			-0.741328			-0.229084			-0.00641257			0.403184			-0.687725			2	1	0	2	1	0	2	1	0	2	1	0	2	1	0	2	1	0
VVDDELATRFLETFK[114.042927]ANLENPMR	Pyruvate dehydrogenase protein X component, mitochondrial OS=Mus musculus GN=Pdhx PE=1 SV=1			-2.20321			-0.892799			-1.49365			-1.40508			-2.00867			-0.783184	0	0	1	0	0	1	0	0	1	0	0	1	0	0	1	0	0	1
LIK[114.042927]EELIR	Probable ATP-dependent RNA helicase DDX46 OS=Mus musculus GN=Ddx46 PE=1 SV=2	0.302091	-0.650179		-1.67235	-0.61212		-0.39083	-0.439083		-0.49509	0.15435		-1.79755	-0.648756		-0.529071	-1.1289		3	1	0	3	1	0	3	1	0	3	1	0	3	1	0	3	1	0
K[114.042927]EYTLMK	Claudin domain-containing protein 1 OS=Mus musculus GN=Cldnd1 PE=1 SV=1		1.85783			-2.27192						-1.32225						-1.50027		0	1	0	0	1	0	0	1	0	0	1	0	0	1	0	0	1	0
AAGK[114.042927]GK	MFLJ00343 protein (Fragment) OS=Mus musculus GN=Flna PE=2 SV=1		-0.338721	0.240926		0.570246	0.610312		-1.07809	0.244656		-1.2554	0.658134		-1.33531	1.4166		-2.03493	-1.94625	0	1	1	0	1	1	0	1	1	0	1	1	0	1	1	0	1	1
ILILYGGGSVK[114.042927]K	NADH-dependent alcohol dehydrogenase OS=Listeria monocytogenes GN=BJM71_13675 PE=4 SV=1	-2.37493			-0.359561			-2.19134			-2.40765			-0.524832			-2.16979			1	0	0	1	0	0	1	0	0	1	0	0	1	0	0	1	0	0
VLDK[114.042927]VFR	Melanoma inhibitory activity protein 3 OS=Mus musculus GN=Mia3 PE=1 SV=2	0.360669	-0.108697	-0.0140458	0.0406496	0.0210276	-1.61767	-0.329958	0.516811	-0.620928	0.0269984	0.149579	-1.46331	-1.689	-1.22922	-3.29729	-2.00986	-1.53075	-6.69072	3	3	2	3	3	2	3	3	2	3	3	2	3	3	2	3	3	2

## Sheet: ubiquitinated peptides in EVs
ubiquitinated peptides	protein	WT vs.WT-Lis	KO vs.KO-Lis	WT vs.KO	WT-Lis vs.KO-Lis
QLLEYGK[114.042927]K	>sp|A2AD83|FRMD7_MOUSE FERM domain-containing protein 7 OS=Mus musculus GN=Frmd7 PE=1 SV=1	0.890128	1.10408	-0.847869	-1.31037
VLK[114.042927]QAFGEK	>sp|O08992|SDCB1_MOUSE Syntenin-1 OS=Mus musculus GN=Sdcbp PE=1 SV=1	1.09877	0.68354	0.59088	-0.101756
EVILCK[114.042927]DQDGK	>sp|O08992|SDCB1_MOUSE Syntenin-1 OS=Mus musculus GN=Sdcbp PE=1 SV=1	-0.0909109	0.0510558	0.00530592	0.00463967
K[114.042927]VVRLSDCox	>sp|O70469|DOK2_MOUSE Docking protein 2 OS=Mus musculus GN=Dok2 PE=1 SV=1	-0.0759055	-0.154398	-0.137016	-0.301302
VDK[114.042927]GVVPLAGTNGETTTQGLDGLSER	>sp|P05064|ALDOA_MOUSE Fructose-bisphosphate aldolase A OS=Mus musculus GN=Aldoa PE=1 SV=2	1.65049	1.83402	-0.969268	-1.2499
DALNIETAVK[114.042927]TK	>sp|P07356|ANXA2_MOUSE Annexin A2 OS=Mus musculus GN=Anxa2 PE=1 SV=2	3.2842	3.57882	-1.496	-1.12735
EFPGFLENQK[114.042927]DPLAVDK	>sp|P08207|S10AA_MOUSE Protein S100-A10 OS=Mus musculus GN=S100a10 PE=1 SV=2	7.61749	10.4522	-1.74489	4.76908
GDIEK[114.042927]CLTTIVK	>sp|P10107|ANXA1_MOUSE Annexin A1 OS=Mus musculus GN=Anxa1 PE=1 SV=2	-2.88038	-3.14256	-0.00590123	-0.45856
DLAK[114.042927]DITSDTSGDFRK	>sp|P10107|ANXA1_MOUSE Annexin A1 OS=Mus musculus GN=Anxa1 PE=1 SV=2	-10.5133	-15.39	11.5569	8.96954
K[114.042927]PSELNGEASK	>sp|P15379|CD44_MOUSE CD44 antigen OS=Mus musculus GN=Cd44 PE=1 SV=3	1.29862	1.75587	0.158975	0.323943
GAAQNIIPASTGAAK[114.042927]AVGK	>sp|P16858|G3P_MOUSE Glyceraldehyde-3-phosphate dehydrogenase OS=Mus musculus GN=Gapdh PE=1 SV=2	5.25435	4.40168	-3.84142	-7.89513
DVK[114.042927]LLLLGAGESGK	>sp|P18872|GNAO_MOUSE Guanine nucleotide-binding protein G(o) subunit alpha OS=Mus musculus GN=Gnao1 PE=1 SV=3	-1.414	0.188207	-1.72924	0.356207
EK[114.042927]ADAVYTGLNTR	>sp|P20491|FCERG_MOUSE High affinity immunoglobulin epsilon receptor subunit gamma OS=Mus musculus GN=Fcer1g PE=1 SV=1	-0.461957	-1.20228	0.617127	-0.884013
AEYLK[114.042927]TFK	>sp|P21956|MFGM_MOUSE Lactadherin OS=Mus musculus GN=Mfge8 PE=1 SV=3	0.427762	1.57877	-0.301274	1.61709
K[114.042927]FEFIQDESGGDKEFLGNLDNNSLK	>sp|P21956|MFGM_MOUSE Lactadherin OS=Mus musculus GN=Mfge8 PE=1 SV=3	0.403664	1.02187	0.976791	2.59236
VFQGNLDNNSHK[114.042927]K	>sp|P21956|MFGM_MOUSE Lactadherin OS=Mus musculus GN=Mfge8 PE=1 SV=3	0.729251	0.714721	0.293053	0.525509
K[114.042927]AQQELEEQTR	>sp|P26041|MOES_MOUSE Moesin OS=Mus musculus GN=Msn PE=1 SV=3	1.12886	0.311377	-0.826181	-2.16623
ESTAK[114.042927]QQEDISK	>sp|P30204|MSRE_MOUSE Macrophage scavenger receptor types I and II OS=Mus musculus GN=Msr1 PE=1 SV=3	1.96764	1.92527	-0.10681	-0.391564
WMoxK[114.042927]RYLTYRIYNYTPDMK	>sp|P34960|MMP12_MOUSE Macrophage metalloelastase OS=Mus musculus GN=Mmp12 PE=1 SV=3	-0.481952	-0.232685	-0.0609078	0.630892
VAPEEHPVLLTEAPLNPK[114.042927]ANR	>sp|P60710|ACTB_MOUSE Actin, cytoplasmic 1 OS=Mus musculus GN=Actb PE=1 SV=1	1.6485	1.70579	-0.338106	0.0108877
K[114.042927]MK[114.042927]DTDSEEEIR	>sp|P62204|CALM_MOUSE Calmodulin OS=Mus musculus GN=Calm1 PE=1 SV=2	0.606157	1.35823	-1.66729	1.00197
IK[114.042927]IIAPPER	>sp|P62737|ACTA_MOUSE Actin, aortic smooth muscle OS=Mus musculus GN=Acta2 PE=1 SV=1	2.32074	2.28526	0.579829	-0.336861
DSYVGDEAQSK[114.042927]R	>sp|P62737|ACTA_MOUSE Actin, aortic smooth muscle OS=Mus musculus GN=Acta2 PE=1 SV=1	1.2929	2.17653	0.491682	1.21756
MoxGPGATAGGAEK[114.042927]SNVK	>sp|P62821|RAB1A_MOUSE Ras-related protein Rab-1A OS=Mus musculus GN=Rab1A PE=1 SV=3	1.16403	1.72052	-1.02699	-0.703919
TLTGK[114.042927]TITLEVEPSDTIENVK	>sp|P62984|RL40_MOUSE Ubiquitin-60S ribosomal protein L40 OS=Mus musculus GN=Uba52 PE=1 SV=2	-1.31866	-0.301149	-1.11046	0.100946
LIFAGK[114.042927]QLEDGR	>sp|P62984|RL40_MOUSE Ubiquitin-60S ribosomal protein L40 OS=Mus musculus GN=Uba52 PE=1 SV=2	-0.466079	-0.813944	0.477493	-0.0135103
GGTVK[114.042927]AASGFNATEDAQTLR	>sp|P97429|ANXA4_MOUSE Annexin A4 OS=Mus musculus GN=Anxa4 PE=2 SV=4	3.58183	4.33186	-0.991557	-0.922389
QDAQELYEAGEK[114.042927]R	>sp|P97429|ANXA4_MOUSE Annexin A4 OS=Mus musculus GN=Anxa4 PE=2 SV=4	3.87274	3.87385	-0.284657	-1.20523
ISQK[114.042927]DIEQSIK	>sp|P97429|ANXA4_MOUSE Annexin A4 OS=Mus musculus GN=Anxa4 PE=2 SV=4	-1.6249	-1.49435	0.918159	1.83088
K[114.042927]VVATTQMoxQAADAR	>sp|P97449|AMPN_MOUSE Aminopeptidase N OS=Mus musculus GN=Anpep PE=1 SV=4	2.02378	1.20481	0.486054	-1.0736
ESSLVFDSQSSSISNK[114.042927]ER	>sp|P97449|AMPN_MOUSE Aminopeptidase N OS=Mus musculus GN=Anpep PE=1 SV=4	0.634614	0.790004	0.757728	1.09922
YGEDSK[114.042927]LIYDLK	>sp|Q61035|SYHC_MOUSE Histidine--tRNA ligase, cytoplasmic OS=Mus musculus GN=Hars PE=2 SV=2	0.817524	2.93917	-3.30707	-1.27606
EVPAGK[114.042927]YPFIVTADDGR	>sp|Q61503|5NTD_MOUSE 5'-nucleotidase OS=Mus musculus GN=Nt5e PE=1 SV=2	-0.50148	0.297457	-0.396936	0.795967
EDQSILCTGESGAGK[114.042927]TENTK	>sp|Q61879|MYH10_MOUSE Myosin-10 OS=Mus musculus GN=Myh10 PE=1 SV=2	0.998296	1.21178	-0.79086	-0.878179
VK[114.042927]ELLAFLSEPEILAK	>sp|Q8BR90|CE051_MOUSE UPF0600 protein C5orf51 homolog OS=Mus musculus PE=2 SV=1	-5.16803	-10.5015	10.241	8.70354
SDAAPAASDSK[114.042927]PSSAEPAPSSK	>sp|Q91XV3|BASP1_MOUSE Brain acid soluble protein 1 OS=Mus musculus GN=Basp1 PE=1 SV=3	0.426636	2.01883	-1.25235	0.793245
EEAPK[114.042927]AEPEK	>sp|Q91XV3|BASP1_MOUSE Brain acid soluble protein 1 OS=Mus musculus GN=Basp1 PE=1 SV=3	1.88535	1.89314	-1.50386	-2.24042
AEGAGTEEEGTPK[114.042927]ESEPQAAADATEVK	>sp|Q91XV3|BASP1_MOUSE Brain acid soluble protein 1 OS=Mus musculus GN=Basp1 PE=1 SV=3	0.904099	1.41043	-0.956933	-0.229847
K[114.042927]AEGAGTEEEGTPK	>sp|Q91XV3|BASP1_MOUSE Brain acid soluble protein 1 OS=Mus musculus GN=Basp1 PE=1 SV=3	1.48656	1.36495	-0.251345	-0.387347
K[114.042927]TEAPAAAGPEAK	>sp|Q91XV3|BASP1_MOUSE Brain acid soluble protein 1 OS=Mus musculus GN=Basp1 PE=1 SV=3	0.664807	1.3208	-0.809253	0.329996
DAADGEAK[114.042927]AEEK	>sp|Q91XV3|BASP1_MOUSE Brain acid soluble protein 1 OS=Mus musculus GN=Basp1 PE=1 SV=3	2.24791	0.617702	1.5439	-0.389814
YADLTEDQLPSCESLK[114.042927]DTIAR	>sp|Q9DBJ1|PGAM1_MOUSE Phosphoglycerate mutase 1 OS=Mus musculus GN=Pgam1 PE=1 SV=3	-0.47491	-0.361989	-0.242837	-0.394598
IQK[114.042927]VLK	>sp|Q9JJ11|TACC3_MOUSE Transforming acidic coiled-coil-containing protein 3 OS=Mus musculus GN=Tacc3 PE=1 SV=1	0.165772	1.65797	-1.63771	-0.0751814
DTIALLCK[114.042927]PEPELNAAIPSANPAK	>sp|Q9WU78|PDC6I_MOUSE Programmed cell death 6-interacting protein OS=Mus musculus GN=Pdcd6ip PE=1 SV=3	0.288139	0.0158221	0.350769	0.155213
LIAVK[114.042927]R	>tr|D3Z5T8|D3Z5T8_MOUSE Protein 4930407I10Rik OS=Mus musculus GN=4930407I10Rik PE=4 SV=2	2.49624	1.15562	-0.85966	-4.54651
LK[114.042927]AEVTEAARQRSQVEEELFSVR	>tr|Q6S387|Q6S387_MOUSE Plectin 8 OS=Mus musculus GN=Plec PE=2 SV=1	-0.233002	-1.05226	1.33204	0.573635
QIINK[114.042927]FSK	>tr|T2KVJ5|T2KVJ5_LISMN Transcriptional antiterminator, PTS system IIA 2 domain protein OS=Listeria monocytogenes EGD GN=LMON_0877 PE=4 SV=1	0.748079	0.90562	-0.743367	-1.21531
DVEK[114.042927]SK	>tr|T2KY08|T2KY08_LISMN N-Acetyl-D-glucosamine ABC transport system, sugar-binding protein OS=Listeria monocytogenes EGD GN=LMON_1795 PE=4 SV=1	-0.770206	-0.0613729	-2.2558	-2.28469
DEK[114.042927]VPK	>tr|T2L072|T2L072_LISMN Uncharacterized protein OS=Listeria monocytogenes EGD GN=LMON_2625 PE=4 SV=1	2.08942	3.71008	-2.47705	-1.8184

## Sheet: acetylated peptides in DCs
acetylated peptide	protein	Zp2q_Exp_1 Zq_WT/WTp	Zp2q_Exp_2 Zq_WT/WTp	Zp2q_Exp 3 Zq_WT/WTp	Zp2q_Exp_1 Zq_KO/WTp	Zp2q_Exp_2 Zq_KO/WTp	Zp2q_Exp 3 Zq_KO/WTp	Zp2q_Exp_1 Zq_WT_4h_Lis/WTp	Zp2q_Exp_2 Zq_WT_4h_Lis/WTp	Zp2q_Exp 3 Zq_WT_4h_Lis/WTp	Zp2q_Exp_1 Zq_KO_4h_Lis/WTp	Zp2q_Exp_2 Zq_KO_4h_Lis/WTp	Zp2q_Exp3 Zq_KO_4h_Lis/WTp	Zp2q_Exp_1 Zq_WT_12h_Lis/WTp	Zp2q_Exp_2 Zq_WT_12h_Lis/WTp	Zp2q_Exp 3 Zq_WT_12h_Lis/WTp	Zp2q_Exp_1 Zq_KO_12h_Lis/WTp	Zp2q_Exp_2 Zq_KO_12h_Lis/WTp	Zp2q_Exp 3 Zq_KO_12h_Lis/WTp	n scans_Exp_1 Zq_WT/WTp	n scans_Exp_2 Zq_WT/WTp	n scans_Exp 3 Zq_WT/WTp	n scans_Exp_1 Zq_KO/WTp	n scans_Exp_2 Zq_KO/WTp	n scans_Exp 3 Zq_KO/WTp	n scans_Exp_1 Zq_WT_4h_Lis/WTp	n scans_Exp_2 Zq_WT_4h_Lis/WTp	n scans_Exp 3 Zq_WT_4h_Lis/WTp	n scans_Exp_1 Zq_KO_4h_Lis/WTp	n scans_Exp_2 Zq_KO_4h_Lis/WTp	n scans_Exp3 Zq_KO_4h_Lis/WTp	n scans_Exp_1 Zq_WT_12h_Lis/WTp	n scans_Exp_2 Zq_WT_12h_Lis/WTp	n scans_Exp 3 Zq_WT_12h_Lis/WTp	n scans_Exp_1 Zq_KO_12h_Lis/WTp	n scans_Exp_2 Zq_KO_12h_Lis/WTp	n scans_Exp 3 Zq_KO_12h_Lis/WTp
GLGK[42.010565]GGAK[42.010565]R	>tr|B2RTM0|B2RTM0_MOUSE Histone H4 OS=Mus musculus GN=Hist2h4 PE=1 SV=1	-2.13655	0.596691	1.25993	-3.56016	-1.96552	-3.08045	-2.68798	-1.38859	-2.60535	-2.26033	-1.46242	-1.05299	-6.41674	-4.27105	-3.58757	-4.86089	-3.34753	-2.78648	9	7	6	9	7	6	9	7	6	9	7	6	9	7	6	9	7	6
GGK[42.010565]GLGK[42.010565]GGAK	>tr|B2RTM0|B2RTM0_MOUSE Histone H4 OS=Mus musculus GN=Hist2h4 PE=1 SV=1			1.7898			-0.903289			-1.81435			-0.307274			-3.27127			-4.2097			1			1			1			1			1			1
IVEMSTSK[42.010565]TGK	>sp|Q8BGY2|IF5A2_MOUSE Eukaryotic translation initiation factor 5A-2 OS=Mus musculus GN=Eif5a2 PE=1 SV=3		1.96736			2.57769			3.27111			2.13221			-2.72024			-2.7185			1			1			1			1			1			1
QLATK[42.010565]AAR	>sp|P68433|H31_MOUSE Histone H3.1 OS=Mus musculus GN=Hist1h3a PE=1 SV=2	-0.981359		-0.363247	-1.94518		1.40811	2.69935		1.02198	-0.570477		-2.28179	-3.07299		-1.75379	-2.49291		-5.17487	4	6	5	4	6	5	4	6	5	4	6	5	4	6	5	4	6	5
VEAK[42.010565]FINYVK	>tr|Q5SQB7|Q5SQB7_MOUSE MCG68069 OS=Mus musculus GN=Npm1 PE=1 SV=1		-1.87941	-0.395792		0.267751	-1.39148		-2.00387	0.488741		-0.969034	0.262755		-1.82645	-2.79418		-0.284167	-0.488721		1	3		1	3		1	3		1	3		1	3		1	3
AGK[42.010565]DSGK[42.010565]AK	>sp|P0C0S6|H2AZ_MOUSE Histone H2A.Z OS=Mus musculus GN=H2afz PE=1 SV=2		2.0949			2.72664			-1.23444			-0.847538			-2.17048			-1.7674			1			1			1			1			1			1
MDK[42.010565]NELVQK	>sp|P63101|1433Z_MOUSE 14-3-3 protein zeta/delta OS=Mus musculus GN=Ywhaz PE=1 SV=1		0.789846			-0.208572			0.399			-0.644677			-2.16078			-0.126715			2			2			2			2			2			2
DFLAGGVAAAISK[42.010565]TAVAPIER	>sp|P51881|ADT2_MOUSE ADP/ATP translocase 2 OS=Mus musculus GN=Slc25a5 PE=1 SV=3		-0.530611			-1.76056			-2.37891			-2.129			-2.10766			-1.81153			1			1			1			1			1			1
K[42.010565]AVTK[42.010565]VQK	>sp|Q64525|H2B2B_MOUSE Histone H2B type 2-B OS=Mus musculus GN=Hist2h2bb PE=1 SV=3	-0.852645	1.1068	-1.35887	-1.62819	0.0086137	-0.68026	-3.07398	-0.93192	-2.07413	-1.36561	-0.867531	0.236917	-1.1365	-2.82466	-1.86235	-0.99815	-1.72623	-0.736198	1	2	1	1	2	1	1	2	1	1	2	1	1	2	1	1	2	1
KQLATK[42.010565]AAR	>sp|P68433|H31_MOUSE Histone H3.1 OS=Mus musculus GN=Hist1h3a PE=1 SV=2	-1.59614	2.52886	1.78202	0.0443959	-2.76342	-4.21488	-5.98768	-3.09885	-3.52878	-0.795434	-4.36431	-0.28473	3.10618	-7.87175	-1.00635	-1.87844	-3.36884	0.657596	1	1	1	1	1	1	1	1	1	1	1	1	1	1	1	1	1	1
GGK[42.010565]GLGK[42.010565]GGAK[42.010565]R	>tr|B2RTM0|B2RTM0_MOUSE Histone H4 OS=Mus musculus GN=Hist2h4 PE=1 SV=1	-0.971911	1.8086	0.125631	-0.976058	-0.570119	-1.89574	-2.33741	-0.425622	-1.95407	-1.09939	1.16774	-1.7404	-2.63359	-1.07601	-2.04077	-4.47421	0.666054	-2.36692	1	4	2	1	4	2	1	4	2	1	4	2	1	4	2	1	4	2
EIAQDFK[42.010565]TDLR	>sp|P68433|H31_MOUSE Histone H3.1 OS=Mus musculus GN=Hist1h3a PE=1 SV=2		-0.85075			-0.722518			0.756541			2.20829			-1.76475			-0.1405			2			2			2			2			2			2
SVTLLVK[42.010565]GPNK	>tr|Q3TI05|Q3TI05_MOUSE Chaperonin containing Tcp1, subunit 6a (Zeta) OS=Mus musculus GN=Cct6a PE=2 SV=1		-2.04439			-1.65111			2.06341			1.61528			-1.32781			0.792237			1			1			1			1			1			1
GK[42.010565]MSSYAFFVQTCR	>sp|P30681|HMGB2_MOUSE High mobility group protein B2 OS=Mus musculus GN=Hmgb2 PE=1 SV=3		-1.87851			-0.200147			-1.30278			-1.02138			-1.20627			-1.35628			1			1			1			1			1			1
DVAGDIFHQQCK[42.010565]R	>sp|Q00612|G6PD1_MOUSE Glucose-6-phosphate 1-dehydrogenase X OS=Mus musculus GN=G6pdx PE=1 SV=3		-1.24361			-0.28941			-1.80541			-1.38415			-1.02444			0.397498			1			1			1			1			1			1
KQLATK[42.010565]AAR	>sp|P68433|H31_MOUSE Histone H3.1 OS=Mus musculus GN=Hist1h3a PE=1 SV=2		0.657488	-0.301973		4.10161	-3.81839		4.45897	-0.233693		1.45635	0.409899		-0.418929	-1.62009		0.595286	-0.812524		17	8		17	8		17	8		17	8		17	8		17	8
K[42.010565]FAADAIK	>sp|Q93092|TALDO_MOUSE Transaldolase OS=Mus musculus GN=Taldo1 PE=1 SV=2		0.231775			-0.732989			0.417809			0.392026			-1.01672			-0.424112			1			1			1			1			1			1
DVDGVTDINLGK[42.010565]LVR	>sp|Q3V3R1|C1TM_MOUSE Monofunctional C1-tetrahydrofolate synthase, mitochondrial OS=Mus musculus GN=Mthfd1l PE=1 SV=2		-1.61818	0.874546		-1.47794	2.05318		0.0457536	0.982116		-1.41149	1.88126		-2.02427	0.0678387		-3.27182	1.0727		1	1		1	1		1	1		1	1		1	1		1	1
SSQPLASK[42.010565]QEK	>sp|P17095|HMGA1_MOUSE High mobility group protein HMG-I/HMG-Y OS=Mus musculus GN=Hmga1 PE=1 SV=4		1.54774			0.379784			0.0552625			1.02874			-0.91925			0.923549			1			1			1			1			1			1
ALQASALK[42.010565]AWGGK	>tr|Q5FWB7|Q5FWB7_MOUSE Fructose-bisphosphate aldolase OS=Mus musculus GN=Aldoa PE=1 SV=1			-0.191848			0.0658405			-0.0591738			-0.873821			-0.915206			-0.143871			1			1			1			1			1			1
AQQALVQK[42.010565]R	>tr|Q5I0W0|Q5I0W0_MOUSE ATP synthase, H+ transporting, mitochondrial F0 complex, subunit b, isoform 1 OS=Mus musculus GN=Atp5f1 PE=1 SV=1		-1.0984			-0.5421			0.272733			0.162885			-0.863135			-0.552597			1			1			1			1			1			1
ILK[42.010565]VIR	>sp|P11499|HS90B_MOUSE Heat shock protein HSP 90-beta OS=Mus musculus GN=Hsp90ab1 PE=1 SV=3		-1.1607			-1.3859			0.0465209			0.723905			-0.774629			-0.164172			1			1			1			1			1			1
VLDSGAPIK[42.010565]IPVGPETLGR	>sp|P56480|ATPB_MOUSE ATP synthase subunit beta, mitochondrial OS=Mus musculus GN=Atp5b PE=1 SV=2			0.48563			-0.347681			0.0127136			0.73482			-0.724277			0.465947			1			1			1			1			1			1
K[42.010565]QLATK[42.010565]AAR	>sp|P68433|H31_MOUSE Histone H3.1 OS=Mus musculus GN=Hist1h3a PE=1 SV=2	-1.19	0.23295	-0.820553	-1.49336	3.49472	2.07148	1.36964	5.41416	3.74	2.149	2.94902	2.30968	-1.00335	0.0445571	-1.1518	-4.61958	-2.12023	-2.15879	16	17	14	17	17	14	16	17	14	16	17	14	14	17	14	15	17	14
DSYVGDEAQSK[42.010565]R	>sp|P68033|ACTC_MOUSE Actin, alpha cardiac muscle 1 OS=Mus musculus GN=Actc1 PE=1 SV=1	-1.03138		1.54247	1.59193		-0.601937	0.183393		0.0482517	-1.29833		0.546566	-0.546922		-0.851118	-0.953283		-1.5864	1		1	1		1	1		1	1		1	1		1	1		1
K[42.010565]DLYANNVLSGGTTMYPGIADR	>sp|P68033|ACTC_MOUSE Actin, alpha cardiac muscle 1 OS=Mus musculus GN=Actc1 PE=1 SV=1	0.691297			1.19124			-0.280825			0.811204			-0.676327			-0.720645			2			2			2			2			2			2
GLLK[42.010565]ALK	>sp|Q9Z1Q5|CLIC1_MOUSE Chloride intracellular channel protein 1 OS=Mus musculus GN=Clic1 PE=1 SV=3		0.733169			0.817513			1.35252			0.18612			-0.64689			1.03093			1			1			1			1			1			1
EGDVVK[42.010565]R	>sp|Q03265|ATPA_MOUSE ATP synthase subunit alpha, mitochondrial OS=Mus musculus GN=Atp5a1 PE=1 SV=1		1.93786			1.69375			0.54715			1.70175			-0.497068			1.58348			1			1			1			1			1			1
THGEAK[42.010565]K	>sp|P09405|NUCL_MOUSE Nucleolin OS=Mus musculus GN=Ncl PE=1 SV=2			-0.403999			1.11093			0.592477			0.468159			-0.474015			-1.90004			1			1			1			1			1			1
K[42.010565]QLATK	>sp|P68433|H31_MOUSE Histone H3.1 OS=Mus musculus GN=Hist1h3a PE=1 SV=2		1.74386			1.01933			0.991115			1.71189			-0.345809			-0.539429			1			1			1			1			1			1
SLHDALCVVK[42.010565]R	>sp|P11983|TCPA_MOUSE T-complex protein 1 subunit alpha OS=Mus musculus GN=Tcp1 PE=1 SV=3			-0.853457			-0.975894			-0.789569			1.25298			-0.340113			-1.86466			1			1			1			1			1			1
EITALAPSTMK[42.010565]IK	>sp|P68033|ACTC_MOUSE Actin, alpha cardiac muscle 1 OS=Mus musculus GN=Actc1 PE=1 SV=1		1.01539	1.22368		0.0777775	-0.0209148		1.04375	1.76888		1.42419	0.815656		-0.588737	-0.0240841		1.83279	1.34256		1	1		1	1		1	1		1	1		1	1		1	1
VIGAK[42.010565]K[42.010565]DQYFLDK	>tr|Q1HL32|Q1HL32_MOUSE Structural maintenance of chromosomes protein OS=Mus musculus GN=Smc3 PE=1 SV=1		1.18314			-1.70703			-0.145205			-1.39785			-0.26204			-1.11242			1			1			1			1			1			1
SIVDNWPENHVK[42.010565]AVVVTDGER	>sp|Q99KE1|MAOM_MOUSE NAD-dependent malic enzyme, mitochondrial OS=Mus musculus GN=Me2 PE=1 SV=1			0.900821			0.849273			-0.35655			2.0757			-0.242517			2.51409			1			1			1			1			1			1
AVTK[42.010565]VQK	>sp|Q64525|H2B2B_MOUSE Histone H2B type 2-B OS=Mus musculus GN=Hist2h2bb PE=1 SV=3			1.82519			1.08019			-0.576166			0.690688			-0.22587			0.615352			1			1			1			1			1			1
K[42.010565]STGGK[42.010565]APR	>sp|P68433|H31_MOUSE Histone H3.1 OS=Mus musculus GN=Hist1h3a PE=1 SV=2	-1.93353	0.640898	-1.59802	-2.08795	0.912852	3.26144	1.29279	0.0482563	1.85598	0.563244	-0.182032	1.32195	-0.977321	-0.393734	0.797398	-3.50765	-1.66018	-1.64969	3	2	2	3	2	2	3	2	2	3	2	2	3	2	2	3	2	2
SGVSLAALK[42.010565]K	>tr|Q5SZA3|Q5SZA3_MOUSE Histone cluster 1, H1c OS=Mus musculus GN=Hist1h1c PE=1 SV=1		-0.448209			0.126452			0.683281			1.19847			-0.156437			-0.56845			1			1			1			1			1			1
GVNLPGAAVDLPAVSEK[42.010565]DIQDLK	>sp|P52480|KPYM_MOUSE Pyruvate kinase PKM OS=Mus musculus GN=Pkm PE=1 SV=4			-0.157722			0.216196			-0.105758			-0.334168			0.023296			0.251026			1			1			1			1			1			1
IK[42.010565]IIAPPER	>sp|P68033|ACTC_MOUSE Actin, alpha cardiac muscle 1 OS=Mus musculus GN=Actc1 PE=1 SV=1		-1.13766	0.134292		-1.59137	0.187012		-1.08643	0.175548		-0.611306	0.638491		0.759357	-0.578901		-1.16008	0.796012		1	1		1	1		1	1		1	1		1	1		1	1
EK[42.010565]DDIQR	>sp|Q61233|PLSL_MOUSE Plastin-2 OS=Mus musculus GN=Lcp1 PE=1 SV=4		1.78063			0.962306			0.617807			1.93338			0.208128			0.735511			1			1			1			1			1			1
GIVEFSGK[42.010565]PAAR	>tr|Q4FK11|Q4FK11_MOUSE Nono protein OS=Mus musculus GN=Nono PE=2 SV=1		0.0102537			-1.52345			-2.30178			0.0429167			0.248505			-2.01326			1			1			1			1			1			1
FVNVVPTFGK[42.010565]K	>sp|P62862|RS30_MOUSE 40S ribosomal protein S30 OS=Mus musculus GN=Fau PE=1 SV=1		1.28364			1.24694			1.69594			1.194			0.351989			-0.79803			1			1			1			1			1			1
TVDGPSGK[42.010565]LWR	>sp|P16858|G3P_MOUSE Glyceraldehyde-3-phosphate dehydrogenase OS=Mus musculus GN=Gapdh PE=1 SV=2		-0.438788	0.301508		-0.533114	-0.440338		-0.897318	1.21288		0.49601	1.08043		-0.0383397	0.870791		1.16532	1.11336		3	1		3	1		3	1		3	1		3	1		3	1
SVEAAAELSAK[42.010565]DLK	>tr|Q66JR8|Q66JR8_MOUSE Ptms protein OS=Mus musculus GN=Ptms PE=2 SV=1		-0.389162	-1.22464		-0.556501	-0.178651		-2.07201	-0.431946		1.40277	0.281784		1.34204	-0.424482		1.22935	-0.933243		2	1		2	1		2	1		2	1		2	1		2	1
SDPIMLLK[42.010565]DR	>sp|P35486|ODPA_MOUSE Pyruvate dehydrogenase E1 component subunit alpha, somatic form, mitochondrial OS=Mus musculus GN=Pdha1 PE=1 SV=1		0.810981	-0.742794		-0.019168	0.864486		-0.705244	0.819959		-0.717427	1.6321		0.682375	0.345753		-0.428317	2.19608		1	1		1	1		1	1		1	1		1	1		1	1
DGADFAK[42.010565]WR	>sp|P05063|ALDOC_MOUSE Fructose-bisphosphate aldolase C OS=Mus musculus GN=Aldoc PE=1 SV=4		-1.06952	1.28785		-1.85742	1.48996		0.0439188	0.446275		0.0164634	1.58711		-0.692838	1.73743		-1.50049	1.63413		1	1		1	1		1	1		1	1		1	1		1	1
DIIFAVK[42.010565]K	>sp|Q9D051|ODPB_MOUSE Pyruvate dehydrogenase E1 component subunit beta, mitochondrial OS=Mus musculus GN=Pdhb PE=1 SV=1		2.37809			1.55224			0.269387			0.382126			0.632504			0.948508			1			1			1			1			1			1
SEIDMNEIK[42.010565]VFYQK	>sp|P10107|ANXA1_MOUSE Annexin A1 OS=Mus musculus GN=Anxa1 PE=1 SV=2		0.94339	1.10494		-0.626612	-0.608048		-0.800543	1.53206		0.551782	0.918311		0.745112	0.584003		1.44049	0.982906		1	1		1	1		1	1		1	1		1	1		1	1
DISLSEYK[42.010565]GK	>sp|P35700|PRDX1_MOUSE Peroxiredoxin-1 OS=Mus musculus GN=Prdx1 PE=1 SV=1		1.38354			1.11788			-0.0169113			2.71131			0.730027			-0.588177			1			1			1			1			1			1
GILAADESTGSIAK[42.010565]R	>tr|Q5FWB7|Q5FWB7_MOUSE Fructose-bisphosphate aldolase OS=Mus musculus GN=Aldoa PE=1 SV=1		0.326368			-1.32105			1.28209			0.174751			1.65396			0.127707			1			1			1			1			1			1
K[42.010565]FPGIK	>sp|Q9R0P5|DEST_MOUSE Destrin OS=Mus musculus GN=Dstn PE=1 SV=3		0.460133			0.970642			0.755919			1.46627			1.70463			1.03764			1			1			1			1			1			1
LVEDLK[42.010565]TR	>sp|P26443|DHE3_MOUSE Glutamate dehydrogenase 1, mitochondrial OS=Mus musculus GN=Glud1 PE=1 SV=1		1.63544			-0.0256801			1.32998			1.39952			1.73511			3.17273			1			1			1			1			1			1
LK[42.010565]KEIEELK	>sp|P31230|AIMP1_MOUSE Aminoacyl tRNA synthase complex-interacting multifunctional protein 1 OS=Mus musculus GN=Aimp1 PE=1 SV=2	0.823635			1.15584			1.68163			0.717217			1.77324			1.78055			1			1			1			1			1			1
EIFQNEK[42.010565]R	>sp|Q61941|NNTM_MOUSE NAD(P) transhydrogenase, mitochondrial OS=Mus musculus GN=Nnt PE=1 SV=2		0.659972			0.955905			3.78357			-0.0285808			1.93964			2.32155			1			1			1			1			1			1
DGLQNEK[42.010565]SIVPTPVK	>sp|P38060|HMGCL_MOUSE Hydroxymethylglutaryl-CoA lyase, mitochondrial OS=Mus musculus GN=Hmgcl PE=1 SV=2		1.64407	0.368708		1.97151	0.992097		2.33639	0.407465		2.23042	1.23827		2.24439	1.80928		4.23025	2.15184		2	1		2	1		2	1		2	1		2	1		2	1
LEDK[42.010565]LR	>sp|Q6A065|CE170_MOUSE Centrosomal protein of 170 kDa OS=Mus musculus GN=Cep170 PE=1 SV=2		0.389508			0.925693			0.466709			-1.72966			2.12466			-1.61896			1			1			1			1			1			1
KSTGGK[42.010565]APR	>sp|P68433|H31_MOUSE Histone H3.1 OS=Mus musculus GN=Hist1h3a PE=1 SV=2			2.89537			0.605914			0.344433			0.930001			2.21643			2.02578			1			1			1			1			1			1
HELQANCYEEVK[42.010565]DR	>sp|P18760|COF1_MOUSE Cofilin-1 OS=Mus musculus GN=Cfl1 PE=1 SV=3			0.373676			2.20873			2.74498			1.68334			2.28688			0.973152			1			1			1			1			1			1
K[42.010565]YVIYIER	>sp|P61255|RL26_MOUSE 60S ribosomal protein L26 OS=Mus musculus GN=Rpl26 PE=1 SV=1		-1.20175			-0.0293666			1.39673			-0.288493			5.41119			-0.427118			2			2			2			2			2			2

## Sheet: acetylated peptides in EVs
acetylated peptide	protein	WT vs.WT-Lis	KO vs.KO-Lis	WT vs.KO	WT-Lis vs.KO-Lis
NNK[42.010565]QRQEICoxQNYK	>tr|Q3UI56|Q3UI56_MOUSE Annexin OS=Mus musculus GN=Anxa6 PE=2 SV=1	-6.88602	-6.20747	-1.0257	1.47868
SLMoxLHYEFLQRVK[42.010565]SLPLEYSYGEYR	>sp|Q8BH35|CO8B_MOUSE Complement component C8 beta chain OS=Mus musculus GN=C8b PE=1 SV=1	-3.54308	-3.40577	-0.968459	-0.481655
ISVGK[42.010565]ASK	>sp|Q07113|MPRI_MOUSE Cation-independent mannose-6-phosphate receptor OS=Mus musculus GN=Igf2r PE=1 SV=1	-0.385505	-2.97383	0.317707	-3.8464
YARVEK[42.010565]IPGGIIEDSCoxVLR	>sp|P80318|TCPG_MOUSE T-complex protein 1 subunit gamma OS=Mus musculus GN=Cct3 PE=1 SV=1	-1.12454	-1.76018	0.076744	-0.789104
AAWGK[42.010565]IGGHGAEYGAEALER	>sp|P01942|HBA_MOUSE Hemoglobin subunit alpha OS=Mus musculus GN=Hba PE=1 SV=2	-1.90174	-0.128288	-0.650764	2.05502
AAQEEYIK[42.010565]RALANSLACoxQGK	>sp|P05064|ALDOA_MOUSE Fructose-bisphosphate aldolase A OS=Mus musculus GN=Aldoa PE=1 SV=2	-3.44521	1.79118	-3.474	0.184479
GLFIIDDK[42.010565]GVLRQITLNDLPVGR	>sp|O08807|PRDX4_MOUSE Peroxiredoxin-4 OS=Mus musculus GN=Prdx4 PE=1 SV=1	-1.44097	-0.0631839	-2.1123	-0.258716
AGAK[42.010565]EKTGGK	>tr|A0ZVB6|A0ZVB6_MOUSE TBP-associated factor 170 OS=Mus musculus GN=Btaf1 PE=2 SV=1	-0.100253	-0.748109	-1.28195	-3.32948
MEAIAK[42.010565]YDFKATADDELSFK	>sp|Q60631|GRB2_MOUSE Growth factor receptor-bound protein 2 OS=Mus musculus GN=Grb2 PE=1 SV=1	-0.618224	-0.150383	-0.940352	-0.785964
MDK[42.010565]NELVQK	>sp|P63101|1433Z_MOUSE 14-3-3 protein zeta/delta OS=Mus musculus GN=Ywhaz PE=1 SV=1	-1.04163	0.425667	-0.797813	1.09602
IIESAENEYQTAISENYK[42.010565]TMoxSDTTFK	>tr|Q3UJV2|Q3UJV2_MOUSE Putative uncharacterized protein OS=Mus musculus GN=Capza1 PE=2 SV=1	-0.175729	-0.324126	0.64752	0.734913
HVMTNLGEK[42.010565]LTDEEVDEMIR	>sp|P62204|CALM_MOUSE Calmodulin OS=Mus musculus GN=Calm1 PE=1 SV=2	0.852065	-0.630055	0.659806	0.344211
QSK[42.010565]GLVEK	>sp|Q8BMS1|ECHA_MOUSE Trifunctional enzyme subunit alpha, mitochondrial OS=Mus musculus GN=Hadha PE=1 SV=1	0.759682	-0.471244	1.24492	-0.566777
CoxK[42.010565]VTATPLMTAK	>sp|Q8C8T8|TSR2_MOUSE Pre-rRNA-processing protein TSR2 homolog OS=Mus musculus GN=Tsr2 PE=2 SV=1	0.73398	0.323622	-0.350979	-1.59526
IGFK[42.010565]LGVRPSQGGEAPR	>sp|P11276|FINC_MOUSE Fibronectin OS=Mus musculus GN=Fn1 PE=1 SV=4	-0.0202021	1.16681	-0.271284	1.70592
EQWK[42.010565]EVHKQVVDSAYEVIK	>sp|P06151|LDHA_MOUSE L-lactate dehydrogenase A chain OS=Mus musculus GN=Ldha PE=1 SV=3	0.0340702	1.75294	-1.67371	0.393283
SALACoxSK[42.010565]DVWILNRYLSYTLNPDYIR	>sp|P97449|AMPN_MOUSE Aminopeptidase N OS=Mus musculus GN=Anpep PE=1 SV=4	1.03992	2.73655	1.4525	2.18845
NLQNK[42.010565]TK	>tr|J3QNB8|J3QNB8_MOUSE Tumor necrosis factor alpha-induced protein 8 OS=Mus musculus GN=Tnfaip8 PE=4 SV=1	2.9338	2.62352	0.290111	-0.969864
