# Supplementary material for: Extracellular vesicles from Listeria monocytogenes-infected dendritic cells alert the innate immune response
Source: Front Immunol. 2022 Sep 5;13:946358. doi: 10.3389/fimmu.2022.946358 (PMC9483171; doi:10.3389/fimmu.2022.946358)
Supplement: Supplementary file 2 [file DataSheet_2.zip › Supplementary Material/Table S8.XLSX]

## Sheet: ubiquitinated proteins in DCs
#term ID	term description	observed gene count	background gene count	strength	false discovery rate	matching proteins in your network (IDs)	matching proteins in your network (labels)
KW-0597	Phosphoprotein	32	7551	0.39	1.78e-07	10090.ENSMUSP00000000590,10090.ENSMUSP00000003521,10090.ENSMUSP00000011058,10090.ENSMUSP00000018561,10090.ENSMUSP00000020904,10090.ENSMUSP00000021428,10090.ENSMUSP00000022429,10090.ENSMUSP00000023269,10090.ENSMUSP00000031171,10090.ENSMUSP00000033310,10090.ENSMUSP00000033699,10090.ENSMUSP00000039440,10090.ENSMUSP00000042053,10090.ENSMUSP00000042457,10090.ENSMUSP00000048470,10090.ENSMUSP00000064280…	Rdx,Rps11,Pdhx,Myo1b,Rock2,Snw1,Arf4,Rpl24,Stap1,Mki67,Flna,Syne1,Micall1,Eef1a1,Rbm25,Dlg1,Usp39,Mia3,Pla2g4a,Pgrmc1,Man2a1,Rnf213,Ccdc80,Ttn,Sptan1,Cdc42bpa,Golga2,Ubc,Myo5a,Ddx46,Jarid2,Ncf2
KW-1017	Isopeptide bond	12	1442	0.68	0.00094	10090.ENSMUSP00000018561,10090.ENSMUSP00000021428,10090.ENSMUSP00000023269,10090.ENSMUSP00000033310,10090.ENSMUSP00000033699,10090.ENSMUSP00000048470,10090.ENSMUSP00000064515,10090.ENSMUSP00000070868,10090.ENSMUSP00000091429,10090.ENSMUSP00000097097,10090.ENSMUSP00000115578,10090.ENSMUSP00000133245	Myo1b,Snw1,Rpl24,Mki67,Flna,Rbm25,Usp39,Pla2g4a,Rnf213,Ccdc80,Ubc,Ddx46
KW-0009	Actin-binding	6	261	1.13	0.0011	10090.ENSMUSP00000000590,10090.ENSMUSP00000018561,10090.ENSMUSP00000033699,10090.ENSMUSP00000039440,10090.ENSMUSP00000097797,10090.ENSMUSP00000116028	Rdx,Myo1b,Flna,Syne1,Sptan1,Myo5a
KW-0832	Ubl conjugation	13	2100	0.56	0.004	10090.ENSMUSP00000018561,10090.ENSMUSP00000021428,10090.ENSMUSP00000023269,10090.ENSMUSP00000033310,10090.ENSMUSP00000033699,10090.ENSMUSP00000042457,10090.ENSMUSP00000048470,10090.ENSMUSP00000064515,10090.ENSMUSP00000070868,10090.ENSMUSP00000091429,10090.ENSMUSP00000097097,10090.ENSMUSP00000115578,10090.ENSMUSP00000133245	Myo1b,Snw1,Rpl24,Mki67,Flna,Eef1a1,Rbm25,Usp39,Pla2g4a,Rnf213,Ccdc80,Ubc,Ddx46
KW-0728	SH3 domain	5	218	1.12	0.0042	10090.ENSMUSP00000064280,10090.ENSMUSP00000064801,10090.ENSMUSP00000097797,10090.ENSMUSP00000104864,10090.ENSMUSP00000140404	Dlg1,Mia3,Sptan1,Snx18,Ncf2
KW-0112	Calmodulin-binding	4	142	1.21	0.0103	10090.ENSMUSP00000018561,10090.ENSMUSP00000097561,10090.ENSMUSP00000097797,10090.ENSMUSP00000116028	Myo1b,Ttn,Sptan1,Myo5a
KW-0963	Cytoplasm	18	4763	0.34	0.0297	10090.ENSMUSP00000000590,10090.ENSMUSP00000020904,10090.ENSMUSP00000031171,10090.ENSMUSP00000033699,10090.ENSMUSP00000039440,10090.ENSMUSP00000042457,10090.ENSMUSP00000046604,10090.ENSMUSP00000048470,10090.ENSMUSP00000064280,10090.ENSMUSP00000070868,10090.ENSMUSP00000087736,10090.ENSMUSP00000091429,10090.ENSMUSP00000097561,10090.ENSMUSP00000097797,10090.ENSMUSP00000106746,10090.ENSMUSP00000109004…	Rdx,Rock2,Stap1,Flna,Syne1,Eef1a1,Dpp9,Rbm25,Dlg1,Pla2g4a,Actc1,Rnf213,Ttn,Sptan1,Cdc42bpa,Golga2,Ubc,Ncf2
KW-0653	Protein transport	6	586	0.77	0.0327	10090.ENSMUSP00000022429,10090.ENSMUSP00000042053,10090.ENSMUSP00000064801,10090.ENSMUSP00000104864,10090.ENSMUSP00000109004,10090.ENSMUSP00000116028	Arf4,Micall1,Mia3,Snx18,Golga2,Myo5a
KW-0117	Actin capping	2	19	1.79	0.0358	10090.ENSMUSP00000000590,10090.ENSMUSP00000097797	Rdx,Sptan1
KW-0547	Nucleotide-binding	10	1749	0.52	0.0358	10090.ENSMUSP00000018561,10090.ENSMUSP00000020904,10090.ENSMUSP00000022429,10090.ENSMUSP00000033310,10090.ENSMUSP00000042457,10090.ENSMUSP00000087736,10090.ENSMUSP00000097561,10090.ENSMUSP00000106746,10090.ENSMUSP00000116028,10090.ENSMUSP00000133245	Myo1b,Rock2,Arf4,Mki67,Eef1a1,Actc1,Ttn,Cdc42bpa,Myo5a,Ddx46
mmu03040	Spliceosome	4	131	1.25	0.0278	10090.ENSMUSP00000021428,10090.ENSMUSP00000048470,10090.ENSMUSP00000064515,10090.ENSMUSP00000133245	Snw1,Rbm25,Usp39,Ddx46
GO:0030036	Actin cytoskeleton organization	10	496	1.07	0.00012	10090.ENSMUSP00000018561,10090.ENSMUSP00000020904,10090.ENSMUSP00000033699,10090.ENSMUSP00000042053,10090.ENSMUSP00000064280,10090.ENSMUSP00000087736,10090.ENSMUSP00000097561,10090.ENSMUSP00000097797,10090.ENSMUSP00000106746,10090.ENSMUSP00000116028	Myo1b,Rock2,Flna,Micall1,Dlg1,Actc1,Ttn,Sptan1,Cdc42bpa,Myo5a
GO:0016043	Cellular component organization	24	4769	0.47	0.00018	10090.ENSMUSP00000000590,10090.ENSMUSP00000018561,10090.ENSMUSP00000020904,10090.ENSMUSP00000022429,10090.ENSMUSP00000023269,10090.ENSMUSP00000030412,10090.ENSMUSP00000033699,10090.ENSMUSP00000039440,10090.ENSMUSP00000042053,10090.ENSMUSP00000064280,10090.ENSMUSP00000064515,10090.ENSMUSP00000064801,10090.ENSMUSP00000073061,10090.ENSMUSP00000083928,10090.ENSMUSP00000087736,10090.ENSMUSP00000091429…	Rdx,Myo1b,Rock2,Arf4,Rpl24,Ppt1,Flna,Syne1,Micall1,Dlg1,Usp39,Mia3,Pgrmc1,Man2a1,Actc1,Rnf213,Ccdc80,Ttn,Sptan1,Snx18,Cdc42bpa,Golga2,Myo5a,Jarid2
GO:0007010	Cytoskeleton organization	12	1064	0.82	0.00036	10090.ENSMUSP00000018561,10090.ENSMUSP00000020904,10090.ENSMUSP00000033699,10090.ENSMUSP00000039440,10090.ENSMUSP00000042053,10090.ENSMUSP00000064280,10090.ENSMUSP00000087736,10090.ENSMUSP00000097561,10090.ENSMUSP00000097797,10090.ENSMUSP00000106746,10090.ENSMUSP00000109004,10090.ENSMUSP00000116028	Myo1b,Rock2,Flna,Syne1,Micall1,Dlg1,Actc1,Ttn,Sptan1,Cdc42bpa,Golga2,Myo5a
GO:1901564	Organonitrogen compound metabolic process	22	4475	0.46	0.00092	10090.ENSMUSP00000003521,10090.ENSMUSP00000011058,10090.ENSMUSP00000020904,10090.ENSMUSP00000022429,10090.ENSMUSP00000023269,10090.ENSMUSP00000030412,10090.ENSMUSP00000033699,10090.ENSMUSP00000042457,10090.ENSMUSP00000046604,10090.ENSMUSP00000064280,10090.ENSMUSP00000064515,10090.ENSMUSP00000070868,10090.ENSMUSP00000073061,10090.ENSMUSP00000083928,10090.ENSMUSP00000091429,10090.ENSMUSP00000097561…	Rps11,Pdhx,Rock2,Arf4,Rpl24,Ppt1,Flna,Eef1a1,Dpp9,Dlg1,Usp39,Pla2g4a,Pgrmc1,Man2a1,Rnf213,Ttn,Cdc42bpa,Golga2,Ubc,Erap1,Jarid2,Ncf2
GO:0006807	Nitrogen compound metabolic process	25	5878	0.39	0.00098	10090.ENSMUSP00000003521,10090.ENSMUSP00000011058,10090.ENSMUSP00000020904,10090.ENSMUSP00000021428,10090.ENSMUSP00000022429,10090.ENSMUSP00000023269,10090.ENSMUSP00000030412,10090.ENSMUSP00000033699,10090.ENSMUSP00000042457,10090.ENSMUSP00000046604,10090.ENSMUSP00000048470,10090.ENSMUSP00000064280,10090.ENSMUSP00000064515,10090.ENSMUSP00000070868,10090.ENSMUSP00000073061,10090.ENSMUSP00000083928…	Rps11,Pdhx,Rock2,Snw1,Arf4,Rpl24,Ppt1,Flna,Eef1a1,Dpp9,Rbm25,Dlg1,Usp39,Pla2g4a,Pgrmc1,Man2a1,Rnf213,Ttn,Cdc42bpa,Golga2,Ubc,Erap1,Ddx46,Jarid2,Ncf2
GO:0051128	Regulation of cellular component organization	16	2438	0.58	0.0017	10090.ENSMUSP00000000590,10090.ENSMUSP00000020904,10090.ENSMUSP00000021428,10090.ENSMUSP00000022429,10090.ENSMUSP00000030412,10090.ENSMUSP00000031171,10090.ENSMUSP00000033310,10090.ENSMUSP00000033699,10090.ENSMUSP00000039440,10090.ENSMUSP00000042457,10090.ENSMUSP00000064280,10090.ENSMUSP00000070868,10090.ENSMUSP00000073061,10090.ENSMUSP00000097797,10090.ENSMUSP00000109004,10090.ENSMUSP00000134205	Rdx,Rock2,Snw1,Arf4,Ppt1,Stap1,Mki67,Flna,Syne1,Eef1a1,Dlg1,Pla2g4a,Pgrmc1,Sptan1,Golga2,Jarid2
GO:0048731	System development	21	4350	0.45	0.0018	10090.ENSMUSP00000020904,10090.ENSMUSP00000021428,10090.ENSMUSP00000022429,10090.ENSMUSP00000023269,10090.ENSMUSP00000030412,10090.ENSMUSP00000031171,10090.ENSMUSP00000033310,10090.ENSMUSP00000033699,10090.ENSMUSP00000039440,10090.ENSMUSP00000042053,10090.ENSMUSP00000042457,10090.ENSMUSP00000064280,10090.ENSMUSP00000064801,10090.ENSMUSP00000070868,10090.ENSMUSP00000083928,10090.ENSMUSP00000087736…	Rock2,Snw1,Arf4,Rpl24,Ppt1,Stap1,Mki67,Flna,Syne1,Micall1,Eef1a1,Dlg1,Mia3,Pla2g4a,Man2a1,Actc1,Rnf213,Ttn,Golga2,Myo5a,Jarid2
GO:0097435	Supramolecular fiber organization	8	469	1	0.0018	10090.ENSMUSP00000018561,10090.ENSMUSP00000033699,10090.ENSMUSP00000064280,10090.ENSMUSP00000064801,10090.ENSMUSP00000087736,10090.ENSMUSP00000097561,10090.ENSMUSP00000109004,10090.ENSMUSP00000116028	Myo1b,Flna,Dlg1,Mia3,Actc1,Ttn,Golga2,Myo5a
GO:0009987	Cellular process	36	13330	0.2	0.0019	10090.ENSMUSP00000000590,10090.ENSMUSP00000003521,10090.ENSMUSP00000011058,10090.ENSMUSP00000018561,10090.ENSMUSP00000020904,10090.ENSMUSP00000021428,10090.ENSMUSP00000022429,10090.ENSMUSP00000023269,10090.ENSMUSP00000030412,10090.ENSMUSP00000031171,10090.ENSMUSP00000033310,10090.ENSMUSP00000033699,10090.ENSMUSP00000039440,10090.ENSMUSP00000042053,10090.ENSMUSP00000042457,10090.ENSMUSP00000048470…	Rdx,Rps11,Pdhx,Myo1b,Rock2,Snw1,Arf4,Rpl24,Ppt1,Stap1,Mki67,Flna,Syne1,Micall1,Eef1a1,Rbm25,Dlg1,Usp39,Mia3,Pla2g4a,Pgrmc1,Man2a1,Actc1,Rnf213,Ccdc80,Ttn,Sptan1,Snx18,Cdc42bpa,Golga2,Ubc,Myo5a,Erap1,Ddx46,Jarid2,Ncf2
GO:0071704	Organic substance metabolic process	26	6824	0.34	0.0025	10090.ENSMUSP00000003521,10090.ENSMUSP00000011058,10090.ENSMUSP00000020904,10090.ENSMUSP00000021428,10090.ENSMUSP00000022429,10090.ENSMUSP00000023269,10090.ENSMUSP00000030412,10090.ENSMUSP00000033699,10090.ENSMUSP00000042457,10090.ENSMUSP00000046604,10090.ENSMUSP00000048470,10090.ENSMUSP00000064280,10090.ENSMUSP00000064515,10090.ENSMUSP00000070868,10090.ENSMUSP00000073061,10090.ENSMUSP00000083928…	Rps11,Pdhx,Rock2,Snw1,Arf4,Rpl24,Ppt1,Flna,Eef1a1,Dpp9,Rbm25,Dlg1,Usp39,Pla2g4a,Pgrmc1,Man2a1,Rnf213,Ttn,Cdc42bpa,Golga2,Ubc,Myo5a,Erap1,Ddx46,Jarid2,Ncf2
GO:0044238	Primary metabolic process	25	6369	0.36	0.0027	10090.ENSMUSP00000003521,10090.ENSMUSP00000011058,10090.ENSMUSP00000020904,10090.ENSMUSP00000021428,10090.ENSMUSP00000022429,10090.ENSMUSP00000023269,10090.ENSMUSP00000030412,10090.ENSMUSP00000033699,10090.ENSMUSP00000042457,10090.ENSMUSP00000046604,10090.ENSMUSP00000048470,10090.ENSMUSP00000064280,10090.ENSMUSP00000064515,10090.ENSMUSP00000070868,10090.ENSMUSP00000083928,10090.ENSMUSP00000091429…	Rps11,Pdhx,Rock2,Snw1,Arf4,Rpl24,Ppt1,Flna,Eef1a1,Dpp9,Rbm25,Dlg1,Usp39,Pla2g4a,Man2a1,Rnf213,Ttn,Cdc42bpa,Golga2,Ubc,Myo5a,Erap1,Ddx46,Jarid2,Ncf2
GO:0007015	Actin filament organization	6	243	1.16	0.0036	10090.ENSMUSP00000018561,10090.ENSMUSP00000033699,10090.ENSMUSP00000064280,10090.ENSMUSP00000087736,10090.ENSMUSP00000097561,10090.ENSMUSP00000116028	Myo1b,Flna,Dlg1,Actc1,Ttn,Myo5a
GO:0006996	Organelle organization	17	3066	0.51	0.0037	10090.ENSMUSP00000018561,10090.ENSMUSP00000020904,10090.ENSMUSP00000023269,10090.ENSMUSP00000030412,10090.ENSMUSP00000033699,10090.ENSMUSP00000039440,10090.ENSMUSP00000042053,10090.ENSMUSP00000064280,10090.ENSMUSP00000064801,10090.ENSMUSP00000083928,10090.ENSMUSP00000087736,10090.ENSMUSP00000097561,10090.ENSMUSP00000097797,10090.ENSMUSP00000106746,10090.ENSMUSP00000109004,10090.ENSMUSP00000116028…	Myo1b,Rock2,Rpl24,Ppt1,Flna,Syne1,Micall1,Dlg1,Mia3,Man2a1,Actc1,Ttn,Sptan1,Cdc42bpa,Golga2,Myo5a,Jarid2
GO:0051130	Positive regulation of cellular component organization	11	1236	0.71	0.0042	10090.ENSMUSP00000020904,10090.ENSMUSP00000021428,10090.ENSMUSP00000030412,10090.ENSMUSP00000031171,10090.ENSMUSP00000033699,10090.ENSMUSP00000039440,10090.ENSMUSP00000042457,10090.ENSMUSP00000064280,10090.ENSMUSP00000070868,10090.ENSMUSP00000109004,10090.ENSMUSP00000134205	Rock2,Snw1,Ppt1,Stap1,Flna,Syne1,Eef1a1,Dlg1,Pla2g4a,Golga2,Jarid2
GO:0033043	Regulation of organelle organization	11	1258	0.71	0.0044	10090.ENSMUSP00000000590,10090.ENSMUSP00000020904,10090.ENSMUSP00000021428,10090.ENSMUSP00000031171,10090.ENSMUSP00000033310,10090.ENSMUSP00000033699,10090.ENSMUSP00000039440,10090.ENSMUSP00000064280,10090.ENSMUSP00000070868,10090.ENSMUSP00000097797,10090.ENSMUSP00000134205	Rdx,Rock2,Snw1,Stap1,Mki67,Flna,Syne1,Dlg1,Pla2g4a,Sptan1,Jarid2
GO:0051641	Cellular localization	14	2115	0.58	0.0044	10090.ENSMUSP00000000590,10090.ENSMUSP00000018561,10090.ENSMUSP00000020904,10090.ENSMUSP00000022429,10090.ENSMUSP00000030412,10090.ENSMUSP00000033699,10090.ENSMUSP00000039440,10090.ENSMUSP00000042053,10090.ENSMUSP00000064280,10090.ENSMUSP00000064801,10090.ENSMUSP00000104864,10090.ENSMUSP00000106746,10090.ENSMUSP00000109004,10090.ENSMUSP00000116028	Rdx,Myo1b,Rock2,Arf4,Ppt1,Flna,Syne1,Micall1,Dlg1,Mia3,Snx18,Cdc42bpa,Golga2,Myo5a
GO:0051649	Establishment of localization in cell	12	1518	0.66	0.0044	10090.ENSMUSP00000018561,10090.ENSMUSP00000022429,10090.ENSMUSP00000030412,10090.ENSMUSP00000033699,10090.ENSMUSP00000039440,10090.ENSMUSP00000042053,10090.ENSMUSP00000064280,10090.ENSMUSP00000064801,10090.ENSMUSP00000104864,10090.ENSMUSP00000106746,10090.ENSMUSP00000109004,10090.ENSMUSP00000116028	Myo1b,Arf4,Ppt1,Flna,Syne1,Micall1,Dlg1,Mia3,Snx18,Cdc42bpa,Golga2,Myo5a
GO:0048856	Anatomical structure development	22	5258	0.39	0.0048	10090.ENSMUSP00000000590,10090.ENSMUSP00000020904,10090.ENSMUSP00000021428,10090.ENSMUSP00000022429,10090.ENSMUSP00000023269,10090.ENSMUSP00000030412,10090.ENSMUSP00000031171,10090.ENSMUSP00000033310,10090.ENSMUSP00000033699,10090.ENSMUSP00000039440,10090.ENSMUSP00000042053,10090.ENSMUSP00000042457,10090.ENSMUSP00000064280,10090.ENSMUSP00000064801,10090.ENSMUSP00000070868,10090.ENSMUSP00000083928…	Rdx,Rock2,Snw1,Arf4,Rpl24,Ppt1,Stap1,Mki67,Flna,Syne1,Micall1,Eef1a1,Dlg1,Mia3,Pla2g4a,Man2a1,Actc1,Rnf213,Ttn,Golga2,Myo5a,Jarid2
GO:0008104	Protein localization	13	1890	0.6	0.0056	10090.ENSMUSP00000000590,10090.ENSMUSP00000018561,10090.ENSMUSP00000020904,10090.ENSMUSP00000022429,10090.ENSMUSP00000030412,10090.ENSMUSP00000033699,10090.ENSMUSP00000039440,10090.ENSMUSP00000042053,10090.ENSMUSP00000064280,10090.ENSMUSP00000064801,10090.ENSMUSP00000104864,10090.ENSMUSP00000109004,10090.ENSMUSP00000116028	Rdx,Myo1b,Rock2,Arf4,Ppt1,Flna,Syne1,Micall1,Dlg1,Mia3,Snx18,Golga2,Myo5a
GO:0019538	Protein metabolic process	18	3634	0.46	0.0056	10090.ENSMUSP00000003521,10090.ENSMUSP00000020904,10090.ENSMUSP00000022429,10090.ENSMUSP00000023269,10090.ENSMUSP00000030412,10090.ENSMUSP00000033699,10090.ENSMUSP00000042457,10090.ENSMUSP00000046604,10090.ENSMUSP00000064280,10090.ENSMUSP00000064515,10090.ENSMUSP00000083928,10090.ENSMUSP00000091429,10090.ENSMUSP00000097561,10090.ENSMUSP00000106746,10090.ENSMUSP00000109004,10090.ENSMUSP00000115578…	Rps11,Rock2,Arf4,Rpl24,Ppt1,Flna,Eef1a1,Dpp9,Dlg1,Usp39,Man2a1,Rnf213,Ttn,Cdc42bpa,Golga2,Ubc,Erap1,Jarid2
GO:0032501	Multicellular organismal process	24	6272	0.35	0.0056	10090.ENSMUSP00000020904,10090.ENSMUSP00000021428,10090.ENSMUSP00000022429,10090.ENSMUSP00000023269,10090.ENSMUSP00000030412,10090.ENSMUSP00000031171,10090.ENSMUSP00000033310,10090.ENSMUSP00000033699,10090.ENSMUSP00000039440,10090.ENSMUSP00000042053,10090.ENSMUSP00000042457,10090.ENSMUSP00000064280,10090.ENSMUSP00000064801,10090.ENSMUSP00000070868,10090.ENSMUSP00000073061,10090.ENSMUSP00000083928…	Rock2,Snw1,Arf4,Rpl24,Ppt1,Stap1,Mki67,Flna,Syne1,Micall1,Eef1a1,Dlg1,Mia3,Pla2g4a,Pgrmc1,Man2a1,Actc1,Rnf213,Ttn,Golga2,Myo5a,Erap1,Jarid2,Ncf2
GO:0033036	Macromolecule localization	14	2198	0.57	0.0056	10090.ENSMUSP00000000590,10090.ENSMUSP00000018561,10090.ENSMUSP00000020904,10090.ENSMUSP00000022429,10090.ENSMUSP00000030412,10090.ENSMUSP00000033699,10090.ENSMUSP00000039440,10090.ENSMUSP00000042053,10090.ENSMUSP00000064280,10090.ENSMUSP00000064801,10090.ENSMUSP00000070868,10090.ENSMUSP00000104864,10090.ENSMUSP00000109004,10090.ENSMUSP00000116028	Rdx,Myo1b,Rock2,Arf4,Ppt1,Flna,Syne1,Micall1,Dlg1,Mia3,Pla2g4a,Snx18,Golga2,Myo5a
GO:0044237	Cellular metabolic process	24	6445	0.33	0.0073	10090.ENSMUSP00000003521,10090.ENSMUSP00000011058,10090.ENSMUSP00000020904,10090.ENSMUSP00000021428,10090.ENSMUSP00000022429,10090.ENSMUSP00000023269,10090.ENSMUSP00000030412,10090.ENSMUSP00000033699,10090.ENSMUSP00000042457,10090.ENSMUSP00000048470,10090.ENSMUSP00000064515,10090.ENSMUSP00000070868,10090.ENSMUSP00000073061,10090.ENSMUSP00000083928,10090.ENSMUSP00000091429,10090.ENSMUSP00000097561…	Rps11,Pdhx,Rock2,Snw1,Arf4,Rpl24,Ppt1,Flna,Eef1a1,Rbm25,Usp39,Pla2g4a,Pgrmc1,Man2a1,Rnf213,Ttn,Cdc42bpa,Golga2,Ubc,Myo5a,Erap1,Ddx46,Jarid2,Ncf2
GO:0016192	Vesicle-mediated transport	10	1130	0.71	0.0075	10090.ENSMUSP00000018561,10090.ENSMUSP00000022429,10090.ENSMUSP00000030412,10090.ENSMUSP00000033699,10090.ENSMUSP00000042053,10090.ENSMUSP00000064801,10090.ENSMUSP00000104864,10090.ENSMUSP00000109004,10090.ENSMUSP00000116028,10090.ENSMUSP00000140404	Myo1b,Arf4,Ppt1,Flna,Micall1,Mia3,Snx18,Golga2,Myo5a,Ncf2
GO:1903829	Positive regulation of cellular protein localization	6	322	1.03	0.0084	10090.ENSMUSP00000000590,10090.ENSMUSP00000020904,10090.ENSMUSP00000033699,10090.ENSMUSP00000064280,10090.ENSMUSP00000073061,10090.ENSMUSP00000116028	Rdx,Rock2,Flna,Dlg1,Pgrmc1,Myo5a
GO:0007399	Nervous system development	14	2358	0.54	0.0089	10090.ENSMUSP00000020904,10090.ENSMUSP00000021428,10090.ENSMUSP00000022429,10090.ENSMUSP00000023269,10090.ENSMUSP00000030412,10090.ENSMUSP00000031171,10090.ENSMUSP00000033699,10090.ENSMUSP00000039440,10090.ENSMUSP00000042053,10090.ENSMUSP00000042457,10090.ENSMUSP00000083928,10090.ENSMUSP00000097561,10090.ENSMUSP00000109004,10090.ENSMUSP00000116028	Rock2,Snw1,Arf4,Rpl24,Ppt1,Stap1,Flna,Syne1,Micall1,Eef1a1,Man2a1,Ttn,Golga2,Myo5a
GO:0046907	Intracellular transport	10	1166	0.7	0.0089	10090.ENSMUSP00000018561,10090.ENSMUSP00000022429,10090.ENSMUSP00000033699,10090.ENSMUSP00000039440,10090.ENSMUSP00000042053,10090.ENSMUSP00000064801,10090.ENSMUSP00000104864,10090.ENSMUSP00000106746,10090.ENSMUSP00000109004,10090.ENSMUSP00000116028	Myo1b,Arf4,Flna,Syne1,Micall1,Mia3,Snx18,Cdc42bpa,Golga2,Myo5a
GO:0072659	Protein localization to plasma membrane	5	194	1.17	0.009	10090.ENSMUSP00000000590,10090.ENSMUSP00000020904,10090.ENSMUSP00000033699,10090.ENSMUSP00000064280,10090.ENSMUSP00000116028	Rdx,Rock2,Flna,Dlg1,Myo5a
GO:0032956	Regulation of actin cytoskeleton organization	6	344	1.01	0.0104	10090.ENSMUSP00000000590,10090.ENSMUSP00000020904,10090.ENSMUSP00000031171,10090.ENSMUSP00000033699,10090.ENSMUSP00000064280,10090.ENSMUSP00000097797	Rdx,Rock2,Stap1,Flna,Dlg1,Sptan1
GO:0043170	Macromolecule metabolic process	21	5313	0.36	0.0137	10090.ENSMUSP00000003521,10090.ENSMUSP00000020904,10090.ENSMUSP00000021428,10090.ENSMUSP00000022429,10090.ENSMUSP00000023269,10090.ENSMUSP00000030412,10090.ENSMUSP00000033699,10090.ENSMUSP00000042457,10090.ENSMUSP00000046604,10090.ENSMUSP00000048470,10090.ENSMUSP00000064280,10090.ENSMUSP00000064515,10090.ENSMUSP00000083928,10090.ENSMUSP00000091429,10090.ENSMUSP00000097561,10090.ENSMUSP00000106746…	Rps11,Rock2,Snw1,Arf4,Rpl24,Ppt1,Flna,Eef1a1,Dpp9,Rbm25,Dlg1,Usp39,Man2a1,Rnf213,Ttn,Cdc42bpa,Golga2,Ubc,Erap1,Ddx46,Jarid2
GO:0031032	Actomyosin structure organization	4	108	1.33	0.0145	10090.ENSMUSP00000020904,10090.ENSMUSP00000087736,10090.ENSMUSP00000097561,10090.ENSMUSP00000106746	Rock2,Actc1,Ttn,Cdc42bpa
GO:1905031	Regulation of membrane repolarization during cardiac muscle cell action potential	2	4	2.46	0.015	10090.ENSMUSP00000033699,10090.ENSMUSP00000064280	Flna,Dlg1
GO:0030154	Cell differentiation	17	3674	0.43	0.0162	10090.ENSMUSP00000000590,10090.ENSMUSP00000020904,10090.ENSMUSP00000021428,10090.ENSMUSP00000022429,10090.ENSMUSP00000023269,10090.ENSMUSP00000031171,10090.ENSMUSP00000033699,10090.ENSMUSP00000039440,10090.ENSMUSP00000042053,10090.ENSMUSP00000042457,10090.ENSMUSP00000064801,10090.ENSMUSP00000083928,10090.ENSMUSP00000087736,10090.ENSMUSP00000097561,10090.ENSMUSP00000109004,10090.ENSMUSP00000116028…	Rdx,Rock2,Snw1,Arf4,Rpl24,Stap1,Flna,Syne1,Micall1,Eef1a1,Mia3,Man2a1,Actc1,Ttn,Golga2,Myo5a,Jarid2
GO:0045184	Establishment of protein localization	10	1288	0.65	0.0162	10090.ENSMUSP00000000590,10090.ENSMUSP00000018561,10090.ENSMUSP00000022429,10090.ENSMUSP00000030412,10090.ENSMUSP00000033699,10090.ENSMUSP00000042053,10090.ENSMUSP00000064801,10090.ENSMUSP00000104864,10090.ENSMUSP00000109004,10090.ENSMUSP00000116028	Rdx,Myo1b,Arf4,Ppt1,Flna,Micall1,Mia3,Snx18,Golga2,Myo5a
GO:0048518	Positive regulation of biological process	22	5869	0.34	0.0162	10090.ENSMUSP00000000590,10090.ENSMUSP00000020904,10090.ENSMUSP00000021428,10090.ENSMUSP00000022429,10090.ENSMUSP00000030412,10090.ENSMUSP00000031171,10090.ENSMUSP00000033699,10090.ENSMUSP00000039440,10090.ENSMUSP00000042457,10090.ENSMUSP00000064280,10090.ENSMUSP00000064801,10090.ENSMUSP00000070868,10090.ENSMUSP00000073061,10090.ENSMUSP00000083928,10090.ENSMUSP00000087736,10090.ENSMUSP00000097097…	Rdx,Rock2,Snw1,Arf4,Ppt1,Stap1,Flna,Syne1,Eef1a1,Dlg1,Mia3,Pla2g4a,Pgrmc1,Man2a1,Actc1,Ccdc80,Ttn,Golga2,Myo5a,Erap1,Jarid2,Ncf2
GO:1903827	Regulation of cellular protein localization	7	576	0.85	0.0166	10090.ENSMUSP00000000590,10090.ENSMUSP00000020904,10090.ENSMUSP00000033699,10090.ENSMUSP00000039440,10090.ENSMUSP00000064280,10090.ENSMUSP00000073061,10090.ENSMUSP00000116028	Rdx,Rock2,Flna,Syne1,Dlg1,Pgrmc1,Myo5a
GO:0048193	Golgi vesicle transport	5	243	1.08	0.0183	10090.ENSMUSP00000018561,10090.ENSMUSP00000022429,10090.ENSMUSP00000064801,10090.ENSMUSP00000109004,10090.ENSMUSP00000116028	Myo1b,Arf4,Mia3,Golga2,Myo5a
GO:0090257	Regulation of muscle system process	5	242	1.08	0.0183	10090.ENSMUSP00000020904,10090.ENSMUSP00000033699,10090.ENSMUSP00000064280,10090.ENSMUSP00000097561,10090.ENSMUSP00000134205	Rock2,Flna,Dlg1,Ttn,Jarid2
GO:0010638	Positive regulation of organelle organization	7	606	0.83	0.0201	10090.ENSMUSP00000020904,10090.ENSMUSP00000021428,10090.ENSMUSP00000031171,10090.ENSMUSP00000033699,10090.ENSMUSP00000064280,10090.ENSMUSP00000070868,10090.ENSMUSP00000134205	Rock2,Snw1,Stap1,Flna,Dlg1,Pla2g4a,Jarid2
GO:0048699	Generation of neurons	11	1660	0.58	0.0215	10090.ENSMUSP00000020904,10090.ENSMUSP00000021428,10090.ENSMUSP00000022429,10090.ENSMUSP00000023269,10090.ENSMUSP00000031171,10090.ENSMUSP00000033699,10090.ENSMUSP00000039440,10090.ENSMUSP00000042053,10090.ENSMUSP00000042457,10090.ENSMUSP00000083928,10090.ENSMUSP00000109004	Rock2,Snw1,Arf4,Rpl24,Stap1,Flna,Syne1,Micall1,Eef1a1,Man2a1,Golga2
GO:0072657	Protein localization to membrane	6	427	0.91	0.0234	10090.ENSMUSP00000000590,10090.ENSMUSP00000020904,10090.ENSMUSP00000033699,10090.ENSMUSP00000042053,10090.ENSMUSP00000064280,10090.ENSMUSP00000116028	Rdx,Rock2,Flna,Micall1,Dlg1,Myo5a
GO:0044267	Cellular protein metabolic process	15	3073	0.45	0.0242	10090.ENSMUSP00000003521,10090.ENSMUSP00000020904,10090.ENSMUSP00000022429,10090.ENSMUSP00000023269,10090.ENSMUSP00000030412,10090.ENSMUSP00000033699,10090.ENSMUSP00000042457,10090.ENSMUSP00000064515,10090.ENSMUSP00000083928,10090.ENSMUSP00000091429,10090.ENSMUSP00000097561,10090.ENSMUSP00000106746,10090.ENSMUSP00000109004,10090.ENSMUSP00000115578,10090.ENSMUSP00000134205	Rps11,Rock2,Arf4,Rpl24,Ppt1,Flna,Eef1a1,Usp39,Man2a1,Rnf213,Ttn,Cdc42bpa,Golga2,Ubc,Jarid2
GO:0110053	Regulation of actin filament organization	5	266	1.04	0.0244	10090.ENSMUSP00000000590,10090.ENSMUSP00000020904,10090.ENSMUSP00000033699,10090.ENSMUSP00000064280,10090.ENSMUSP00000097797	Rdx,Rock2,Flna,Dlg1,Sptan1
GO:0030240	Skeletal muscle thin filament assembly	2	8	2.16	0.0313	10090.ENSMUSP00000087736,10090.ENSMUSP00000097561	Actc1,Ttn
GO:0051640	Organelle localization	6	465	0.87	0.0337	10090.ENSMUSP00000018561,10090.ENSMUSP00000039440,10090.ENSMUSP00000064280,10090.ENSMUSP00000106746,10090.ENSMUSP00000109004,10090.ENSMUSP00000116028	Myo1b,Syne1,Dlg1,Cdc42bpa,Golga2,Myo5a
GO:0048513	Animal organ development	15	3230	0.43	0.0383	10090.ENSMUSP00000021428,10090.ENSMUSP00000022429,10090.ENSMUSP00000023269,10090.ENSMUSP00000030412,10090.ENSMUSP00000031171,10090.ENSMUSP00000033310,10090.ENSMUSP00000033699,10090.ENSMUSP00000064280,10090.ENSMUSP00000064801,10090.ENSMUSP00000070868,10090.ENSMUSP00000083928,10090.ENSMUSP00000087736,10090.ENSMUSP00000097561,10090.ENSMUSP00000116028,10090.ENSMUSP00000134205	Snw1,Arf4,Rpl24,Ppt1,Stap1,Mki67,Flna,Dlg1,Mia3,Pla2g4a,Man2a1,Actc1,Ttn,Myo5a,Jarid2
GO:0050808	Synapse organization	5	303	0.98	0.0397	10090.ENSMUSP00000020904,10090.ENSMUSP00000033699,10090.ENSMUSP00000064280,10090.ENSMUSP00000073061,10090.ENSMUSP00000116028	Rock2,Flna,Dlg1,Pgrmc1,Myo5a
GO:0048522	Positive regulation of cellular process	20	5407	0.33	0.0399	10090.ENSMUSP00000000590,10090.ENSMUSP00000020904,10090.ENSMUSP00000021428,10090.ENSMUSP00000022429,10090.ENSMUSP00000030412,10090.ENSMUSP00000031171,10090.ENSMUSP00000033699,10090.ENSMUSP00000039440,10090.ENSMUSP00000042457,10090.ENSMUSP00000064280,10090.ENSMUSP00000064801,10090.ENSMUSP00000070868,10090.ENSMUSP00000073061,10090.ENSMUSP00000083928,10090.ENSMUSP00000097097,10090.ENSMUSP00000097561…	Rdx,Rock2,Snw1,Arf4,Ppt1,Stap1,Flna,Syne1,Eef1a1,Dlg1,Mia3,Pla2g4a,Pgrmc1,Man2a1,Ccdc80,Ttn,Golga2,Myo5a,Jarid2,Ncf2
GO:2000026	Regulation of multicellular organismal development	12	2150	0.51	0.0399	10090.ENSMUSP00000020904,10090.ENSMUSP00000021428,10090.ENSMUSP00000031171,10090.ENSMUSP00000033699,10090.ENSMUSP00000039440,10090.ENSMUSP00000042457,10090.ENSMUSP00000064280,10090.ENSMUSP00000064801,10090.ENSMUSP00000083928,10090.ENSMUSP00000109004,10090.ENSMUSP00000133166,10090.ENSMUSP00000134205	Rock2,Snw1,Stap1,Flna,Syne1,Eef1a1,Dlg1,Mia3,Man2a1,Golga2,Erap1,Jarid2
GO:1902966	Positive regulation of protein localization to early endosome	2	10	2.06	0.0404	10090.ENSMUSP00000000590,10090.ENSMUSP00000020904	Rdx,Rock2
GO:1903078	Positive regulation of protein localization to plasma membrane	3	62	1.45	0.0404	10090.ENSMUSP00000064280,10090.ENSMUSP00000073061,10090.ENSMUSP00000116028	Dlg1,Pgrmc1,Myo5a
GO:0032880	Regulation of protein localization	8	978	0.68	0.0457	10090.ENSMUSP00000000590,10090.ENSMUSP00000020904,10090.ENSMUSP00000033699,10090.ENSMUSP00000039440,10090.ENSMUSP00000064280,10090.ENSMUSP00000073061,10090.ENSMUSP00000097561,10090.ENSMUSP00000116028	Rdx,Rock2,Flna,Syne1,Dlg1,Pgrmc1,Ttn,Myo5a
GO:0051129	Negative regulation of cellular component organization	7	733	0.74	0.0466	10090.ENSMUSP00000000590,10090.ENSMUSP00000020904,10090.ENSMUSP00000031171,10090.ENSMUSP00000033699,10090.ENSMUSP00000073061,10090.ENSMUSP00000097797,10090.ENSMUSP00000134205	Rdx,Rock2,Stap1,Flna,Pgrmc1,Sptan1,Jarid2
GO:0051656	Establishment of organelle localization	5	324	0.95	0.0466	10090.ENSMUSP00000018561,10090.ENSMUSP00000039440,10090.ENSMUSP00000064280,10090.ENSMUSP00000106746,10090.ENSMUSP00000116028	Myo1b,Syne1,Dlg1,Cdc42bpa,Myo5a
GO:0003008	System process	10	1578	0.57	0.0497	10090.ENSMUSP00000020904,10090.ENSMUSP00000022429,10090.ENSMUSP00000030412,10090.ENSMUSP00000064280,10090.ENSMUSP00000073061,10090.ENSMUSP00000087736,10090.ENSMUSP00000097561,10090.ENSMUSP00000116028,10090.ENSMUSP00000133166,10090.ENSMUSP00000140404	Rock2,Arf4,Ppt1,Dlg1,Pgrmc1,Actc1,Ttn,Myo5a,Erap1,Ncf2
GO:0031532	Actin cytoskeleton reorganization	3	69	1.4	0.0497	10090.ENSMUSP00000033699,10090.ENSMUSP00000097797,10090.ENSMUSP00000106746	Flna,Sptan1,Cdc42bpa

## Sheet: ubiquitinated proteins in EVs
#term ID	term description	observed gene count	background gene count	strength	false discovery rate	matching proteins in your network (IDs)	matching proteins in your network (labels)
KW-0007	Acetylation	17	3070	0.6	5.8e-05	10090.ENSMUSP00000001416,10090.ENSMUSP00000011896,10090.ENSMUSP00000025561,10090.ENSMUSP00000029912,10090.ENSMUSP00000034756,10090.ENSMUSP00000036949,10090.ENSMUSP00000048218,10090.ENSMUSP00000075772,10090.ENSMUSP00000084846,10090.ENSMUSP00000098066,10090.ENSMUSP00000099671,10090.ENSMUSP00000107492,10090.ENSMUSP00000109305,10090.ENSMUSP00000110069,10090.ENSMUSP00000113071,10090.ENSMUSP00000113942…	Hars,Pgam1,Anxa1,Sdcbp,Anxa2,S100a10,Acta2,Plec,Aldoa,Actb,Myh10,Pdcd6ip,Anxa4,Tacc3,Msn,Gapdh,Rab1A
KW-0041	Annexin	3	11	2.29	0.00025	10090.ENSMUSP00000025561,10090.ENSMUSP00000034756,10090.ENSMUSP00000109305	Anxa1,Anxa2,Anxa4
KW-0111	Calcium/phospholipid-binding	3	12	2.25	0.00025	10090.ENSMUSP00000025561,10090.ENSMUSP00000034756,10090.ENSMUSP00000109305	Anxa1,Anxa2,Anxa4
KW-0324	Glycolysis	3	32	1.82	0.0022	10090.ENSMUSP00000011896,10090.ENSMUSP00000084846,10090.ENSMUSP00000113942	Pgam1,Aldoa,Gapdh
KW-0206	Cytoskeleton	8	1180	0.68	0.0194	10090.ENSMUSP00000029912,10090.ENSMUSP00000048218,10090.ENSMUSP00000075772,10090.ENSMUSP00000098066,10090.ENSMUSP00000107492,10090.ENSMUSP00000110069,10090.ENSMUSP00000113071,10090.ENSMUSP00000113942	Sdcbp,Acta2,Plec,Actb,Pdcd6ip,Tacc3,Msn,Gapdh
GO:0032879	Regulation of localization	17	2806	0.63	0.00036	10090.ENSMUSP00000005950,10090.ENSMUSP00000025561,10090.ENSMUSP00000026021,10090.ENSMUSP00000029912,10090.ENSMUSP00000032825,10090.ENSMUSP00000034756,10090.ENSMUSP00000048218,10090.ENSMUSP00000078875,10090.ENSMUSP00000084846,10090.ENSMUSP00000098066,10090.ENSMUSP00000099671,10090.ENSMUSP00000103015,10090.ENSMUSP00000105709,10090.ENSMUSP00000107492,10090.ENSMUSP00000113071,10090.ENSMUSP00000113942…	Mmp12,Anxa1,Msr1,Sdcbp,Mfge8,Anxa2,Acta2,Fcer1g,Aldoa,Actb,Myh10,Anpep,Calm1,Pdcd6ip,Msn,Gapdh,Gnao1
GO:0061024	Membrane organization	9	603	1.03	0.00069	10090.ENSMUSP00000026021,10090.ENSMUSP00000032825,10090.ENSMUSP00000034756,10090.ENSMUSP00000036949,10090.ENSMUSP00000078875,10090.ENSMUSP00000099671,10090.ENSMUSP00000105709,10090.ENSMUSP00000107492,10090.ENSMUSP00000127330	Msr1,Mfge8,Anxa2,S100a10,Fcer1g,Myh10,Calm1,Pdcd6ip,Rab1A
GO:0051049	Regulation of transport	13	1862	0.7	0.0024	10090.ENSMUSP00000025561,10090.ENSMUSP00000029912,10090.ENSMUSP00000032825,10090.ENSMUSP00000034756,10090.ENSMUSP00000078875,10090.ENSMUSP00000098066,10090.ENSMUSP00000099671,10090.ENSMUSP00000103015,10090.ENSMUSP00000105709,10090.ENSMUSP00000107492,10090.ENSMUSP00000113071,10090.ENSMUSP00000113942,10090.ENSMUSP00000114144	Anxa1,Sdcbp,Mfge8,Anxa2,Fcer1g,Actb,Myh10,Anpep,Calm1,Pdcd6ip,Msn,Gapdh,Gnao1
GO:0051050	Positive regulation of transport	10	1020	0.84	0.0027	10090.ENSMUSP00000025561,10090.ENSMUSP00000029912,10090.ENSMUSP00000032825,10090.ENSMUSP00000034756,10090.ENSMUSP00000078875,10090.ENSMUSP00000099671,10090.ENSMUSP00000105709,10090.ENSMUSP00000107492,10090.ENSMUSP00000113071,10090.ENSMUSP00000113942	Anxa1,Sdcbp,Mfge8,Anxa2,Fcer1g,Myh10,Calm1,Pdcd6ip,Msn,Gapdh
GO:0050789	Regulation of biological process	27	9973	0.28	0.0037	10090.ENSMUSP00000005218,10090.ENSMUSP00000005950,10090.ENSMUSP00000011896,10090.ENSMUSP00000022698,10090.ENSMUSP00000025561,10090.ENSMUSP00000026021,10090.ENSMUSP00000029912,10090.ENSMUSP00000032825,10090.ENSMUSP00000034756,10090.ENSMUSP00000034992,10090.ENSMUSP00000036949,10090.ENSMUSP00000048218,10090.ENSMUSP00000053943,10090.ENSMUSP00000057103,10090.ENSMUSP00000078875,10090.ENSMUSP00000084846…	Cd44,Mmp12,Pgam1,Dok2,Anxa1,Msr1,Sdcbp,Mfge8,Anxa2,Nt5e,S100a10,Acta2,Basp1,Frmd7,Fcer1g,Aldoa,Actb,Myh10,Anpep,Calm1,Pdcd6ip,Anxa4,Tacc3,Msn,Gapdh,Gnao1,Rab1A
GO:0060627	Regulation of vesicle-mediated transport	8	600	0.98	0.0037	10090.ENSMUSP00000025561,10090.ENSMUSP00000029912,10090.ENSMUSP00000032825,10090.ENSMUSP00000034756,10090.ENSMUSP00000078875,10090.ENSMUSP00000105709,10090.ENSMUSP00000107492,10090.ENSMUSP00000113071	Anxa1,Sdcbp,Mfge8,Anxa2,Fcer1g,Calm1,Pdcd6ip,Msn
GO:0016043	Cellular component organization	19	4769	0.45	0.004	10090.ENSMUSP00000005218,10090.ENSMUSP00000005950,10090.ENSMUSP00000025561,10090.ENSMUSP00000026021,10090.ENSMUSP00000029912,10090.ENSMUSP00000032825,10090.ENSMUSP00000034756,10090.ENSMUSP00000036949,10090.ENSMUSP00000075772,10090.ENSMUSP00000078875,10090.ENSMUSP00000084846,10090.ENSMUSP00000098066,10090.ENSMUSP00000099671,10090.ENSMUSP00000105709,10090.ENSMUSP00000107492,10090.ENSMUSP00000110069…	Cd44,Mmp12,Anxa1,Msr1,Sdcbp,Mfge8,Anxa2,S100a10,Plec,Fcer1g,Aldoa,Actb,Myh10,Calm1,Pdcd6ip,Tacc3,Msn,Gapdh,Rab1A
GO:0009987	Cellular process	30	13330	0.2	0.0058	10090.ENSMUSP00000001416,10090.ENSMUSP00000005218,10090.ENSMUSP00000005950,10090.ENSMUSP00000011896,10090.ENSMUSP00000022698,10090.ENSMUSP00000025561,10090.ENSMUSP00000026021,10090.ENSMUSP00000029912,10090.ENSMUSP00000032825,10090.ENSMUSP00000034756,10090.ENSMUSP00000034992,10090.ENSMUSP00000036949,10090.ENSMUSP00000048218,10090.ENSMUSP00000053943,10090.ENSMUSP00000057103,10090.ENSMUSP00000075772…	Hars,Cd44,Mmp12,Pgam1,Dok2,Anxa1,Msr1,Sdcbp,Mfge8,Anxa2,Nt5e,S100a10,Acta2,Basp1,Frmd7,Plec,Fcer1g,Aldoa,Actb,Myh10,Anpep,Calm1,Pdcd6ip,Anxa4,Tacc3,Msn,Gapdh,Gnao1,Uba52,Rab1A
GO:0007010	Cytoskeleton organization	9	1064	0.78	0.0119	10090.ENSMUSP00000025561,10090.ENSMUSP00000029912,10090.ENSMUSP00000075772,10090.ENSMUSP00000098066,10090.ENSMUSP00000099671,10090.ENSMUSP00000105709,10090.ENSMUSP00000107492,10090.ENSMUSP00000110069,10090.ENSMUSP00000113942	Anxa1,Sdcbp,Plec,Actb,Myh10,Calm1,Pdcd6ip,Tacc3,Gapdh
GO:0009056	Catabolic process	11	1680	0.67	0.0119	10090.ENSMUSP00000005218,10090.ENSMUSP00000005950,10090.ENSMUSP00000011896,10090.ENSMUSP00000034756,10090.ENSMUSP00000034992,10090.ENSMUSP00000084846,10090.ENSMUSP00000103015,10090.ENSMUSP00000107492,10090.ENSMUSP00000113942,10090.ENSMUSP00000120096,10090.ENSMUSP00000127330	Cd44,Mmp12,Pgam1,Anxa2,Nt5e,Aldoa,Anpep,Pdcd6ip,Gapdh,Uba52,Rab1A
GO:0051046	Regulation of secretion	8	785	0.86	0.0119	10090.ENSMUSP00000025561,10090.ENSMUSP00000029912,10090.ENSMUSP00000078875,10090.ENSMUSP00000099671,10090.ENSMUSP00000103015,10090.ENSMUSP00000105709,10090.ENSMUSP00000107492,10090.ENSMUSP00000113942	Anxa1,Sdcbp,Fcer1g,Myh10,Anpep,Calm1,Pdcd6ip,Gapdh
GO:0016192	Vesicle-mediated transport	9	1130	0.75	0.0151	10090.ENSMUSP00000025561,10090.ENSMUSP00000026021,10090.ENSMUSP00000032825,10090.ENSMUSP00000034756,10090.ENSMUSP00000036949,10090.ENSMUSP00000078875,10090.ENSMUSP00000098066,10090.ENSMUSP00000099671,10090.ENSMUSP00000127330	Anxa1,Msr1,Mfge8,Anxa2,S100a10,Fcer1g,Actb,Myh10,Rab1A
GO:0033032	Regulation of myeloid cell apoptotic process	3	33	1.81	0.0151	10090.ENSMUSP00000005218,10090.ENSMUSP00000025561,10090.ENSMUSP00000078875	Cd44,Anxa1,Fcer1g
GO:0044092	Negative regulation of molecular function	9	1126	0.75	0.0151	10090.ENSMUSP00000005218,10090.ENSMUSP00000025561,10090.ENSMUSP00000034756,10090.ENSMUSP00000057103,10090.ENSMUSP00000098066,10090.ENSMUSP00000105709,10090.ENSMUSP00000109305,10090.ENSMUSP00000110069,10090.ENSMUSP00000113942	Cd44,Anxa1,Anxa2,Frmd7,Actb,Calm1,Anxa4,Tacc3,Gapdh
GO:1901575	Organic substance catabolic process	10	1425	0.7	0.0151	10090.ENSMUSP00000005218,10090.ENSMUSP00000005950,10090.ENSMUSP00000011896,10090.ENSMUSP00000034756,10090.ENSMUSP00000034992,10090.ENSMUSP00000084846,10090.ENSMUSP00000103015,10090.ENSMUSP00000107492,10090.ENSMUSP00000113942,10090.ENSMUSP00000120096	Cd44,Mmp12,Pgam1,Anxa2,Nt5e,Aldoa,Anpep,Pdcd6ip,Gapdh,Uba52
GO:0050794	Regulation of cellular process	25	9541	0.27	0.0172	10090.ENSMUSP00000005218,10090.ENSMUSP00000005950,10090.ENSMUSP00000011896,10090.ENSMUSP00000022698,10090.ENSMUSP00000025561,10090.ENSMUSP00000026021,10090.ENSMUSP00000029912,10090.ENSMUSP00000032825,10090.ENSMUSP00000034756,10090.ENSMUSP00000036949,10090.ENSMUSP00000048218,10090.ENSMUSP00000053943,10090.ENSMUSP00000057103,10090.ENSMUSP00000078875,10090.ENSMUSP00000084846,10090.ENSMUSP00000098066…	Cd44,Mmp12,Pgam1,Dok2,Anxa1,Msr1,Sdcbp,Mfge8,Anxa2,S100a10,Acta2,Basp1,Frmd7,Fcer1g,Aldoa,Actb,Myh10,Calm1,Pdcd6ip,Anxa4,Tacc3,Msn,Gapdh,Gnao1,Rab1A
GO:0006096	Glycolytic process	3	39	1.74	0.0188	10090.ENSMUSP00000011896,10090.ENSMUSP00000084846,10090.ENSMUSP00000113942	Pgam1,Aldoa,Gapdh
GO:0008104	Protein localization	11	1890	0.62	0.0188	10090.ENSMUSP00000005950,10090.ENSMUSP00000025561,10090.ENSMUSP00000026021,10090.ENSMUSP00000034756,10090.ENSMUSP00000036949,10090.ENSMUSP00000078875,10090.ENSMUSP00000098066,10090.ENSMUSP00000105709,10090.ENSMUSP00000107492,10090.ENSMUSP00000110069,10090.ENSMUSP00000127330	Mmp12,Anxa1,Msr1,Anxa2,S100a10,Fcer1g,Actb,Calm1,Pdcd6ip,Tacc3,Rab1A
GO:0017157	Regulation of exocytosis	5	255	1.14	0.0188	10090.ENSMUSP00000025561,10090.ENSMUSP00000029912,10090.ENSMUSP00000078875,10090.ENSMUSP00000105709,10090.ENSMUSP00000107492	Anxa1,Sdcbp,Fcer1g,Calm1,Pdcd6ip
GO:0032502	Developmental process	19	5629	0.38	0.0188	10090.ENSMUSP00000005218,10090.ENSMUSP00000005950,10090.ENSMUSP00000025561,10090.ENSMUSP00000029912,10090.ENSMUSP00000032825,10090.ENSMUSP00000034756,10090.ENSMUSP00000048218,10090.ENSMUSP00000053943,10090.ENSMUSP00000057103,10090.ENSMUSP00000078875,10090.ENSMUSP00000098066,10090.ENSMUSP00000099671,10090.ENSMUSP00000103015,10090.ENSMUSP00000109305,10090.ENSMUSP00000110069,10090.ENSMUSP00000113071…	Cd44,Mmp12,Anxa1,Sdcbp,Mfge8,Anxa2,Acta2,Basp1,Frmd7,Fcer1g,Actb,Myh10,Anpep,Anxa4,Tacc3,Msn,Gapdh,Gnao1,Rab1A
GO:0048519	Negative regulation of biological process	18	5108	0.4	0.0188	10090.ENSMUSP00000005218,10090.ENSMUSP00000005950,10090.ENSMUSP00000022698,10090.ENSMUSP00000025561,10090.ENSMUSP00000026021,10090.ENSMUSP00000029912,10090.ENSMUSP00000034756,10090.ENSMUSP00000034992,10090.ENSMUSP00000053943,10090.ENSMUSP00000057103,10090.ENSMUSP00000078875,10090.ENSMUSP00000098066,10090.ENSMUSP00000103015,10090.ENSMUSP00000105709,10090.ENSMUSP00000109305,10090.ENSMUSP00000110069…	Cd44,Mmp12,Dok2,Anxa1,Msr1,Sdcbp,Anxa2,Nt5e,Basp1,Frmd7,Fcer1g,Actb,Anpep,Calm1,Anxa4,Tacc3,Gapdh,Gnao1
GO:1903553	Positive regulation of extracellular exosome assembly	2	4	2.55	0.0188	10090.ENSMUSP00000029912,10090.ENSMUSP00000107492	Sdcbp,Pdcd6ip
GO:0006911	Phagocytosis, engulfment	3	44	1.69	0.0193	10090.ENSMUSP00000026021,10090.ENSMUSP00000032825,10090.ENSMUSP00000078875	Msr1,Mfge8,Fcer1g
GO:0033031	Positive regulation of neutrophil apoptotic process	2	5	2.45	0.0193	10090.ENSMUSP00000005218,10090.ENSMUSP00000025561	Cd44,Anxa1
GO:0061041	Regulation of wound healing	4	136	1.32	0.0196	10090.ENSMUSP00000025561,10090.ENSMUSP00000034756,10090.ENSMUSP00000048218,10090.ENSMUSP00000078875	Anxa1,Anxa2,Acta2,Fcer1g
GO:0048856	Anatomical structure development	18	5258	0.39	0.0198	10090.ENSMUSP00000005218,10090.ENSMUSP00000005950,10090.ENSMUSP00000025561,10090.ENSMUSP00000029912,10090.ENSMUSP00000032825,10090.ENSMUSP00000034756,10090.ENSMUSP00000048218,10090.ENSMUSP00000053943,10090.ENSMUSP00000057103,10090.ENSMUSP00000078875,10090.ENSMUSP00000098066,10090.ENSMUSP00000099671,10090.ENSMUSP00000103015,10090.ENSMUSP00000109305,10090.ENSMUSP00000110069,10090.ENSMUSP00000113071…	Cd44,Mmp12,Anxa1,Sdcbp,Mfge8,Anxa2,Acta2,Basp1,Frmd7,Fcer1g,Actb,Myh10,Anpep,Anxa4,Tacc3,Msn,Gapdh,Rab1A
GO:0048870	Cell motility	8	971	0.77	0.0198	10090.ENSMUSP00000005218,10090.ENSMUSP00000005950,10090.ENSMUSP00000025561,10090.ENSMUSP00000078875,10090.ENSMUSP00000098066,10090.ENSMUSP00000099671,10090.ENSMUSP00000113071,10090.ENSMUSP00000127330	Cd44,Mmp12,Anxa1,Fcer1g,Actb,Myh10,Msn,Rab1A
GO:1903530	Regulation of secretion by cell	7	713	0.84	0.0198	10090.ENSMUSP00000025561,10090.ENSMUSP00000029912,10090.ENSMUSP00000078875,10090.ENSMUSP00000099671,10090.ENSMUSP00000105709,10090.ENSMUSP00000107492,10090.ENSMUSP00000113942	Anxa1,Sdcbp,Fcer1g,Myh10,Calm1,Pdcd6ip,Gapdh
GO:0006909	Phagocytosis	4	144	1.3	0.0201	10090.ENSMUSP00000025561,10090.ENSMUSP00000026021,10090.ENSMUSP00000032825,10090.ENSMUSP00000078875	Anxa1,Msr1,Mfge8,Fcer1g
GO:0008360	Regulation of cell shape	4	151	1.28	0.0227	10090.ENSMUSP00000025561,10090.ENSMUSP00000084846,10090.ENSMUSP00000099671,10090.ENSMUSP00000113071	Anxa1,Aldoa,Myh10,Msn
GO:0006900	Vesicle budding from membrane	3	53	1.6	0.023	10090.ENSMUSP00000034756,10090.ENSMUSP00000036949,10090.ENSMUSP00000127330	Anxa2,S100a10,Rab1A
GO:0007159	Leukocyte cell-cell adhesion	3	56	1.58	0.023	10090.ENSMUSP00000005218,10090.ENSMUSP00000034992,10090.ENSMUSP00000113071	Cd44,Nt5e,Msn
GO:0048522	Positive regulation of cellular process	18	5407	0.37	0.023	10090.ENSMUSP00000005218,10090.ENSMUSP00000005950,10090.ENSMUSP00000025561,10090.ENSMUSP00000026021,10090.ENSMUSP00000029912,10090.ENSMUSP00000032825,10090.ENSMUSP00000034756,10090.ENSMUSP00000036949,10090.ENSMUSP00000048218,10090.ENSMUSP00000057103,10090.ENSMUSP00000078875,10090.ENSMUSP00000084846,10090.ENSMUSP00000099671,10090.ENSMUSP00000105709,10090.ENSMUSP00000107492,10090.ENSMUSP00000113071…	Cd44,Mmp12,Anxa1,Msr1,Sdcbp,Mfge8,Anxa2,S100a10,Acta2,Frmd7,Fcer1g,Aldoa,Myh10,Calm1,Pdcd6ip,Msn,Gapdh,Rab1A
GO:0065008	Regulation of biological quality	15	3822	0.45	0.023	10090.ENSMUSP00000005218,10090.ENSMUSP00000025561,10090.ENSMUSP00000026021,10090.ENSMUSP00000034756,10090.ENSMUSP00000048218,10090.ENSMUSP00000078875,10090.ENSMUSP00000084846,10090.ENSMUSP00000099671,10090.ENSMUSP00000103015,10090.ENSMUSP00000105709,10090.ENSMUSP00000107492,10090.ENSMUSP00000110069,10090.ENSMUSP00000113071,10090.ENSMUSP00000113942,10090.ENSMUSP00000127330	Cd44,Anxa1,Msr1,Anxa2,Acta2,Fcer1g,Aldoa,Myh10,Anpep,Calm1,Pdcd6ip,Tacc3,Msn,Gapdh,Rab1A
GO:0022604	Regulation of cell morphogenesis	6	528	0.91	0.0239	10090.ENSMUSP00000005218,10090.ENSMUSP00000025561,10090.ENSMUSP00000036949,10090.ENSMUSP00000084846,10090.ENSMUSP00000099671,10090.ENSMUSP00000113071	Cd44,Anxa1,S100a10,Aldoa,Myh10,Msn
GO:0060429	Epithelium development	8	1067	0.73	0.0239	10090.ENSMUSP00000005218,10090.ENSMUSP00000005950,10090.ENSMUSP00000025561,10090.ENSMUSP00000048218,10090.ENSMUSP00000053943,10090.ENSMUSP00000098066,10090.ENSMUSP00000109305,10090.ENSMUSP00000113071	Cd44,Mmp12,Anxa1,Acta2,Basp1,Actb,Anxa4,Msn
GO:0060255	Regulation of macromolecule metabolic process	18	5618	0.36	0.0289	10090.ENSMUSP00000005218,10090.ENSMUSP00000005950,10090.ENSMUSP00000011896,10090.ENSMUSP00000022698,10090.ENSMUSP00000025561,10090.ENSMUSP00000026021,10090.ENSMUSP00000029912,10090.ENSMUSP00000034756,10090.ENSMUSP00000048218,10090.ENSMUSP00000053943,10090.ENSMUSP00000078875,10090.ENSMUSP00000098066,10090.ENSMUSP00000105709,10090.ENSMUSP00000109305,10090.ENSMUSP00000110069,10090.ENSMUSP00000113071…	Cd44,Mmp12,Pgam1,Dok2,Anxa1,Msr1,Sdcbp,Anxa2,Acta2,Basp1,Fcer1g,Actb,Calm1,Anxa4,Tacc3,Msn,Gapdh,Rab1A
GO:0001655	Urogenital system development	5	353	1	0.0301	10090.ENSMUSP00000005218,10090.ENSMUSP00000025561,10090.ENSMUSP00000048218,10090.ENSMUSP00000053943,10090.ENSMUSP00000109305	Cd44,Anxa1,Acta2,Basp1,Anxa4
GO:0032501	Multicellular organismal process	19	6272	0.33	0.032	10090.ENSMUSP00000005218,10090.ENSMUSP00000025561,10090.ENSMUSP00000026021,10090.ENSMUSP00000029912,10090.ENSMUSP00000032825,10090.ENSMUSP00000034756,10090.ENSMUSP00000048218,10090.ENSMUSP00000053943,10090.ENSMUSP00000057103,10090.ENSMUSP00000078875,10090.ENSMUSP00000084846,10090.ENSMUSP00000098066,10090.ENSMUSP00000099671,10090.ENSMUSP00000103015,10090.ENSMUSP00000109305,10090.ENSMUSP00000110069…	Cd44,Anxa1,Msr1,Sdcbp,Mfge8,Anxa2,Acta2,Basp1,Frmd7,Fcer1g,Aldoa,Actb,Myh10,Anpep,Anxa4,Tacc3,Msn,Gapdh,Rab1A
GO:0001765	Membrane raft assembly	2	11	2.11	0.0323	10090.ENSMUSP00000034756,10090.ENSMUSP00000036949	Anxa2,S100a10
GO:0016477	Cell migration	7	845	0.77	0.0323	10090.ENSMUSP00000005218,10090.ENSMUSP00000005950,10090.ENSMUSP00000025561,10090.ENSMUSP00000078875,10090.ENSMUSP00000099671,10090.ENSMUSP00000113071,10090.ENSMUSP00000127330	Cd44,Mmp12,Anxa1,Fcer1g,Myh10,Msn,Rab1A
GO:0010638	Positive regulation of organelle organization	6	606	0.85	0.0381	10090.ENSMUSP00000025561,10090.ENSMUSP00000029912,10090.ENSMUSP00000034756,10090.ENSMUSP00000036949,10090.ENSMUSP00000107492,10090.ENSMUSP00000113071	Anxa1,Sdcbp,Anxa2,S100a10,Pdcd6ip,Msn
GO:1903532	Positive regulation of secretion by cell	5	382	0.97	0.0385	10090.ENSMUSP00000029912,10090.ENSMUSP00000078875,10090.ENSMUSP00000099671,10090.ENSMUSP00000107492,10090.ENSMUSP00000113942	Sdcbp,Fcer1g,Myh10,Pdcd6ip,Gapdh
GO:0030154	Cell differentiation	14	3674	0.43	0.0399	10090.ENSMUSP00000005218,10090.ENSMUSP00000025561,10090.ENSMUSP00000034756,10090.ENSMUSP00000048218,10090.ENSMUSP00000053943,10090.ENSMUSP00000057103,10090.ENSMUSP00000078875,10090.ENSMUSP00000098066,10090.ENSMUSP00000099671,10090.ENSMUSP00000103015,10090.ENSMUSP00000109305,10090.ENSMUSP00000110069,10090.ENSMUSP00000113071,10090.ENSMUSP00000127330	Cd44,Anxa1,Anxa2,Acta2,Basp1,Frmd7,Fcer1g,Actb,Myh10,Anpep,Anxa4,Tacc3,Msn,Rab1A
GO:1902117	Positive regulation of organelle assembly	3	78	1.44	0.0399	10090.ENSMUSP00000029912,10090.ENSMUSP00000107492,10090.ENSMUSP00000113071	Sdcbp,Pdcd6ip,Msn
GO:0051098	Regulation of binding	5	391	0.96	0.0409	10090.ENSMUSP00000034756,10090.ENSMUSP00000036949,10090.ENSMUSP00000057103,10090.ENSMUSP00000098066,10090.ENSMUSP00000105709	Anxa2,S100a10,Frmd7,Actb,Calm1
GO:0006897	Endocytosis	5	400	0.95	0.0429	10090.ENSMUSP00000026021,10090.ENSMUSP00000032825,10090.ENSMUSP00000078875,10090.ENSMUSP00000098066,10090.ENSMUSP00000127330	Msr1,Mfge8,Fcer1g,Actb,Rab1A
GO:0070486	Leukocyte aggregation	2	14	2.01	0.0429	10090.ENSMUSP00000005218,10090.ENSMUSP00000113071	Cd44,Msn
GO:1901565	Organonitrogen compound catabolic process	7	909	0.74	0.0429	10090.ENSMUSP00000005218,10090.ENSMUSP00000005950,10090.ENSMUSP00000034756,10090.ENSMUSP00000034992,10090.ENSMUSP00000103015,10090.ENSMUSP00000107492,10090.ENSMUSP00000120096	Cd44,Mmp12,Anxa2,Nt5e,Anpep,Pdcd6ip,Uba52
GO:0031340	Positive regulation of vesicle fusion	2	15	1.98	0.0454	10090.ENSMUSP00000025561,10090.ENSMUSP00000034756	Anxa1,Anxa2
GO:1903543	Positive regulation of exosomal secretion	2	15	1.98	0.0454	10090.ENSMUSP00000029912,10090.ENSMUSP00000107492	Sdcbp,Pdcd6ip
GO:0033043	Regulation of organelle organization	8	1258	0.66	0.0474	10090.ENSMUSP00000025561,10090.ENSMUSP00000029912,10090.ENSMUSP00000034756,10090.ENSMUSP00000036949,10090.ENSMUSP00000057103,10090.ENSMUSP00000107492,10090.ENSMUSP00000110069,10090.ENSMUSP00000113071	Anxa1,Sdcbp,Anxa2,S100a10,Frmd7,Pdcd6ip,Tacc3,Msn
GO:0032717	Negative regulation of interleukin-8 production	2	16	1.95	0.0488	10090.ENSMUSP00000025561,10090.ENSMUSP00000109305	Anxa1,Anxa4
GO:0034329	Cell junction assembly	4	228	1.1	0.0494	10090.ENSMUSP00000029912,10090.ENSMUSP00000075772,10090.ENSMUSP00000098066,10090.ENSMUSP00000107492	Sdcbp,Plec,Actb,Pdcd6ip

## Sheet: acetylated proteins in Dcs
#term ID	term description	observed gene count	background gene count	strength	false discovery rate	matching proteins in your network (IDs)	matching proteins in your network (labels)
GO:0006091	Generation of precursor metabolites and energy	12	319	1.29	1.37e-08	10090.ENSMUSP00000004327,10090.ENSMUSP00000022268,10090.ENSMUSP00000026459,10090.ENSMUSP00000026495,10090.ENSMUSP00000026576,10090.ENSMUSP00000030432,10090.ENSMUSP00000033662,10090.ENSMUSP00000034834,10090.ENSMUSP00000084846,10090.ENSMUSP00000099536,10090.ENSMUSP00000113022,10090.ENSMUSP00000113942	G6pdx,Pdhb,Atp5b,Atp5a1,Taldo1,Hmgcl,Pdha1,Pkm,Aldoa,Aldoc,Atp5f1,Gapdh
GO:0019693	Ribose phosphate metabolic process	11	287	1.29	5.66e-08	10090.ENSMUSP00000004327,10090.ENSMUSP00000022268,10090.ENSMUSP00000026459,10090.ENSMUSP00000026495,10090.ENSMUSP00000030432,10090.ENSMUSP00000033662,10090.ENSMUSP00000034834,10090.ENSMUSP00000084846,10090.ENSMUSP00000099536,10090.ENSMUSP00000113022,10090.ENSMUSP00000113942	G6pdx,Pdhb,Atp5b,Atp5a1,Hmgcl,Pdha1,Pkm,Aldoa,Aldoc,Atp5f1,Gapdh
GO:0055086	Nucleobase-containing small molecule metabolic process	12	440	1.15	1.42e-07	10090.ENSMUSP00000004327,10090.ENSMUSP00000022268,10090.ENSMUSP00000026459,10090.ENSMUSP00000026495,10090.ENSMUSP00000030432,10090.ENSMUSP00000033662,10090.ENSMUSP00000034834,10090.ENSMUSP00000084846,10090.ENSMUSP00000099536,10090.ENSMUSP00000112897,10090.ENSMUSP00000113022,10090.ENSMUSP00000113942	G6pdx,Pdhb,Atp5b,Atp5a1,Hmgcl,Pdha1,Pkm,Aldoa,Aldoc,Mthfd1l,Atp5f1,Gapdh
GO:0072521	Purine-containing compound metabolic process	11	326	1.24	1.42e-07	10090.ENSMUSP00000022268,10090.ENSMUSP00000026459,10090.ENSMUSP00000026495,10090.ENSMUSP00000030432,10090.ENSMUSP00000033662,10090.ENSMUSP00000034834,10090.ENSMUSP00000084846,10090.ENSMUSP00000099536,10090.ENSMUSP00000112897,10090.ENSMUSP00000113022,10090.ENSMUSP00000113942	Pdhb,Atp5b,Atp5a1,Hmgcl,Pdha1,Pkm,Aldoa,Aldoc,Mthfd1l,Atp5f1,Gapdh
GO:0006090	Pyruvate metabolic process	7	63	1.76	1.79e-07	10090.ENSMUSP00000022268,10090.ENSMUSP00000025439,10090.ENSMUSP00000033662,10090.ENSMUSP00000034834,10090.ENSMUSP00000084846,10090.ENSMUSP00000099536,10090.ENSMUSP00000113942	Pdhb,Me2,Pdha1,Pkm,Aldoa,Aldoc,Gapdh
GO:0009117	Nucleotide metabolic process	11	361	1.19	2.03e-07	10090.ENSMUSP00000004327,10090.ENSMUSP00000022268,10090.ENSMUSP00000026459,10090.ENSMUSP00000026495,10090.ENSMUSP00000030432,10090.ENSMUSP00000033662,10090.ENSMUSP00000034834,10090.ENSMUSP00000084846,10090.ENSMUSP00000099536,10090.ENSMUSP00000113022,10090.ENSMUSP00000113942	G6pdx,Pdhb,Atp5b,Atp5a1,Hmgcl,Pdha1,Pkm,Aldoa,Aldoc,Atp5f1,Gapdh
GO:0009150	Purine ribonucleotide metabolic process	10	265	1.29	2.03e-07	10090.ENSMUSP00000022268,10090.ENSMUSP00000026459,10090.ENSMUSP00000026495,10090.ENSMUSP00000030432,10090.ENSMUSP00000033662,10090.ENSMUSP00000034834,10090.ENSMUSP00000084846,10090.ENSMUSP00000099536,10090.ENSMUSP00000113022,10090.ENSMUSP00000113942	Pdhb,Atp5b,Atp5a1,Hmgcl,Pdha1,Pkm,Aldoa,Aldoc,Atp5f1,Gapdh
GO:0034641	Cellular nitrogen compound metabolic process	23	2805	0.62	2.36e-07	10090.ENSMUSP00000004327,10090.ENSMUSP00000022268,10090.ENSMUSP00000024739,10090.ENSMUSP00000025930,10090.ENSMUSP00000026459,10090.ENSMUSP00000026495,10090.ENSMUSP00000029663,10090.ENSMUSP00000030432,10090.ENSMUSP00000033662,10090.ENSMUSP00000033673,10090.ENSMUSP00000034834,10090.ENSMUSP00000050289,10090.ENSMUSP00000065940,10090.ENSMUSP00000073175,10090.ENSMUSP00000075067,10090.ENSMUSP00000084846…	G6pdx,Pdhb,Hsp90ab1,Smc3,Atp5b,Atp5a1,Aimp1,Hmgcl,Pdha1,Nono,Pkm,Eif5a2,Hmgb2,Rpl26,Npm1,Aldoa,Hist1h4j,Aldoc,Hmga1-rs1,Mthfd1l,Atp5f1,Gapdh,Fau
GO:0044271	Cellular nitrogen compound biosynthetic process	16	1156	0.85	2.61e-07	10090.ENSMUSP00000004327,10090.ENSMUSP00000022268,10090.ENSMUSP00000024739,10090.ENSMUSP00000026459,10090.ENSMUSP00000026495,10090.ENSMUSP00000029663,10090.ENSMUSP00000033662,10090.ENSMUSP00000034834,10090.ENSMUSP00000050289,10090.ENSMUSP00000073175,10090.ENSMUSP00000075067,10090.ENSMUSP00000084846,10090.ENSMUSP00000085006,10090.ENSMUSP00000112897,10090.ENSMUSP00000113022,10090.ENSMUSP00000136358	G6pdx,Pdhb,Hsp90ab1,Atp5b,Atp5a1,Aimp1,Pdha1,Pkm,Eif5a2,Rpl26,Npm1,Aldoa,Hist1h4j,Mthfd1l,Atp5f1,Fau
GO:0072522	Purine-containing compound biosynthetic process	8	137	1.48	3.36e-07	10090.ENSMUSP00000022268,10090.ENSMUSP00000026459,10090.ENSMUSP00000026495,10090.ENSMUSP00000033662,10090.ENSMUSP00000034834,10090.ENSMUSP00000084846,10090.ENSMUSP00000112897,10090.ENSMUSP00000113022	Pdhb,Atp5b,Atp5a1,Pdha1,Pkm,Aldoa,Mthfd1l,Atp5f1
GO:0046390	Ribose phosphate biosynthetic process	8	139	1.47	3.48e-07	10090.ENSMUSP00000004327,10090.ENSMUSP00000022268,10090.ENSMUSP00000026459,10090.ENSMUSP00000026495,10090.ENSMUSP00000033662,10090.ENSMUSP00000034834,10090.ENSMUSP00000084846,10090.ENSMUSP00000113022	G6pdx,Pdhb,Atp5b,Atp5a1,Pdha1,Pkm,Aldoa,Atp5f1
GO:0006139	Nucleobase-containing compound metabolic process	20	2205	0.67	8.9e-07	10090.ENSMUSP00000004327,10090.ENSMUSP00000022268,10090.ENSMUSP00000024739,10090.ENSMUSP00000025930,10090.ENSMUSP00000026459,10090.ENSMUSP00000026495,10090.ENSMUSP00000030432,10090.ENSMUSP00000033662,10090.ENSMUSP00000033673,10090.ENSMUSP00000034834,10090.ENSMUSP00000065940,10090.ENSMUSP00000073175,10090.ENSMUSP00000075067,10090.ENSMUSP00000084846,10090.ENSMUSP00000085006,10090.ENSMUSP00000099536…	G6pdx,Pdhb,Hsp90ab1,Smc3,Atp5b,Atp5a1,Hmgcl,Pdha1,Nono,Pkm,Hmgb2,Rpl26,Npm1,Aldoa,Hist1h4j,Aldoc,Hmga1-rs1,Mthfd1l,Atp5f1,Gapdh
GO:0009165	Nucleotide biosynthetic process	8	188	1.34	2.81e-06	10090.ENSMUSP00000004327,10090.ENSMUSP00000022268,10090.ENSMUSP00000026459,10090.ENSMUSP00000026495,10090.ENSMUSP00000033662,10090.ENSMUSP00000034834,10090.ENSMUSP00000084846,10090.ENSMUSP00000113022	G6pdx,Pdhb,Atp5b,Atp5a1,Pdha1,Pkm,Aldoa,Atp5f1
GO:1901576	Organic substance biosynthetic process	19	2121	0.66	2.81e-06	10090.ENSMUSP00000004327,10090.ENSMUSP00000022268,10090.ENSMUSP00000022322,10090.ENSMUSP00000024739,10090.ENSMUSP00000026459,10090.ENSMUSP00000026495,10090.ENSMUSP00000029663,10090.ENSMUSP00000030432,10090.ENSMUSP00000033662,10090.ENSMUSP00000034834,10090.ENSMUSP00000050289,10090.ENSMUSP00000073175,10090.ENSMUSP00000075067,10090.ENSMUSP00000084846,10090.ENSMUSP00000085006,10090.ENSMUSP00000112897…	G6pdx,Pdhb,Glud1,Hsp90ab1,Atp5b,Atp5a1,Aimp1,Hmgcl,Pdha1,Pkm,Eif5a2,Rpl26,Npm1,Aldoa,Hist1h4j,Mthfd1l,Atp5f1,Gapdh,Fau
GO:0009152	Purine ribonucleotide biosynthetic process	7	121	1.47	3.18e-06	10090.ENSMUSP00000022268,10090.ENSMUSP00000026459,10090.ENSMUSP00000026495,10090.ENSMUSP00000033662,10090.ENSMUSP00000034834,10090.ENSMUSP00000084846,10090.ENSMUSP00000113022	Pdhb,Atp5b,Atp5a1,Pdha1,Pkm,Aldoa,Atp5f1
GO:0044237	Cellular metabolic process	31	6445	0.39	4.4e-06	10090.ENSMUSP00000004327,10090.ENSMUSP00000022268,10090.ENSMUSP00000022322,10090.ENSMUSP00000022894,10090.ENSMUSP00000024739,10090.ENSMUSP00000025439,10090.ENSMUSP00000025561,10090.ENSMUSP00000025930,10090.ENSMUSP00000026459,10090.ENSMUSP00000026495,10090.ENSMUSP00000026576,10090.ENSMUSP00000029663,10090.ENSMUSP00000030432,10090.ENSMUSP00000033662,10090.ENSMUSP00000033673,10090.ENSMUSP00000034834…	G6pdx,Pdhb,Glud1,Ywhaz,Hsp90ab1,Me2,Anxa1,Smc3,Atp5b,Atp5a1,Taldo1,Aimp1,Hmgcl,Pdha1,Nono,Pkm,Hist1h1c,Eif5a2,Hmgb2,Rpl26,Npm1,Aldoa,Hist1h4j,Aldoc,Hmga1-rs1,Cfl1,Mthfd1l,Atp5f1,Gapdh,Prdx1,Fau
GO:0006754	ATP biosynthetic process	5	33	1.89	5.09e-06	10090.ENSMUSP00000026459,10090.ENSMUSP00000026495,10090.ENSMUSP00000034834,10090.ENSMUSP00000084846,10090.ENSMUSP00000113022	Atp5b,Atp5a1,Pkm,Aldoa,Atp5f1
GO:0019637	Organophosphate metabolic process	12	724	0.93	5.09e-06	10090.ENSMUSP00000004327,10090.ENSMUSP00000022268,10090.ENSMUSP00000026459,10090.ENSMUSP00000026495,10090.ENSMUSP00000026576,10090.ENSMUSP00000030432,10090.ENSMUSP00000033662,10090.ENSMUSP00000034834,10090.ENSMUSP00000084846,10090.ENSMUSP00000099536,10090.ENSMUSP00000113022,10090.ENSMUSP00000113942	G6pdx,Pdhb,Atp5b,Atp5a1,Taldo1,Hmgcl,Pdha1,Pkm,Aldoa,Aldoc,Atp5f1,Gapdh
GO:1901566	Organonitrogen compound biosynthetic process	14	1096	0.82	5.53e-06	10090.ENSMUSP00000004327,10090.ENSMUSP00000022268,10090.ENSMUSP00000022322,10090.ENSMUSP00000026459,10090.ENSMUSP00000026495,10090.ENSMUSP00000029663,10090.ENSMUSP00000033662,10090.ENSMUSP00000034834,10090.ENSMUSP00000050289,10090.ENSMUSP00000073175,10090.ENSMUSP00000084846,10090.ENSMUSP00000112897,10090.ENSMUSP00000113022,10090.ENSMUSP00000136358	G6pdx,Pdhb,Glud1,Atp5b,Atp5a1,Aimp1,Pdha1,Pkm,Eif5a2,Rpl26,Aldoa,Mthfd1l,Atp5f1,Fau
GO:0044249	Cellular biosynthetic process	18	2025	0.66	6.42e-06	10090.ENSMUSP00000004327,10090.ENSMUSP00000022268,10090.ENSMUSP00000022322,10090.ENSMUSP00000024739,10090.ENSMUSP00000026459,10090.ENSMUSP00000026495,10090.ENSMUSP00000029663,10090.ENSMUSP00000030432,10090.ENSMUSP00000033662,10090.ENSMUSP00000034834,10090.ENSMUSP00000050289,10090.ENSMUSP00000073175,10090.ENSMUSP00000075067,10090.ENSMUSP00000084846,10090.ENSMUSP00000085006,10090.ENSMUSP00000112897…	G6pdx,Pdhb,Glud1,Hsp90ab1,Atp5b,Atp5a1,Aimp1,Hmgcl,Pdha1,Pkm,Eif5a2,Rpl26,Npm1,Aldoa,Hist1h4j,Mthfd1l,Atp5f1,Fau
GO:0018130	Heterocycle biosynthetic process	12	755	0.91	6.9e-06	10090.ENSMUSP00000004327,10090.ENSMUSP00000022268,10090.ENSMUSP00000024739,10090.ENSMUSP00000026459,10090.ENSMUSP00000026495,10090.ENSMUSP00000033662,10090.ENSMUSP00000034834,10090.ENSMUSP00000075067,10090.ENSMUSP00000084846,10090.ENSMUSP00000085006,10090.ENSMUSP00000112897,10090.ENSMUSP00000113022	G6pdx,Pdhb,Hsp90ab1,Atp5b,Atp5a1,Pdha1,Pkm,Npm1,Aldoa,Hist1h4j,Mthfd1l,Atp5f1
GO:0019438	Aromatic compound biosynthetic process	12	769	0.9	8.13e-06	10090.ENSMUSP00000004327,10090.ENSMUSP00000022268,10090.ENSMUSP00000024739,10090.ENSMUSP00000026459,10090.ENSMUSP00000026495,10090.ENSMUSP00000033662,10090.ENSMUSP00000034834,10090.ENSMUSP00000075067,10090.ENSMUSP00000084846,10090.ENSMUSP00000085006,10090.ENSMUSP00000112897,10090.ENSMUSP00000113022	G6pdx,Pdhb,Hsp90ab1,Atp5b,Atp5a1,Pdha1,Pkm,Npm1,Aldoa,Hist1h4j,Mthfd1l,Atp5f1
GO:0071103	DNA conformation change	8	246	1.22	1.09e-05	10090.ENSMUSP00000025561,10090.ENSMUSP00000045816,10090.ENSMUSP00000065940,10090.ENSMUSP00000075067,10090.ENSMUSP00000079670,10090.ENSMUSP00000085006,10090.ENSMUSP00000100667,10090.ENSMUSP00000135427	Anxa1,Hist1h1c,Hmgb2,Npm1,Hist1h3g,Hist1h4j,Hmga1-rs1,Hist2h2bb
GO:1901135	Carbohydrate derivative metabolic process	12	814	0.88	1.34e-05	10090.ENSMUSP00000004327,10090.ENSMUSP00000022268,10090.ENSMUSP00000026459,10090.ENSMUSP00000026495,10090.ENSMUSP00000026576,10090.ENSMUSP00000030432,10090.ENSMUSP00000033662,10090.ENSMUSP00000034834,10090.ENSMUSP00000084846,10090.ENSMUSP00000099536,10090.ENSMUSP00000113022,10090.ENSMUSP00000113942	G6pdx,Pdhb,Atp5b,Atp5a1,Taldo1,Hmgcl,Pdha1,Pkm,Aldoa,Aldoc,Atp5f1,Gapdh
GO:0046034	ATP metabolic process	7	172	1.32	1.79e-05	10090.ENSMUSP00000026459,10090.ENSMUSP00000026495,10090.ENSMUSP00000034834,10090.ENSMUSP00000084846,10090.ENSMUSP00000099536,10090.ENSMUSP00000113022,10090.ENSMUSP00000113942	Atp5b,Atp5a1,Pkm,Aldoa,Aldoc,Atp5f1,Gapdh
GO:0034654	Nucleobase-containing compound biosynthetic process	11	689	0.91	2.26e-05	10090.ENSMUSP00000004327,10090.ENSMUSP00000022268,10090.ENSMUSP00000024739,10090.ENSMUSP00000026459,10090.ENSMUSP00000026495,10090.ENSMUSP00000033662,10090.ENSMUSP00000034834,10090.ENSMUSP00000075067,10090.ENSMUSP00000084846,10090.ENSMUSP00000085006,10090.ENSMUSP00000113022	G6pdx,Pdhb,Hsp90ab1,Atp5b,Atp5a1,Pdha1,Pkm,Npm1,Aldoa,Hist1h4j,Atp5f1
GO:1901362	Organic cyclic compound biosynthetic process	12	883	0.84	2.82e-05	10090.ENSMUSP00000004327,10090.ENSMUSP00000022268,10090.ENSMUSP00000024739,10090.ENSMUSP00000026459,10090.ENSMUSP00000026495,10090.ENSMUSP00000033662,10090.ENSMUSP00000034834,10090.ENSMUSP00000075067,10090.ENSMUSP00000084846,10090.ENSMUSP00000085006,10090.ENSMUSP00000112897,10090.ENSMUSP00000113022	G6pdx,Pdhb,Hsp90ab1,Atp5b,Atp5a1,Pdha1,Pkm,Npm1,Aldoa,Hist1h4j,Mthfd1l,Atp5f1
GO:0031497	Chromatin assembly	6	115	1.43	3.87e-05	10090.ENSMUSP00000045816,10090.ENSMUSP00000075067,10090.ENSMUSP00000079670,10090.ENSMUSP00000085006,10090.ENSMUSP00000100667,10090.ENSMUSP00000135427	Hist1h1c,Npm1,Hist1h3g,Hist1h4j,Hmga1-rs1,Hist2h2bb
GO:0006807	Nitrogen compound metabolic process	28	5878	0.39	4.61e-05	10090.ENSMUSP00000004327,10090.ENSMUSP00000022268,10090.ENSMUSP00000022322,10090.ENSMUSP00000022894,10090.ENSMUSP00000024739,10090.ENSMUSP00000025561,10090.ENSMUSP00000025930,10090.ENSMUSP00000026459,10090.ENSMUSP00000026495,10090.ENSMUSP00000029663,10090.ENSMUSP00000030432,10090.ENSMUSP00000033662,10090.ENSMUSP00000033673,10090.ENSMUSP00000034834,10090.ENSMUSP00000045816,10090.ENSMUSP00000050289…	G6pdx,Pdhb,Glud1,Ywhaz,Hsp90ab1,Anxa1,Smc3,Atp5b,Atp5a1,Aimp1,Hmgcl,Pdha1,Nono,Pkm,Hist1h1c,Eif5a2,Hmgb2,Rpl26,Npm1,Aldoa,Hist1h4j,Aldoc,Hmga1-rs1,Cfl1,Mthfd1l,Atp5f1,Gapdh,Fau
GO:0009987	Cellular process	41	13330	0.2	4.87e-05	10090.ENSMUSP00000004327,10090.ENSMUSP00000007257,10090.ENSMUSP00000016463,10090.ENSMUSP00000022268,10090.ENSMUSP00000022322,10090.ENSMUSP00000022894,10090.ENSMUSP00000024739,10090.ENSMUSP00000025439,10090.ENSMUSP00000025561,10090.ENSMUSP00000025930,10090.ENSMUSP00000026459,10090.ENSMUSP00000026495,10090.ENSMUSP00000026576,10090.ENSMUSP00000027438,10090.ENSMUSP00000029663,10090.ENSMUSP00000030432…	G6pdx,Clic1,Slc25a5,Pdhb,Glud1,Ywhaz,Hsp90ab1,Me2,Anxa1,Smc3,Atp5b,Atp5a1,Taldo1,Ncl,Aimp1,Hmgcl,Pdha1,Nono,Pkm,H2afz,Hist1h1c,Eif5a2,Hmgb2,Rpl26,Npm1,Hist1h3g,Aldoa,Hist1h4j,Actc1,Dstn,Aldoc,Hmga1-rs1,Cfl1,Mthfd1l,Atp5f1,Gapdh,Prdx1,Tcp1,Lcp1,Hist2h2bb,Fau
GO:0044238	Primary metabolic process	29	6369	0.37	5.4e-05	10090.ENSMUSP00000004327,10090.ENSMUSP00000022268,10090.ENSMUSP00000022322,10090.ENSMUSP00000022894,10090.ENSMUSP00000024739,10090.ENSMUSP00000025561,10090.ENSMUSP00000025930,10090.ENSMUSP00000026459,10090.ENSMUSP00000026495,10090.ENSMUSP00000026576,10090.ENSMUSP00000029663,10090.ENSMUSP00000030432,10090.ENSMUSP00000033662,10090.ENSMUSP00000033673,10090.ENSMUSP00000034834,10090.ENSMUSP00000045816…	G6pdx,Pdhb,Glud1,Ywhaz,Hsp90ab1,Anxa1,Smc3,Atp5b,Atp5a1,Taldo1,Aimp1,Hmgcl,Pdha1,Nono,Pkm,Hist1h1c,Eif5a2,Hmgb2,Rpl26,Npm1,Aldoa,Hist1h4j,Aldoc,Hmga1-rs1,Cfl1,Mthfd1l,Atp5f1,Gapdh,Fau
GO:0071704	Organic substance metabolic process	30	6824	0.35	5.4e-05	10090.ENSMUSP00000004327,10090.ENSMUSP00000022268,10090.ENSMUSP00000022322,10090.ENSMUSP00000022894,10090.ENSMUSP00000024739,10090.ENSMUSP00000025439,10090.ENSMUSP00000025561,10090.ENSMUSP00000025930,10090.ENSMUSP00000026459,10090.ENSMUSP00000026495,10090.ENSMUSP00000026576,10090.ENSMUSP00000029663,10090.ENSMUSP00000030432,10090.ENSMUSP00000033662,10090.ENSMUSP00000033673,10090.ENSMUSP00000034834…	G6pdx,Pdhb,Glud1,Ywhaz,Hsp90ab1,Me2,Anxa1,Smc3,Atp5b,Atp5a1,Taldo1,Aimp1,Hmgcl,Pdha1,Nono,Pkm,Hist1h1c,Eif5a2,Hmgb2,Rpl26,Npm1,Aldoa,Hist1h4j,Aldoc,Hmga1-rs1,Cfl1,Mthfd1l,Atp5f1,Gapdh,Fau
GO:0019318	Hexose metabolic process	6	128	1.38	5.94e-05	10090.ENSMUSP00000004327,10090.ENSMUSP00000022268,10090.ENSMUSP00000033662,10090.ENSMUSP00000034834,10090.ENSMUSP00000084846,10090.ENSMUSP00000113942	G6pdx,Pdhb,Pdha1,Pkm,Aldoa,Gapdh
GO:0044281	Small molecule metabolic process	14	1450	0.69	9.12e-05	10090.ENSMUSP00000004327,10090.ENSMUSP00000022268,10090.ENSMUSP00000022322,10090.ENSMUSP00000025439,10090.ENSMUSP00000026459,10090.ENSMUSP00000026495,10090.ENSMUSP00000030432,10090.ENSMUSP00000033662,10090.ENSMUSP00000034834,10090.ENSMUSP00000084846,10090.ENSMUSP00000099536,10090.ENSMUSP00000112897,10090.ENSMUSP00000113022,10090.ENSMUSP00000113942	G6pdx,Pdhb,Glud1,Me2,Atp5b,Atp5a1,Hmgcl,Pdha1,Pkm,Aldoa,Aldoc,Mthfd1l,Atp5f1,Gapdh
GO:0006334	Nucleosome assembly	5	78	1.52	0.00014	10090.ENSMUSP00000045816,10090.ENSMUSP00000075067,10090.ENSMUSP00000079670,10090.ENSMUSP00000085006,10090.ENSMUSP00000135427	Hist1h1c,Npm1,Hist1h3g,Hist1h4j,Hist2h2bb
GO:0005975	Carbohydrate metabolic process	8	398	1.01	0.00022	10090.ENSMUSP00000004327,10090.ENSMUSP00000022268,10090.ENSMUSP00000026576,10090.ENSMUSP00000033662,10090.ENSMUSP00000034834,10090.ENSMUSP00000084846,10090.ENSMUSP00000099536,10090.ENSMUSP00000113942	G6pdx,Pdhb,Taldo1,Pdha1,Pkm,Aldoa,Aldoc,Gapdh
GO:0006006	Glucose metabolic process	5	96	1.43	0.00031	10090.ENSMUSP00000004327,10090.ENSMUSP00000022268,10090.ENSMUSP00000033662,10090.ENSMUSP00000034834,10090.ENSMUSP00000113942	G6pdx,Pdhb,Pdha1,Pkm,Gapdh
GO:0006096	Glycolytic process	4	39	1.72	0.00031	10090.ENSMUSP00000034834,10090.ENSMUSP00000084846,10090.ENSMUSP00000099536,10090.ENSMUSP00000113942	Pkm,Aldoa,Aldoc,Gapdh
GO:0006996	Organelle organization	19	3066	0.5	0.00031	10090.ENSMUSP00000016463,10090.ENSMUSP00000022894,10090.ENSMUSP00000024739,10090.ENSMUSP00000025561,10090.ENSMUSP00000025930,10090.ENSMUSP00000030432,10090.ENSMUSP00000036907,10090.ENSMUSP00000045816,10090.ENSMUSP00000065940,10090.ENSMUSP00000075067,10090.ENSMUSP00000079670,10090.ENSMUSP00000085006,10090.ENSMUSP00000087736,10090.ENSMUSP00000099461,10090.ENSMUSP00000100667,10090.ENSMUSP00000112259…	Slc25a5,Ywhaz,Hsp90ab1,Anxa1,Smc3,Hmgcl,H2afz,Hist1h1c,Hmgb2,Npm1,Hist1h3g,Hist1h4j,Actc1,Dstn,Hmga1-rs1,Cfl1,Gapdh,Lcp1,Hist2h2bb
GO:0019752	Carboxylic acid metabolic process	10	754	0.83	0.00031	10090.ENSMUSP00000022268,10090.ENSMUSP00000022322,10090.ENSMUSP00000025439,10090.ENSMUSP00000030432,10090.ENSMUSP00000033662,10090.ENSMUSP00000034834,10090.ENSMUSP00000084846,10090.ENSMUSP00000099536,10090.ENSMUSP00000112897,10090.ENSMUSP00000113942	Pdhb,Glud1,Me2,Hmgcl,Pdha1,Pkm,Aldoa,Aldoc,Mthfd1l,Gapdh
GO:0051276	Chromosome organization	11	946	0.78	0.00031	10090.ENSMUSP00000024739,10090.ENSMUSP00000025561,10090.ENSMUSP00000025930,10090.ENSMUSP00000036907,10090.ENSMUSP00000045816,10090.ENSMUSP00000065940,10090.ENSMUSP00000075067,10090.ENSMUSP00000079670,10090.ENSMUSP00000085006,10090.ENSMUSP00000100667,10090.ENSMUSP00000135427	Hsp90ab1,Anxa1,Smc3,H2afz,Hist1h1c,Hmgb2,Npm1,Hist1h3g,Hist1h4j,Hmga1-rs1,Hist2h2bb
GO:0032787	Monocarboxylic acid metabolic process	8	461	0.95	0.00056	10090.ENSMUSP00000022268,10090.ENSMUSP00000025439,10090.ENSMUSP00000033662,10090.ENSMUSP00000034834,10090.ENSMUSP00000084846,10090.ENSMUSP00000099536,10090.ENSMUSP00000112897,10090.ENSMUSP00000113942	Pdhb,Me2,Pdha1,Pkm,Aldoa,Aldoc,Mthfd1l,Gapdh
GO:0048518	Positive regulation of biological process	26	5869	0.36	0.00061	10090.ENSMUSP00000004327,10090.ENSMUSP00000007257,10090.ENSMUSP00000016463,10090.ENSMUSP00000022322,10090.ENSMUSP00000024739,10090.ENSMUSP00000025561,10090.ENSMUSP00000026459,10090.ENSMUSP00000026495,10090.ENSMUSP00000027438,10090.ENSMUSP00000029663,10090.ENSMUSP00000033673,10090.ENSMUSP00000034834,10090.ENSMUSP00000036907,10090.ENSMUSP00000045816,10090.ENSMUSP00000050289,10090.ENSMUSP00000065940…	G6pdx,Clic1,Slc25a5,Glud1,Hsp90ab1,Anxa1,Atp5b,Atp5a1,Ncl,Aimp1,Nono,Pkm,H2afz,Hist1h1c,Eif5a2,Hmgb2,Rpl26,Npm1,Aldoa,Actc1,Dstn,Hmga1-rs1,Cfl1,Gapdh,Tcp1,Lcp1
GO:0006796	Phosphate-containing compound metabolic process	14	1776	0.61	0.00073	10090.ENSMUSP00000004327,10090.ENSMUSP00000022268,10090.ENSMUSP00000022894,10090.ENSMUSP00000026459,10090.ENSMUSP00000026495,10090.ENSMUSP00000026576,10090.ENSMUSP00000030432,10090.ENSMUSP00000033662,10090.ENSMUSP00000034834,10090.ENSMUSP00000084846,10090.ENSMUSP00000099536,10090.ENSMUSP00000112259,10090.ENSMUSP00000113022,10090.ENSMUSP00000113942	G6pdx,Pdhb,Ywhaz,Atp5b,Atp5a1,Taldo1,Hmgcl,Pdha1,Pkm,Aldoa,Aldoc,Cfl1,Atp5f1,Gapdh
GO:0042776	Mitochondrial atp synthesis coupled proton transport	3	16	1.98	0.001	10090.ENSMUSP00000026459,10090.ENSMUSP00000026495,10090.ENSMUSP00000113022	Atp5b,Atp5a1,Atp5f1
GO:0043603	Cellular amide metabolic process	9	689	0.83	0.001	10090.ENSMUSP00000004327,10090.ENSMUSP00000022268,10090.ENSMUSP00000029663,10090.ENSMUSP00000030432,10090.ENSMUSP00000033662,10090.ENSMUSP00000050289,10090.ENSMUSP00000073175,10090.ENSMUSP00000112897,10090.ENSMUSP00000136358	G6pdx,Pdhb,Aimp1,Hmgcl,Pdha1,Eif5a2,Rpl26,Mthfd1l,Fau
GO:0010941	Regulation of cell death	13	1661	0.6	0.0017	10090.ENSMUSP00000004327,10090.ENSMUSP00000016463,10090.ENSMUSP00000022894,10090.ENSMUSP00000024739,10090.ENSMUSP00000025561,10090.ENSMUSP00000027438,10090.ENSMUSP00000033673,10090.ENSMUSP00000065940,10090.ENSMUSP00000073175,10090.ENSMUSP00000075067,10090.ENSMUSP00000087736,10090.ENSMUSP00000113942,10090.ENSMUSP00000116108	G6pdx,Slc25a5,Ywhaz,Hsp90ab1,Anxa1,Ncl,Nono,Hmgb2,Rpl26,Npm1,Actc1,Gapdh,Tcp1
GO:0042981	Regulation of apoptotic process	12	1486	0.62	0.0029	10090.ENSMUSP00000004327,10090.ENSMUSP00000016463,10090.ENSMUSP00000024739,10090.ENSMUSP00000025561,10090.ENSMUSP00000027438,10090.ENSMUSP00000033673,10090.ENSMUSP00000065940,10090.ENSMUSP00000073175,10090.ENSMUSP00000075067,10090.ENSMUSP00000087736,10090.ENSMUSP00000113942,10090.ENSMUSP00000116108	G6pdx,Slc25a5,Hsp90ab1,Anxa1,Ncl,Nono,Hmgb2,Rpl26,Npm1,Actc1,Gapdh,Tcp1
GO:0043604	Amide biosynthetic process	7	434	0.92	0.0031	10090.ENSMUSP00000022268,10090.ENSMUSP00000029663,10090.ENSMUSP00000033662,10090.ENSMUSP00000050289,10090.ENSMUSP00000073175,10090.ENSMUSP00000112897,10090.ENSMUSP00000136358	Pdhb,Aimp1,Pdha1,Eif5a2,Rpl26,Mthfd1l,Fau
GO:0006325	Chromatin organization	8	625	0.82	0.0037	10090.ENSMUSP00000036907,10090.ENSMUSP00000045816,10090.ENSMUSP00000065940,10090.ENSMUSP00000075067,10090.ENSMUSP00000079670,10090.ENSMUSP00000085006,10090.ENSMUSP00000100667,10090.ENSMUSP00000135427	H2afz,Hist1h1c,Hmgb2,Npm1,Hist1h3g,Hist1h4j,Hmga1-rs1,Hist2h2bb
GO:0006950	Response to stress	17	3045	0.46	0.0039	10090.ENSMUSP00000004327,10090.ENSMUSP00000022894,10090.ENSMUSP00000024739,10090.ENSMUSP00000025561,10090.ENSMUSP00000025930,10090.ENSMUSP00000029663,10090.ENSMUSP00000030432,10090.ENSMUSP00000033673,10090.ENSMUSP00000065940,10090.ENSMUSP00000073175,10090.ENSMUSP00000075067,10090.ENSMUSP00000100667,10090.ENSMUSP00000112259,10090.ENSMUSP00000113942,10090.ENSMUSP00000114159,10090.ENSMUSP00000116271…	G6pdx,Ywhaz,Hsp90ab1,Anxa1,Smc3,Aimp1,Hmgcl,Nono,Hmgb2,Rpl26,Npm1,Hmga1-rs1,Cfl1,Gapdh,Prdx1,Lcp1,Fau
GO:1901564	Organonitrogen compound metabolic process	21	4475	0.38	0.0039	10090.ENSMUSP00000004327,10090.ENSMUSP00000022268,10090.ENSMUSP00000022322,10090.ENSMUSP00000022894,10090.ENSMUSP00000025561,10090.ENSMUSP00000026459,10090.ENSMUSP00000026495,10090.ENSMUSP00000029663,10090.ENSMUSP00000030432,10090.ENSMUSP00000033662,10090.ENSMUSP00000034834,10090.ENSMUSP00000045816,10090.ENSMUSP00000050289,10090.ENSMUSP00000073175,10090.ENSMUSP00000084846,10090.ENSMUSP00000099536…	G6pdx,Pdhb,Glud1,Ywhaz,Anxa1,Atp5b,Atp5a1,Aimp1,Hmgcl,Pdha1,Pkm,Hist1h1c,Eif5a2,Rpl26,Aldoa,Aldoc,Cfl1,Mthfd1l,Atp5f1,Gapdh,Fau
GO:0006839	Mitochondrial transport	5	184	1.14	0.0044	10090.ENSMUSP00000016463,10090.ENSMUSP00000022894,10090.ENSMUSP00000026459,10090.ENSMUSP00000026495,10090.ENSMUSP00000113022	Slc25a5,Ywhaz,Atp5b,Atp5a1,Atp5f1
GO:0044283	Small molecule biosynthetic process	7	468	0.88	0.0045	10090.ENSMUSP00000004327,10090.ENSMUSP00000022322,10090.ENSMUSP00000030432,10090.ENSMUSP00000034834,10090.ENSMUSP00000084846,10090.ENSMUSP00000112897,10090.ENSMUSP00000113942	G6pdx,Glud1,Hmgcl,Pkm,Aldoa,Mthfd1l,Gapdh
GO:1901700	Response to oxygen-containing compound	12	1585	0.59	0.0048	10090.ENSMUSP00000004327,10090.ENSMUSP00000024739,10090.ENSMUSP00000025561,10090.ENSMUSP00000027438,10090.ENSMUSP00000030432,10090.ENSMUSP00000034834,10090.ENSMUSP00000036907,10090.ENSMUSP00000065940,10090.ENSMUSP00000075067,10090.ENSMUSP00000087736,10090.ENSMUSP00000112259,10090.ENSMUSP00000114159	G6pdx,Hsp90ab1,Anxa1,Ncl,Hmgcl,Pkm,H2afz,Hmgb2,Npm1,Actc1,Cfl1,Prdx1
GO:0048522	Positive regulation of cellular process	23	5407	0.34	0.0058	10090.ENSMUSP00000004327,10090.ENSMUSP00000007257,10090.ENSMUSP00000016463,10090.ENSMUSP00000022322,10090.ENSMUSP00000024739,10090.ENSMUSP00000025561,10090.ENSMUSP00000026459,10090.ENSMUSP00000026495,10090.ENSMUSP00000027438,10090.ENSMUSP00000029663,10090.ENSMUSP00000036907,10090.ENSMUSP00000045816,10090.ENSMUSP00000050289,10090.ENSMUSP00000065940,10090.ENSMUSP00000073175,10090.ENSMUSP00000075067…	G6pdx,Clic1,Slc25a5,Glud1,Hsp90ab1,Anxa1,Atp5b,Atp5a1,Ncl,Aimp1,H2afz,Hist1h1c,Eif5a2,Hmgb2,Rpl26,Npm1,Aldoa,Dstn,Hmga1-rs1,Cfl1,Gapdh,Tcp1,Lcp1
GO:0030043	Actin filament fragmentation	2	4	2.41	0.0072	10090.ENSMUSP00000099461,10090.ENSMUSP00000112259	Dstn,Cfl1
GO:0043243	Positive regulation of protein-containing complex disassembly	3	35	1.64	0.0072	10090.ENSMUSP00000050289,10090.ENSMUSP00000099461,10090.ENSMUSP00000112259	Eif5a2,Dstn,Cfl1
GO:0055114	Oxidation-reduction process	9	917	0.7	0.0077	10090.ENSMUSP00000004327,10090.ENSMUSP00000022268,10090.ENSMUSP00000022322,10090.ENSMUSP00000025439,10090.ENSMUSP00000026576,10090.ENSMUSP00000033662,10090.ENSMUSP00000112897,10090.ENSMUSP00000113942,10090.ENSMUSP00000114159	G6pdx,Pdhb,Glud1,Me2,Taldo1,Pdha1,Mthfd1l,Gapdh,Prdx1
GO:0050789	Regulation of biological process	32	9973	0.22	0.0126	10090.ENSMUSP00000004327,10090.ENSMUSP00000007257,10090.ENSMUSP00000016463,10090.ENSMUSP00000022322,10090.ENSMUSP00000022894,10090.ENSMUSP00000024739,10090.ENSMUSP00000025439,10090.ENSMUSP00000025561,10090.ENSMUSP00000025930,10090.ENSMUSP00000026459,10090.ENSMUSP00000026495,10090.ENSMUSP00000027438,10090.ENSMUSP00000029663,10090.ENSMUSP00000033673,10090.ENSMUSP00000034834,10090.ENSMUSP00000036907…	G6pdx,Clic1,Slc25a5,Glud1,Ywhaz,Hsp90ab1,Me2,Anxa1,Smc3,Atp5b,Atp5a1,Ncl,Aimp1,Nono,Pkm,H2afz,Hist1h1c,Eif5a2,Hmgb2,Rpl26,Npm1,Hist1h3g,Aldoa,Hist1h4j,Actc1,Dstn,Hmga1-rs1,Cfl1,Gapdh,Prdx1,Tcp1,Lcp1
GO:0071840	Cellular component organization or biogenesis	21	4954	0.34	0.0167	10090.ENSMUSP00000016463,10090.ENSMUSP00000022894,10090.ENSMUSP00000024739,10090.ENSMUSP00000025561,10090.ENSMUSP00000025930,10090.ENSMUSP00000030432,10090.ENSMUSP00000036907,10090.ENSMUSP00000045816,10090.ENSMUSP00000065940,10090.ENSMUSP00000073175,10090.ENSMUSP00000075067,10090.ENSMUSP00000079670,10090.ENSMUSP00000084846,10090.ENSMUSP00000085006,10090.ENSMUSP00000087736,10090.ENSMUSP00000099461…	Slc25a5,Ywhaz,Hsp90ab1,Anxa1,Smc3,Hmgcl,H2afz,Hist1h1c,Hmgb2,Rpl26,Npm1,Hist1h3g,Aldoa,Hist1h4j,Actc1,Dstn,Hmga1-rs1,Cfl1,Gapdh,Lcp1,Hist2h2bb
GO:0061732	Mitochondrial acetyl-coa biosynthetic process from pyruvate	2	8	2.11	0.0204	10090.ENSMUSP00000022268,10090.ENSMUSP00000033662	Pdhb,Pdha1
GO:0032879	Regulation of localization	15	2806	0.44	0.0206	10090.ENSMUSP00000004327,10090.ENSMUSP00000007257,10090.ENSMUSP00000016463,10090.ENSMUSP00000022322,10090.ENSMUSP00000024739,10090.ENSMUSP00000025561,10090.ENSMUSP00000026459,10090.ENSMUSP00000026495,10090.ENSMUSP00000029663,10090.ENSMUSP00000075067,10090.ENSMUSP00000084846,10090.ENSMUSP00000112259,10090.ENSMUSP00000113942,10090.ENSMUSP00000116108,10090.ENSMUSP00000116271	G6pdx,Clic1,Slc25a5,Glud1,Hsp90ab1,Anxa1,Atp5b,Atp5a1,Aimp1,Npm1,Aldoa,Cfl1,Gapdh,Tcp1,Lcp1
GO:0044419	Interspecies interaction between organisms	10	1309	0.59	0.021	10090.ENSMUSP00000024739,10090.ENSMUSP00000025561,10090.ENSMUSP00000027438,10090.ENSMUSP00000033673,10090.ENSMUSP00000065940,10090.ENSMUSP00000112259,10090.ENSMUSP00000113942,10090.ENSMUSP00000114159,10090.ENSMUSP00000116108,10090.ENSMUSP00000136358	Hsp90ab1,Anxa1,Ncl,Nono,Hmgb2,Cfl1,Gapdh,Prdx1,Tcp1,Fau
GO:0016310	Phosphorylation	9	1059	0.64	0.0212	10090.ENSMUSP00000022894,10090.ENSMUSP00000026459,10090.ENSMUSP00000026495,10090.ENSMUSP00000034834,10090.ENSMUSP00000084846,10090.ENSMUSP00000099536,10090.ENSMUSP00000112259,10090.ENSMUSP00000113022,10090.ENSMUSP00000113942	Ywhaz,Atp5b,Atp5a1,Pkm,Aldoa,Aldoc,Cfl1,Atp5f1,Gapdh
GO:0030388	Fructose 1,6-bisphosphate metabolic process	2	9	2.06	0.0238	10090.ENSMUSP00000084846,10090.ENSMUSP00000099536	Aldoa,Aldoc
GO:0043536	Positive regulation of blood vessel endothelial cell migration	3	58	1.42	0.0268	10090.ENSMUSP00000025561,10090.ENSMUSP00000026459,10090.ENSMUSP00000026495	Anxa1,Atp5b,Atp5a1
GO:0006098	Pentose-phosphate shunt	2	10	2.01	0.028	10090.ENSMUSP00000004327,10090.ENSMUSP00000026576	G6pdx,Taldo1
GO:0001889	Liver development	4	155	1.12	0.0294	10090.ENSMUSP00000025561,10090.ENSMUSP00000030432,10090.ENSMUSP00000034834,10090.ENSMUSP00000075067	Anxa1,Hmgcl,Pkm,Npm1
GO:0016043	Cellular component organization	20	4769	0.33	0.0294	10090.ENSMUSP00000016463,10090.ENSMUSP00000022894,10090.ENSMUSP00000024739,10090.ENSMUSP00000025561,10090.ENSMUSP00000025930,10090.ENSMUSP00000030432,10090.ENSMUSP00000036907,10090.ENSMUSP00000045816,10090.ENSMUSP00000065940,10090.ENSMUSP00000075067,10090.ENSMUSP00000079670,10090.ENSMUSP00000084846,10090.ENSMUSP00000085006,10090.ENSMUSP00000087736,10090.ENSMUSP00000099461,10090.ENSMUSP00000100667…	Slc25a5,Ywhaz,Hsp90ab1,Anxa1,Smc3,Hmgcl,H2afz,Hist1h1c,Hmgb2,Npm1,Hist1h3g,Aldoa,Hist1h4j,Actc1,Dstn,Hmga1-rs1,Cfl1,Gapdh,Lcp1,Hist2h2bb
GO:0043066	Negative regulation of apoptotic process	8	913	0.65	0.0389	10090.ENSMUSP00000016463,10090.ENSMUSP00000024739,10090.ENSMUSP00000027438,10090.ENSMUSP00000033673,10090.ENSMUSP00000065940,10090.ENSMUSP00000075067,10090.ENSMUSP00000087736,10090.ENSMUSP00000113942	Slc25a5,Hsp90ab1,Ncl,Nono,Hmgb2,Npm1,Actc1,Gapdh
GO:0042221	Response to chemical	17	3720	0.37	0.0393	10090.ENSMUSP00000004327,10090.ENSMUSP00000016463,10090.ENSMUSP00000022322,10090.ENSMUSP00000022894,10090.ENSMUSP00000024739,10090.ENSMUSP00000025561,10090.ENSMUSP00000026459,10090.ENSMUSP00000027438,10090.ENSMUSP00000030432,10090.ENSMUSP00000034834,10090.ENSMUSP00000036907,10090.ENSMUSP00000065940,10090.ENSMUSP00000075067,10090.ENSMUSP00000087736,10090.ENSMUSP00000112259,10090.ENSMUSP00000113942…	G6pdx,Slc25a5,Glud1,Ywhaz,Hsp90ab1,Anxa1,Atp5b,Ncl,Hmgcl,Pkm,H2afz,Hmgb2,Npm1,Actc1,Cfl1,Gapdh,Prdx1
GO:0043933	Protein-containing complex subunit organization	9	1164	0.6	0.0393	10090.ENSMUSP00000024739,10090.ENSMUSP00000045816,10090.ENSMUSP00000075067,10090.ENSMUSP00000079670,10090.ENSMUSP00000084846,10090.ENSMUSP00000085006,10090.ENSMUSP00000099461,10090.ENSMUSP00000112259,10090.ENSMUSP00000135427	Hsp90ab1,Hist1h1c,Npm1,Hist1h3g,Aldoa,Hist1h4j,Dstn,Cfl1,Hist2h2bb
GO:0006335	DNA replication-dependent nucleosome assembly	2	13	1.9	0.0414	10090.ENSMUSP00000079670,10090.ENSMUSP00000085006	Hist1h3g,Hist1h4j
GO:0030836	Positive regulation of actin filament depolymerization	2	13	1.9	0.0414	10090.ENSMUSP00000099461,10090.ENSMUSP00000112259	Dstn,Cfl1
GO:0031099	Regeneration	4	174	1.07	0.0414	10090.ENSMUSP00000025561,10090.ENSMUSP00000034834,10090.ENSMUSP00000075067,10090.ENSMUSP00000116271	Anxa1,Pkm,Npm1,Lcp1
GO:0043650	Dicarboxylic acid biosynthetic process	2	13	1.9	0.0414	10090.ENSMUSP00000022322,10090.ENSMUSP00000112897	Glud1,Mthfd1l
GO:0050794	Regulation of cellular process	30	9541	0.21	0.0417	10090.ENSMUSP00000004327,10090.ENSMUSP00000007257,10090.ENSMUSP00000016463,10090.ENSMUSP00000022322,10090.ENSMUSP00000022894,10090.ENSMUSP00000024739,10090.ENSMUSP00000025561,10090.ENSMUSP00000025930,10090.ENSMUSP00000026459,10090.ENSMUSP00000026495,10090.ENSMUSP00000027438,10090.ENSMUSP00000029663,10090.ENSMUSP00000033673,10090.ENSMUSP00000036907,10090.ENSMUSP00000045816,10090.ENSMUSP00000050289…	G6pdx,Clic1,Slc25a5,Glud1,Ywhaz,Hsp90ab1,Anxa1,Smc3,Atp5b,Atp5a1,Ncl,Aimp1,Nono,H2afz,Hist1h1c,Eif5a2,Hmgb2,Rpl26,Npm1,Hist1h3g,Aldoa,Hist1h4j,Actc1,Dstn,Hmga1-rs1,Cfl1,Gapdh,Prdx1,Tcp1,Lcp1
GO:0050821	Protein stabilization	4	176	1.07	0.0417	10090.ENSMUSP00000024739,10090.ENSMUSP00000075067,10090.ENSMUSP00000113942,10090.ENSMUSP00000116108	Hsp90ab1,Npm1,Gapdh,Tcp1
GO:0010033	Response to organic substance	14	2742	0.42	0.0485	10090.ENSMUSP00000004327,10090.ENSMUSP00000016463,10090.ENSMUSP00000024739,10090.ENSMUSP00000025561,10090.ENSMUSP00000026459,10090.ENSMUSP00000027438,10090.ENSMUSP00000030432,10090.ENSMUSP00000034834,10090.ENSMUSP00000036907,10090.ENSMUSP00000065940,10090.ENSMUSP00000075067,10090.ENSMUSP00000087736,10090.ENSMUSP00000112259,10090.ENSMUSP00000113942	G6pdx,Slc25a5,Hsp90ab1,Anxa1,Atp5b,Ncl,Hmgcl,Pkm,H2afz,Hmgb2,Npm1,Actc1,Cfl1,Gapdh
GO:0033554	Cellular response to stress	10	1493	0.54	0.0485	10090.ENSMUSP00000004327,10090.ENSMUSP00000024739,10090.ENSMUSP00000025561,10090.ENSMUSP00000025930,10090.ENSMUSP00000033673,10090.ENSMUSP00000073175,10090.ENSMUSP00000075067,10090.ENSMUSP00000100667,10090.ENSMUSP00000112259,10090.ENSMUSP00000114159	G6pdx,Hsp90ab1,Anxa1,Smc3,Nono,Rpl26,Npm1,Hmga1-rs1,Cfl1,Prdx1
GO:0065008	Regulation of biological quality	17	3822	0.36	0.0485	10090.ENSMUSP00000004327,10090.ENSMUSP00000007257,10090.ENSMUSP00000016463,10090.ENSMUSP00000022322,10090.ENSMUSP00000022894,10090.ENSMUSP00000024739,10090.ENSMUSP00000025561,10090.ENSMUSP00000026459,10090.ENSMUSP00000029663,10090.ENSMUSP00000065940,10090.ENSMUSP00000075067,10090.ENSMUSP00000084846,10090.ENSMUSP00000099461,10090.ENSMUSP00000112259,10090.ENSMUSP00000113942,10090.ENSMUSP00000114159…	G6pdx,Clic1,Slc25a5,Glud1,Ywhaz,Hsp90ab1,Anxa1,Atp5b,Aimp1,Hmgb2,Npm1,Aldoa,Dstn,Cfl1,Gapdh,Prdx1,Tcp1
GO:2000573	Positive regulation of dna biosynthetic process	3	76	1.31	0.0485	10090.ENSMUSP00000024739,10090.ENSMUSP00000075067,10090.ENSMUSP00000116108	Hsp90ab1,Npm1,Tcp1
MMU-1430728	Metabolism	16	1779	0.66	0.00017	10090.ENSMUSP00000004327,10090.ENSMUSP00000022268,10090.ENSMUSP00000022322,10090.ENSMUSP00000024739,10090.ENSMUSP00000025439,10090.ENSMUSP00000026459,10090.ENSMUSP00000026495,10090.ENSMUSP00000026576,10090.ENSMUSP00000030432,10090.ENSMUSP00000033662,10090.ENSMUSP00000034834,10090.ENSMUSP00000084846,10090.ENSMUSP00000099536,10090.ENSMUSP00000112897,10090.ENSMUSP00000113022,10090.ENSMUSP00000113942	G6pdx,Pdhb,Glud1,Hsp90ab1,Me2,Atp5b,Atp5a1,Taldo1,Hmgcl,Pdha1,Pkm,Aldoa,Aldoc,Mthfd1l,Atp5f1,Gapdh
MMU-2559586	DNA Damage/Telomere Stress Induced Senescence	5	59	1.64	0.00017	10090.ENSMUSP00000036907,10090.ENSMUSP00000079670,10090.ENSMUSP00000085006,10090.ENSMUSP00000100667,10090.ENSMUSP00000135427	H2afz,Hist1h3g,Hist1h4j,Hmga1-rs1,Hist2h2bb
MMU-1592230	Mitochondrial biogenesis	4	28	1.86	0.00023	10090.ENSMUSP00000022322,10090.ENSMUSP00000026459,10090.ENSMUSP00000026495,10090.ENSMUSP00000113022	Glud1,Atp5b,Atp5a1,Atp5f1
MMU-110330	Recognition and association of DNA glycosylase with site containing an affected purine	4	33	1.79	0.00032	10090.ENSMUSP00000036907,10090.ENSMUSP00000079670,10090.ENSMUSP00000085006,10090.ENSMUSP00000135427	H2afz,Hist1h3g,Hist1h4j,Hist2h2bb
MMU-110331	Cleavage of the damaged purine	4	35	1.77	0.00032	10090.ENSMUSP00000036907,10090.ENSMUSP00000079670,10090.ENSMUSP00000085006,10090.ENSMUSP00000135427	H2afz,Hist1h3g,Hist1h4j,Hist2h2bb
MMU-1428517	The citric acid (TCA) cycle and respiratory electron transport	6	167	1.27	0.00032	10090.ENSMUSP00000022268,10090.ENSMUSP00000025439,10090.ENSMUSP00000026459,10090.ENSMUSP00000026495,10090.ENSMUSP00000033662,10090.ENSMUSP00000113022	Pdhb,Me2,Atp5b,Atp5a1,Pdha1,Atp5f1
MMU-212300	PRC2 methylates histones and DNA	4	40	1.71	0.00032	10090.ENSMUSP00000036907,10090.ENSMUSP00000079670,10090.ENSMUSP00000085006,10090.ENSMUSP00000135427	H2afz,Hist1h3g,Hist1h4j,Hist2h2bb
MMU-2299718	Condensation of Prophase Chromosomes	4	38	1.73	0.00032	10090.ENSMUSP00000036907,10090.ENSMUSP00000079670,10090.ENSMUSP00000085006,10090.ENSMUSP00000135427	H2afz,Hist1h3g,Hist1h4j,Hist2h2bb
MMU-73886	Chromosome Maintenance	5	104	1.39	0.00032	10090.ENSMUSP00000036907,10090.ENSMUSP00000075067,10090.ENSMUSP00000079670,10090.ENSMUSP00000085006,10090.ENSMUSP00000135427	H2afz,Npm1,Hist1h3g,Hist1h4j,Hist2h2bb
MMU-9006931	Signaling by Nuclear Receptors	6	186	1.22	0.00032	10090.ENSMUSP00000022268,10090.ENSMUSP00000024739,10090.ENSMUSP00000033662,10090.ENSMUSP00000079670,10090.ENSMUSP00000085006,10090.ENSMUSP00000135427	Pdhb,Hsp90ab1,Pdha1,Hist1h3g,Hist1h4j,Hist2h2bb
MMU-9670095	Inhibition of DNA recombination at telomere	4	34	1.78	0.00032	10090.ENSMUSP00000036907,10090.ENSMUSP00000079670,10090.ENSMUSP00000085006,10090.ENSMUSP00000135427	H2afz,Hist1h3g,Hist1h4j,Hist2h2bb
MMU-8936459	RUNX1 regulates genes involved in megakaryocyte differentiation and platelet function	4	48	1.63	0.00036	10090.ENSMUSP00000036907,10090.ENSMUSP00000079670,10090.ENSMUSP00000085006,10090.ENSMUSP00000135427	H2afz,Hist1h3g,Hist1h4j,Hist2h2bb
MMU-606279	Deposition of new CENPA-containing nucleosomes at the centromere	4	52	1.6	0.00046	10090.ENSMUSP00000036907,10090.ENSMUSP00000075067,10090.ENSMUSP00000085006,10090.ENSMUSP00000135427	H2afz,Npm1,Hist1h4j,Hist2h2bb
MMU-70171	Glycolysis	4	60	1.53	0.00065	10090.ENSMUSP00000034834,10090.ENSMUSP00000084846,10090.ENSMUSP00000099536,10090.ENSMUSP00000113942	Pkm,Aldoa,Aldoc,Gapdh
MMU-163210	Formation of ATP by chemiosmotic coupling	3	18	1.93	0.00076	10090.ENSMUSP00000026459,10090.ENSMUSP00000026495,10090.ENSMUSP00000113022	Atp5b,Atp5a1,Atp5f1
MMU-8949613	Cristae formation	3	18	1.93	0.00076	10090.ENSMUSP00000026459,10090.ENSMUSP00000026495,10090.ENSMUSP00000113022	Atp5b,Atp5a1,Atp5f1
MMU-9018519	Estrogen-dependent gene expression	4	65	1.5	0.00076	10090.ENSMUSP00000024739,10090.ENSMUSP00000079670,10090.ENSMUSP00000085006,10090.ENSMUSP00000135427	Hsp90ab1,Hist1h3g,Hist1h4j,Hist2h2bb
MMU-2262752	Cellular responses to stress	7	395	0.96	0.00085	10090.ENSMUSP00000024739,10090.ENSMUSP00000036907,10090.ENSMUSP00000079670,10090.ENSMUSP00000085006,10090.ENSMUSP00000100667,10090.ENSMUSP00000114159,10090.ENSMUSP00000135427	Hsp90ab1,H2afz,Hist1h3g,Hist1h4j,Hmga1-rs1,Prdx1,Hist2h2bb
MMU-1640170	Cell Cycle	8	574	0.85	0.00088	10090.ENSMUSP00000022894,10090.ENSMUSP00000024739,10090.ENSMUSP00000025930,10090.ENSMUSP00000036907,10090.ENSMUSP00000075067,10090.ENSMUSP00000079670,10090.ENSMUSP00000085006,10090.ENSMUSP00000135427	Ywhaz,Hsp90ab1,Smc3,H2afz,Npm1,Hist1h3g,Hist1h4j,Hist2h2bb
MMU-69473	G2/M DNA damage checkpoint	4	71	1.46	0.00088	10090.ENSMUSP00000022894,10090.ENSMUSP00000079670,10090.ENSMUSP00000085006,10090.ENSMUSP00000135427	Ywhaz,Hist1h3g,Hist1h4j,Hist2h2bb
MMU-71387	Metabolism of carbohydrates	6	264	1.07	0.00088	10090.ENSMUSP00000004327,10090.ENSMUSP00000026576,10090.ENSMUSP00000034834,10090.ENSMUSP00000084846,10090.ENSMUSP00000099536,10090.ENSMUSP00000113942	G6pdx,Taldo1,Pkm,Aldoa,Aldoc,Gapdh
MMU-70263	Gluconeogenesis	3	33	1.67	0.0024	10090.ENSMUSP00000084846,10090.ENSMUSP00000099536,10090.ENSMUSP00000113942	Aldoa,Aldoc,Gapdh
MMU-1852241	Organelle biogenesis and maintenance	5	221	1.06	0.0037	10090.ENSMUSP00000022322,10090.ENSMUSP00000026459,10090.ENSMUSP00000026495,10090.ENSMUSP00000113022,10090.ENSMUSP00000116108	Glud1,Atp5b,Atp5a1,Atp5f1,Tcp1
MMU-5693571	Nonhomologous End-Joining (NHEJ)	3	41	1.57	0.0041	10090.ENSMUSP00000079670,10090.ENSMUSP00000085006,10090.ENSMUSP00000135427	Hist1h3g,Hist1h4j,Hist2h2bb
MMU-3214847	HATs acetylate histones	3	43	1.55	0.0046	10090.ENSMUSP00000079670,10090.ENSMUSP00000085006,10090.ENSMUSP00000135427	Hist1h3g,Hist1h4j,Hist2h2bb
MMU-5693565	Recruitment and ATM-mediated phosphorylation of repair and signaling proteins at DNA double strand breaks	3	51	1.48	0.007	10090.ENSMUSP00000079670,10090.ENSMUSP00000085006,10090.ENSMUSP00000135427	Hist1h3g,Hist1h4j,Hist2h2bb
MMU-71406	Pyruvate metabolism and Citric Acid (TCA) cycle	3	51	1.48	0.007	10090.ENSMUSP00000022268,10090.ENSMUSP00000025439,10090.ENSMUSP00000033662	Pdhb,Me2,Pdha1
MMU-212436	Generic Transcription Pathway	8	834	0.69	0.0077	10090.ENSMUSP00000004327,10090.ENSMUSP00000022894,10090.ENSMUSP00000036907,10090.ENSMUSP00000075067,10090.ENSMUSP00000079670,10090.ENSMUSP00000085006,10090.ENSMUSP00000114159,10090.ENSMUSP00000135427	G6pdx,Ywhaz,H2afz,Npm1,Hist1h3g,Hist1h4j,Prdx1,Hist2h2bb
MMU-3214815	HDACs deacetylate histones	3	55	1.45	0.0077	10090.ENSMUSP00000079670,10090.ENSMUSP00000085006,10090.ENSMUSP00000135427	Hist1h3g,Hist1h4j,Hist2h2bb
MMU-5693607	Processing of DNA double-strand break ends	3	68	1.35	0.0135	10090.ENSMUSP00000079670,10090.ENSMUSP00000085006,10090.ENSMUSP00000135427	Hist1h3g,Hist1h4j,Hist2h2bb
MMU-69278	Cell Cycle, Mitotic	6	490	0.8	0.0136	10090.ENSMUSP00000024739,10090.ENSMUSP00000025930,10090.ENSMUSP00000036907,10090.ENSMUSP00000079670,10090.ENSMUSP00000085006,10090.ENSMUSP00000135427	Hsp90ab1,Smc3,H2afz,Hist1h3g,Hist1h4j,Hist2h2bb
MMU-5628897	TP53 Regulates Metabolic Genes	3	72	1.33	0.0148	10090.ENSMUSP00000004327,10090.ENSMUSP00000022894,10090.ENSMUSP00000114159	G6pdx,Ywhaz,Prdx1
MMU-71336	Pentose phosphate pathway	2	15	1.83	0.0167	10090.ENSMUSP00000004327,10090.ENSMUSP00000026576	G6pdx,Taldo1
MMU-204174	Regulation of pyruvate dehydrogenase (PDH) complex	2	16	1.81	0.0184	10090.ENSMUSP00000022268,10090.ENSMUSP00000033662	Pdhb,Pdha1
MMU-68886	M Phase	5	364	0.85	0.0234	10090.ENSMUSP00000025930,10090.ENSMUSP00000036907,10090.ENSMUSP00000079670,10090.ENSMUSP00000085006,10090.ENSMUSP00000135427	Smc3,H2afz,Hist1h3g,Hist1h4j,Hist2h2bb
MMU-3214842	HDMs demethylate histones	2	24	1.63	0.0357	10090.ENSMUSP00000079670,10090.ENSMUSP00000085006	Hist1h3g,Hist1h4j
mmu01200	Carbon metabolism	10	122	1.62	2.21e-11	10090.ENSMUSP00000004327,10090.ENSMUSP00000022268,10090.ENSMUSP00000022322,10090.ENSMUSP00000025439,10090.ENSMUSP00000026576,10090.ENSMUSP00000033662,10090.ENSMUSP00000034834,10090.ENSMUSP00000084846,10090.ENSMUSP00000099536,10090.ENSMUSP00000113942	G6pdx,Pdhb,Glud1,Me2,Taldo1,Pdha1,Pkm,Aldoa,Aldoc,Gapdh
mmu00010	Glycolysis / Gluconeogenesis	6	65	1.68	8.18e-07	10090.ENSMUSP00000022268,10090.ENSMUSP00000033662,10090.ENSMUSP00000034834,10090.ENSMUSP00000084846,10090.ENSMUSP00000099536,10090.ENSMUSP00000113942	Pdhb,Pdha1,Pkm,Aldoa,Aldoc,Gapdh
mmu01230	Biosynthesis of amino acids	5	77	1.52	5.94e-05	10090.ENSMUSP00000026576,10090.ENSMUSP00000034834,10090.ENSMUSP00000084846,10090.ENSMUSP00000099536,10090.ENSMUSP00000113942	Taldo1,Pkm,Aldoa,Aldoc,Gapdh
mmu00030	Pentose phosphate pathway	4	33	1.79	6.21e-05	10090.ENSMUSP00000004327,10090.ENSMUSP00000026576,10090.ENSMUSP00000084846,10090.ENSMUSP00000099536	G6pdx,Taldo1,Aldoa,Aldoc
mmu01100	Metabolic pathways	14	1536	0.67	6.21e-05	10090.ENSMUSP00000004327,10090.ENSMUSP00000022268,10090.ENSMUSP00000022322,10090.ENSMUSP00000026459,10090.ENSMUSP00000026495,10090.ENSMUSP00000026576,10090.ENSMUSP00000030432,10090.ENSMUSP00000033662,10090.ENSMUSP00000034834,10090.ENSMUSP00000084846,10090.ENSMUSP00000099536,10090.ENSMUSP00000112897,10090.ENSMUSP00000113022,10090.ENSMUSP00000113942	G6pdx,Pdhb,Glud1,Atp5b,Atp5a1,Taldo1,Hmgcl,Pdha1,Pkm,Aldoa,Aldoc,Mthfd1l,Atp5f1,Gapdh
mmu00620	Pyruvate metabolism	4	39	1.72	8.04e-05	10090.ENSMUSP00000022268,10090.ENSMUSP00000025439,10090.ENSMUSP00000033662,10090.ENSMUSP00000034834	Pdhb,Me2,Pdha1,Pkm
mmu04066	HIF-1 signaling pathway	5	111	1.36	0.00014	10090.ENSMUSP00000022268,10090.ENSMUSP00000033662,10090.ENSMUSP00000084846,10090.ENSMUSP00000099536,10090.ENSMUSP00000113942	Pdhb,Pdha1,Aldoa,Aldoc,Gapdh
mmu05230	Central carbon metabolism in cancer	4	69	1.47	0.00051	10090.ENSMUSP00000004327,10090.ENSMUSP00000022268,10090.ENSMUSP00000033662,10090.ENSMUSP00000034834	G6pdx,Pdhb,Pdha1,Pkm
mmu05322	Systemic lupus erythematosus	4	93	1.34	0.0014	10090.ENSMUSP00000036907,10090.ENSMUSP00000079670,10090.ENSMUSP00000085006,10090.ENSMUSP00000135427	H2afz,Hist1h3g,Hist1h4j,Hist2h2bb
mmu05034	Alcoholism	4	147	1.14	0.007	10090.ENSMUSP00000036907,10090.ENSMUSP00000079670,10090.ENSMUSP00000085006,10090.ENSMUSP00000135427	H2afz,Hist1h3g,Hist1h4j,Hist2h2bb
mmu04217	Necroptosis	4	153	1.13	0.0074	10090.ENSMUSP00000016463,10090.ENSMUSP00000022322,10090.ENSMUSP00000024739,10090.ENSMUSP00000036907	Slc25a5,Glud1,Hsp90ab1,H2afz
mmu05203	Viral carcinogenesis	4	194	1.02	0.0163	10090.ENSMUSP00000022894,10090.ENSMUSP00000034834,10090.ENSMUSP00000085006,10090.ENSMUSP00000135427	Ywhaz,Pkm,Hist1h4j,Hist2h2bb
mmu05010	Alzheimer disease	5	359	0.85	0.0174	10090.ENSMUSP00000016463,10090.ENSMUSP00000026459,10090.ENSMUSP00000026495,10090.ENSMUSP00000113022,10090.ENSMUSP00000113942	Slc25a5,Atp5b,Atp5a1,Atp5f1,Gapdh
mmu04922	Glucagon signaling pathway	3	99	1.19	0.0245	10090.ENSMUSP00000022268,10090.ENSMUSP00000033662,10090.ENSMUSP00000034834	Pdhb,Pdha1,Pkm
mmu05012	Parkinson disease	4	239	0.93	0.0279	10090.ENSMUSP00000016463,10090.ENSMUSP00000026459,10090.ENSMUSP00000026495,10090.ENSMUSP00000113022	Slc25a5,Atp5b,Atp5a1,Atp5f1
mmu05020	Prion disease	4	264	0.89	0.0374	10090.ENSMUSP00000016463,10090.ENSMUSP00000026459,10090.ENSMUSP00000026495,10090.ENSMUSP00000113022	Slc25a5,Atp5b,Atp5a1,Atp5f1
mmu00020	Citrate cycle (TCA cycle)	2	32	1.51	0.039	10090.ENSMUSP00000022268,10090.ENSMUSP00000033662	Pdhb,Pdha1
mmu00190	Oxidative phosphorylation	3	130	1.07	0.0407	10090.ENSMUSP00000026459,10090.ENSMUSP00000026495,10090.ENSMUSP00000113022	Atp5b,Atp5a1,Atp5f1
mmu00051	Fructose and mannose metabolism	2	36	1.45	0.0435	10090.ENSMUSP00000084846,10090.ENSMUSP00000099536	Aldoa,Aldoc
mmu05016	Huntington disease	4	296	0.84	0.045	10090.ENSMUSP00000016463,10090.ENSMUSP00000026459,10090.ENSMUSP00000026495,10090.ENSMUSP00000113022	Slc25a5,Atp5b,Atp5a1,Atp5f1
KW-0007	Acetylation	40	3070	0.82	3.05e-28	10090.ENSMUSP00000004327,10090.ENSMUSP00000007257,10090.ENSMUSP00000016463,10090.ENSMUSP00000022268,10090.ENSMUSP00000022322,10090.ENSMUSP00000022894,10090.ENSMUSP00000024739,10090.ENSMUSP00000025439,10090.ENSMUSP00000025561,10090.ENSMUSP00000025930,10090.ENSMUSP00000026459,10090.ENSMUSP00000026495,10090.ENSMUSP00000026576,10090.ENSMUSP00000027438,10090.ENSMUSP00000029663,10090.ENSMUSP00000030432…	G6pdx,Clic1,Slc25a5,Pdhb,Glud1,Ywhaz,Hsp90ab1,Me2,Anxa1,Smc3,Atp5b,Atp5a1,Taldo1,Ncl,Aimp1,Hmgcl,Ptms,Pdha1,Nono,Pkm,H2afz,Hist1h1c,Eif5a2,Hmgb2,Npm1,Hist1h3g,Aldoa,Hist1h4j,Actc1,Dstn,Aldoc,Hmga1-rs1,Cfl1,Mthfd1l,Atp5f1,Gapdh,Prdx1,Tcp1,Lcp1,Hist2h2bb
KW-0597	Phosphoprotein	36	7551	0.39	9.54e-09	10090.ENSMUSP00000004327,10090.ENSMUSP00000007257,10090.ENSMUSP00000016463,10090.ENSMUSP00000022268,10090.ENSMUSP00000022322,10090.ENSMUSP00000022894,10090.ENSMUSP00000024739,10090.ENSMUSP00000025561,10090.ENSMUSP00000025930,10090.ENSMUSP00000026459,10090.ENSMUSP00000026495,10090.ENSMUSP00000026576,10090.ENSMUSP00000027438,10090.ENSMUSP00000029663,10090.ENSMUSP00000032216,10090.ENSMUSP00000033662…	G6pdx,Clic1,Slc25a5,Pdhb,Glud1,Ywhaz,Hsp90ab1,Anxa1,Smc3,Atp5b,Atp5a1,Taldo1,Ncl,Aimp1,Ptms,Pdha1,Nono,Pkm,Hist1h1c,Cep170,Hmgb2,Rpl26,Npm1,Hist1h3g,Aldoa,Hist1h4j,Dstn,Aldoc,Hmga1-rs1,Cfl1,Mthfd1l,Gapdh,Prdx1,Tcp1,Lcp1,Hist2h2bb
KW-0488	Methylation	14	926	0.89	2.6e-07	10090.ENSMUSP00000016463,10090.ENSMUSP00000024739,10090.ENSMUSP00000026495,10090.ENSMUSP00000027438,10090.ENSMUSP00000033673,10090.ENSMUSP00000034834,10090.ENSMUSP00000036907,10090.ENSMUSP00000045816,10090.ENSMUSP00000079670,10090.ENSMUSP00000085006,10090.ENSMUSP00000087736,10090.ENSMUSP00000100667,10090.ENSMUSP00000113942,10090.ENSMUSP00000135427	Slc25a5,Hsp90ab1,Atp5a1,Ncl,Nono,Pkm,H2afz,Hist1h1c,Hist1h3g,Hist1h4j,Actc1,Hmga1-rs1,Gapdh,Hist2h2bb
KW-0013	ADP-ribosylation	6	72	1.63	1.19e-06	10090.ENSMUSP00000022322,10090.ENSMUSP00000045816,10090.ENSMUSP00000075067,10090.ENSMUSP00000079670,10090.ENSMUSP00000100667,10090.ENSMUSP00000113942	Glud1,Hist1h1c,Npm1,Hist1h3g,Hmga1-rs1,Gapdh
KW-0379	Hydroxylation	6	124	1.39	1.83e-05	10090.ENSMUSP00000034834,10090.ENSMUSP00000045816,10090.ENSMUSP00000079670,10090.ENSMUSP00000084846,10090.ENSMUSP00000085006,10090.ENSMUSP00000135427	Pkm,Hist1h1c,Hist1h3g,Aldoa,Hist1h4j,Hist2h2bb
KW-0832	Ubl conjugation	17	2100	0.62	1.83e-05	10090.ENSMUSP00000024739,10090.ENSMUSP00000025561,10090.ENSMUSP00000027438,10090.ENSMUSP00000033673,10090.ENSMUSP00000034834,10090.ENSMUSP00000036907,10090.ENSMUSP00000073175,10090.ENSMUSP00000075067,10090.ENSMUSP00000079670,10090.ENSMUSP00000084846,10090.ENSMUSP00000085006,10090.ENSMUSP00000099461,10090.ENSMUSP00000100667,10090.ENSMUSP00000112259,10090.ENSMUSP00000113942,10090.ENSMUSP00000114159…	Hsp90ab1,Anxa1,Ncl,Nono,Pkm,H2afz,Rpl26,Npm1,Hist1h3g,Aldoa,Hist1h4j,Dstn,Hmga1-rs1,Cfl1,Gapdh,Prdx1,Hist2h2bb
KW-1017	Isopeptide bond	14	1442	0.7	2.73e-05	10090.ENSMUSP00000025561,10090.ENSMUSP00000027438,10090.ENSMUSP00000033673,10090.ENSMUSP00000034834,10090.ENSMUSP00000036907,10090.ENSMUSP00000073175,10090.ENSMUSP00000075067,10090.ENSMUSP00000084846,10090.ENSMUSP00000085006,10090.ENSMUSP00000100667,10090.ENSMUSP00000112259,10090.ENSMUSP00000113942,10090.ENSMUSP00000114159,10090.ENSMUSP00000135427	Anxa1,Ncl,Nono,Pkm,H2afz,Rpl26,Npm1,Aldoa,Hist1h4j,Hmga1-rs1,Cfl1,Gapdh,Prdx1,Hist2h2bb
KW-0324	Glycolysis	4	32	1.81	4.76e-05	10090.ENSMUSP00000034834,10090.ENSMUSP00000084846,10090.ENSMUSP00000099536,10090.ENSMUSP00000113942	Pkm,Aldoa,Aldoc,Gapdh
KW-0809	Transit peptide	9	527	0.94	4.76e-05	10090.ENSMUSP00000022268,10090.ENSMUSP00000022322,10090.ENSMUSP00000025439,10090.ENSMUSP00000026459,10090.ENSMUSP00000026495,10090.ENSMUSP00000030432,10090.ENSMUSP00000033662,10090.ENSMUSP00000112897,10090.ENSMUSP00000113022	Pdhb,Glud1,Me2,Atp5b,Atp5a1,Hmgcl,Pdha1,Mthfd1l,Atp5f1
KW-0158	Chromosome	8	424	0.99	8.12e-05	10090.ENSMUSP00000025930,10090.ENSMUSP00000036907,10090.ENSMUSP00000045816,10090.ENSMUSP00000065940,10090.ENSMUSP00000079670,10090.ENSMUSP00000085006,10090.ENSMUSP00000100667,10090.ENSMUSP00000135427	Smc3,H2afz,Hist1h1c,Hmgb2,Hist1h3g,Hist1h4j,Hmga1-rs1,Hist2h2bb
KW-0670	Pyruvate	3	9	2.23	8.12e-05	10090.ENSMUSP00000022268,10090.ENSMUSP00000033662,10090.ENSMUSP00000034834	Pdhb,Pdha1,Pkm
KW-0544	Nucleosome core	4	50	1.61	0.00017	10090.ENSMUSP00000036907,10090.ENSMUSP00000079670,10090.ENSMUSP00000085006,10090.ENSMUSP00000135427	H2afz,Hist1h3g,Hist1h4j,Hist2h2bb
KW-0704	Schiff base	3	14	2.04	0.00019	10090.ENSMUSP00000026576,10090.ENSMUSP00000084846,10090.ENSMUSP00000099536	Taldo1,Aldoa,Aldoc
KW-0313	Glucose metabolism	3	21	1.86	0.00053	10090.ENSMUSP00000004327,10090.ENSMUSP00000022268,10090.ENSMUSP00000033662	G6pdx,Pdhb,Pdha1
KW-0496	Mitochondrion	10	1126	0.66	0.0018	10090.ENSMUSP00000016463,10090.ENSMUSP00000022268,10090.ENSMUSP00000022322,10090.ENSMUSP00000025439,10090.ENSMUSP00000026459,10090.ENSMUSP00000026495,10090.ENSMUSP00000030432,10090.ENSMUSP00000033662,10090.ENSMUSP00000112897,10090.ENSMUSP00000113022	Slc25a5,Pdhb,Glud1,Me2,Atp5b,Atp5a1,Hmgcl,Pdha1,Mthfd1l,Atp5f1
KW-0139	CF(1)	2	5	2.31	0.0026	10090.ENSMUSP00000026459,10090.ENSMUSP00000026495	Atp5b,Atp5a1
KW-0375	Hydrogen ion transport	3	50	1.49	0.0048	10090.ENSMUSP00000026459,10090.ENSMUSP00000026495,10090.ENSMUSP00000113022	Atp5b,Atp5a1,Atp5f1
KW-0560	Oxidoreductase	7	623	0.76	0.0059	10090.ENSMUSP00000004327,10090.ENSMUSP00000022268,10090.ENSMUSP00000022322,10090.ENSMUSP00000025439,10090.ENSMUSP00000033662,10090.ENSMUSP00000113942,10090.ENSMUSP00000114159	G6pdx,Pdhb,Glud1,Me2,Pdha1,Gapdh,Prdx1
KW-0164	Citrullination	3	59	1.42	0.0069	10090.ENSMUSP00000045816,10090.ENSMUSP00000079670,10090.ENSMUSP00000085006	Hist1h1c,Hist1h3g,Hist1h4j
KW-0963	Cytoplasm	20	4763	0.33	0.0069	10090.ENSMUSP00000004327,10090.ENSMUSP00000007257,10090.ENSMUSP00000022894,10090.ENSMUSP00000024739,10090.ENSMUSP00000025561,10090.ENSMUSP00000026576,10090.ENSMUSP00000027438,10090.ENSMUSP00000029663,10090.ENSMUSP00000034834,10090.ENSMUSP00000050289,10090.ENSMUSP00000059562,10090.ENSMUSP00000065940,10090.ENSMUSP00000075067,10090.ENSMUSP00000084846,10090.ENSMUSP00000087736,10090.ENSMUSP00000112259…	G6pdx,Clic1,Ywhaz,Hsp90ab1,Anxa1,Taldo1,Ncl,Aimp1,Pkm,Eif5a2,Cep170,Hmgb2,Npm1,Aldoa,Actc1,Cfl1,Gapdh,Prdx1,Tcp1,Lcp1
KW-0786	Thiamine pyrophosphate	2	11	1.97	0.0074	10090.ENSMUSP00000022268,10090.ENSMUSP00000033662	Pdhb,Pdha1
KW-0539	Nucleus	19	4635	0.32	0.013	10090.ENSMUSP00000007257,10090.ENSMUSP00000024739,10090.ENSMUSP00000025561,10090.ENSMUSP00000025930,10090.ENSMUSP00000027438,10090.ENSMUSP00000029663,10090.ENSMUSP00000033673,10090.ENSMUSP00000034834,10090.ENSMUSP00000036907,10090.ENSMUSP00000045816,10090.ENSMUSP00000050289,10090.ENSMUSP00000065940,10090.ENSMUSP00000075067,10090.ENSMUSP00000079670,10090.ENSMUSP00000085006,10090.ENSMUSP00000100667…	Clic1,Hsp90ab1,Anxa1,Smc3,Ncl,Aimp1,Nono,Pkm,H2afz,Hist1h1c,Eif5a2,Hmgb2,Npm1,Hist1h3g,Hist1h4j,Hmga1-rs1,Cfl1,Gapdh,Hist2h2bb
KW-0238	DNA-binding	10	1552	0.52	0.0153	10090.ENSMUSP00000027438,10090.ENSMUSP00000033673,10090.ENSMUSP00000036907,10090.ENSMUSP00000045816,10090.ENSMUSP00000065940,10090.ENSMUSP00000075067,10090.ENSMUSP00000079670,10090.ENSMUSP00000085006,10090.ENSMUSP00000100667,10090.ENSMUSP00000135427	Ncl,Nono,H2afz,Hist1h1c,Hmgb2,Npm1,Hist1h3g,Hist1h4j,Hmga1-rs1,Hist2h2bb
KW-0067	ATP-binding	9	1360	0.53	0.0228	10090.ENSMUSP00000022322,10090.ENSMUSP00000024739,10090.ENSMUSP00000025930,10090.ENSMUSP00000026459,10090.ENSMUSP00000026495,10090.ENSMUSP00000034834,10090.ENSMUSP00000087736,10090.ENSMUSP00000112897,10090.ENSMUSP00000116108	Glud1,Hsp90ab1,Smc3,Atp5b,Atp5a1,Pkm,Actc1,Mthfd1l,Tcp1
KW-0558	Oxidation	2	25	1.61	0.0254	10090.ENSMUSP00000065940,10090.ENSMUSP00000087736	Hmgb2,Actc1
KW-0816	Tricarboxylic acid cycle	2	25	1.61	0.0254	10090.ENSMUSP00000022268,10090.ENSMUSP00000033662	Pdhb,Pdha1
KW-0999	Mitochondrion inner membrane	4	283	0.86	0.0434	10090.ENSMUSP00000016463,10090.ENSMUSP00000026459,10090.ENSMUSP00000026495,10090.ENSMUSP00000113022	Slc25a5,Atp5b,Atp5a1,Atp5f1
GOCC:0005622	Intracellular	42	9943	0.34	1.63e-10	10090.ENSMUSP00000004327,10090.ENSMUSP00000007257,10090.ENSMUSP00000016463,10090.ENSMUSP00000022268,10090.ENSMUSP00000022322,10090.ENSMUSP00000022894,10090.ENSMUSP00000024739,10090.ENSMUSP00000025439,10090.ENSMUSP00000025561,10090.ENSMUSP00000025930,10090.ENSMUSP00000026459,10090.ENSMUSP00000026495,10090.ENSMUSP00000026576,10090.ENSMUSP00000027438,10090.ENSMUSP00000029663,10090.ENSMUSP00000030432…	G6pdx,Clic1,Slc25a5,Pdhb,Glud1,Ywhaz,Hsp90ab1,Me2,Anxa1,Smc3,Atp5b,Atp5a1,Taldo1,Ncl,Aimp1,Hmgcl,Pdha1,Nono,Pkm,H2afz,Hist1h1c,Eif5a2,Cep170,Hmgb2,Rpl26,Npm1,Hist1h3g,Aldoa,Hist1h4j,Actc1,Dstn,Aldoc,Hmga1-rs1,Cfl1,Mthfd1l,Atp5f1,Gapdh,Prdx1,Tcp1,Lcp1,Hist2h2bb,Fau
GOCC:0005739	Mitochondrion	19	1178	0.92	1.91e-10	10090.ENSMUSP00000007257,10090.ENSMUSP00000016463,10090.ENSMUSP00000022268,10090.ENSMUSP00000022322,10090.ENSMUSP00000022894,10090.ENSMUSP00000024739,10090.ENSMUSP00000025439,10090.ENSMUSP00000025561,10090.ENSMUSP00000026459,10090.ENSMUSP00000026495,10090.ENSMUSP00000030432,10090.ENSMUSP00000033662,10090.ENSMUSP00000034834,10090.ENSMUSP00000084846,10090.ENSMUSP00000112259,10090.ENSMUSP00000112897…	Clic1,Slc25a5,Pdhb,Glud1,Ywhaz,Hsp90ab1,Me2,Anxa1,Atp5b,Atp5a1,Hmgcl,Pdha1,Pkm,Aldoa,Cfl1,Mthfd1l,Atp5f1,Gapdh,Prdx1
GOCC:0043229	Intracellular organelle	38	8073	0.38	2.12e-09	10090.ENSMUSP00000004327,10090.ENSMUSP00000007257,10090.ENSMUSP00000016463,10090.ENSMUSP00000022268,10090.ENSMUSP00000022322,10090.ENSMUSP00000022894,10090.ENSMUSP00000024739,10090.ENSMUSP00000025439,10090.ENSMUSP00000025561,10090.ENSMUSP00000025930,10090.ENSMUSP00000026459,10090.ENSMUSP00000026495,10090.ENSMUSP00000027438,10090.ENSMUSP00000030432,10090.ENSMUSP00000033662,10090.ENSMUSP00000033673…	G6pdx,Clic1,Slc25a5,Pdhb,Glud1,Ywhaz,Hsp90ab1,Me2,Anxa1,Smc3,Atp5b,Atp5a1,Ncl,Hmgcl,Pdha1,Nono,Pkm,H2afz,Hist1h1c,Cep170,Hmgb2,Rpl26,Npm1,Hist1h3g,Aldoa,Hist1h4j,Actc1,Dstn,Hmga1-rs1,Cfl1,Mthfd1l,Atp5f1,Gapdh,Prdx1,Tcp1,Lcp1,Hist2h2bb,Fau
GOCC:0043232	Intracellular non-membrane-bounded organelle	25	2950	0.64	4.34e-09	10090.ENSMUSP00000004327,10090.ENSMUSP00000016463,10090.ENSMUSP00000025930,10090.ENSMUSP00000026459,10090.ENSMUSP00000027438,10090.ENSMUSP00000033673,10090.ENSMUSP00000036907,10090.ENSMUSP00000045816,10090.ENSMUSP00000059562,10090.ENSMUSP00000065940,10090.ENSMUSP00000073175,10090.ENSMUSP00000075067,10090.ENSMUSP00000079670,10090.ENSMUSP00000084846,10090.ENSMUSP00000085006,10090.ENSMUSP00000087736…	G6pdx,Slc25a5,Smc3,Atp5b,Ncl,Nono,H2afz,Hist1h1c,Cep170,Hmgb2,Rpl26,Npm1,Hist1h3g,Aldoa,Hist1h4j,Actc1,Dstn,Hmga1-rs1,Cfl1,Gapdh,Prdx1,Tcp1,Lcp1,Hist2h2bb,Fau
GOCC:0043228	Non-membrane-bounded organelle	25	2982	0.63	4.41e-09	10090.ENSMUSP00000004327,10090.ENSMUSP00000016463,10090.ENSMUSP00000025930,10090.ENSMUSP00000026459,10090.ENSMUSP00000027438,10090.ENSMUSP00000033673,10090.ENSMUSP00000036907,10090.ENSMUSP00000045816,10090.ENSMUSP00000059562,10090.ENSMUSP00000065940,10090.ENSMUSP00000073175,10090.ENSMUSP00000075067,10090.ENSMUSP00000079670,10090.ENSMUSP00000084846,10090.ENSMUSP00000085006,10090.ENSMUSP00000087736…	G6pdx,Slc25a5,Smc3,Atp5b,Ncl,Nono,H2afz,Hist1h1c,Cep170,Hmgb2,Rpl26,Npm1,Hist1h3g,Aldoa,Hist1h4j,Actc1,Dstn,Hmga1-rs1,Cfl1,Gapdh,Prdx1,Tcp1,Lcp1,Hist2h2bb,Fau
GOCC:0043226	Organelle	38	8565	0.36	8.39e-09	10090.ENSMUSP00000004327,10090.ENSMUSP00000007257,10090.ENSMUSP00000016463,10090.ENSMUSP00000022268,10090.ENSMUSP00000022322,10090.ENSMUSP00000022894,10090.ENSMUSP00000024739,10090.ENSMUSP00000025439,10090.ENSMUSP00000025561,10090.ENSMUSP00000025930,10090.ENSMUSP00000026459,10090.ENSMUSP00000026495,10090.ENSMUSP00000027438,10090.ENSMUSP00000030432,10090.ENSMUSP00000033662,10090.ENSMUSP00000033673…	G6pdx,Clic1,Slc25a5,Pdhb,Glud1,Ywhaz,Hsp90ab1,Me2,Anxa1,Smc3,Atp5b,Atp5a1,Ncl,Hmgcl,Pdha1,Nono,Pkm,H2afz,Hist1h1c,Cep170,Hmgb2,Rpl26,Npm1,Hist1h3g,Aldoa,Hist1h4j,Actc1,Dstn,Hmga1-rs1,Cfl1,Mthfd1l,Atp5f1,Gapdh,Prdx1,Tcp1,Lcp1,Hist2h2bb,Fau
GOCC:0043231	Intracellular membrane-bounded organelle	32	6320	0.41	2.25e-07	10090.ENSMUSP00000007257,10090.ENSMUSP00000016463,10090.ENSMUSP00000022268,10090.ENSMUSP00000022322,10090.ENSMUSP00000022894,10090.ENSMUSP00000024739,10090.ENSMUSP00000025439,10090.ENSMUSP00000025561,10090.ENSMUSP00000025930,10090.ENSMUSP00000026459,10090.ENSMUSP00000026495,10090.ENSMUSP00000027438,10090.ENSMUSP00000030432,10090.ENSMUSP00000033662,10090.ENSMUSP00000033673,10090.ENSMUSP00000034834…	Clic1,Slc25a5,Pdhb,Glud1,Ywhaz,Hsp90ab1,Me2,Anxa1,Smc3,Atp5b,Atp5a1,Ncl,Hmgcl,Pdha1,Nono,Pkm,H2afz,Hist1h1c,Hmgb2,Rpl26,Npm1,Hist1h3g,Aldoa,Hist1h4j,Hmga1-rs1,Cfl1,Mthfd1l,Atp5f1,Gapdh,Prdx1,Tcp1,Hist2h2bb
GOCC:0110165	Cellular anatomical entity	41	12108	0.24	1.15e-06	10090.ENSMUSP00000004327,10090.ENSMUSP00000007257,10090.ENSMUSP00000016463,10090.ENSMUSP00000022268,10090.ENSMUSP00000022322,10090.ENSMUSP00000022894,10090.ENSMUSP00000024739,10090.ENSMUSP00000025439,10090.ENSMUSP00000025561,10090.ENSMUSP00000025930,10090.ENSMUSP00000026459,10090.ENSMUSP00000026495,10090.ENSMUSP00000026576,10090.ENSMUSP00000027438,10090.ENSMUSP00000029663,10090.ENSMUSP00000030432…	G6pdx,Clic1,Slc25a5,Pdhb,Glud1,Ywhaz,Hsp90ab1,Me2,Anxa1,Smc3,Atp5b,Atp5a1,Taldo1,Ncl,Aimp1,Hmgcl,Pdha1,Nono,Pkm,H2afz,Hist1h1c,Cep170,Hmgb2,Rpl26,Npm1,Hist1h3g,Aldoa,Hist1h4j,Actc1,Dstn,Aldoc,Hmga1-rs1,Cfl1,Mthfd1l,Atp5f1,Gapdh,Prdx1,Tcp1,Lcp1,Hist2h2bb,Fau
GOCC:0000785	Chromatin	10	456	1.05	3.38e-06	10090.ENSMUSP00000025930,10090.ENSMUSP00000036907,10090.ENSMUSP00000045816,10090.ENSMUSP00000065940,10090.ENSMUSP00000079670,10090.ENSMUSP00000084846,10090.ENSMUSP00000085006,10090.ENSMUSP00000100667,10090.ENSMUSP00000114159,10090.ENSMUSP00000116108	Smc3,H2afz,Hist1h1c,Hmgb2,Hist1h3g,Aldoa,Hist1h4j,Hmga1-rs1,Prdx1,Tcp1
GOCC:0005737	Cytoplasm	31	6579	0.38	3.38e-06	10090.ENSMUSP00000004327,10090.ENSMUSP00000007257,10090.ENSMUSP00000016463,10090.ENSMUSP00000022268,10090.ENSMUSP00000022322,10090.ENSMUSP00000022894,10090.ENSMUSP00000024739,10090.ENSMUSP00000025439,10090.ENSMUSP00000025561,10090.ENSMUSP00000026459,10090.ENSMUSP00000026495,10090.ENSMUSP00000026576,10090.ENSMUSP00000027438,10090.ENSMUSP00000029663,10090.ENSMUSP00000030432,10090.ENSMUSP00000033662…	G6pdx,Clic1,Slc25a5,Pdhb,Glud1,Ywhaz,Hsp90ab1,Me2,Anxa1,Atp5b,Atp5a1,Taldo1,Ncl,Aimp1,Hmgcl,Pdha1,Pkm,Rpl26,Npm1,Aldoa,Actc1,Dstn,Aldoc,Cfl1,Mthfd1l,Atp5f1,Gapdh,Prdx1,Tcp1,Lcp1,Fau
GOCC:0005829	Cytosol	17	1784	0.69	3.38e-06	10090.ENSMUSP00000004327,10090.ENSMUSP00000022894,10090.ENSMUSP00000024739,10090.ENSMUSP00000025561,10090.ENSMUSP00000026576,10090.ENSMUSP00000029663,10090.ENSMUSP00000034834,10090.ENSMUSP00000073175,10090.ENSMUSP00000075067,10090.ENSMUSP00000084846,10090.ENSMUSP00000099536,10090.ENSMUSP00000112259,10090.ENSMUSP00000113942,10090.ENSMUSP00000114159,10090.ENSMUSP00000116108,10090.ENSMUSP00000116271…	G6pdx,Ywhaz,Hsp90ab1,Anxa1,Taldo1,Aimp1,Pkm,Rpl26,Npm1,Aldoa,Aldoc,Cfl1,Gapdh,Prdx1,Tcp1,Lcp1,Fau
GOCC:0043227	Membrane-bounded organelle	32	7176	0.36	4.22e-06	10090.ENSMUSP00000007257,10090.ENSMUSP00000016463,10090.ENSMUSP00000022268,10090.ENSMUSP00000022322,10090.ENSMUSP00000022894,10090.ENSMUSP00000024739,10090.ENSMUSP00000025439,10090.ENSMUSP00000025561,10090.ENSMUSP00000025930,10090.ENSMUSP00000026459,10090.ENSMUSP00000026495,10090.ENSMUSP00000027438,10090.ENSMUSP00000030432,10090.ENSMUSP00000033662,10090.ENSMUSP00000033673,10090.ENSMUSP00000034834…	Clic1,Slc25a5,Pdhb,Glud1,Ywhaz,Hsp90ab1,Me2,Anxa1,Smc3,Atp5b,Atp5a1,Ncl,Hmgcl,Pdha1,Nono,Pkm,H2afz,Hist1h1c,Hmgb2,Rpl26,Npm1,Hist1h3g,Aldoa,Hist1h4j,Hmga1-rs1,Cfl1,Mthfd1l,Atp5f1,Gapdh,Prdx1,Tcp1,Hist2h2bb
GOCC:0032991	Protein-containing complex	26	4654	0.46	4.24e-06	10090.ENSMUSP00000007257,10090.ENSMUSP00000016463,10090.ENSMUSP00000022268,10090.ENSMUSP00000022322,10090.ENSMUSP00000024739,10090.ENSMUSP00000025561,10090.ENSMUSP00000025930,10090.ENSMUSP00000026459,10090.ENSMUSP00000026495,10090.ENSMUSP00000027438,10090.ENSMUSP00000029663,10090.ENSMUSP00000033662,10090.ENSMUSP00000033673,10090.ENSMUSP00000034834,10090.ENSMUSP00000036907,10090.ENSMUSP00000059562…	Clic1,Slc25a5,Pdhb,Glud1,Hsp90ab1,Anxa1,Smc3,Atp5b,Atp5a1,Ncl,Aimp1,Pdha1,Nono,Pkm,H2afz,Cep170,Rpl26,Npm1,Hist1h3g,Aldoa,Hist1h4j,Hmga1-rs1,Atp5f1,Gapdh,Tcp1,Fau
GOCC:0005694	Chromosome	12	874	0.85	1.21e-05	10090.ENSMUSP00000025930,10090.ENSMUSP00000027438,10090.ENSMUSP00000036907,10090.ENSMUSP00000045816,10090.ENSMUSP00000065940,10090.ENSMUSP00000079670,10090.ENSMUSP00000084846,10090.ENSMUSP00000085006,10090.ENSMUSP00000100667,10090.ENSMUSP00000114159,10090.ENSMUSP00000116108,10090.ENSMUSP00000135427	Smc3,Ncl,H2afz,Hist1h1c,Hmgb2,Hist1h3g,Aldoa,Hist1h4j,Hmga1-rs1,Prdx1,Tcp1,Hist2h2bb
GOCC:0031967	Organelle envelope	10	760	0.83	0.00024	10090.ENSMUSP00000007257,10090.ENSMUSP00000016463,10090.ENSMUSP00000022322,10090.ENSMUSP00000025561,10090.ENSMUSP00000026459,10090.ENSMUSP00000026495,10090.ENSMUSP00000030432,10090.ENSMUSP00000112259,10090.ENSMUSP00000113022,10090.ENSMUSP00000113942	Clic1,Slc25a5,Glud1,Anxa1,Atp5b,Atp5a1,Hmgcl,Cfl1,Atp5f1,Gapdh
GOCC:0031975	Envelope	10	766	0.83	0.00024	10090.ENSMUSP00000007257,10090.ENSMUSP00000016463,10090.ENSMUSP00000022322,10090.ENSMUSP00000025561,10090.ENSMUSP00000026459,10090.ENSMUSP00000026495,10090.ENSMUSP00000030432,10090.ENSMUSP00000112259,10090.ENSMUSP00000113022,10090.ENSMUSP00000113942	Clic1,Slc25a5,Glud1,Anxa1,Atp5b,Atp5a1,Hmgcl,Cfl1,Atp5f1,Gapdh
GOCC:0031966	Mitochondrial membrane	8	439	0.97	0.00026	10090.ENSMUSP00000016463,10090.ENSMUSP00000022322,10090.ENSMUSP00000025561,10090.ENSMUSP00000026459,10090.ENSMUSP00000026495,10090.ENSMUSP00000030432,10090.ENSMUSP00000112259,10090.ENSMUSP00000113022	Slc25a5,Glud1,Anxa1,Atp5b,Atp5a1,Hmgcl,Cfl1,Atp5f1
GOCC:0005740	Mitochondrial envelope	8	489	0.92	0.00054	10090.ENSMUSP00000016463,10090.ENSMUSP00000022322,10090.ENSMUSP00000025561,10090.ENSMUSP00000026459,10090.ENSMUSP00000026495,10090.ENSMUSP00000030432,10090.ENSMUSP00000112259,10090.ENSMUSP00000113022	Slc25a5,Glud1,Anxa1,Atp5b,Atp5a1,Hmgcl,Cfl1,Atp5f1
GOCC:0005753	Mitochondrial proton-transporting atp synthase complex	3	17	1.96	0.00087	10090.ENSMUSP00000026459,10090.ENSMUSP00000026495,10090.ENSMUSP00000113022	Atp5b,Atp5a1,Atp5f1
GOCC:0005759	Mitochondrial matrix	6	249	1.09	0.001	10090.ENSMUSP00000016463,10090.ENSMUSP00000022268,10090.ENSMUSP00000022322,10090.ENSMUSP00000026459,10090.ENSMUSP00000033662,10090.ENSMUSP00000114159	Slc25a5,Pdhb,Glud1,Atp5b,Pdha1,Prdx1
GOCC:0005856	Cytoskeleton	12	1397	0.64	0.0011	10090.ENSMUSP00000004327,10090.ENSMUSP00000016463,10090.ENSMUSP00000025930,10090.ENSMUSP00000059562,10090.ENSMUSP00000075067,10090.ENSMUSP00000084846,10090.ENSMUSP00000087736,10090.ENSMUSP00000099461,10090.ENSMUSP00000112259,10090.ENSMUSP00000113942,10090.ENSMUSP00000116108,10090.ENSMUSP00000116271	G6pdx,Slc25a5,Smc3,Cep170,Npm1,Aldoa,Actc1,Dstn,Cfl1,Gapdh,Tcp1,Lcp1
GOCC:0045259	Proton-transporting atp synthase complex	3	21	1.86	0.0013	10090.ENSMUSP00000026459,10090.ENSMUSP00000026495,10090.ENSMUSP00000113022	Atp5b,Atp5a1,Atp5f1
GOCC:0031974	Membrane-enclosed lumen	14	1996	0.56	0.0014	10090.ENSMUSP00000016463,10090.ENSMUSP00000022268,10090.ENSMUSP00000022322,10090.ENSMUSP00000025930,10090.ENSMUSP00000026459,10090.ENSMUSP00000027438,10090.ENSMUSP00000033662,10090.ENSMUSP00000033673,10090.ENSMUSP00000073175,10090.ENSMUSP00000075067,10090.ENSMUSP00000079670,10090.ENSMUSP00000085006,10090.ENSMUSP00000113942,10090.ENSMUSP00000114159	Slc25a5,Pdhb,Glud1,Smc3,Atp5b,Ncl,Pdha1,Nono,Rpl26,Npm1,Hist1h3g,Hist1h4j,Gapdh,Prdx1
GOCC:0043233	Organelle lumen	14	1996	0.56	0.0014	10090.ENSMUSP00000016463,10090.ENSMUSP00000022268,10090.ENSMUSP00000022322,10090.ENSMUSP00000025930,10090.ENSMUSP00000026459,10090.ENSMUSP00000027438,10090.ENSMUSP00000033662,10090.ENSMUSP00000033673,10090.ENSMUSP00000073175,10090.ENSMUSP00000075067,10090.ENSMUSP00000079670,10090.ENSMUSP00000085006,10090.ENSMUSP00000113942,10090.ENSMUSP00000114159	Slc25a5,Pdhb,Glud1,Smc3,Atp5b,Ncl,Pdha1,Nono,Rpl26,Npm1,Hist1h3g,Hist1h4j,Gapdh,Prdx1
GOCC:0070013	Intracellular organelle lumen	14	1992	0.56	0.0014	10090.ENSMUSP00000016463,10090.ENSMUSP00000022268,10090.ENSMUSP00000022322,10090.ENSMUSP00000025930,10090.ENSMUSP00000026459,10090.ENSMUSP00000027438,10090.ENSMUSP00000033662,10090.ENSMUSP00000033673,10090.ENSMUSP00000073175,10090.ENSMUSP00000075067,10090.ENSMUSP00000079670,10090.ENSMUSP00000085006,10090.ENSMUSP00000113942,10090.ENSMUSP00000114159	Slc25a5,Pdhb,Glud1,Smc3,Atp5b,Ncl,Pdha1,Nono,Rpl26,Npm1,Hist1h3g,Hist1h4j,Gapdh,Prdx1
GOCC:0098798	Mitochondrial protein complex	6	270	1.06	0.0014	10090.ENSMUSP00000016463,10090.ENSMUSP00000022268,10090.ENSMUSP00000026459,10090.ENSMUSP00000026495,10090.ENSMUSP00000033662,10090.ENSMUSP00000113022	Slc25a5,Pdhb,Atp5b,Atp5a1,Pdha1,Atp5f1
GOCC:0005743	Mitochondrial inner membrane	6	309	1	0.0025	10090.ENSMUSP00000016463,10090.ENSMUSP00000022322,10090.ENSMUSP00000026459,10090.ENSMUSP00000026495,10090.ENSMUSP00000030432,10090.ENSMUSP00000113022	Slc25a5,Glud1,Atp5b,Atp5a1,Hmgcl,Atp5f1
GOCC:0000786	Nucleosome	3	33	1.67	0.0036	10090.ENSMUSP00000036907,10090.ENSMUSP00000079670,10090.ENSMUSP00000085006	H2afz,Hist1h3g,Hist1h4j
GOCC:0000792	Heterochromatin	4	100	1.31	0.0037	10090.ENSMUSP00000036907,10090.ENSMUSP00000084846,10090.ENSMUSP00000100667,10090.ENSMUSP00000116108	H2afz,Aldoa,Hmga1-rs1,Tcp1
GOCC:0000275	Mitochondrial proton-transporting atp synthase complex, catalytic sector f(1)	2	4	2.41	0.004	10090.ENSMUSP00000026459,10090.ENSMUSP00000026495	Atp5b,Atp5a1
GOCC:0016469	Proton-transporting two-sector atpase complex	3	37	1.62	0.0045	10090.ENSMUSP00000026459,10090.ENSMUSP00000026495,10090.ENSMUSP00000113022	Atp5b,Atp5a1,Atp5f1
GOCC:0019866	Organelle inner membrane	6	353	0.94	0.0045	10090.ENSMUSP00000016463,10090.ENSMUSP00000022322,10090.ENSMUSP00000026459,10090.ENSMUSP00000026495,10090.ENSMUSP00000030432,10090.ENSMUSP00000113022	Slc25a5,Glud1,Atp5b,Atp5a1,Hmgcl,Atp5f1
GOCC:0045261	Proton-transporting atp synthase complex, catalytic core f(1)	2	5	2.31	0.0051	10090.ENSMUSP00000026459,10090.ENSMUSP00000026495	Atp5b,Atp5a1
GOCC:0005967	Mitochondrial pyruvate dehydrogenase complex	2	6	2.23	0.0065	10090.ENSMUSP00000022268,10090.ENSMUSP00000033662	Pdhb,Pdha1
GOCC:0044815	DNA packaging complex	3	44	1.54	0.0065	10090.ENSMUSP00000036907,10090.ENSMUSP00000079670,10090.ENSMUSP00000085006	H2afz,Hist1h3g,Hist1h4j
GOCC:0000791	Euchromatin	3	46	1.52	0.0072	10090.ENSMUSP00000036907,10090.ENSMUSP00000045816,10090.ENSMUSP00000114159	H2afz,Hist1h1c,Prdx1
GOCC:0033178	Proton-transporting two-sector atpase complex, catalytic domain	2	7	2.17	0.0077	10090.ENSMUSP00000026459,10090.ENSMUSP00000026495	Atp5b,Atp5a1
GOCC:0032993	protein-DNA complex	4	146	1.15	0.0117	10090.ENSMUSP00000036907,10090.ENSMUSP00000075067,10090.ENSMUSP00000079670,10090.ENSMUSP00000085006	H2afz,Npm1,Hist1h3g,Hist1h4j
GOCC:0045254	Pyruvate dehydrogenase complex	2	10	2.01	0.0134	10090.ENSMUSP00000022268,10090.ENSMUSP00000033662	Pdhb,Pdha1
GOCC:0005634	Nucleus	17	3784	0.36	0.0237	10090.ENSMUSP00000007257,10090.ENSMUSP00000022894,10090.ENSMUSP00000024739,10090.ENSMUSP00000025561,10090.ENSMUSP00000025930,10090.ENSMUSP00000027438,10090.ENSMUSP00000033673,10090.ENSMUSP00000036907,10090.ENSMUSP00000045816,10090.ENSMUSP00000065940,10090.ENSMUSP00000073175,10090.ENSMUSP00000075067,10090.ENSMUSP00000079670,10090.ENSMUSP00000085006,10090.ENSMUSP00000100667,10090.ENSMUSP00000113942…	Clic1,Ywhaz,Hsp90ab1,Anxa1,Smc3,Ncl,Nono,H2afz,Hist1h1c,Hmgb2,Rpl26,Npm1,Hist1h3g,Hist1h4j,Hmga1-rs1,Gapdh,Hist2h2bb
GOCC:0070062	Extracellular exosome	3	80	1.28	0.0299	10090.ENSMUSP00000007257,10090.ENSMUSP00000025561,10090.ENSMUSP00000084846	Clic1,Anxa1,Aldoa
GOCC:0015629	Actin cytoskeleton	5	351	0.86	0.0317	10090.ENSMUSP00000084846,10090.ENSMUSP00000087736,10090.ENSMUSP00000099461,10090.ENSMUSP00000112259,10090.ENSMUSP00000116271	Aldoa,Actc1,Dstn,Cfl1,Lcp1
GOCC:0016363	Nuclear matrix	3	88	1.24	0.0373	10090.ENSMUSP00000025930,10090.ENSMUSP00000033673,10090.ENSMUSP00000075067	Smc3,Nono,Npm1
GOCC:0061827	Sperm head	2	20	1.71	0.041	10090.ENSMUSP00000024739,10090.ENSMUSP00000084846	Hsp90ab1,Aldoa
GOCC:1903561	Extracellular vesicle	3	93	1.22	0.0416	10090.ENSMUSP00000007257,10090.ENSMUSP00000025561,10090.ENSMUSP00000084846	Clic1,Anxa1,Aldoa

## Sheet: acetylated proteins in EVs
#term ID	term description	observed gene count	background gene count	strength	false discovery rate	matching proteins in your network (IDs)	matching proteins in your network (labels)
KW-0007	Acetylation	10	3070	0.6	0.0225	10090.ENSMUSP00000001452,10090.ENSMUSP00000021090,10090.ENSMUSP00000022894,10090.ENSMUSP00000024599,10090.ENSMUSP00000084846,10090.ENSMUSP00000090895,10090.ENSMUSP00000102381,10090.ENSMUSP00000103267,10090.ENSMUSP00000104511,10090.ENSMUSP00000120976	Cct3,Grb2,Ywhaz,Igf2r,Aldoa,Hba,Capza1,Ldha,Anxa6,Hadha
MMU-168249	Innate Immune System	7	949	0.96	0.0095	10090.ENSMUSP00000021090,10090.ENSMUSP00000024599,10090.ENSMUSP00000026328,10090.ENSMUSP00000031663,10090.ENSMUSP00000084846,10090.ENSMUSP00000102381,10090.ENSMUSP00000103015	Grb2,Igf2r,Prdx4,C8b,Aldoa,Capza1,Anpep
MMU-168256	Immune System	8	1621	0.78	0.0157	10090.ENSMUSP00000021090,10090.ENSMUSP00000022894,10090.ENSMUSP00000024599,10090.ENSMUSP00000026328,10090.ENSMUSP00000031663,10090.ENSMUSP00000084846,10090.ENSMUSP00000102381,10090.ENSMUSP00000103015	Grb2,Ywhaz,Igf2r,Prdx4,C8b,Aldoa,Capza1,Anpep
MMU-109582	Hemostasis	5	524	1.07	0.0261	10090.ENSMUSP00000021090,10090.ENSMUSP00000022894,10090.ENSMUSP00000054499,10090.ENSMUSP00000084846,10090.ENSMUSP00000102381	Grb2,Ywhaz,Fn1,Aldoa,Capza1
MMU-76002	Platelet activation, signaling and aggregation	4	253	1.29	0.0261	10090.ENSMUSP00000021090,10090.ENSMUSP00000022894,10090.ENSMUSP00000054499,10090.ENSMUSP00000084846	Grb2,Ywhaz,Fn1,Aldoa
MMU-354194	GRB2:SOS provides linkage to MAPK signaling for Integrins	2	15	2.21	0.0275	10090.ENSMUSP00000021090,10090.ENSMUSP00000054499	Grb2,Fn1
